# Supplementary material for: Quantitative Proteomic Analysis of Wheat Seeds during Artificial Ageing and Priming Using the Isobaric Tandem Mass Tag Labeling
Source: PLoS One. 2016 Sep 15;11(9):e0162851. doi: 10.1371/journal.pone.0162851 (PMC5025167; doi:10.1371/journal.pone.0162851)
Supplement: S1 Table — (XLS) [file pone.0162851.s014.xls]

## Sheet: Repeat1
Protein accession	Protein description	Gene name	MW [kDa]	calc.pI	#AAs	Score	Coverage [%]	#Peptides	#PSMs	#Unique peptides
A1YE31	Ribosomal protein L3-A3	RPL3-A3	57.5	9.97	389	422	35.5	28	11	5
A1YE34	Ribosomal protein L3-B2	RPL3-B2	57.11	10.07	389	617	47.6	40	16	3
A4K4Y1	Alpha tubulin-2A	TUBA-2A	54.95	4.89	451	506	29.7	24	10	8
A4K4Z0	Alpha tubulin-5B	TUBA-5D	54.61	5.05	449	56	8.5	4	3	1
A4UIY8	HPPK/DHPS	A4UIY8	64.27	6.52	530	34	2.1	1	1	1
A5A4L5	Avenin-like b4	A5A4L5	34.39	8.29	284	179	21.1	7	4	5
A5H7F0	Serine/threonine-protein phosphatase	PP2Ac-1	38.72	5.08	313	263	26.8	13	6	3
A5HE90	Hypersensitive response protein	hir1	35.64	5.29	284	107	15.5	5	4	3
A7BJ77	Uncharacterized protein	Xip-R1	36.19	8.48	297	34	7.4	2	1	2
A9U8G4	Alcohol dehydrogenase ADH1A	A9U8G4	47.69	6.15	379	831	47.2	59	13	7
B0LXM0	S-adenosylmethionine synthase	SAMS	49.57	5.55	396	100	12.1	3	2	2
B2B9T8	V-type proton ATPase subunit F	B2B9T8	16.43	5.33	130	30	16.2	1	1	2
B2B9U2	Uncharacterized protein	B2B9U2	14.21	8.04	110	117	43.6	4	4	5
B2BA43	Uncharacterized protein	B2BA43	18.1	8.64	165	28	10.9	1	1	1
B2ZGL3	Plastid acetyl-CoA carboxylase	Acc-1	283.04	5.77	2311	269	8.7	16	16	18
C0KTS8	Hypersensitive induced response protein 4	hir4	36.56	5.26	288	93	31.9	5	4	8
C1K737	Multiprotein bridging factor 1	MBF1	20.29	9.87	142	110	37.3	5	3	4
D2KFG9	Gliadin/avenin-like seed protein	D2KFG9	24.19	6.2	201	218	8.5	7	1	1
D6QX85	Cysteine synthase	D6QX85	45.72	6.35	378	46	5.3	2	2	2
D8L9B5	Putative PDI-like protein	pdil5-1	56.76	5.36	440	208	22.7	9	6	8
D8L9J1	Retinal dehydrogenase, putative, expressed	TAA_ctg0091b.00180.1	63.03	5.62	500	29	3.8	1	1	2
D8L9L4	BolA-like protein domain containing protein,expressed	TAA_ctg0464b.00090.1	11.73	5.51	97	38	10.3	1	1	1
E2F3W4	40S ribosomal protein S15a	E2F3W4	17.59	9.9	130	245	60	17	5	8
F2VQM4	Nad9	nad9	24.77	7.82	190	125	23.7	8	4	4
F4Y590	Heat shock protein 90	Hsp90.1-B1	98.71	4.95	712	1171	37.9	69	23	18
F4Y593	Heat shock protein 90	Hsp90.2-B1	99.02	4.98	700	1775	43.7	105	27	3
F4Y594	Heat shock protein 90	Hsp90.2-D1	99	4.98	700	1715	44.4	100	27	1
F6LAX4	Protein phosphatase 2A structural subunit	F6LAX4	72.39	4.95	587	228	20.4	10	8	9
F8RP11	Hsp70-Hsp90 organizing protein	HOP	77.95	5.78	581	585	32.4	36	14	7
G0Z6F1	26s proteasome non-ATPase regulatory subunit	G0Z6F1	38.66	6	307	173	15.3	8	4	4
G5DFC5	14-3-3 protein	G5DFC5	34.42	4.73	263	638	51.7	40	11	3
H9AXB3	Serpin-N3.2	H9AXB3	47.61	5.18	398	190	20.6	10	5	1
H9NAV6	Superoxide dismutase [Cu-Zn]	H9NAV6	16.63	5.7	152	754	42.8	25	5	1
I3NM23	Lipoxygenase	4K11.1	105.2	5.85	861	834	32.4	47	19	6
I3NM28	Putative eukaryotic peptide chain release factor subunit 1-3	4N5.2	57.21	5.43	437	186	28.6	14	9	4
I3NM51	Putative DEAD-box ATP-dependent RNA helicase	1C14.7	97.31	8.92	742	173	4.3	6	3	2
I6QQ39	Globulin-3A	Glo-3A	70.29	8.48	588	12268	65.3	579	35	13
L0GED8	14-3-3 protein	14R2	33.72	4.83	261	1227	66.3	62	13	9
M5AJV9	Hemoglobin 1	TaBWHb-1	21.54	7.85	162	61	14.8	2	1	2
N0E6R8	DEAD-box ATP-dependent RNA helicase, putative	TAA_ctg0355a.00030	99.34	10.12	814	193	6.8	10	4	2
O04074	Starch branching enzyme 1	Sbe1	106.29	6.27	830	79	8.1	5	5	6
O64393	Wheatwin-2	PR4B	17.4	8.18	148	61	22.3	3	2	2
P00413	Cytochrome c oxidase subunit 2	COX2	30.93	4.75	260	30	6.5	2	2	2
P01083	Alpha-amylase inhibitor 0.28	IMA1	19.19	7.45	153	218	43.1	9	4	6
P01084	Alpha-amylase inhibitor 0.53	P01084	14.84	5.23	124	282	54	10	5	1
P02861	Glutenin, high molecular weight subunit PC256 (Fragment)	P02861	11.86	8.18	101	130	23.8	6	2	1
P02863	Alpha/beta-gliadin	P02863	33.97	7.66	286	102	17.5	3	2	2
P02876	Agglutinin isolectin 2	P02876	25.23	7.84	213	321	28.2	12	3	1
P04464	Calmodulin	P04464	19.41	4.1	149	306	55.7	19	8	2
P04568	Em protein	EM	11.56	5.55	93	4120	74.2	190	8	5
P04724	Alpha/beta-gliadin A-IV	P04724	35.3	8.5	297	37	6.1	1	1	1
P04726	Alpha/beta-gliadin clone PW1215	P04726	34.72	8.82	296	50	4.4	2	1	1
P04730	Gamma-gliadin (Fragment)	P04730	28.41	9.2	244	169	23.4	6	3	3
P08453	Gamma-gliadin	P08453	38.41	7.62	327	143	7	3	1	1
P08488	Glutenin, high molecular weight subunit 12	P08488	73.52	7.64	660	233	8.9	14	5	6
P08489	Glutenin, high molecular weight subunit PW212	P08489	91.18	5.82	838	328	7.3	17	5	4
P08823	RuBisCO large subunit-binding protein subunit alpha, chloroplastic (Fragment)	P08823	66.59	4.83	543	292	22.3	14	10	10
P09863	Bowman-Birk type proteinase inhibitor I-2B (Fragment)	P09863	7.88	8.67	56	178	35.7	10	2	2
P0CZ07	Avenin-like a2	P0CZ07	20.95	8.42	179	290	22.3	7	2	1
P0CZ09	Avenin-like a5	P0CZ09	20.17	8.22	173	129	16.2	4	2	1
P10385	Glutenin, low molecular weight subunit	P10385	42.14	9.04	356	120	11.8	6	3	3
P10969	Agglutinin isolectin 3 (Fragment)	P10969	22.63	6.75	186	342	28	12	3	1
P11515	Serine carboxypeptidase 3	CBP3	62.51	5.88	500	46	5	2	2	2
P12112	ATP synthase subunit alpha, chloroplastic	atpA	60.59	6.11	504	59	10.1	6	5	4
P12782	Phosphoglycerate kinase, chloroplastic	P12782	58.23	6.58	480	1072	22.5	37	8	5
P12810	16.9 kDa class I heat shock protein 1	hsp16.9A	20.53	5.83	151	879	58.9	39	6	0
P12862	ATP synthase subunit alpha, mitochondrial	ATPA	61.02	5.7	509	1266	41.8	56	17	3
P16159	Alpha-amylase/trypsin inhibitor CM16	P16159	17.32	5.31	143	268	45.5	14	5	6
P16347	Endogenous alpha-amylase/subtilisin inhibitor	P16347	21.45	6.77	180	484	61.1	22	9	10
P16850	Alpha-amylase/trypsin inhibitor CM1	P16850	17.22	7.49	145	37	13.8	1	1	2
P16851	Alpha-amylase/trypsin inhibitor CM2	P16851	17.17	6.86	145	114	31.7	6	3	2
P17314	Alpha-amylase/trypsin inhibitor CM3	P17314	20.04	7.44	168	476	53.6	16	7	4
P22701	Em protein CS41	EM	12.04	5.28	94	2927	73.4	132	7	4
P26913	Probable non-specific lipid-transfer protein (Fragment)	P26913	4.29	8.54	40	202	87.5	6	2	1
P27736	Granule-bound starch synthase 1, chloroplastic/amyloplastic	WAXY	77.44	8.25	615	139	4.4	4	2	2
P30110	Glutathione S-transferase 1	GSTA1	28.68	5.29	229	313	16.6	12	3	2
P30569	EC protein I/II	P30569	9.13	7.85	81	673	74.1	21	4	3
P30570	EC protein III	P30570	9.22	7.85	81	499	74.1	14	4	3
P33432	Puroindoline-A	PINA	18.78	8.72	148	31	12.8	2	2	3
P42755	Em protein H5	EMH5	11.66	5.14	93	1102	67.7	59	8	3
P49232	Profilin-1	PRO1	16.45	4.91	131	196	32.8	8	3	1
P55313	Catalase	CATA	62.69	6.58	492	484	24.2	25	8	1
P82901	Non-specific lipid-transfer protein 2P	P82901	8.19	8.21	67	319	92.5	16	6	4
P83970	Plasma membrane ATPase	ha1	119.05	6.38	951	357	16.7	20	13	11
P93606	Superoxide dismutase	SOD3.2	30.1	7.89	231	417	42	26	7	2
Q03033	Elongation factor 1-alpha	TEF1	60.71	9.2	447	773	38	60	15	0
Q03387	Eukaryotic translation initiation factor isoform 4G-1	Q03387	98.44	8.2	788	690	31	31	18	4
Q05806	Type-5 thionin	TTHV	15.86	4.41	131	55	12.2	2	1	1
Q0GJJ2	11-beta-hydroxysteroid dehydrogenase-like protein	HSD11BL	42.07	6.1	349	593	17.2	23	5	2
Q0Q0I7	Heat shock protein 90	HSP90-2	99.49	4.96	700	1903	46.7	107	29	16
Q10464	Puroindoline-B	PINB	20.1	9.06	148	28	6.8	1	1	1
Q1AN57	Mitochondrial L2 ribosomal protein	Q1AN57	40.51	10.44	319	45	8.2	2	2	2
Q1ANA7	Uncharacterized protein	Q1ANA7	30.6	7.56	238	33	11.8	2	2	3
Q1W693	Calcium-dependent protein kinase	CPK1C	68.82	5.63	532	128	6.2	3	2	3
Q1XH05	4-hydroxy-7-methoxy-3-oxo-3,4-dihydro-2H-1,4-benzoxazin-2-yl glucoside beta-D-glucosidase 1b, chloroplastic	GLU1B	73.38	5.67	569	108	6.2	4	3	1
Q1XHC6	Multidomain cystatin	TaMDC1	31.17	6.37	243	452	46.5	21	9	2
Q1XIR9	4-hydroxy-7-methoxy-3-oxo-3,4-dihydro-2H-1,4-benzoxazin-2-yl glucoside beta-D-glucosidase 1a, chloroplastic	GLU1A	75.06	6.55	569	139	7.2	4	3	1
Q2A784	Avenin-like a1	AVNLA	19.67	8.42	168	275	35.1	10	3	3
Q2L9B8	Uncharacterized protein	VATE	31.98	6.38	227	123	16.7	5	4	4
Q2PCC3	Type 2 non specific lipid transfer protein	ltp7.1b	11.89	9.04	98	455	34.7	16	3	1
Q2PCD2	Type 1 non specific lipid transfer protein	ltp9.7b	13.61	8.89	120	68	16.7	3	2	2
Q2QKB4	Splicing factor U2af large subunit B	U2AF65B	66.91	7.3	543	22	3.7	1	1	2
Q37680	NADH-ubiquinone oxidoreductase chain 5	ND5	78.49	7.1	670	21	1.5	1	1	1
Q3S4I1	Eukaryotic translation initiation factor 5A1	Q3S4I1	21.48	5.7	161	354	44.7	13	4	5
Q41593	Serpin-Z1A	WZCI	48.08	5.6	398	250	23.1	12	8	1
Q43654	Starch synthase 1, chloroplastic/amyloplastic	WSSI-2	77.55	5.83	647	83	8.3	4	4	4
Q43659	15kDa grain softness protein	GSP-1b	21.53	8.02	164	74	20.1	3	3	3
Q43666	Uncharacterized protein	wali6	11.8	8.36	88	33	12.5	1	1	1
Q43691	Trypsin/alpha-amylase inhibitor CMX2	Q43691	16.11	9.08	121	49	16.5	2	2	2
Q4W6G2	Uncharacterized protein	Xip-III	37.22	7.14	305	136	15.1	5	3	2
Q5BU11	Mitogen-activated protein kinase MAPK1e	MAPK1a	73.67	7.04	578	49	2.6	2	1	2
Q5I5K7	Small GTP-binding protein	rab2	26.16	6.9	210	109	19	6	3	2
Q5I7K2	Ribosomal protein S7	Q5I7K2	27.11	9.79	192	335	15.1	14	3	2
Q5I7K3	40S ribosomal protein S29	RPS29	7.81	9.79	56	49	48.2	2	2	3
Q5I7K4	Ribosomal protein L17	Q5I7K4	18.84	10.48	140	534	55.7	28	7	3
Q5I7K5	Ribosomal protein P1	Q5I7K5	13.76	4.52	110	209	41.8	6	2	2
Q5I7L1	Ribosomal protein L13a	Q5I7L1	29.01	10.39	206	253	38.3	22	7	4
Q5I7L3	Ribosomal protein	Q5I7L3	32.51	9.99	216	273	28.2	12	3	2
Q6RUI9	Glutamine synthetase	GS	44.65	5.66	362	63	11.6	6	3	1
Q6RUJ1	Glutamine synthetase	GS	43.04	5.34	354	62	6.2	3	1	1
Q6V959	Ribosomal protein L3	RPL3	57.11	10.07	389	657	45	39	15	1
Q6W8Q2	1-Cys peroxiredoxin PER1	PER1	28.99	6.08	218	1138	69.7	70	15	12
Q70AJ1	Cyclin-dependent kinases regulatory subunit	osjnba0067N01.15	11.72	9.1	90	41	28.9	2	2	3
Q7FT21	Thioredoxin	Q7FT21	16.38	5.12	130	116	30	7	5	4
Q84LA1	Fructan 1-exohydrolase w2	1-FEHw2	72.92	4.9	596	75	6.2	3	3	3
Q84N29	Probable non-specific lipid-transfer protein 3	LTP3	14.85	9.6	122	50	26.2	3	3	3
Q8GZB0	Non-specific lipid-transfer protein	LTP1500	13.62	8.72	116	281	22.4	17	3	3
Q8L5C6	Xylanase inhibitor protein 1	XIPI	37.43	8.66	304	259	20.7	13	4	4
Q8LRM8	Translationally-controlled tumor protein homolog	TCTP	22.52	4.55	168	189	38.7	12	4	2
Q8LRU5	HMG-I/Y protein HMGa	HMGa	24.81	10.43	189	139	36.5	6	4	5
Q8S9E5	P450	CYP71C9v2	65.68	6.84	528	46	3	2	2	2
Q8S9E9	Cytochrome P450	CYP71C6v1	66.05	6.75	528	65	9.3	4	4	5
Q93W25	Peptidyl-prolyl cis-trans isomerase	CyP3	21.93	8.53	171	1631	46.8	82	7	6
Q93XQ7	Protein disulfide isomerase	PDI3	68.11	4.96	515	2264	66.4	108	27	3
Q93XQ8	Protein disulfide isomerase	PDI2	68.15	5.03	512	2057	64.1	101	26	3
Q9AXK5	Sucrose-6F-phosphate phosphohydrolase SPP2	Q9AXK5	55.87	6.04	422	70	13.3	4	3	1
Q9AXK6	Sucrose-6F-phosphate phosphohydrolase SPP1	Q9AXK6	55.87	5.94	422	87	12.8	5	4	1
Q9FXQ9	TaWIN1	TaWIN1	33.39	4.75	266	895	66.2	37	13	4
Q9LKJ3	Alpha-glucan phosphorylase, H isozyme	Q9LKJ3	108.16	7.27	832	526	27.4	24	16	0
Q9SP56	Glutathione S-transferase	GST1	27.28	5.79	212	66	8	4	2	2
Q9ST58	Serpin-Z1C	Q9ST58	47.78	5.62	398	145	19.8	8	6	3
Q9T0P1	Alpha purothionin	Pur-B1	17.54	5.13	137	44	13.1	1	1	1
Q9ZR34	Amylogenin	amy	44.97	6.19	348	136	16.1	6	5	1
Q9ZR70	Em protein	Em-D1	11.62	5.57	93	1922	69.9	93	7	3
U5HTD8	Ribosomal protein S20	rps20	17.65	9.48	127	221	40.2	10	4	2
U5HTF2	Eukaryotic translation initiation factor 3 subunit G	eIF3g	35.98	6.55	289	284	23.9	13	5	5
W4ZLJ5	Uncharacterized protein	W4ZLJ5	66.59	5.19	501	146	12.6	5	3	1
W4ZLL1	Uncharacterized protein	W4ZLL1	20.3	6.6	150	101	8	2	1	1
W4ZLM8	Uncharacterized protein	W4ZLM8	77.56	8.24	628	35	1.8	1	1	1
W4ZLP9	Uncharacterized protein	W4ZLP9	29.69	4.69	222	393	27	12	4	5
W4ZLQ2	Uncharacterized protein	W4ZLQ2	30.43	5.29	240	57	15.4	4	4	1
W4ZLQ4	Uncharacterized protein	W4ZLQ4	43.74	5.33	370	36	1.9	2	1	0
W4ZLQ8	Uncharacterized protein	W4ZLQ8	54.72	7.14	394	445	40.9	32	16	4
W4ZLT1	Uncharacterized protein	W4ZLT1	25.24	4.29	229	47	6.1	2	1	1
W4ZLT3	Uncharacterized protein	W4ZLT3	33.86	9.75	296	52	5.4	1	1	1
W4ZLV1	Uncharacterized protein	W4ZLV1	56.77	4.78	537	121	7.6	6	3	1
W4ZLX0	Uncharacterized protein	W4ZLX0	154.16	5.54	1268	39	2.4	1	1	3
W4ZM24	Uncharacterized protein	W4ZM24	35.61	8.41	300	93	16.3	4	3	1
W4ZM35	Uncharacterized protein	W4ZM35	43.57	7.88	368	58	2.7	2	1	1
W4ZM52	Uncharacterized protein	W4ZM52	43.36	5.8	368	152	14.9	7	4	3
W4ZM56	Uncharacterized protein	W4ZM56	61.34	6.19	490	49	4.3	2	2	2
W4ZM65	Nucleoside diphosphate kinase	W4ZM65	29.89	8.77	241	98	8.7	5	2	2
W4ZM82	Uncharacterized protein	W4ZM82	46.1	6.13	339	45	3.5	2	1	1
W4ZM87	Uncharacterized protein	W4ZM87	8.8	9.36	65	45	23.1	1	1	2
W4ZMA7	Uncharacterized protein	W4ZMA7	53.08	5.68	433	119	10.6	4	3	1
W4ZMB4	Uncharacterized protein	W4ZMB4	83.08	7.74	676	92	5.6	3	2	3
W4ZMC8	Uncharacterized protein	W4ZMC8	12.84	5.99	111	93	21.6	1	1	1
W4ZME6	Uncharacterized protein	W4ZME6	75.63	9.75	579	59	7.4	2	2	3
W4ZME7	Uncharacterized protein	W4ZME7	141.27	5.51	1161	92	2.2	3	2	2
W4ZMF6	Uncharacterized protein	W4ZMF6	57.81	8.13	477	26	1.9	1	1	1
W4ZMG9	Uncharacterized protein	W4ZMG9	72.08	5.91	584	137	9.9	7	5	5
W4ZMJ4	Uncharacterized protein	W4ZMJ4	64.1	5.94	522	69	4.6	3	2	2
W4ZMK6	Uncharacterized protein	W4ZMK6	19.99	7.15	163	89	20.9	5	4	4
W4ZMM8	Coatomer subunit gamma	W4ZMM8	111.07	5.03	889	88	8.3	6	5	5
W4ZMP2	Uncharacterized protein	W4ZMP2	38.2	6.07	296	43	9.8	2	2	3
W4ZMQ4	Uncharacterized protein	W4ZMQ4	22.86	8.56	200	960	26.5	36	5	1
W4ZMR5	Uncharacterized protein	W4ZMR5	20.59	8.69	157	304	36.3	20	6	1
W4ZMT6	Uncharacterized protein (Fragment)	W4ZMT6	35.98	5	293	278	23.2	9	5	3
W4ZMT7	Uncharacterized protein	W4ZMT7	32.74	5.81	281	163	17.8	7	5	2
W4ZMV1	Uncharacterized protein	W4ZMV1	46.62	4.27	368	32	8.7	1	1	1
W4ZMV8	Uncharacterized protein	W4ZMV8	75.8	8.41	598	38	1.5	1	1	1
W4ZMW5	Uncharacterized protein (Fragment)	W4ZMW5	8.95	9.3	63	36	42.9	1	1	1
W4ZMY1	Histone H3 (Fragment)	W4ZMY1	19.84	11.25	145	165	52.4	22	5	0
W4ZMZ5	Uncharacterized protein (Fragment)	W4ZMZ5	20.32	10.09	184	35	4.9	1	1	1
W4ZN03	Uncharacterized protein (Fragment)	W4ZN03	14.91	4.88	117	59	22.2	2	2	2
W4ZN54	Uncharacterized protein (Fragment)	W4ZN54	83.73	8.74	697	232	19.7	11	8	11
W4ZN64	CTP synthase	W4ZN64	69.58	5.96	558	84	9	5	4	0
W4ZN66	Uncharacterized protein	W4ZN66	199.78	6.48	1590	30	1.3	1	1	2
W4ZN68	Uncharacterized protein	W4ZN68	30.29	8.81	224	1601	64.3	76	15	7
W4ZN85	Uncharacterized protein (Fragment)	W4ZN85	55.03	11.32	425	324	29.9	19	11	2
W4ZN87	Uncharacterized protein	W4ZN87	14.61	6.62	114	81	27.2	4	3	3
W4ZNA6	DNA ligase (Fragment)	W4ZNA6	78.77	6.64	595	37	3.9	2	2	2
W4ZND7	Uncharacterized protein	W4ZND7	34.2	4.92	279	34	3.9	1	1	1
W4ZNE0	Uncharacterized protein (Fragment)	W4ZNE0	7.91	8.26	55	35	16.4	1	1	1
W4ZNE8	Uncharacterized protein	W4ZNE8	74.82	5.58	632	26	4.1	0	0	2
W4ZNE9	Uncharacterized protein	W4ZNE9	101.69	5.18	808	719	22.5	33	13	1
W4ZNF9	Uncharacterized protein	W4ZNF9	39.1	9.13	308	56	4.5	1	1	1
W4ZNG9	Uncharacterized protein (Fragment)	W4ZNG9	34.81	9.43	294	61	4.8	2	1	1
W4ZNH0	ATP-dependent Clp protease proteolytic subunit	W4ZNH0	48.33	9.14	387	38	3.6	2	1	1
W4ZNI1	Uncharacterized protein	W4ZNI1	54.84	8.08	461	85	12.4	4	3	5
W4ZNI2	Uncharacterized protein	W4ZNI2	36.93	6.31	307	31	4.2	1	1	1
W4ZNI9	Uncharacterized protein	W4ZNI9	39.77	5.11	307	45	3.3	1	1	1
W4ZNK3	Uncharacterized protein	W4ZNK3	19.77	5.34	147	89	16.3	2	1	2
W4ZNN3	Uncharacterized protein (Fragment)	W4ZNN3	12.15	9.14	96	64	20.8	2	2	2
W4ZNN7	Uncharacterized protein	W4ZNN7	97.79	9.22	787	103	3.3	3	1	2
W4ZNP9	Uncharacterized protein	W4ZNP9	104.28	5.65	768	158	12.1	6	5	3
W4ZNQ8	Uncharacterized protein	W4ZNQ8	15.49	9.37	113	56	30.1	2	1	3
W4ZNS1	Uncharacterized protein (Fragment)	W4ZNS1	44.57	6.26	335	78	4.2	2	2	2
W4ZNS9	Uncharacterized protein (Fragment)	W4ZNS9	27.63	11.37	217	28	3.2	1	1	1
W4ZNT2	Uncharacterized protein	W4ZNT2	81.16	6.07	639	80	3.8	2	2	2
W4ZNV0	Uncharacterized protein	W4ZNV0	26.73	8.63	202	66	17.8	4	3	3
W4ZNV4	Uncharacterized protein	W4ZNV4	54.48	5.2	431	298	26.5	12	9	1
W4ZNW2	Uncharacterized protein (Fragment)	W4ZNW2	102.08	4.72	812	44	1.4	1	1	1
W4ZNZ5	Uncharacterized protein	W4ZNZ5	23.46	5.1	188	105	19.1	6	3	2
W4ZP03	Uncharacterized protein	W4ZP03	99.27	4.63	820	110	5.5	6	5	4
W4ZP07	Uncharacterized protein	W4ZP07	19.89	11.23	168	29	8.3	1	1	1
W4ZP11	Uncharacterized protein	W4ZP11	29.66	5.48	225	27	4.4	1	1	1
W4ZP18	Uncharacterized protein (Fragment)	W4ZP18	66.79	8.94	532	27	3.4	1	1	1
W4ZP28	Uncharacterized protein	W4ZP28	19.84	9.59	186	100	5.9	6	1	1
W4ZP32	Uncharacterized protein	W4ZP32	76.75	5.44	631	56	5.7	2	2	3
W4ZP33	Uncharacterized protein (Fragment)	W4ZP33	44.46	5.75	347	154	16.1	7	3	2
W4ZP36	Uncharacterized protein	W4ZP36	12.6	6.56	109	34	10.1	1	1	1
W4ZP38	60S ribosomal protein L36	W4ZP38	17.66	11.12	113	58	25.7	5	4	4
W4ZP42	Uncharacterized protein	W4ZP42	31.63	4.82	272	30	5.9	1	1	1
W4ZP51	Uncharacterized protein	W4ZP51	11.57	5.57	93	4750	74.2	213	8	2
W4ZP55	Uncharacterized protein	W4ZP55	22.12	6.64	200	30	7	1	1	1
W4ZP58	Uncharacterized protein (Fragment)	W4ZP58	15.94	6.96	147	603	62.6	22	7	7
W4ZP60	Uncharacterized protein	W4ZP60	77.47	5.24	591	2497	43.5	127	22	6
W4ZP61	Uncharacterized protein	W4ZP61	50.92	9.45	407	51	2.7	1	1	0
W4ZP77	ATP synthase subunit beta	W4ZP77	49.37	5.45	409	1239	50.4	43	15	3
W4ZP90	Uncharacterized protein	W4ZP90	57.89	6.77	469	63	13	3	3	5
W4ZP94	Uncharacterized protein	W4ZP94	80.72	8.57	631	67	5.7	4	4	1
W4ZPB7	Uncharacterized protein	W4ZPB7	22.11	9.91	159	42	22	1	1	4
W4ZPC0	Uncharacterized protein	W4ZPC0	38.77	5.05	311	33	9	1	1	3
W4ZPC3	Uncharacterized protein	W4ZPC3	13.72	5.09	111	75	23.4	4	2	2
W4ZPE0	Uncharacterized protein	W4ZPE0	37.69	5.82	297	30	4.4	1	1	1
W4ZPE1	Uncharacterized protein	W4ZPE1	143.23	5.44	1104	71	3.6	3	3	4
W4ZPF0	Uncharacterized protein (Fragment)	W4ZPF0	34.88	8.73	287	157	15.3	4	3	3
W4ZPF8	Uncharacterized protein (Fragment)	W4ZPF8	27.47	6.01	247	205	23.5	8	4	4
W4ZPG4	Uncharacterized protein	W4ZPG4	79.77	8	635	96	6.1	5	3	4
W4ZPG6	Uncharacterized protein	W4ZPG6	78.99	6.27	616	21	2.1	1	1	1
W4ZPH9	Uncharacterized protein	W4ZPH9	52.12	5.42	450	85	14.7	5	4	7
W4ZPI7	Uncharacterized protein	W4ZPI7	103.23	6.31	833	37	1.8	2	2	2
W4ZPJ9	Uncharacterized protein	W4ZPJ9	496.63	5.83	3852	63	1.3	4	4	3
W4ZPK7	Uncharacterized protein	W4ZPK7	69.3	6.69	551	189	22	13	8	11
W4ZPL2	Uncharacterized protein (Fragment)	W4ZPL2	14.15	9.37	105	96	30.5	6	3	1
W4ZPL6	Uncharacterized protein	W4ZPL6	334.35	5.28	2721	210	5.7	13	12	11
W4ZPL8	Uncharacterized protein	W4ZPL8	31.43	8.48	261	50	11.1	2	2	3
W4ZPM2	Uncharacterized protein	W4ZPM2	55.33	6.39	453	168	16.3	10	7	7
W4ZPQ1	Uncharacterized protein	W4ZPQ1	19.19	10.22	143	409	62.2	24	7	1
W4ZPS8	Uncharacterized protein	W4ZPS8	28.06	5.2	233	37	12.9	2	1	4
W4ZPS9	Uncharacterized protein (Fragment)	W4ZPS9	73.34	8.46	601	81	10.5	5	5	1
W4ZPT3	Uncharacterized protein	W4ZPT3	43.48	7.66	339	60	8.8	4	3	3
W4ZPT6	Uncharacterized protein	W4ZPT6	57.57	9.44	441	47	2.7	1	1	1
W4ZPT8	Uncharacterized protein (Fragment)	W4ZPT8	15.56	8.99	92	57	21.7	2	2	1
W4ZPW7	Uncharacterized protein	W4ZPW7	57.85	8.8	464	304	26.5	15	10	10
W4ZQ17	Uncharacterized protein	W4ZQ17	89.35	8.98	669	93	10.9	5	4	7
W4ZQ38	Nucleoside diphosphate kinase (Fragment)	W4ZQ38	29.27	10.03	233	231	27	15	7	7
W4ZQ41	Uncharacterized protein	W4ZQ41	13.31	5.17	99	45	17.2	1	1	1
W4ZQ42	Uncharacterized protein	W4ZQ42	86.67	4.69	745	53	2.1	1	1	1
W4ZQ49	60S ribosomal protein L18a	W4ZQ49	29.11	10.36	197	284	34.5	16	7	3
W4ZQ59	Uncharacterized protein	W4ZQ59	14.02	4.38	113	344	73.5	13	6	2
W4ZQ62	Uncharacterized protein (Fragment)	W4ZQ62	27.16	6.1	226	430	34.5	23	6	2
W4ZQ66	Uncharacterized protein	W4ZQ66	100.2	7.66	841	42	5.1	2	2	4
W4ZQ85	Uncharacterized protein	W4ZQ85	24.66	4.91	206	80	9.7	1	1	1
W4ZQ99	Uncharacterized protein	W4ZQ99	15.96	10.24	105	238	45.7	14	4	1
W4ZQA1	Uncharacterized protein	W4ZQA1	27.91	5.95	214	168	22.4	10	4	1
W4ZQA6	Uncharacterized protein	W4ZQA6	50.91	4.45	413	48	2.7	1	1	1
W4ZQB9	Uncharacterized protein	W4ZQB9	43.63	10.06	332	44	4.2	1	1	1
W4ZQD3	Uncharacterized protein	W4ZQD3	90.44	8.79	719	40	1.3	1	1	1
W4ZQF9	Uncharacterized protein	W4ZQF9	89.73	6.5	721	26	1.2	1	1	1
W4ZQI1	Uncharacterized protein (Fragment)	W4ZQI1	33.85	4.7	269	38	4.8	1	1	1
W4ZQI4	Uncharacterized protein	W4ZQI4	293.49	5.52	2398	63	1	2	2	2
W4ZQJ5	Uncharacterized protein (Fragment)	W4ZQJ5	93.8	5.04	635	34	1.1	1	1	1
W4ZQL3	Uncharacterized protein	W4ZQL3	28.54	9.52	225	116	14.2	3	2	3
W4ZQN1	Uncharacterized protein	W4ZQN1	149.7	5.07	1233	96	6.1	10	7	1
W4ZQS8	Uncharacterized protein	W4ZQS8	46.4	5.75	377	75	11.9	3	3	4
W4ZQT9	Uncharacterized protein	W4ZQT9	12.34	4.76	97	57	25.8	4	3	3
W4ZQU2	Uncharacterized protein	W4ZQU2	58.44	6.32	448	319	22.1	21	9	1
W4ZQU4	Uncharacterized protein	W4ZQU4	9.13	6.82	80	63	20	2	1	1
W4ZQV3	Reticulon-like protein	W4ZQV3	40.7	9.59	303	57	3.6	3	1	1
W4ZQV5	Histone H4 (Fragment)	W4ZQV5	23.36	11.61	184	893	32.6	53	8	2
W4ZQW8	Uncharacterized protein (Fragment)	W4ZQW8	101.75	6.35	825	51	4	2	2	2
W4ZQX7	Serine hydroxymethyltransferase	W4ZQX7	64.89	8.11	530	107	8.9	6	4	1
W4ZQZ3	Uncharacterized protein	W4ZQZ3	69.59	4.63	550	192	14.2	18	8	0
W4ZR11	Uncharacterized protein	W4ZR11	50.16	5.21	397	69	3.3	2	1	1
W4ZR16	Uncharacterized protein	W4ZR16	109.24	5.17	824	922	35.9	45	22	3
W4ZR59	Uncharacterized protein	W4ZR59	20.91	6.74	164	91	23.2	5	3	4
W4ZR65	ATP-dependent Clp protease proteolytic subunit	W4ZR65	34.42	5.34	296	33	2.4	1	1	1
W4ZR82	Uncharacterized protein	W4ZR82	54.49	6.03	437	131	12.4	4	3	3
W4ZR87	Non-lysosomal glucosylceramidase	W4ZR87	122.38	6.33	970	34	1.1	1	1	1
W4ZR91	Uncharacterized protein (Fragment)	W4ZR91	17.04	11.21	137	67	22.6	4	2	3
W4ZR93	Uncharacterized protein	W4ZR93	104.66	5.85	841	109	5.1	4	3	1
W4ZR97	Uncharacterized protein	W4ZR97	24.35	6.62	189	880	38.6	31	6	7
W4ZRC9	Uncharacterized protein	W4ZRC9	114.65	6.59	800	24	2.8	1	1	2
W4ZRD3	Uncharacterized protein	W4ZRD3	28.83	5.54	247	32	4.9	1	1	1
W4ZRD4	Uncharacterized protein	W4ZRD4	55.36	9.06	433	139	10.9	3	2	3
W4ZRG3	Uncharacterized protein	W4ZRG3	94.39	8.11	723	132	11.5	9	7	1
W4ZRG7	Uncharacterized protein	W4ZRG7	41.74	5.6	333	43	3.9	3	2	2
W4ZRH7	Uncharacterized protein	W4ZRH7	57.87	6.74	457	23	2.2	0	0	1
W4ZRH9	Glucose-1-phosphate adenylyltransferase	W4ZRH9	64.6	6.25	522	200	31.6	15	13	14
W4ZRJ9	Uncharacterized protein	W4ZRJ9	110.54	8.44	926	28	1.3	1	1	1
W4ZRK1	Uncharacterized protein	W4ZRK1	38.37	9.07	322	28	2.5	1	1	1
W4ZRM1	Uncharacterized protein	W4ZRM1	54.14	6.44	444	38	4.3	3	2	2
W4ZRM7	Uncharacterized protein	W4ZRM7	34.46	5.74	280	127	35.7	6	6	1
W4ZRP4	Uncharacterized protein (Fragment)	W4ZRP4	25.09	4.91	214	663	41.1	18	7	5
W4ZRP6	Uncharacterized protein	W4ZRP6	134.05	9.08	991	33	0.5	1	1	1
W4ZRR5	Uncharacterized protein	W4ZRR5	116.33	5.3	964	67	3.2	2	1	2
W4ZRS2	Uncharacterized protein (Fragment)	W4ZRS2	35.31	4.45	296	32	2.7	1	1	1
W4ZRS5	Uncharacterized protein (Fragment)	W4ZRS5	16.49	9.64	115	35	23.5	1	1	2
W4ZRT8	Uncharacterized protein (Fragment)	W4ZRT8	60.04	10.15	568	76	8.3	3	3	4
W4ZRU3	Uncharacterized protein	W4ZRU3	16.01	9.61	112	190	46.4	8	4	1
W4ZRW1	Uncharacterized protein	W4ZRW1	22.98	5.45	169	55	10.1	1	1	1
W4ZRW9	Uncharacterized protein	W4ZRW9	56.63	9.17	379	174	12.1	6	4	4
W4ZRX5	Uncharacterized protein	W4ZRX5	35.32	9.64	243	26	8.6	1	1	3
W4ZRX7	Uncharacterized protein	W4ZRX7	51.62	6.14	434	53	9.7	4	3	3
W4ZRX8	Uncharacterized protein	W4ZRX8	70.28	6.61	569	175	11.6	7	4	5
W4ZRZ2	Uncharacterized protein	W4ZRZ2	61.53	5.63	519	191	17.9	9	6	8
W4ZS23	Uncharacterized protein	W4ZS23	26.75	9.66	228	42	10.5	2	2	2
W4ZS29	Uncharacterized protein	W4ZS29	52.97	7.71	429	87	7.7	5	2	3
W4ZS33	Uncharacterized protein	W4ZS33	49.42	8.96	359	53	8.1	3	3	3
W4ZS35	Uncharacterized protein	W4ZS35	77.73	7.7	609	231	22.8	17	12	12
W4ZS68	Uncharacterized protein	W4ZS68	44.14	6.32	370	52	4.3	2	1	1
W4ZS75	Uncharacterized protein	W4ZS75	61.98	5.15	489	129	7.8	4	3	1
W4ZS83	Uncharacterized protein (Fragment)	W4ZS83	86.21	8.85	708	88	8.9	5	4	6
W4ZS92	Uncharacterized protein	W4ZS92	19.37	11.26	128	31	5.5	1	1	1
W4ZSA0	Uncharacterized protein	W4ZSA0	8.79	9.74	66	56	19.7	2	1	1
W4ZSA3	Uncharacterized protein	W4ZSA3	46.95	7.96	362	111	12.2	4	3	2
W4ZSC5	Uncharacterized protein	W4ZSC5	27.17	5.91	238	36	5.5	1	1	1
W4ZSD7	Asparagine synthetase	W4ZSD7	75.28	5.95	587	58	4.8	2	2	1
W4ZSH6	Uncharacterized protein	W4ZSH6	119.64	4.95	934	64	5.1	4	4	1
W4ZSM2	Uncharacterized protein (Fragment)	W4ZSM2	318.27	6.09	2709	176	2.3	7	6	6
W4ZSM3	Uncharacterized protein	W4ZSM3	17.04	9.8	140	29	5	1	1	1
W4ZSN4	Uncharacterized protein	W4ZSN4	36.73	5.68	283	27	3.5	1	1	1
W4ZSP1	Uncharacterized protein (Fragment)	W4ZSP1	20.5	11.27	140	158	22.1	8	3	1
W4ZSP2	ER lumen protein retaining receptor	W4ZSP2	27.2	9.49	215	21	2.3	0	0	1
W4ZSP7	Uncharacterized protein	W4ZSP7	127.85	4.67	1068	53	1.6	1	1	2
W4ZSP8	Uncharacterized protein	W4ZSP8	41.52	9.87	346	125	15.6	3	3	2
W4ZSR2	Uncharacterized protein	W4ZSR2	61.03	5.99	487	65	10.1	3	3	1
W4ZSR9	Uncharacterized protein	W4ZSR9	21.34	7.71	162	92	23.5	3	1	1
W4ZSU2	Uncharacterized protein (Fragment)	W4ZSU2	27.49	9.72	217	139	22.1	5	3	4
W4ZSW5	Uncharacterized protein	W4ZSW5	64.99	9.33	497	160	12.1	5	4	3
W4ZSZ3	Uncharacterized protein (Fragment)	W4ZSZ3	26.04	5.82	193	48	8.3	3	2	2
W4ZT00	Uncharacterized protein (Fragment)	W4ZT00	17.18	9.61	146	26	9.6	1	1	1
W4ZT08	Uncharacterized protein	W4ZT08	105.03	8.58	832	37	2.5	2	2	2
W4ZT09	Uncharacterized protein	W4ZT09	18.98	5.24	164	25	6.1	1	1	1
W4ZT17	Uncharacterized protein	W4ZT17	15.43	9.67	116	34	7.8	1	1	1
W4ZT34	Uncharacterized protein	W4ZT34	12.15	8.56	89	107	29.2	4	2	1
W4ZT36	Uncharacterized protein	W4ZT36	121.15	5.07	955	118	8.7	8	6	8
W4ZT39	Malate dehydrogenase	W4ZT39	38.97	5.59	321	874	38	37	10	11
W4ZT41	Uncharacterized protein	W4ZT41	61.51	6.52	502	42	2.8	1	1	2
W4ZT58	Uncharacterized protein	W4ZT58	40.78	5.49	340	58	11.2	3	2	3
W4ZT60	Uncharacterized protein (Fragment)	W4ZT60	22.92	6.17	199	130	9	2	1	1
W4ZT66	Uncharacterized protein (Fragment)	W4ZT66	92	6.04	751	53	3.1	1	1	0
W4ZT77	Uncharacterized protein	W4ZT77	35	8.95	285	82	8.1	4	2	2
W4ZT78	Uncharacterized protein	W4ZT78	59.72	6.78	475	203	19.4	11	6	8
W4ZT89	Uncharacterized protein	W4ZT89	51.78	5.39	408	45	4.4	1	1	0
W4ZTA1	Uncharacterized protein	W4ZTA1	106.86	6.02	792	168	11.7	9	7	2
W4ZTA4	Uncharacterized protein	W4ZTA4	60.65	5.81	457	166	12.7	10	5	1
W4ZTB2	Uncharacterized protein (Fragment)	W4ZTB2	53.88	8.84	441	195	14.1	5	3	5
W4ZTE1	Uncharacterized protein	W4ZTE1	76.64	6.44	625	42	6.4	3	3	2
W4ZTE7	Uncharacterized protein	W4ZTE7	21.37	5.03	163	64	20.2	1	1	3
W4ZTF0	Uncharacterized protein	W4ZTF0	76.94	8.74	548	449	29.9	25	11	1
W4ZTG5	Uncharacterized protein (Fragment)	W4ZTG5	39.81	9.1	311	31	5.8	1	1	1
W4ZTH2	Uncharacterized protein	W4ZTH2	46.69	7	369	97	13.3	4	4	4
W4ZTH7	Uncharacterized protein	W4ZTH7	24.36	9	180	64	6.7	1	1	1
W4ZTI0	Uncharacterized protein	W4ZTI0	36.3	9.01	262	90	5.3	2	1	1
W4ZTI4	Uncharacterized protein	W4ZTI4	50.28	8.6	363	95	3.3	3	1	1
W4ZTI6	Uncharacterized protein	W4ZTI6	44.48	5.43	342	72	10.2	2	2	1
W4ZTI8	Uncharacterized protein	W4ZTI8	44.75	5.04	355	72	9.6	3	3	3
W4ZTL1	Uncharacterized protein	W4ZTL1	169.68	5.56	1401	29	1.6	1	1	2
W4ZTL3	Uncharacterized protein	W4ZTL3	20.89	9.1	157	56	11.5	2	2	2
W4ZTM1	Uncharacterized protein	W4ZTM1	40.24	5.3	294	38	5.4	1	1	2
W4ZTQ5	Uncharacterized protein (Fragment)	W4ZTQ5	53.95	5.7	431	85	3	2	1	1
W4ZTR1	Uncharacterized protein	W4ZTR1	19.01	9.25	134	124	37.3	10	4	4
W4ZTR8	Uncharacterized protein	W4ZTR8	262.51	5.57	2150	102	2.7	5	4	5
W4ZTS8	Uncharacterized protein (Fragment)	W4ZTS8	53.67	8.21	459	88	13.7	6	5	6
W4ZTT4	Uncharacterized protein	W4ZTT4	43	9.22	336	40	5.4	1	1	1
W4ZTU6	Uncharacterized protein	W4ZTU6	22.04	7.9	182	57	6.6	2	1	1
W4ZTV1	Uncharacterized protein	W4ZTV1	20.38	9.74	186	49	12.9	2	2	2
W4ZTV7	Uncharacterized protein	W4ZTV7	20.74	8.42	161	37	3.7	2	1	1
W4ZTW1	Uncharacterized protein	W4ZTW1	46.12	6.07	373	36	4	1	1	1
W4ZTW2	Uncharacterized protein	W4ZTW2	56.76	11.37	481	30	1.9	1	1	1
W4ZTY6	Uncharacterized protein	W4ZTY6	53.51	7.77	473	41	2.5	1	1	1
W4ZTZ4	Histone H2B	W4ZTZ4	23.41	10.05	152	603	52.6	46	6	1
W4ZU18	Uncharacterized protein	W4ZU18	24.79	8.62	182	93	18.1	4	3	2
W4ZU27	Uncharacterized protein	W4ZU27	33.39	9.89	265	64	7.5	2	2	3
W4ZU44	Uncharacterized protein	W4ZU44	27.06	5.71	218	57	26.6	2	1	5
W4ZU90	Uncharacterized protein	W4ZU90	153	6.05	1265	32	0.7	1	1	1
W4ZU91	Uncharacterized protein	W4ZU91	26.01	3.96	193	56	22.3	5	5	1
W4ZUA0	Uncharacterized protein	W4ZUA0	35.99	8.23	279	214	17.2	8	4	1
W4ZUB8	Uncharacterized protein	W4ZUB8	41.6	8.48	324	28	5.9	1	1	2
W4ZUB9	Uncharacterized protein	W4ZUB9	70.72	6.05	585	44	1.7	1	1	1
W4ZUD0	Uncharacterized protein	W4ZUD0	58.03	5.53	446	357	23.8	21	9	2
W4ZUD7	Uncharacterized protein (Fragment)	W4ZUD7	39.55	8.88	355	26	3.1	1	1	1
W4ZUE6	Uncharacterized protein	W4ZUE6	125.16	6.07	980	29	1.3	1	1	1
W4ZUF2	Uncharacterized protein	W4ZUF2	41.16	9.55	326	309	22.4	11	6	6
W4ZUF5	Uncharacterized protein (Fragment)	W4ZUF5	71.21	9.87	578	96	11.1	4	3	4
W4ZUH6	Uncharacterized protein	W4ZUH6	63.88	6.36	512	31	2.1	1	1	1
W4ZUJ0	Structural maintenance of chromosomes protein	W4ZUJ0	167.23	8.2	1204	271	14.5	13	10	15
W4ZUK2	Uncharacterized protein	W4ZUK2	42.27	9.33	347	3071	53	171	15	3
W4ZUK7	Uncharacterized protein	W4ZUK7	23.57	7.77	194	86	11.9	3	2	2
W4ZUN9	Uncharacterized protein	W4ZUN9	54.65	5.91	478	95	8.2	3	2	1
W4ZUP8	Uncharacterized protein	W4ZUP8	8.69	4.46	72	24	37.5	0	0	1
W4ZUS2	Phenylalanine ammonia-lyase	W4ZUS2	85.51	5.76	713	29	2.8	1	1	1
W4ZUS7	Uncharacterized protein	W4ZUS7	24.74	9.97	180	259	17.8	10	3	3
W4ZUU7	Uncharacterized protein	W4ZUU7	116.68	8.31	922	27	2	1	1	2
W4ZUW1	Uncharacterized protein	W4ZUW1	58.49	9.66	402	42	2.7	1	1	1
W4ZUW2	Uncharacterized protein	W4ZUW2	58.12	6.47	476	53	2.9	1	1	1
W4ZUZ6	Dihydrolipoyl dehydrogenase	W4ZUZ6	62.5	6.72	502	655	42	30	15	14
W4ZV84	Uncharacterized protein	W4ZV84	36.85	5.74	305	47	3.6	1	1	1
W4ZV98	Uncharacterized protein	W4ZV98	50.72	6.94	404	31	1.7	1	1	1
W4ZVA8	Uncharacterized protein	W4ZVA8	38.1	5.1	346	104	4.9	2	1	1
W4ZVC8	Uncharacterized protein	W4ZVC8	19.47	4.97	151	28	7.3	1	1	1
W4ZVE4	Uncharacterized protein	W4ZVE4	23.07	9.01	185	26	6.5	0	0	1
W4ZVF3	Uncharacterized protein	W4ZVF3	33.55	11.39	243	38	4.1	1	1	1
W4ZVG0	Uncharacterized protein	W4ZVG0	98.92	6.12	834	190	9	10	7	5
W4ZVG4	Uncharacterized protein	W4ZVG4	10.13	8.69	73	36	28.8	2	2	1
W4ZVK4	Uncharacterized protein	W4ZVK4	49.3	7.88	414	42	9.4	3	3	4
W4ZVM3	Uncharacterized protein (Fragment)	W4ZVM3	10.31	6.08	78	86	16.7	4	1	1
W4ZVN3	Uncharacterized protein	W4ZVN3	22.7	9.61	197	37	5.1	1	1	1
W4ZVP5	Uncharacterized protein	W4ZVP5	77.96	5.37	590	202	16.4	9	7	8
W4ZVS1	Uncharacterized protein	W4ZVS1	19.49	9.73	177	72	10.7	4	2	1
W4ZVW3	Uncharacterized protein	W4ZVW3	47.06	6.3	350	51	4.9	1	1	1
W4ZVY5	Histone H2A	W4ZVY5	13.93	9.55	108	107	28.7	6	3	3
W4ZVY7	Uncharacterized protein (Fragment)	W4ZVY7	12.05	9.56	79	35	11.4	1	1	1
W4ZVZ6	Uncharacterized protein	W4ZVZ6	76.05	4.72	581	43	3.4	2	2	2
W4ZW03	Uncharacterized protein	W4ZW03	93.07	5.49	736	56	1.8	2	1	1
W4ZW44	Uncharacterized protein	W4ZW44	50.54	6.76	409	79	11.2	4	4	4
W4ZW50	Uncharacterized protein (Fragment)	W4ZW50	36.22	6.01	295	210	31.9	10	8	6
W4ZW69	Uncharacterized protein	W4ZW69	28.28	8.29	235	27	3.8	1	1	1
W4ZW75	Uncharacterized protein	W4ZW75	120.75	7.97	1027	35	0.8	1	1	1
W4ZW88	Uncharacterized protein (Fragment)	W4ZW88	10.93	10.26	80	37	16.3	1	1	1
W4ZWA7	Uncharacterized protein	W4ZWA7	29.27	6.22	253	30	5.1	1	1	1
W4ZWB2	Uncharacterized protein	W4ZWB2	101.3	6.26	836	24	0.8	1	1	1
W4ZWD7	Uncharacterized protein (Fragment)	W4ZWD7	24.38	9.17	199	36	4.5	1	1	1
W4ZWH6	Uncharacterized protein	W4ZWH6	44.58	5.52	320	34	2.8	1	1	1
W4ZWJ3	Uncharacterized protein	W4ZWJ3	32.49	10.21	237	218	34.2	14	6	4
W4ZWK0	Histone H2A	W4ZWK0	22.06	10.72	154	103	14.9	8	3	0
W4ZWK2	Uncharacterized protein	W4ZWK2	43.16	4.73	318	264	31.1	13	8	1
W4ZWN3	Uncharacterized protein	W4ZWN3	51.92	6.44	420	50	3.3	2	2	2
W4ZWP1	Uncharacterized protein	W4ZWP1	41.14	10.9	342	58	9.1	3	3	2
W4ZWP2	Peptidyl-prolyl cis-trans isomerase	W4ZWP2	29.53	9.4	245	49	14.7	2	2	2
W4ZWP8	Uncharacterized protein	W4ZWP8	28.11	5.29	223	82	16.6	6	3	1
W4ZWQ7	Uncharacterized protein (Fragment)	W4ZWQ7	23.34	10.39	198	46	7.1	1	1	1
W4ZWR6	Uncharacterized protein	W4ZWR6	73.16	5.79	566	300	13.6	16	7	7
W4ZWS1	Uncharacterized protein	W4ZWS1	54.81	9.12	437	130	11.7	5	4	4
W4ZWT1	Uncharacterized protein	W4ZWT1	79.22	5.45	637	28	2.7	1	1	2
W4ZWU8	Uncharacterized protein	W4ZWU8	119.46	5.26	990	74	4.8	4	4	2
W4ZWW6	Uncharacterized protein (Fragment)	W4ZWW6	61.02	4.6	454	533	40.3	26	13	1
W4ZWX2	Uncharacterized protein	W4ZWX2	64.92	5.88	574	35	1.6	1	1	1
W4ZWZ7	Uncharacterized protein (Fragment)	W4ZWZ7	37.49	5.27	280	118	18.6	6	5	2
W4ZX44	Uncharacterized protein	W4ZX44	122.66	5.18	997	143	5.6	7	6	2
W4ZX57	Uncharacterized protein	W4ZX57	29.91	4.06	237	27	3	1	1	1
W4ZX60	Uncharacterized protein	W4ZX60	16.39	11.52	127	133	8.7	6	1	1
W4ZX77	Uncharacterized protein	W4ZX77	29.51	7.77	241	67	19.5	5	4	4
W4ZX99	Uncharacterized protein	W4ZX99	52.29	6.33	409	184	13.2	9	4	3
W4ZXA3	Uncharacterized protein	W4ZXA3	10.78	8.92	82	153	32.9	5	2	2
W4ZXB1	Uncharacterized protein (Fragment)	W4ZXB1	20.56	8.53	160	42	8.1	1	1	1
W4ZXB6	Uncharacterized protein	W4ZXB6	22.67	8.74	186	43	9.1	1	1	1
W4ZXC8	Uncharacterized protein	W4ZXC8	96.13	6.09	775	70	6.2	4	4	2
W4ZXH0	Uncharacterized protein	W4ZXH0	42.3	5.71	365	30	2.5	1	1	1
W4ZXH8	Uncharacterized protein	W4ZXH8	19.27	5.91	169	166	43.2	7	4	4
W4ZXI8	Uncharacterized protein	W4ZXI8	28.98	5.99	219	677	32.4	26	7	7
W4ZXK1	Uncharacterized protein	W4ZXK1	39.18	8.91	311	554	33.8	27	8	1
W4ZXL1	Uncharacterized protein	W4ZXL1	29.83	6.78	253	117	22.5	5	4	5
W4ZXL3	Uncharacterized protein	W4ZXL3	45.53	7.01	385	28	2.6	1	1	1
W4ZXL4	Uncharacterized protein	W4ZXL4	34.13	9.26	249	28	10.8	1	1	2
W4ZXL5	Uncharacterized protein	W4ZXL5	21.44	9.53	188	42	7.4	1	1	1
W4ZXM1	Uncharacterized protein	W4ZXM1	16.65	5.95	136	83	36	6	4	4
W4ZXN2	Uncharacterized protein	W4ZXN2	13.17	5.34	106	33	11.3	1	1	1
W4ZXN4	Uncharacterized protein	W4ZXN4	12.21	5.65	93	56	21.5	1	1	2
W4ZXP0	Malic enzyme	W4ZXP0	71.22	5.56	570	103	14	6	5	5
W4ZXQ9	Uncharacterized protein	W4ZXQ9	33.97	8.68	270	239	19.3	7	4	4
W4ZXR0	Uncharacterized protein	W4ZXR0	110.92	5.97	901	29	1.2	1	1	1
W4ZXR4	Uncharacterized protein	W4ZXR4	50.4	5.13	407	770	45.7	41	15	2
W4ZXS7	Uncharacterized protein (Fragment)	W4ZXS7	56.14	6.28	457	88	15.3	5	5	3
W4ZXT1	Uncharacterized protein	W4ZXT1	56.3	5.4	481	30	2.1	1	1	1
W4ZXW6	Uncharacterized protein	W4ZXW6	161.79	7.05	1236	125	5	5	4	5
W4ZXW7	Serine/threonine-protein phosphatase	W4ZXW7	64.43	5.1	545	38	1.8	1	1	1
W4ZY52	Uncharacterized protein (Fragment)	W4ZY52	51.07	9.24	372	298	24.7	13	6	11
W4ZY59	Uncharacterized protein (Fragment)	W4ZY59	27.04	5.21	212	35	6.1	1	1	1
W4ZY78	Uncharacterized protein	W4ZY78	58.52	8.14	471	66	5.1	2	2	2
W4ZY98	Uncharacterized protein	W4ZY98	85.25	5.04	684	286	25.4	16	13	3
W4ZYB3	Uncharacterized protein (Fragment)	W4ZYB3	25.7	8.39	222	47	14.4	3	3	3
W4ZYD0	Uncharacterized protein	W4ZYD0	27.03	9.79	192	89	15.1	6	3	2
W4ZYF2	Uncharacterized protein	W4ZYF2	30.99	6.29	272	64	4.4	1	1	1
W4ZYQ4	Uncharacterized protein	W4ZYQ4	49.15	8.25	387	500	30.5	32	11	1
W4ZYR1	Uncharacterized protein	W4ZYR1	73.81	6.79	584	109	5.8	3	2	2
W4ZYR9	Uncharacterized protein	W4ZYR9	31.84	4.99	268	32	9.3	1	1	2
W4ZYT4	Uncharacterized protein	W4ZYT4	28.02	5.5	227	28	4.8	1	1	1
W4ZYT8	Uncharacterized protein	W4ZYT8	101.48	8.81	726	27	1.4	1	1	1
W4ZYZ5	Uncharacterized protein	W4ZYZ5	9.19	7.74	71	36	21.1	1	1	1
W4ZZ21	Uncharacterized protein	W4ZZ21	54.27	7.98	440	27	2	1	1	1
W4ZZ25	Uncharacterized protein	W4ZZ25	37.72	9.51	302	194	26.5	12	7	7
W4ZZ26	Dihydrolipoyl dehydrogenase	W4ZZ26	66.79	6.24	565	182	9.9	6	3	5
W4ZZC1	Uncharacterized protein (Fragment)	W4ZZC1	90.15	5.44	727	259	10	9	5	6
W4ZZC8	Uncharacterized protein	W4ZZC8	74.26	6.24	605	84	9.3	4	4	4
W4ZZE5	Uncharacterized protein	W4ZZE5	53.97	8.65	409	36	5.1	1	1	2
W4ZZF4	Uncharacterized protein	W4ZZF4	87.18	5.78	658	60	3.6	3	2	2
W4ZZG4	Uncharacterized protein	W4ZZG4	27.36	6.29	225	469	50.2	20	7	0
W4ZZH1	Histone H2B	W4ZZH1	23.23	10.16	151	602	45.7	45	5	0
W4ZZH7	Uncharacterized protein (Fragment)	W4ZZH7	13.7	7.44	121	78	18.2	3	2	1
W4ZZH9	Uncharacterized protein	W4ZZH9	15.95	6.96	122	55	11.5	1	1	1
W4ZZI3	Histone H2A	W4ZZI3	20.85	10.56	148	123	15.5	9	3	0
W4ZZK4	Uncharacterized protein	W4ZZK4	19.95	9.04	153	178	19	6	2	1
W4ZZN7	Uncharacterized protein	W4ZZN7	11.62	9.16	97	42	18.6	2	2	2
W5A028	Uncharacterized protein	W5A028	35.6	4.9	291	38	3.4	1	1	1
W5A031	Uncharacterized protein	W5A031	22.67	10.5	164	74	22	6	4	1
W5A064	Uncharacterized protein (Fragment)	W5A064	30.42	8.81	223	53	5.8	2	1	1
W5A066	Uncharacterized protein	W5A066	62.17	6.14	497	60	8	4	4	1
W5A0B1	Uncharacterized protein	W5A0B1	63.88	5.45	499	307	17.8	9	6	7
W5A0D6	Uncharacterized protein	W5A0D6	28.57	8.67	224	167	17.9	7	3	1
W5A0E2	Uncharacterized protein	W5A0E2	35.64	9.23	288	43	3.8	2	1	1
W5A0J9	Uncharacterized protein	W5A0J9	79.35	8.85	560	540	32.1	23	11	3
W5A0L2	Uncharacterized protein	W5A0L2	22.43	6.08	180	65	17.8	4	3	2
W5A0M5	Uncharacterized protein	W5A0M5	50.1	6.15	416	62	7.9	3	3	3
W5A0N0	Uncharacterized protein	W5A0N0	59.24	7.31	459	39	2.6	1	1	0
W5A0P0	Uncharacterized protein	W5A0P0	19.92	9.86	151	36	11.9	4	2	2
W5A0U2	Uncharacterized protein	W5A0U2	62.1	5.15	509	708	26.3	30	9	11
W5A0V5	Uncharacterized protein	W5A0V5	32.92	5.15	269	49	13.4	2	2	2
W5A0W9	Uncharacterized protein	W5A0W9	49.86	5.49	411	131	17.5	7	6	2
W5A0Z6	Uncharacterized protein	W5A0Z6	68.42	4.91	541	43	5.2	2	2	1
W5A152	Uncharacterized protein	W5A152	67.9	5.05	528	1455	54.4	56	19	1
W5A160	Uncharacterized protein	W5A160	48.93	6.49	372	183	29	9	8	0
W5A173	CTP synthase	W5A173	69.24	6	558	82	9	4	3	1
W5A182	Uncharacterized protein	W5A182	80.68	8.67	632	74	5.4	4	4	1
W5A1C6	Uncharacterized protein	W5A1C6	38.38	4.59	269	146	25.7	13	7	3
W5A1G8	Uncharacterized protein	W5A1G8	36.36	5.14	313	106	18.5	5	5	6
W5A1H5	Uncharacterized protein (Fragment)	W5A1H5	11.85	5.32	94	166	48.9	4	4	1
W5A1W5	Uncharacterized protein	W5A1W5	130.03	6.01	984	134	7.8	7	6	1
W5A1W8	Uncharacterized protein	W5A1W8	50.19	6.33	383	78	6.8	3	2	2
W5A1Z0	Uncharacterized protein (Fragment)	W5A1Z0	8.48	9.5	64	42	15.6	2	1	1
W5A209	Uncharacterized protein	W5A209	44.49	6.73	365	184	23	6	5	5
W5A243	Uncharacterized protein	W5A243	47.55	5.31	386	763	48.2	42	15	1
W5A248	Uncharacterized protein	W5A248	55.91	5.25	447	121	10.1	4	3	4
W5A284	Uncharacterized protein	W5A284	129.96	7.33	1037	44	4	1	1	2
W5A294	Uncharacterized protein	W5A294	118.74	4.94	923	140	9.2	8	7	2
W5A2A8	Uncharacterized protein	W5A2A8	27.91	5.65	216	119	28.7	10	5	1
W5A2C0	Uncharacterized protein	W5A2C0	28.76	9.02	212	1694	65.6	71	15	4
W5A2C3	Uncharacterized protein	W5A2C3	23.23	5.5	199	889	46.2	37	8	4
W5A2C9	Uncharacterized protein	W5A2C9	10.21	6.81	78	58	19.2	1	1	1
W5A2D2	Uncharacterized protein	W5A2D2	22.3	6.98	180	79	21.1	6	4	4
W5A2E3	Uncharacterized protein	W5A2E3	62.28	5.15	489	115	7.8	3	3	2
W5A2F4	Uncharacterized protein	W5A2F4	52.73	4.8	499	145	8.2	6	3	1
W5A2M9	Uncharacterized protein	W5A2M9	150.25	8.53	1174	50	3.2	3	3	4
W5A2S4	Uncharacterized protein	W5A2S4	98.6	4.41	850	25	1.3	1	1	1
W5A2V2	Uncharacterized protein (Fragment)	W5A2V2	4.44	10.43	32	21	18.8	1	1	1
W5A2X8	Uncharacterized protein	W5A2X8	23.8	7.04	189	30	18	1	1	3
W5A2Z4	Uncharacterized protein	W5A2Z4	68.02	7.2	540	49	5	2	2	2
W5A323	Uncharacterized protein	W5A323	60.48	7.59	496	69	8.7	4	3	1
W5A364	Uncharacterized protein	W5A364	35.2	7.7	291	93	23	6	6	7
W5A376	Uncharacterized protein	W5A376	55.02	6.13	421	219	21.9	16	8	2
W5A377	Uncharacterized protein	W5A377	21.97	8.87	160	88	26.3	5	4	4
W5A386	Uncharacterized protein	W5A386	210.49	4.95	1630	47	2	4	4	4
W5A3B9	Uncharacterized protein	W5A3B9	117.7	9.06	927	155	7.3	5	4	6
W5A3C9	Uncharacterized protein	W5A3C9	109.47	5.2	824	1172	38.7	52	25	7
W5A3E6	Uncharacterized protein (Fragment)	W5A3E6	16.75	4.84	140	41	4.3	1	1	1
W5A3G1	Uncharacterized protein (Fragment)	W5A3G1	30.73	6.72	229	414	41.5	21	7	3
W5A3I2	Uncharacterized protein	W5A3I2	36.74	5.42	314	51	9.9	2	2	3
W5A3L5	Uncharacterized protein	W5A3L5	104.15	5.61	789	221	11.3	10	7	9
W5A3L7	Uncharacterized protein	W5A3L7	105.23	5.69	757	27	3	1	1	2
W5A3M7	Uncharacterized protein	W5A3M7	46.99	6.11	375	47	2.9	1	1	1
W5A3P2	Uncharacterized protein (Fragment)	W5A3P2	31.53	8.46	243	561	39.9	28	9	0
W5A3R4	Uncharacterized protein	W5A3R4	37.46	9.57	236	35	5.1	1	1	1
W5A3S2	Uncharacterized protein	W5A3S2	61.72	5.8	485	53	4.7	3	3	3
W5A3T7	Uncharacterized protein	W5A3T7	26.28	8.99	206	36	11.7	2	2	2
W5A3V6	Uncharacterized protein (Fragment)	W5A3V6	17.78	10.28	165	37	10.3	2	1	1
W5A3Z3	Uncharacterized protein	W5A3Z3	14.9	6.32	108	270	66.7	21	8	1
W5A400	Uncharacterized protein	W5A400	40.96	4.75	324	231	21.3	7	5	5
W5A423	Uncharacterized protein	W5A423	26.25	5.16	214	35	9.3	2	2	2
W5A444	Histone H2B	W5A444	23.43	10.05	153	602	52.3	45	5	1
W5A461	Uncharacterized protein	W5A461	12.04	5.53	104	410	41.3	9	3	1
W5A4B9	Pyruvate kinase	W5A4B9	57.68	5.53	462	57	16.9	5	5	7
W5A4C4	Uncharacterized protein	W5A4C4	46.61	5.81	385	23	1.3	0	0	1
W5A4I4	Uncharacterized protein	W5A4I4	52.48	4.99	413	22	3.1	0	0	1
W5A4K3	Uncharacterized protein	W5A4K3	17.35	5.26	144	208	50.7	13	6	1
W5A4W7	Uncharacterized protein	W5A4W7	158.89	5.49	1110	174	9.8	10	9	9
W5A4W9	Uncharacterized protein	W5A4W9	48.35	6.97	398	284	15.6	8	4	6
W5A4Y6	Uncharacterized protein	W5A4Y6	24.55	9.41	203	98	15.8	4	3	3
W5A4Y9	Uncharacterized protein	W5A4Y9	48.44	9.46	416	74	6.5	2	2	2
W5A4Z8	Uncharacterized protein	W5A4Z8	19.85	5.57	153	940	47.7	61	9	5
W5A515	Uncharacterized protein	W5A515	29.2	5.98	237	31	6.8	1	1	1
W5A520	Uncharacterized protein	W5A520	15.73	8.57	115	58	7.8	2	1	1
W5A531	Uncharacterized protein	W5A531	17.54	4.67	133	538	45.9	20	5	4
W5A561	Uncharacterized protein	W5A561	57.33	6.37	449	32	4	2	2	1
W5A578	Uncharacterized protein	W5A578	17.7	5.37	145	290	51	17	6	1
W5A593	Uncharacterized protein	W5A593	121.85	5.75	954	39	4.3	2	2	3
W5A5C4	Uncharacterized protein	W5A5C4	54.5	4.77	424	192	21.9	10	7	0
W5A5C9	Uncharacterized protein	W5A5C9	54.8	7.59	394	416	34.8	29	13	1
W5A5G3	Uncharacterized protein	W5A5G3	25.93	7.16	212	41	7.5	1	1	1
W5A5G4	Uncharacterized protein	W5A5G4	23.05	7.88	175	81	26.3	3	2	2
W5A5H7	Uncharacterized protein	W5A5H7	277.65	4.73	2156	31	1.4	1	1	1
W5A5I4	Uncharacterized protein	W5A5I4	21.79	6.32	169	225	33.7	11	4	2
W5A5J5	Malate dehydrogenase	W5A5J5	40.81	7.66	341	348	31.7	14	7	1
W5A5K0	Uncharacterized protein	W5A5K0	189.41	6.84	1532	96	4.7	5	5	2
W5A5L6	Uncharacterized protein	W5A5L6	19.23	10.22	143	372	62.2	21	7	1
W5A5M5	Serine hydroxymethyltransferase	W5A5M5	34.16	8.96	261	107	18.8	6	4	1
W5A5Y6	Uncharacterized protein (Fragment)	W5A5Y6	39.87	6.26	313	86	6.4	4	2	1
W5A619	Uncharacterized protein	W5A619	19.41	4.12	149	224	55.7	14	7	2
W5A645	Histone H2A (Fragment)	W5A645	24.66	11.58	190	23	7.4	1	1	1
W5A648	Uncharacterized protein	W5A648	57.82	6.2	444	314	22.3	22	9	1
W5A667	Uncharacterized protein	W5A667	40.92	4.25	292	57	17.1	3	2	1
W5A671	Uncharacterized protein	W5A671	59.28	9.41	471	98	4.9	3	2	2
W5A687	Uncharacterized protein	W5A687	13.1	9.05	114	91	14	2	1	1
W5A6C9	Uncharacterized protein	W5A6C9	12.7	6.58	98	35	12.2	1	1	1
W5A6D0	Uncharacterized protein	W5A6D0	43.54	6.65	320	1078	70	78	19	3
W5A6E7	Uncharacterized protein	W5A6E7	53.03	6.46	444	37	2.5	1	1	1
W5A6L8	Uncharacterized protein (Fragment)	W5A6L8	8.56	5.69	60	45	20	1	1	1
W5A6M7	Uncharacterized protein	W5A6M7	117.58	5.27	976	237	11.6	11	8	0
W5A6Q9	Uncharacterized protein	W5A6Q9	67.65	5.09	564	73	6.4	2	2	3
W5A6U7	Uncharacterized protein	W5A6U7	8.55	4.53	61	35	24.6	1	1	1
W5A6V3	Uncharacterized protein	W5A6V3	75.31	7.67	623	33	4.2	2	2	3
W5A715	Uncharacterized protein	W5A715	20.57	9.68	156	41	23.1	3	3	4
W5A719	Uncharacterized protein	W5A719	22.41	5.04	186	137	23.1	5	4	1
W5A736	Uncharacterized protein (Fragment)	W5A736	10.22	4.99	77	33	24.7	1	1	2
W5A770	Uncharacterized protein (Fragment)	W5A770	5.97	8.8	57	36	17.5	1	1	1
W5A7F4	Uncharacterized protein	W5A7F4	50.26	5.4	396	59	8.3	5	3	4
W5A7L0	Uncharacterized protein	W5A7L0	22.36	5.13	177	36	5.6	1	1	1
W5A7R2	Uncharacterized protein	W5A7R2	50.11	5.61	408	119	11.3	4	3	1
W5A7R7	Uncharacterized protein	W5A7R7	47.53	8.54	367	24	3.3	1	1	1
W5A7W7	Uncharacterized protein	W5A7W7	131.55	4.84	1069	42	3.2	3	3	3
W5A7X5	Uncharacterized protein	W5A7X5	83.28	7.1	663	109	11.3	5	4	7
W5A855	Uncharacterized protein	W5A855	49.81	12.15	418	35	1.9	1	1	1
W5A8B5	Uncharacterized protein	W5A8B5	110.53	5.08	845	775	29.5	46	20	3
W5A8D9	Uncharacterized protein	W5A8D9	141.78	5.58	1107	108	5	4	4	4
W5A8E0	60S ribosomal protein L18	W5A8E0	26.15	11.49	188	311	44.1	15	7	0
W5A8E3	Uncharacterized protein	W5A8E3	122.72	6.65	989	90	4.3	4	3	2
W5A8H0	Tubulin gamma chain	W5A8H0	58.18	5.61	469	52	3.8	2	2	2
W5A8J5	Uncharacterized protein	W5A8J5	10.69	9.1	82	91	36.6	2	2	2
W5A8Q4	Uncharacterized protein	W5A8Q4	97.81	7.27	702	125	16.4	14	11	4
W5A8S5	Uncharacterized protein	W5A8S5	134.56	8.37	972	64	3.6	4	3	4
W5A8Y0	Uncharacterized protein	W5A8Y0	103.63	6.46	746	128	19.4	16	13	7
W5A927	Uncharacterized protein	W5A927	126.85	4.29	1083	44	2.2	2	2	1
W5A933	Uncharacterized protein	W5A933	62.77	5.81	529	127	4.5	5	2	1
W5A959	Uncharacterized protein	W5A959	67	5.01	482	145	14.5	8	7	1
W5A982	Uncharacterized protein (Fragment)	W5A982	33.02	9.08	280	47	7.1	2	2	2
W5A9C3	Uncharacterized protein	W5A9C3	55.49	5.25	444	86	13.3	6	5	3
W5A9E1	Uncharacterized protein	W5A9E1	23.83	9.83	155	459	49	19	7	1
W5A9H5	Uncharacterized protein (Fragment)	W5A9H5	41.55	7.11	354	27	2.5	1	1	1
W5A9N2	Uncharacterized protein	W5A9N2	60.85	8.77	454	83	8.1	2	2	3
W5A9N3	Uncharacterized protein	W5A9N3	24.38	8.78	180	37	11.7	3	2	1
W5A9R0	Glucose-6-phosphate isomerase	W5A9R0	71.25	7.74	568	261	21.3	16	9	2
W5A9W9	Uncharacterized protein	W5A9W9	135.09	8.82	983	149	11.1	6	6	8
W5A9X4	Uncharacterized protein	W5A9X4	47.86	9.98	330	54	7.9	2	2	3
W5AA07	Uncharacterized protein	W5AA07	173.02	4.38	1434	139	5.9	7	5	7
W5AA44	Uncharacterized protein	W5AA44	63.96	6.61	507	34	3.2	2	2	0
W5AA52	Uncharacterized protein	W5AA52	123.46	6.23	999	77	2.9	3	3	2
W5AA60	Uncharacterized protein	W5AA60	20.87	5.78	167	56	23.4	3	3	4
W5AA71	Non-specific lipid-transfer protein	W5AA71	13.18	9.35	115	49	8.7	1	1	2
W5AA79	Uncharacterized protein	W5AA79	32.48	5.62	257	33	6.6	1	1	2
W5AA88	Uncharacterized protein	W5AA88	41.56	4.71	345	84	9.9	3	2	3
W5AA91	Importin subunit alpha	W5AA91	65.34	5.13	534	472	22.7	22	7	5
W5AA95	Uncharacterized protein (Fragment)	W5AA95	25.51	6.9	200	62	12.5	2	2	2
W5AAF9	Uncharacterized protein	W5AAF9	103.49	5.74	819	132	9	6	6	1
W5AAH8	Uncharacterized protein	W5AAH8	40.23	4.78	348	43	4	1	1	1
W5AAY7	ATP-dependent Clp protease proteolytic subunit	W5AAY7	23.55	4.83	190	46	5.3	2	1	1
W5AAZ3	Uncharacterized protein	W5AAZ3	56.1	5.9	465	25	1.5	1	1	1
W5AB26	Uncharacterized protein	W5AB26	34.64	4.97	245	32	10.6	1	1	1
W5AB48	Uncharacterized protein	W5AB48	49.63	7.52	391	582	41.2	34	13	1
W5AB71	Uncharacterized protein	W5AB71	36.47	6.25	294	3041	56.5	165	15	0
W5ABD3	Uncharacterized protein	W5ABD3	43.07	5.65	362	244	18.5	5	3	4
W5ABG8	Uncharacterized protein	W5ABG8	131.7	6.52	1030	45	1.8	2	2	2
W5ABI3	Uncharacterized protein (Fragment)	W5ABI3	75.35	8.81	618	216	13.9	9	6	8
W5ABL4	Uncharacterized protein	W5ABL4	24.8	4.69	211	464	18.5	10	3	3
W5AC26	Uncharacterized protein	W5AC26	111.41	5.76	887	156	10.6	10	7	1
W5AC28	Uncharacterized protein	W5AC28	38.98	8.98	311	615	35.4	29	8	1
W5ACA2	Uncharacterized protein	W5ACA2	67.96	5.13	528	1171	54.2	51	19	2
W5ACA3	Uncharacterized protein	W5ACA3	128.02	5.07	1038	238	10.1	16	7	9
W5ACG3	Uncharacterized protein	W5ACG3	38.77	5.15	322	53	6.2	1	1	1
W5ACJ8	Uncharacterized protein	W5ACJ8	55.9	4.72	459	956	32	44	12	4
W5ACM8	Uncharacterized protein	W5ACM8	88.75	6.23	716	276	15.4	15	9	11
W5ACQ3	Uncharacterized protein	W5ACQ3	33.61	5.61	256	58	12.1	2	2	2
W5ACR6	Uncharacterized protein	W5ACR6	55.26	4.84	430	246	23.3	11	7	0
W5ACX6	Uncharacterized protein	W5ACX6	110.09	5.2	829	985	35.6	47	22	6
W5AD06	Uncharacterized protein	W5AD06	44.92	8.57	365	61	3.8	2	1	1
W5ADM5	Uncharacterized protein (Fragment)	W5ADM5	41.92	9.68	318	31	4.1	1	1	1
W5ADP6	Uncharacterized protein	W5ADP6	27.15	5.12	211	23	7.6	0	0	1
W5ADS2	Uncharacterized protein	W5ADS2	23.84	9.83	155	432	49	19	7	1
W5ADT0	Uncharacterized protein	W5ADT0	54.59	9.34	412	54	9	2	2	1
W5ADX0	Uncharacterized protein	W5ADX0	26.12	8.27	205	75	21	4	3	1
W5ADY6	Uncharacterized protein	W5ADY6	25.38	6.85	200	301	29	11	4	5
W5AE12	Uncharacterized protein (Fragment)	W5AE12	4.68	4.63	44	280	68.2	6	1	1
W5AE67	Uncharacterized protein (Fragment)	W5AE67	10.71	9.18	83	46	13.3	2	1	1
W5AE72	Uncharacterized protein	W5AE72	55.72	5.42	452	541	22.3	27	9	11
W5AEG0	Uncharacterized protein	W5AEG0	45.19	9.81	358	28	2.5	1	1	1
W5AEG5	Uncharacterized protein	W5AEG5	13.74	4.41	112	184	58.9	9	5	1
W5AEG7	Uncharacterized protein	W5AEG7	40.07	6.02	315	89	13	3	3	2
W5AEG8	Uncharacterized protein	W5AEG8	15.69	5.44	143	52	12.6	4	2	2
W5AEK4	Uncharacterized protein	W5AEK4	37.91	5.21	306	147	22.5	8	6	2
W5AEK7	Uncharacterized protein (Fragment)	W5AEK7	72.52	6.3	591	86	6.1	3	2	1
W5AEN0	Proteasome subunit alpha type	W5AEN0	31.79	5.82	249	400	52.6	22	12	1
W5AEQ8	Uncharacterized protein	W5AEQ8	19.65	10.15	155	54	12.9	3	2	1
W5AES0	Uncharacterized protein	W5AES0	32.27	5.31	232	42	3.4	1	1	1
W5AEX7	Uncharacterized protein (Fragment)	W5AEX7	7.32	4.67	59	53	18.6	1	1	1
W5AF41	Malic enzyme	W5AF41	56.42	5.49	460	73	7.6	4	3	3
W5AFB8	Uncharacterized protein	W5AFB8	91.31	5.81	732	102	6	4	3	1
W5AFK9	Uncharacterized protein (Fragment)	W5AFK9	17.02	6.32	136	72	40.4	5	5	4
W5AFL1	Uncharacterized protein	W5AFL1	20.41	9.74	154	45	16.9	3	2	3
W5AFS8	Uncharacterized protein	W5AFS8	43.71	6.47	320	1090	65.3	72	18	2
W5AFT3	Uncharacterized protein	W5AFT3	22.23	9.38	183	354	37.7	14	5	1
W5AFT6	Uncharacterized protein (Fragment)	W5AFT6	133.24	4.97	1041	148	8.9	10	8	3
W5AFU2	Uncharacterized protein (Fragment)	W5AFU2	8.63	5.07	69	110	47.8	2	2	1
W5AFV1	Uncharacterized protein	W5AFV1	17.63	4.63	136	93	29.4	6	3	2
W5AFW9	Uncharacterized protein	W5AFW9	46.42	5.29	376	796	47.9	43	14	7
W5AFY5	Uncharacterized protein	W5AFY5	26.82	5.83	211	75	10	3	2	1
W5AG06	Uncharacterized protein (Fragment)	W5AG06	33.68	6.29	281	59	15.3	3	2	3
W5AG97	Uncharacterized protein	W5AG97	66.42	8.77	503	83	10.3	4	4	6
W5AGE7	Uncharacterized protein (Fragment)	W5AGE7	16.84	8.62	129	38	15.5	1	1	2
W5AGM5	Uncharacterized protein	W5AGM5	31.41	6.45	240	136	12.1	6	2	1
W5AGQ5	Uncharacterized protein	W5AGQ5	92.57	5.14	817	104	4.9	4	1	3
W5AGS9	Uncharacterized protein (Fragment)	W5AGS9	61.32	5.5	516	206	13.4	11	6	6
W5AH15	Uncharacterized protein (Fragment)	W5AH15	11.1	5.73	88	338	73.9	13	5	2
W5AH72	Uncharacterized protein	W5AH72	15.51	9.51	120	374	74.2	22	7	1
W5AH95	Uncharacterized protein (Fragment)	W5AH95	4.34	6.23	37	73	48.6	2	1	1
W5AHD4	Uncharacterized protein (Fragment)	W5AHD4	7.93	6.95	60	1908	70	83	5	2
W5AHH1	Malate dehydrogenase	W5AHH1	28.63	6.32	231	415	45	18	8	2
W5AHH6	Uncharacterized protein	W5AHH6	46.16	5.36	352	119	8	3	2	1
W5AHV9	Uncharacterized protein (Fragment)	W5AHV9	6.76	5.58	53	589	75.5	13	3	0
W5AHX4	Uncharacterized protein	W5AHX4	93.07	8.67	662	164	15.7	8	8	9
W5AHZ8	Uncharacterized protein (Fragment)	W5AHZ8	5.24	6.78	43	35	14	1	1	1
W5AI57	Uncharacterized protein	W5AI57	17.69	10.26	136	51	19.9	3	2	1
W5AI66	Uncharacterized protein	W5AI66	34.66	9.77	265	42	4.2	2	1	1
W5AI75	Uncharacterized protein	W5AI75	85.13	5.55	669	136	14.2	10	7	9
W5AIB5	Uncharacterized protein	W5AIB5	60.8	5.08	483	143	13.7	10	7	1
W5AIF8	Uncharacterized protein (Fragment)	W5AIF8	30.53	5.21	240	90	21.7	5	4	2
W5AIG7	Uncharacterized protein (Fragment)	W5AIG7	64.99	5.51	535	134	16.3	6	6	2
W5AIJ5	Uncharacterized protein	W5AIJ5	65.08	5.11	492	185	15.7	7	4	2
W5AIT2	Uncharacterized protein (Fragment)	W5AIT2	7.53	4.1	59	38	23.7	1	1	1
W5AIX4	Uncharacterized protein	W5AIX4	38.42	4.23	275	89	25.5	5	3	2
W5AJ14	Uncharacterized protein	W5AJ14	13.38	5.35	98	54	45.9	3	3	3
W5AJB4	Uncharacterized protein (Fragment)	W5AJB4	37.04	4.77	284	41	9.5	1	1	3
W5AJB5	Uncharacterized protein	W5AJB5	11.67	4.55	99	56	16.2	1	1	1
W5AJI5	Uncharacterized protein	W5AJI5	27.11	6.18	223	30	3.6	1	1	1
W5AJQ4	Uncharacterized protein	W5AJQ4	33.34	10.28	278	57	6.8	3	2	0
W5AJX7	Uncharacterized protein (Fragment)	W5AJX7	8.42	5.52	64	41	34.4	3	2	2
W5AJZ9	Uncharacterized protein (Fragment)	W5AJZ9	30.59	7.86	246	81	13.8	8	2	1
W5AK05	Glucose-6-phosphate isomerase	W5AK05	70.9	6.98	567	217	21	14	9	2
W5AK13	Uncharacterized protein	W5AK13	19.05	6.97	170	89	25.3	3	1	2
W5AK38	Uncharacterized protein	W5AK38	47.69	5.96	394	33	2.5	1	1	1
W5AKD4	Uncharacterized protein	W5AKD4	29.12	5.24	225	89	10.2	4	2	2
W5AKH4	60S ribosomal protein L18	W5AKH4	26.16	11.49	188	183	44.1	13	7	1
W5AKP5	50S ribosomal protein L16, chloroplastic	rpl16	78.9	10.27	576	39	2.6	1	1	2
W5AKQ2	Uncharacterized protein	W5AKQ2	15.68	8.47	108	109	39.8	8	4	3
W5AKU9	Uncharacterized protein	W5AKU9	39.04	4.81	279	310	42.7	14	9	2
W5AKY9	Uncharacterized protein	W5AKY9	70.1	6.43	577	91	8.1	4	4	2
W5AL01	Uncharacterized protein (Fragment)	W5AL01	6.95	4.21	50	34	16	1	1	1
W5AL61	Uncharacterized protein	W5AL61	43.12	8.52	343	51	7	2	2	2
W5AL78	Uncharacterized protein	W5AL78	109.12	5.09	835	1109	39	61	26	1
W5ALK8	Uncharacterized protein	W5ALK8	10.91	8.49	84	100	35.7	6	2	1
W5ALL7	30S ribosomal protein S11, chloroplastic	rps11	32.37	10.08	261	42	5	1	1	1
W5ALP3	Uncharacterized protein	W5ALP3	10.89	8.7	82	699	29.3	24	2	0
W5ALQ5	Uncharacterized protein	W5ALQ5	10.78	8.17	86	601	34.9	20	2	1
W5ALS3	Uncharacterized protein	W5ALS3	56.49	6.63	452	122	14.4	7	4	3
W5ALU9	Proteasome subunit beta type	W5ALU9	31.38	6.51	261	297	16.1	13	3	4
W5ALZ0	Uncharacterized protein	W5ALZ0	54.87	6.05	476	106	10.3	5	4	2
W5ALZ8	Uncharacterized protein	W5ALZ8	111.57	5.69	885	151	11.8	9	6	1
W5AM40	Uncharacterized protein	W5AM40	99.14	6.13	786	122	7.8	6	6	1
W5AM53	Uncharacterized protein	W5AM53	34.17	10	247	452	65.2	30	9	13
W5AM64	Uncharacterized protein	W5AM64	123.62	5.21	997	139	5.6	6	5	2
W5AMA0	Uncharacterized protein	W5AMA0	104.86	5.4	819	241	8.1	8	5	6
W5AMD4	ATP synthase subunit beta	W5AMD4	58.67	5.01	496	97	11.5	5	4	4
W5AMD7	Uncharacterized protein (Fragment)	W5AMD7	17.98	5.67	136	45	13.2	2	2	1
W5AMH5	Uncharacterized protein	W5AMH5	17.11	6.28	151	207	21.2	4	1	1
W5AMH9	Uncharacterized protein	W5AMH9	56.37	4.52	452	225	17.9	11	7	1
W5AMI8	Uncharacterized protein	W5AMI8	42.12	9.13	347	3009	47.8	158	15	2
W5AMX9	Uncharacterized protein	W5AMX9	39.61	7.01	319	126	13.8	6	4	3
W5ANF4	Uncharacterized protein	W5ANF4	71.03	5.07	515	141	13.6	8	7	1
W5ANF8	Uncharacterized protein (Fragment)	W5ANF8	107.52	4.11	885	148	6.9	6	4	3
W5ANL6	Uncharacterized protein	W5ANL6	57.43	5.82	463	64	6.9	2	2	3
W5ANS6	Uncharacterized protein	W5ANS6	24.13	4.27	181	56	18.2	2	2	3
W5ANX0	Uncharacterized protein (Fragment)	W5ANX0	20.28	10.64	146	64	10.3	5	2	2
W5ANY0	Uncharacterized protein	W5ANY0	13.26	9.82	106	25	22.6	1	1	2
W5ANY9	Uncharacterized protein	W5ANY9	36.7	9.48	299	29	2.7	1	1	1
W5ANZ3	Uncharacterized protein	W5ANZ3	32.12	6.56	258	39	5.4	1	1	1
W5AP01	Uncharacterized protein	W5AP01	28.27	9.45	209	30	10.5	1	1	2
W5AP06	Uncharacterized protein	W5AP06	66.77	5.42	560	28	3.2	2	2	2
W5AP21	Uncharacterized protein	W5AP21	19.8	5.08	155	39	8.4	2	1	1
W5AP33	Uncharacterized protein	W5AP33	44.4	7.18	387	301	23.8	14	8	5
W5AP45	Uncharacterized protein	W5AP45	76.1	8.61	406	58	3.9	2	1	1
W5AP46	Uncharacterized protein	W5AP46	13.93	4.37	113	68	38.1	3	2	3
W5AP51	Uncharacterized protein	W5AP51	31.4	9.93	272	113	10.7	4	2	2
W5AP65	Uncharacterized protein	W5AP65	39.46	6.18	344	28	2.9	1	1	1
W5AP71	Uncharacterized protein	W5AP71	32.32	5.89	268	37	10.8	1	1	2
W5AP83	Uncharacterized protein	W5AP83	29.31	8.69	247	41	7.3	2	2	2
W5APB6	Uncharacterized protein	W5APB6	200.86	6.43	1630	49	2.6	3	3	4
W5APE4	Uncharacterized protein	W5APE4	63.56	6.93	511	60	5.1	4	2	2
W5APG1	Uncharacterized protein	W5APG1	29.82	9.83	219	44	4.6	1	1	1
W5APG2	Uncharacterized protein	W5APG2	33.55	7.85	280	446	14.3	15	3	2
W5APH4	Uncharacterized protein	W5APH4	32.16	5.79	262	69	13.4	1	1	2
W5APJ8	Uncharacterized protein	W5APJ8	52.03	5.49	442	151	13.8	9	6	6
W5APK5	Uncharacterized protein	W5APK5	41.41	7.63	333	76	15.6	6	5	5
W5APN3	Uncharacterized protein	W5APN3	53.45	6.19	395	226	23	11	7	1
W5APP4	Uncharacterized protein	W5APP4	40.23	9.01	335	77	11.6	4	3	3
W5APS3	Uncharacterized protein (Fragment)	W5APS3	52.99	9.88	419	26	2.6	1	1	1
W5APU0	Uncharacterized protein (Fragment)	W5APU0	38.08	9.97	296	47	9.8	1	1	1
W5APU5	Uncharacterized protein	W5APU5	10.38	9.52	90	35	14.4	1	1	1
W5APW3	Uncharacterized protein	W5APW3	27.22	6.59	225	45	5.3	1	1	1
W5APY3	Uncharacterized protein	W5APY3	33.27	11.5	273	103	8.4	3	2	2
W5AQ04	40S ribosomal protein S8	W5AQ04	31.53	10.46	222	491	41	25	7	8
W5AQ11	Uncharacterized protein	W5AQ11	51.72	8.72	413	32	2.4	1	1	1
W5AQ28	Uncharacterized protein	W5AQ28	145.45	6.22	1209	25	1.7	1	1	2
W5AQ43	Uncharacterized protein	W5AQ43	127.36	6.53	1016	73	5.9	5	5	5
W5AQ74	Uncharacterized protein	W5AQ74	39.98	5.78	341	56	5.3	2	2	1
W5AQ78	Uncharacterized protein	W5AQ78	37.73	6.11	301	1354	48.8	77	13	6
W5AQ87	Uncharacterized protein	W5AQ87	15.98	7.68	129	133	38.8	7	4	2
W5AQ91	Uncharacterized protein	W5AQ91	35.37	9.12	293	191	18.8	5	3	1
W5AQ98	Uncharacterized protein	W5AQ98	38.66	5.58	342	222	16.1	8	4	2
W5AQA6	Uncharacterized protein	W5AQA6	87.48	5.4	711	39	4.6	3	2	3
W5AQB2	Uncharacterized protein	W5AQB2	44.53	7.71	369	51	8.1	5	3	3
W5AQC0	Uncharacterized protein	W5AQC0	59.69	7.96	499	45	3.2	1	1	1
W5AQD3	Uncharacterized protein	W5AQD3	42.82	5.95	346	44	9.2	3	2	1
W5AQH5	Uncharacterized protein	W5AQH5	17.17	9.47	144	72	7.6	2	1	1
W5AQH7	Uncharacterized protein	W5AQH7	40.7	7.2	317	32	4.4	1	1	1
W5AQI9	Uncharacterized protein	W5AQI9	117.22	5.44	828	27	1.3	1	1	1
W5AQL3	Uncharacterized protein	W5AQL3	225.36	4.88	1902	131	6.7	10	9	10
W5AQM4	Uncharacterized protein	W5AQM4	34.05	9.81	270	49	7.4	1	1	2
W5AQQ3	Uncharacterized protein	W5AQQ3	33.22	6.71	272	34	3.7	1	1	1
W5AQS7	Uncharacterized protein (Fragment)	W5AQS7	62.19	9.78	516	24	2.7	1	1	1
W5AQT0	Uncharacterized protein	W5AQT0	71.69	5.74	568	53	4.9	1	1	3
W5AQW5	Uncharacterized protein	W5AQW5	46.31	6.95	382	95	5.5	4	2	2
W5AQY3	Uncharacterized protein	W5AQY3	34.19	5.73	270	48	3	2	1	1
W5AR03	Uncharacterized protein (Fragment)	W5AR03	96.95	5.7	825	29	1.5	1	1	1
W5AR05	Uncharacterized protein	W5AR05	25.97	9.19	192	44	9.9	2	1	2
W5AR39	Uncharacterized protein (Fragment)	W5AR39	120.73	5.06	895	28	3.7	1	1	3
W5AR42	Uncharacterized protein	W5AR42	14.71	9.3	114	24	11.4	1	1	1
W5AR50	Uncharacterized protein	W5AR50	39.75	5.22	313	29	3.2	1	1	1
W5AR55	Uncharacterized protein	W5AR55	74.19	6.2	623	40	1.4	1	1	1
W5AR61	Uncharacterized protein	W5AR61	26.88	5.57	210	72	22.9	7	4	1
W5AR77	Uncharacterized protein	W5AR77	27.75	5.44	216	124	12	9	2	1
W5AR89	Uncharacterized protein (Fragment)	W5AR89	25.19	10.09	160	311	40.6	17	6	8
W5AR99	Uncharacterized protein (Fragment)	W5AR99	19.89	7.01	174	27	6.3	1	1	1
W5ARC6	Uncharacterized protein	W5ARC6	82.73	5.22	582	113	19.8	9	9	1
W5ARD4	Uncharacterized protein	W5ARD4	88.72	6.25	756	55	3.6	1	1	2
W5ARE8	Uncharacterized protein	W5ARE8	90.15	5.6	776	156	9.1	8	5	6
W5ARG6	Glutamate dehydrogenase	W5ARG6	50.59	6.2	411	87	14.1	6	5	5
W5ARH8	Uncharacterized protein	W5ARH8	44.33	9.23	368	493	46.7	25	14	6
W5ARJ0	Uncharacterized protein	W5ARJ0	60.46	5.58	489	27	3.1	1	1	1
W5ARK1	Uncharacterized protein	W5ARK1	44.76	6.19	348	139	16.1	8	5	1
W5ARK7	Uncharacterized protein	W5ARK7	11.38	9.78	91	29	17.6	1	1	2
W5ARN8	Uncharacterized protein	W5ARN8	22.68	5.97	181	47	7.7	1	1	1
W5ARR0	Uncharacterized protein	W5ARR0	98.17	5.39	774	118	11.2	6	6	8
W5ART4	Uncharacterized protein	W5ART4	51.5	5.25	388	125	14.4	6	4	3
W5ARV3	Uncharacterized protein	W5ARV3	55.34	6.05	469	230	22.2	12	8	1
W5ARV4	Uncharacterized protein	W5ARV4	26.88	9.63	227	26	5.3	1	1	1
W5ARW7	Uncharacterized protein (Fragment)	W5ARW7	47.44	9.11	386	88	17.9	6	5	1
W5AS02	Uncharacterized protein	W5AS02	33.11	5.45	276	24	3.6	1	1	1
W5AS21	Uncharacterized protein	W5AS21	26.94	9.59	182	62	13.7	2	2	2
W5AS36	Uncharacterized protein	W5AS36	70.19	5.19	563	91	9.2	5	4	4
W5AS89	Uncharacterized protein	W5AS89	39.3	5.58	341	43	5.9	1	1	1
W5ASA4	Uncharacterized protein	W5ASA4	21.5	10.28	154	26	7.8	0	0	1
W5ASB3	Uncharacterized protein	W5ASB3	115.41	5.68	888	51	3.3	3	3	3
W5ASF1	Uncharacterized protein	W5ASF1	59.58	6.57	454	168	8.4	7	3	3
W5ASF3	Uncharacterized protein	W5ASF3	22.88	9	166	588	47.6	22	7	1
W5ASG4	Uncharacterized protein	W5ASG4	22.85	5.96	176	56	7.4	1	1	1
W5ASI8	Uncharacterized protein	W5ASI8	39.65	4.97	298	68	7.7	3	2	2
W5ASI9	Uncharacterized protein	W5ASI9	94.38	6.41	743	625	27.3	29	16	1
W5ASJ5	Uncharacterized protein	W5ASJ5	44.9	6.56	366	26	3.8	0	0	1
W5ASJ6	Uncharacterized protein	W5ASJ6	41.19	6.85	325	37	3.1	1	1	1
W5ASK3	Uncharacterized protein (Fragment)	W5ASK3	31.91	5.51	258	26	4.7	1	1	1
W5ASL7	Uncharacterized protein	W5ASL7	26.35	5.37	214	23	6.5	1	1	1
W5ASM7	Uncharacterized protein (Fragment)	W5ASM7	13.72	4.9	111	50	13.5	4	2	1
W5ASP1	Uncharacterized protein	W5ASP1	31.4	7.75	236	33	3.8	1	1	1
W5ASQ5	Uncharacterized protein	W5ASQ5	29.38	6.66	241	74	19.1	7	4	1
W5ASQ6	Uncharacterized protein	W5ASQ6	46.28	4.85	376	197	20.2	9	5	3
W5ASR5	Uncharacterized protein	W5ASR5	210.71	6.49	1701	88	2.4	3	3	3
W5ASV0	Uncharacterized protein	W5ASV0	56.83	5.01	461	61	8.5	2	2	3
W5ASV1	Uncharacterized protein	W5ASV1	54.05	4.89	465	24	3.2	0	0	1
W5ASV5	Uncharacterized protein	W5ASV5	45.09	4.9	380	362	20.8	12	5	1
W5ASV6	Uncharacterized protein (Fragment)	W5ASV6	48.93	5.32	388	38	5.2	1	1	1
W5ASY5	Uncharacterized protein	W5ASY5	87.42	8.94	722	36	2.5	2	2	2
W5ASY9	Uncharacterized protein	W5ASY9	24.35	5.07	194	50	6.7	1	1	1
W5AT01	Uncharacterized protein	W5AT01	26.56	5.51	219	541	38.4	19	8	8
W5AT08	Uncharacterized protein	W5AT08	68.29	6.46	541	29	2.2	1	1	1
W5AT17	Uncharacterized protein	W5AT17	107.65	4.75	897	121	3	3	2	2
W5AT37	Small nuclear ribonucleoprotein-associated protein	W5AT37	29.81	11.3	265	38	7.2	1	1	1
W5AT43	Uncharacterized protein	W5AT43	19.67	5.26	168	36	8.3	2	1	1
W5ATD7	Uncharacterized protein	W5ATD7	56.04	5.72	435	43	3	1	1	1
W5ATG3	Cytochrome b-c1 complex subunit Rieske, mitochondrial	W5ATG3	32.77	9.03	273	130	21.2	5	3	4
W5ATG8	Uncharacterized protein	W5ATG8	45.84	6.02	405	43	3.5	1	1	1
W5ATH5	Uncharacterized protein	W5ATH5	17.57	10.96	125	40	6.4	1	1	1
W5ATI0	Uncharacterized protein	W5ATI0	28.75	6.64	246	33	4.5	1	1	1
W5ATK7	Uncharacterized protein	W5ATK7	21.15	4.71	153	62	19.6	3	2	3
W5ATL1	Uncharacterized protein (Fragment)	W5ATL1	45.05	5.31	378	39	6.1	1	1	1
W5ATP9	Uncharacterized protein	W5ATP9	24.87	9.39	197	261	38.6	12	5	0
W5ATQ4	Uncharacterized protein	W5ATQ4	31.66	9.26	246	38	4.5	1	1	1
W5ATQ8	Uncharacterized protein	W5ATQ8	46.08	8.6	333	25	3.9	0	0	1
W5ATT6	Uncharacterized protein (Fragment)	W5ATT6	12.06	12.09	101	51	17.8	2	2	1
W5ATU2	Uncharacterized protein	W5ATU2	50.32	8.5	424	32	4.2	1	1	1
W5ATW1	Uncharacterized protein	W5ATW1	30.18	4.95	237	491	48.1	25	9	1
W5ATW7	Uncharacterized protein	W5ATW7	45.16	6.9	392	29	4.8	1	1	1
W5ATW8	Uncharacterized protein (Fragment)	W5ATW8	7.9	8.86	64	34	18.8	1	1	1
W5ATY4	Uncharacterized protein	W5ATY4	12.8	9.41	95	97	30.5	5	2	1
W5ATZ7	Uncharacterized protein	W5ATZ7	70.14	8.77	613	28	2	1	1	1
W5AU16	Uncharacterized protein	W5AU16	85.51	5.74	665	114	8.9	5	3	4
W5AU24	Uncharacterized protein	W5AU24	29.47	10.75	181	32	3.9	1	1	1
W5AU32	Uncharacterized protein	W5AU32	18.37	10.56	119	41	9.2	1	1	1
W5AU55	Uncharacterized protein	W5AU55	51.31	5.27	425	125	16.7	7	6	6
W5AU57	Glucose-6-phosphate 1-dehydrogenase	W5AU57	66.12	6.02	509	164	21	8	7	4
W5AU68	Uncharacterized protein	W5AU68	38.4	6.64	339	24	3.8	0	0	1
W5AU72	Uncharacterized protein	W5AU72	29.47	8.8	229	64	7.4	4	2	2
W5AU73	Uncharacterized protein	W5AU73	52.37	5.81	418	156	19.4	11	7	7
W5AU76	Uncharacterized protein	W5AU76	61.26	5.94	493	52	5.3	3	2	2
W5AU78	Uncharacterized protein	W5AU78	36.1	5.39	313	75	9.9	5	3	1
W5AU79	Uncharacterized protein	W5AU79	48.24	9.24	417	49	2.9	1	1	1
W5AU82	Uncharacterized protein	W5AU82	88.48	5.82	710	26	1.5	1	1	1
W5AU91	Uncharacterized protein	W5AU91	126.04	6.04	957	77	3.1	3	3	3
W5AUA7	Isocitrate dehydrogenase [NADP]	W5AUA7	62.27	7.59	476	184	20.6	9	7	7
W5AUA8	Uncharacterized protein	W5AUA8	86.94	4.91	700	28	1.9	1	1	1
W5AUC7	ATP synthase subunit alpha (Fragment)	W5AUC7	42.77	7.81	358	808	31.3	32	9	1
W5AUD8	Uncharacterized protein	W5AUD8	58.94	6.3	479	64	10.4	5	4	6
W5AUF1	Uncharacterized protein	W5AUF1	173.09	5.3	1421	79	5.1	7	5	3
W5AUH7	Uncharacterized protein	W5AUH7	23.46	9.79	188	230	32.4	13	5	5
W5AUJ0	Uncharacterized protein	W5AUJ0	23.8	5.18	188	70	6.4	4	1	1
W5AUP2	Uncharacterized protein	W5AUP2	38.29	6.45	327	34	5.8	1	1	2
W5AUS0	Uncharacterized protein	W5AUS0	41.43	6.41	312	57	6.1	4	2	2
W5AUS8	Uncharacterized protein	W5AUS8	37.95	8.71	337	63	10.1	3	3	3
W5AUT3	Uncharacterized protein (Fragment)	W5AUT3	69.13	6.67	604	50	2.2	1	1	1
W5AUU5	Histone H3	W5AUU5	18.89	11.15	136	128	32.4	20	4	0
W5AUU7	Uncharacterized protein	W5AUU7	35.04	4.92	317	87	12.6	2	2	2
W5AUV0	Uncharacterized protein	W5AUV0	99.92	8.43	732	40	3	2	2	1
W5AUV9	Uncharacterized protein	W5AUV9	77.68	6.77	577	433	29.6	26	13	14
W5AUW2	Uncharacterized protein (Fragment)	W5AUW2	66.82	5.63	555	102	7.6	3	2	2
W5AUX5	Uncharacterized protein (Fragment)	W5AUX5	55.02	9.75	448	29	2.9	1	1	1
W5AUZ7	Uncharacterized protein	W5AUZ7	76.72	8.23	626	44	2.2	2	1	1
W5AV11	Uncharacterized protein	W5AV11	40.32	5.6	283	30	3.9	1	1	1
W5AV17	Uncharacterized protein	W5AV17	21.67	8.73	182	65	23.6	2	2	3
W5AV26	Uncharacterized protein	W5AV26	45.41	9.63	318	48	3.5	2	1	1
W5AV27	Uncharacterized protein	W5AV27	81.95	5.11	646	40	2.3	1	1	1
W5AV32	Uncharacterized protein	W5AV32	12.26	9.13	99	38	18.2	2	2	2
W5AV76	Uncharacterized protein (Fragment)	W5AV76	12.88	4.95	101	37	13.9	1	1	1
W5AV97	Uncharacterized protein	W5AV97	20.12	10.2	135	286	47.4	26	6	9
W5AVB6	Uncharacterized protein	W5AVB6	61.08	6.27	463	65	5.2	2	2	2
W5AVC9	Histidinol dehydrogenase, chloroplastic	W5AVC9	57.73	5.73	475	191	9.9	8	4	4
W5AVH6	Uncharacterized protein (Fragment)	W5AVH6	77.64	6.81	595	37	4.5	1	1	1
W5AVN7	Uncharacterized protein	W5AVN7	26.28	9.24	216	34	4.2	1	1	1
W5AVN8	Uncharacterized protein	W5AVN8	43.35	8.28	320	812	36.6	41	12	6
W5AVS5	Uncharacterized protein	W5AVS5	40.26	6.12	310	169	23.2	9	4	6
W5AVV3	Uncharacterized protein	W5AVV3	37.41	5.29	321	130	23.4	9	6	2
W5AVV4	Uncharacterized protein	W5AVV4	60.97	9.27	514	33	3.7	2	2	1
W5AVV7	Uncharacterized protein	W5AVV7	107.02	6.03	814	35	1.2	1	1	1
W5AVW5	Uncharacterized protein	W5AVW5	35.02	6.77	281	82	7.8	1	1	1
W5AVZ6	Uncharacterized protein (Fragment)	W5AVZ6	6.78	6.92	54	27	16.7	1	1	1
W5AW10	Uncharacterized protein	W5AW10	64.77	9.12	463	38	5.2	2	2	2
W5AW17	Uncharacterized protein	W5AW17	45.2	5.31	364	45	12.1	2	2	4
W5AW22	Uncharacterized protein	W5AW22	35.48	5.14	287	110	13.2	4	3	2
W5AW27	Uncharacterized protein	W5AW27	75.78	9.07	553	35	4.5	1	1	2
W5AW34	Uncharacterized protein	W5AW34	110.24	4.92	941	65	2.6	2	2	1
W5AW38	Uncharacterized protein	W5AW38	63.48	5.55	510	60	3.5	1	1	1
W5AW39	Uncharacterized protein	W5AW39	28.87	10.55	206	133	32	16	5	3
W5AW40	Uncharacterized protein	W5AW40	70.48	8.69	554	132	15.7	8	5	3
W5AW41	Uncharacterized protein (Fragment)	W5AW41	75.76	5.89	636	100	7.5	4	4	1
W5AW51	3-isopropylmalate dehydrogenase	W5AW51	38.45	5.21	321	33	3.1	1	1	1
W5AW62	Oleosin	W5AW62	19.9	9.69	180	630	22.2	31	4	2
W5AW64	Uncharacterized protein (Fragment)	W5AW64	30.04	4.25	229	162	20.1	6	4	1
W5AW74	Uncharacterized protein	W5AW74	82.86	5.69	640	104	4.2	3	2	2
W5AW82	Uncharacterized protein	W5AW82	9.98	6.03	86	110	27.9	5	2	0
W5AW84	Uncharacterized protein (Fragment)	W5AW84	11.82	4.43	98	35	11.2	1	1	1
W5AW95	Uncharacterized protein	W5AW95	30.78	6.99	264	118	28	6	4	1
W5AWA2	Thioredoxin	W5AWA2	17.2	6.26	125	83	34.4	3	2	3
W5AWA5	Uncharacterized protein	W5AWA5	80.52	9.19	676	37	1.5	1	1	1
W5AWB4	Uncharacterized protein	W5AWB4	77.65	8.91	591	25	2.2	1	1	1
W5AWB7	Uncharacterized protein	W5AWB7	25.93	5.87	167	267	43.7	17	6	8
W5AWC4	Uncharacterized protein	W5AWC4	66.07	5.93	534	38	1.7	1	1	1
W5AWL2	Uncharacterized protein	W5AWL2	23.05	10.56	159	182	40.3	11	4	1
W5AWM0	Uncharacterized protein (Fragment)	W5AWM0	63.29	9.07	506	51	8.9	2	2	4
W5AWM3	Uncharacterized protein	W5AWM3	45.47	5.79	390	249	12.1	10	4	2
W5AWP3	Uncharacterized protein	W5AWP3	127.95	5.97	1019	51	3	1	1	1
W5AWQ6	Uncharacterized protein	W5AWQ6	33.19	6.55	270	34	3	1	1	1
W5AWQ9	Uncharacterized protein	W5AWQ9	24.17	5.12	225	41	4.4	1	1	1
W5AWR0	Uncharacterized protein	W5AWR0	66.41	9.67	526	37	4.6	2	2	2
W5AWS4	Uncharacterized protein	W5AWS4	31.75	4.74	270	103	14.4	4	3	3
W5AWT0	Uncharacterized protein	W5AWT0	38.44	5.62	306	58	14.1	2	2	4
W5AWT3	Uncharacterized protein	W5AWT3	32.03	6.33	258	244	21.7	7	3	1
W5AWT6	Uncharacterized protein	W5AWT6	127.76	6.77	982	27	1.3	0	0	1
W5AWT9	Uncharacterized protein	W5AWT9	59.76	8.95	463	26	2.8	0	0	1
W5AWW5	Uncharacterized protein	W5AWW5	76.38	4.94	637	52	5.2	3	3	3
W5AWZ7	Uncharacterized protein	W5AWZ7	18.11	4.89	139	91	11.5	2	1	1
W5AWZ8	Uncharacterized protein	W5AWZ8	13.43	4.57	99	48	17.2	3	2	1
W5AX12	Uncharacterized protein (Fragment)	W5AX12	6.48	10.96	47	41	42.6	1	1	2
W5AX21	Uncharacterized protein	W5AX21	101.82	5.4	828	93	10.7	6	6	8
W5AX28	Uncharacterized protein	W5AX28	78.2	6.88	640	29	1.6	1	1	1
W5AX37	Uncharacterized protein (Fragment)	W5AX37	68.83	9.37	553	53	2	1	1	1
W5AX48	Uncharacterized protein	W5AX48	10.74	5.66	89	120	49.4	6	4	1
W5AX55	Uncharacterized protein (Fragment)	W5AX55	35.24	7.81	283	82	14.1	3	3	0
W5AX71	Uncharacterized protein	W5AX71	33.64	9.9	260	94	23.8	4	3	4
W5AX94	Uncharacterized protein	W5AX94	37.25	9.38	306	97	10.1	3	3	2
W5AXC2	Uncharacterized protein	W5AXC2	80.93	9.17	626	32	4	1	1	1
W5AXD5	Acyl-[acyl-carrier-protein] desaturase	W5AXD5	50.08	6.04	392	97	10.7	5	3	4
W5AXF2	Uncharacterized protein	W5AXF2	49.09	9.56	392	488	28.3	20	9	1
W5AXH1	Pyruvate kinase	W5AXH1	48.61	7.96	385	396	28.3	20	7	1
W5AXH2	Proliferating cell nuclear antigen	W5AXH2	28.37	4.59	224	328	37.5	14	6	7
W5AXI8	Uncharacterized protein	W5AXI8	31.87	5.03	242	59	8.7	2	2	2
W5AXJ2	Uncharacterized protein	W5AXJ2	54.25	5.47	429	27	2.1	1	1	1
W5AXJ4	Uncharacterized protein	W5AXJ4	120.15	5.83	885	30	3.1	1	1	2
W5AXJ7	Uncharacterized protein	W5AXJ7	22.24	5.68	177	38	5.1	1	1	1
W5AXM0	Uncharacterized protein	W5AXM0	75.83	7.99	601	67	4.5	3	3	2
W5AXN0	Uncharacterized protein	W5AXN0	27.87	9.68	262	50	3.4	1	1	1
W5AXN1	Uncharacterized protein	W5AXN1	29.02	5.41	219	67	10	3	2	1
W5AXQ7	Uncharacterized protein	W5AXQ7	33.18	7.68	290	44	4.8	1	1	1
W5AXR2	Uncharacterized protein	W5AXR2	37.32	9.08	311	39	3.5	1	1	1
W5AXS5	Uncharacterized protein	W5AXS5	21.19	9.22	154	144	33.8	7	4	1
W5AXT4	Uncharacterized protein	W5AXT4	48.49	7.05	391	32	2.3	1	1	1
W5AXU5	DNA-directed RNA polymerase	W5AXU5	32.98	9.36	261	62	5.7	1	1	1
W5AXU7	Uncharacterized protein	W5AXU7	41.82	5.25	338	29	3.6	1	1	1
W5AXX2	Uncharacterized protein	W5AXX2	48.88	9.89	328	20	4.6	0	0	1
W5AXY5	Uncharacterized protein	W5AXY5	38.47	4.35	322	32	5.3	3	2	2
W5AY20	Uncharacterized protein	W5AY20	56.11	5.54	432	30	3.2	1	1	1
W5AY35	Uncharacterized protein (Fragment)	W5AY35	75.4	5.22	600	89	6.5	6	4	4
W5AY37	Uncharacterized protein	W5AY37	47.01	5.55	357	163	19.3	6	5	3
W5AY47	Uncharacterized protein	W5AY47	67.47	6.33	553	69	9	5	4	5
W5AY60	Uncharacterized protein	W5AY60	70.33	9.04	546	34	1.6	1	1	1
W5AY62	Uncharacterized protein	W5AY62	59	5.12	441	29	2	1	1	1
W5AY74	Uncharacterized protein	W5AY74	30.02	6.31	243	275	27.2	11	5	2
W5AY94	Uncharacterized protein	W5AY94	59.01	6.09	466	53	6.7	2	2	2
W5AY99	Uncharacterized protein	W5AY99	74.27	7.29	599	35	1.7	1	1	1
W5AYA4	Uncharacterized protein	W5AYA4	25.78	4.82	210	46	5.2	1	1	1
W5AYA8	Uncharacterized protein (Fragment)	W5AYA8	31.29	9.13	246	44	3.7	2	1	1
W5AYC1	Uncharacterized protein	W5AYC1	21.59	8.95	177	102	18.6	3	2	2
W5AYC3	Uncharacterized protein	W5AYC3	60.23	8.84	432	43	6	2	2	2
W5AYH7	Uncharacterized protein	W5AYH7	53.03	5.54	426	39	3.5	1	1	1
W5AYI1	Uncharacterized protein	W5AYI1	44.7	6.37	377	90	10.6	4	2	1
W5AYJ0	Uncharacterized protein	W5AYJ0	43.88	6.47	371	100	8.4	3	2	1
W5AYK3	Uncharacterized protein	W5AYK3	16.64	4.8	130	26	8.5	1	1	1
W5AYL5	Uncharacterized protein	W5AYL5	87.81	5.7	681	119	6.8	4	3	4
W5AYL8	Uncharacterized protein	W5AYL8	28.59	9.31	223	28	5.4	1	1	1
W5AYP4	Uncharacterized protein	W5AYP4	18.47	3.79	158	37	9.5	1	1	1
W5AYQ1	Uncharacterized protein	W5AYQ1	100.02	7.08	743	147	7.5	6	5	1
W5AYQ6	Anamorsin homolog	W5AYQ6	33.48	4.76	267	85	16.5	5	4	4
W5AYR7	Uncharacterized protein	W5AYR7	78.69	6.23	597	24	3.4	1	1	2
W5AYT1	Uncharacterized protein	W5AYT1	45.13	9.16	414	30	2.2	1	1	1
W5AYW5	Uncharacterized protein	W5AYW5	37.87	5.35	313	35	10.9	2	2	3
W5AYX0	Uncharacterized protein	W5AYX0	47.2	6.92	380	46	5.8	1	1	1
W5AZ09	Uncharacterized protein	W5AZ09	36.23	9.46	302	32	3.3	1	1	1
W5AZ11	Uncharacterized protein	W5AZ11	19.06	5.89	152	22	6.6	1	1	1
W5AZ23	Uncharacterized protein	W5AZ23	113.31	5.52	918	26	1.3	1	1	1
W5AZ35	Uncharacterized protein	W5AZ35	48.74	6.95	404	117	11.4	4	3	1
W5AZ39	Uncharacterized protein	W5AZ39	10.17	9.45	81	78	28.4	3	2	2
W5AZ53	Uncharacterized protein (Fragment)	W5AZ53	47.98	6.45	406	67	5.9	3	2	2
W5AZ66	Uncharacterized protein	W5AZ66	104.2	5.35	885	23	1.2	1	1	1
W5AZ74	Uncharacterized protein (Fragment)	W5AZ74	40.13	5.18	330	65	3.6	2	1	1
W5AZ93	Uncharacterized protein	W5AZ93	16.4	9.46	140	67	12.1	1	1	1
W5AZE9	Uncharacterized protein	W5AZE9	71.23	6.42	554	23	2.5	0	0	1
W5AZG3	Uncharacterized protein	W5AZG3	57.79	6.87	467	28	1.5	1	1	1
W5AZH8	Uncharacterized protein	W5AZH8	79.33	8.78	560	516	29.6	23	11	3
W5AZJ1	Uncharacterized protein	W5AZJ1	47.34	6.43	373	278	37	19	10	1
W5AZJ3	40S ribosomal protein S12	W5AZJ3	18.85	5.34	143	345	51.7	12	6	2
W5AZK5	Uncharacterized protein	W5AZK5	137.53	5.32	1118	37	0.9	1	1	1
W5AZL7	Uncharacterized protein (Fragment)	W5AZL7	10.47	4.84	87	35	12.6	1	1	1
W5AZN5	Uncharacterized protein	W5AZN5	50.49	4.6	400	52	7.5	2	2	1
W5AZN8	Uncharacterized protein (Fragment)	W5AZN8	34.74	6.06	299	95	9.7	3	2	2
W5AZP3	Uncharacterized protein (Fragment)	W5AZP3	39.54	7.68	320	56	8.1	4	3	3
W5AZQ6	Uncharacterized protein	W5AZQ6	56.6	6.23	451	54	4.9	1	1	2
W5AZR4	Uncharacterized protein	W5AZR4	107.75	8.92	920	20	1.5	0	0	1
W5AZS2	Uncharacterized protein	W5AZS2	9.48	4.33	86	83	27.9	1	1	1
W5AZS6	40S ribosomal protein S6	W5AZS6	36.88	10.66	250	214	21.6	9	4	1
W5AZT9	Uncharacterized protein	W5AZT9	95.37	4.71	766	95	11.6	8	7	1
W5AZU3	Uncharacterized protein	W5AZU3	42.88	7.52	340	58	6.8	2	2	2
W5AZV5	Uncharacterized protein	W5AZV5	71.19	8.72	573	38	5.9	1	1	3
W5AZW2	Aldose 1-epimerase	W5AZW2	40.81	5.16	335	72	17	3	3	2
W5AZW9	Uncharacterized protein (Fragment)	W5AZW9	104.07	5.83	848	47	1.9	1	1	1
W5B016	Uncharacterized protein	W5B016	26.71	7.68	208	143	26	10	4	5
W5B026	Uncharacterized protein	W5B026	23.57	4.52	185	122	31.4	7	4	1
W5B041	Uncharacterized protein	W5B041	87.06	9.24	669	29	1.5	1	1	1
W5B080	Uncharacterized protein	W5B080	12.38	9.52	102	33	12.7	1	1	1
W5B089	Uncharacterized protein	W5B089	33.65	8.56	288	54	8.3	2	1	2
W5B0B2	Uncharacterized protein	W5B0B2	9.26	9.62	74	33	27	1	1	1
W5B0B7	Uncharacterized protein (Fragment)	W5B0B7	36.79	6.76	278	32	3.6	1	1	1
W5B0C1	Uncharacterized protein	W5B0C1	31.49	6.59	252	30	4.4	1	1	1
W5B0G4	Uncharacterized protein	W5B0G4	19.73	5.42	171	76	15.2	2	2	1
W5B0I4	Uncharacterized protein	W5B0I4	8.92	4.23	75	86	22.7	4	1	1
W5B0J1	Uncharacterized protein	W5B0J1	33.95	5.68	264	59	4.2	1	1	1
W5B0K0	Uncharacterized protein (Fragment)	W5B0K0	67.5	8.02	569	239	17.4	12	7	8
W5B0L4	Uncharacterized protein	W5B0L4	127.79	6.64	1006	54	2.6	2	1	2
W5B0L7	Uncharacterized protein	W5B0L7	11.41	4.88	89	31	18	1	1	1
W5B0N4	Uncharacterized protein	W5B0N4	98.75	6.04	763	30	3.3	1	1	3
W5B0Q9	Xylose isomerase	W5B0Q9	62.23	5.36	480	934	42.9	54	16	17
W5B0R5	Ribosome biogenesis protein WDR12 homolog	W5B0R5	52.89	5.76	435	72	7.1	3	3	2
W5B0S2	Uncharacterized protein	W5B0S2	39.42	8.16	330	155	17	6	4	4
W5B0S3	Uncharacterized protein (Fragment)	W5B0S3	8.09	5.09	72	45	16.7	1	1	1
W5B0T0	Uncharacterized protein	W5B0T0	63.14	5.23	509	28	1.8	1	1	1
W5B0W3	40S ribosomal protein SA	W5B0W3	35.57	4.87	304	678	37.5	28	9	3
W5B100	Uncharacterized protein	W5B100	31.43	5.64	258	63	12.4	3	2	3
W5B122	Uncharacterized protein	W5B122	66.77	5.77	547	119	7.7	3	3	1
W5B146	Uncharacterized protein	W5B146	25.45	9.08	207	41	7.7	2	2	2
W5B169	Uncharacterized protein	W5B169	34.24	7.68	262	75	16.4	3	3	1
W5B182	Uncharacterized protein	W5B182	161.93	6.48	1263	29	1.8	2	2	2
W5B193	Uncharacterized protein	W5B193	75.12	8.66	539	480	38.8	27	13	3
W5B198	Uncharacterized protein (Fragment)	W5B198	120.12	5.09	1006	456	13.6	20	11	0
W5B1B3	Uncharacterized protein	W5B1B3	19.86	5.54	148	46	9.5	1	1	1
W5B1E5	Superoxide dismutase [Cu-Zn]	W5B1E5	16.66	5.71	152	801	42.8	26	5	1
W5B1F1	Uncharacterized protein (Fragment)	W5B1F1	65.9	7.61	526	236	26.8	10	8	12
W5B1I9	Uncharacterized protein (Fragment)	W5B1I9	34.55	10.38	276	113	7.2	3	2	2
W5B1K1	Uncharacterized protein	W5B1K1	184.13	5.8	1515	126	6.9	8	8	9
W5B1L6	Uncharacterized protein	W5B1L6	15.05	10	106	243	38.7	13	3	1
W5B1N0	Uncharacterized protein	W5B1N0	129.05	9.03	1023	49	2.3	3	1	2
W5B1P6	Uncharacterized protein	W5B1P6	38.14	6.02	290	123	13.4	5	3	4
W5B1Q4	Uncharacterized protein	W5B1Q4	23.36	5.35	182	33	8.8	1	1	1
W5B1S5	Uncharacterized protein	W5B1S5	58.41	5.46	474	208	20.9	7	5	9
W5B1S8	Uncharacterized protein	W5B1S8	30.22	7.71	243	39	3.7	1	1	1
W5B1U4	Uncharacterized protein	W5B1U4	29.26	4.47	226	186	30.5	9	5	1
W5B1U8	Uncharacterized protein (Fragment)	W5B1U8	56.56	5.9	468	42	2.4	1	1	1
W5B1W4	Uncharacterized protein	W5B1W4	32.95	4.56	251	88	10.8	3	2	2
W5B201	Glucose-6-phosphate 1-dehydrogenase	W5B201	68.8	6.67	530	73	10.9	6	5	5
W5B211	Uncharacterized protein	W5B211	79.63	6.75	656	21	1.5	0	0	1
W5B212	Uncharacterized protein	W5B212	128.46	6	1006	54	2.4	2	2	2
W5B239	Uncharacterized protein (Fragment)	W5B239	50.9	6.1	420	41	2.6	1	1	1
W5B242	Uncharacterized protein (Fragment)	W5B242	71.77	9.28	546	32	1.5	1	1	1
W5B252	Uncharacterized protein	W5B252	20.91	5.03	200	32	5	1	1	1
W5B293	Uncharacterized protein	W5B293	53.52	8.97	409	120	7.6	5	3	3
W5B2B7	Uncharacterized protein	W5B2B7	61.14	7.57	441	30	2	1	1	1
W5B2C2	Uncharacterized protein	W5B2C2	29.77	9.71	230	163	30	13	7	1
W5B2F5	Ribosomal protein L15	W5B2F5	28.89	11.79	204	78	31.9	5	3	7
W5B2I8	Uncharacterized protein	W5B2I8	46.66	8.8	376	49	2.7	1	1	1
W5B2J4	Uncharacterized protein	W5B2J4	25.81	5.95	217	102	12.9	3	2	2
W5B2K2	Uncharacterized protein	W5B2K2	26.32	9.71	210	43	7.6	2	2	2
W5B2K5	Uncharacterized protein	W5B2K5	29.71	9.27	249	52	10	2	2	1
W5B2L1	Uncharacterized protein (Fragment)	W5B2L1	53.88	9.65	451	38	2.9	1	1	1
W5B2P8	Uncharacterized protein (Fragment)	W5B2P8	22.34	9.98	177	201	21.5	9	3	3
W5B2Q5	Actin-related protein 2/3 complex subunit 5	W5B2Q5	17.98	7.64	135	29	6.7	1	1	1
W5B2R8	Uncharacterized protein (Fragment)	W5B2R8	68.99	9.06	478	141	13.6	8	6	0
W5B2U4	Uncharacterized protein	W5B2U4	197.85	5.95	1625	53	1.7	2	2	2
W5B2U9	Uncharacterized protein	W5B2U9	19.81	4.56	176	63	7.4	2	1	1
W5B2V1	Uncharacterized protein	W5B2V1	25.93	4.75	213	78	14.1	4	3	3
W5B302	Uncharacterized protein	W5B302	36.81	5.43	313	57	6.4	2	2	2
W5B304	Uncharacterized protein	W5B304	22.02	8.87	214	25	6.1	1	1	1
W5B335	Uncharacterized protein	W5B335	20.1	4.57	162	22	16.7	0	0	2
W5B347	Uncharacterized protein	W5B347	62.54	7.18	509	63	4.9	3	2	3
W5B352	Uncharacterized protein (Fragment)	W5B352	11.43	9.68	99	53	19.2	2	2	1
W5B357	Uncharacterized protein	W5B357	33.24	9.13	293	135	13.7	8	3	1
W5B368	Uncharacterized protein	W5B368	67.11	7.11	535	103	12.7	8	5	1
W5B375	Uncharacterized protein	W5B375	15.94	5.3	133	44	10.5	1	1	2
W5B398	Uncharacterized protein	W5B398	18.91	11.47	167	51	6.6	1	1	1
W5B3C7	Uncharacterized protein (Fragment)	W5B3C7	55.03	9.12	451	35	1.8	1	1	1
W5B3D7	Uncharacterized protein	W5B3D7	32.9	9.77	280	31	3.2	1	1	1
W5B3F3	Cytosine-specific methyltransferase	W5B3F3	202.56	5.86	1531	54	1.4	1	1	2
W5B3G3	Uncharacterized protein	W5B3G3	44.69	9.94	363	53	6.6	2	2	2
W5B3M1	Uncharacterized protein	W5B3M1	45.46	8.19	337	42	1.5	2	1	1
W5B3M9	Uncharacterized protein	W5B3M9	20.34	7.88	162	35	5.6	1	1	1
W5B3P5	Uncharacterized protein	W5B3P5	32.66	4.79	265	60	10.9	1	1	1
W5B3P9	Uncharacterized protein	W5B3P9	109.01	5.06	904	24	1.3	1	1	1
W5B3Q4	Uncharacterized protein	W5B3Q4	9.87	4.58	73	136	56.2	5	3	1
W5B3T0	Uncharacterized protein	W5B3T0	39.56	5.02	347	58	12.1	3	3	3
W5B3U9	Uncharacterized protein (Fragment)	W5B3U9	10.82	5.17	88	85	25	3	1	2
W5B422	Uncharacterized protein	W5B422	68.57	8.84	507	25	2	1	1	1
W5B426	Uncharacterized protein	W5B426	41.13	6.87	331	39	3	1	1	1
W5B445	Uncharacterized protein (Fragment)	W5B445	93.33	6.69	748	42	3.9	3	3	1
W5B484	Uncharacterized protein	W5B484	86.25	5.97	695	22	2	1	1	1
W5B487	Uncharacterized protein	W5B487	89.95	6.68	679	28	1.5	1	1	1
W5B491	Uncharacterized protein	W5B491	43.65	5.86	357	195	19.6	7	6	3
W5B495	Uncharacterized protein	W5B495	40.91	5.42	329	51	3	1	1	1
W5B499	Uncharacterized protein	W5B499	23.35	4.91	196	47	9.7	1	1	1
W5B4A1	tRNA-dihydrouridine(47) synthase [NAD(P)(+)] (Fragment)	W5B4A1	79.42	6.29	613	45	3.8	2	2	3
W5B4A2	Uncharacterized protein	W5B4A2	35.82	10.26	284	115	20.8	9	6	2
W5B4B1	Uncharacterized protein	W5B4B1	26.76	5.9	204	41	5.9	1	1	1
W5B4B5	Elongation factor 1-alpha	W5B4B5	61.15	8.93	455	782	34.1	56	14	1
W5B4B7	Uncharacterized protein (Fragment)	W5B4B7	102.85	5.48	787	172	17.4	15	11	13
W5B4C2	Uncharacterized protein	W5B4C2	120.97	6.17	922	260	12.8	14	8	1
W5B4C8	Uncharacterized protein	W5B4C8	35.82	8.74	266	39	10.9	2	2	3
W5B4D0	Uncharacterized protein	W5B4D0	27.14	6.38	219	37	6.4	1	1	1
W5B4D2	Uncharacterized protein	W5B4D2	42.74	6.36	350	54	6	2	2	2
W5B4E9	Ubiquitin carboxyl-terminal hydrolase	W5B4E9	94.17	9.14	748	39	4.4	3	3	3
W5B4F0	Uncharacterized protein	W5B4F0	28.05	4.21	237	44	3.4	1	1	1
W5B4G2	Lon protease homolog, mitochondrial	W5B4G2	111.84	5.44	861	112	9.1	5	5	1
W5B4J7	Uncharacterized protein	W5B4J7	18.52	11.1	116	149	31.9	8	3	1
W5B4K9	Uncharacterized protein	W5B4K9	66.4	8.98	486	59	6	2	2	2
W5B4Q0	Uncharacterized protein	W5B4Q0	199.64	8.26	1592	61	2.6	3	3	3
W5B4V1	Uncharacterized protein (Fragment)	W5B4V1	44.67	5.74	343	237	27.4	11	6	3
W5B4W4	Uncharacterized protein	W5B4W4	58.77	7.57	452	48	6.9	2	2	2
W5B4W8	Uncharacterized protein (Fragment)	W5B4W8	25.71	9.64	206	35	5.3	1	1	1
W5B4Z9	Uncharacterized protein	W5B4Z9	9.38	5.33	67	33	16.4	1	1	1
W5B501	Uncharacterized protein	W5B501	25.43	6.03	208	32	17.3	3	3	4
W5B524	Uncharacterized protein	W5B524	35.53	7.07	313	34	3.8	1	1	1
W5B525	Uncharacterized protein	W5B525	10.68	10.15	69	156	53.6	10	4	2
W5B537	Uncharacterized protein	W5B537	150.41	6.38	1218	34	0.7	1	1	1
W5B541	Uncharacterized protein	W5B541	44.01	6.13	366	27	3.3	1	1	1
W5B543	Uncharacterized protein	W5B543	32.83	6.36	260	89	14.6	5	4	4
W5B570	Uncharacterized protein	W5B570	53.39	5.94	471	88	5.7	3	2	1
W5B571	Uncharacterized protein	W5B571	36.62	5.62	270	28	5.2	1	1	1
W5B577	Uncharacterized protein	W5B577	17.63	5.3	155	31	4.5	1	1	1
W5B580	Uncharacterized protein (Fragment)	W5B580	14.45	9.01	116	40	6.9	1	1	1
W5B589	Uncharacterized protein	W5B589	30.59	9.8	214	28	9.3	1	1	1
W5B590	Uncharacterized protein	W5B590	47.48	4.99	367	192	33.5	13	9	1
W5B5B0	Uncharacterized protein (Fragment)	W5B5B0	4.64	4.85	35	78	34.3	3	1	1
W5B5B4	Uncharacterized protein	W5B5B4	69.42	4.51	552	57	3.1	1	1	1
W5B5B5	Uncharacterized protein	W5B5B5	18.1	11.09	114	137	32.5	8	3	1
W5B5C6	Uncharacterized protein	W5B5C6	27.95	5.68	209	63	5.7	1	1	1
W5B5E4	Uncharacterized protein	W5B5E4	34.43	6.86	313	127	24	6	5	3
W5B5F7	Uncharacterized protein	W5B5F7	77.53	5.71	633	149	11.5	6	5	2
W5B5G1	60S ribosomal protein L18	W5B5G1	25.64	11.47	187	261	39	10	6	3
W5B5H0	Uncharacterized protein (Fragment)	W5B5H0	6.94	11.63	53	60	56.6	4	2	2
W5B5I7	Uncharacterized protein	W5B5I7	64.31	9.46	479	79	3.8	1	1	1
W5B5J8	Uncharacterized protein (Fragment)	W5B5J8	6.72	6.78	50	68	24	2	1	1
W5B5K7	Uncharacterized protein	W5B5K7	221.99	7.69	1807	171	8	9	8	1
W5B5M5	Uncharacterized protein	W5B5M5	56.08	8.96	445	360	24.3	20	11	6
W5B5Q1	Uncharacterized protein	W5B5Q1	29.74	5.81	253	109	13.4	3	2	3
W5B5R3	Sucrose synthase	W5B5R3	103.83	6.06	816	84	7	6	4	2
W5B5R7	Uncharacterized protein	W5B5R7	148.29	4.31	1244	34	0.8	1	1	1
W5B5R9	Uncharacterized protein	W5B5R9	40.27	5.53	331	73	15.4	4	3	2
W5B5S8	Uncharacterized protein	W5B5S8	28.67	8.34	243	27	5.3	1	1	1
W5B5V4	Uncharacterized protein (Fragment)	W5B5V4	20.04	4.98	160	359	66.9	14	8	9
W5B5W5	Uncharacterized protein	W5B5W5	49.72	7.26	419	155	12.9	5	4	4
W5B5X2	Uncharacterized protein (Fragment)	W5B5X2	27.28	6.38	228	43	6.1	2	1	1
W5B5X9	Uncharacterized protein	W5B5X9	32.8	6	251	28	3.6	1	1	1
W5B5Y0	Uncharacterized protein (Fragment)	W5B5Y0	36.94	6.31	286	33	4.2	1	1	1
W5B5Y7	Uncharacterized protein	W5B5Y7	79.27	5.17	609	31	4.6	1	1	3
W5B618	Uncharacterized protein	W5B618	48.04	5.25	387	27	2.1	1	1	1
W5B622	Uncharacterized protein	W5B622	55.48	5.26	461	53	2.4	2	1	1
W5B627	Uncharacterized protein (Fragment)	W5B627	38.86	7.77	314	28	6.1	1	1	2
W5B638	Uncharacterized protein	W5B638	25.19	11.27	205	50	9.8	3	2	2
W5B650	Uncharacterized protein	W5B650	57.08	5.38	437	197	19	13	7	2
W5B653	Bifunctional dihydrofolate reductase-thymidylate synthase	W5B653	67.31	6.65	521	127	12.1	4	3	5
W5B6A9	Uncharacterized protein (Fragment)	W5B6A9	12.12	4.76	92	38	13	1	1	1
W5B6F8	Uncharacterized protein	W5B6F8	61.99	8.12	516	34	3.9	2	2	2
W5B6L8	Uncharacterized protein	W5B6L8	132.07	4.76	1031	121	6.7	13	7	4
W5B6P4	Uncharacterized protein	W5B6P4	48.63	6.14	416	26	3.4	1	1	1
W5B6S8	Uncharacterized protein	W5B6S8	55.28	5.97	470	244	24.3	12	8	1
W5B6T6	Uncharacterized protein	W5B6T6	100.07	6.79	743	155	12	7	6	4
W5B6U4	ATP-dependent Clp protease proteolytic subunit	W5B6U4	32.53	8.47	286	38	5.2	2	2	2
W5B6W1	Uncharacterized protein	W5B6W1	55.19	5.73	425	144	23.3	8	7	4
W5B6Y8	Lipoxygenase	W5B6Y8	99.68	5.67	810	20	1.9	0	0	1
W5B703	Uncharacterized protein	W5B703	91.05	5.03	744	32	3.1	1	1	2
W5B740	Uncharacterized protein	W5B740	33.48	5.56	280	33	3.9	1	1	1
W5B757	Uncharacterized protein	W5B757	30.46	6.99	264	126	28	7	5	1
W5B772	Ubiquitin carboxyl-terminal hydrolase	W5B772	151.24	5.54	1119	353	22.2	24	19	18
W5B777	Serine hydroxymethyltransferase	W5B777	46.01	8.78	347	193	20.7	6	2	7
W5B791	Uncharacterized protein	W5B791	28.38	10.37	239	69	6.7	1	1	1
W5B7D0	Uncharacterized protein	W5B7D0	42.46	7.6	364	100	17	7	5	1
W5B7E8	Uncharacterized protein	W5B7E8	22.51	5.51	182	49	4.9	2	1	1
W5B7J0	Uncharacterized protein	W5B7J0	12.36	10.96	96	469	59.4	21	5	0
W5B7N4	Eukaryotic translation initiation factor 3 subunit H	W5B7N4	43.19	4.87	343	179	13.4	9	4	4
W5B7R5	Uncharacterized protein (Fragment)	W5B7R5	4.88	4.79	42	55	31	1	1	1
W5B7R8	Uncharacterized protein	W5B7R8	33.62	5.51	295	292	23.7	10	5	1
W5B7V5	Uncharacterized protein	W5B7V5	42.76	4.76	348	84	13.5	2	2	4
W5B7W5	Uncharacterized protein	W5B7W5	30.08	6.15	244	258	27	10	6	2
W5B7Y9	Aminomethyltransferase	W5B7Y9	45.57	8.11	357	118	14.3	5	3	4
W5B7Z6	Adenosylhomocysteinase	W5B7Z6	62.15	5.56	485	920	40.2	53	18	1
W5B805	Uncharacterized protein	W5B805	14.29	6.84	113	25	16.8	1	1	2
W5B824	Uncharacterized protein	W5B824	7.47	5.48	67	30	11.9	1	1	1
W5B841	Uncharacterized protein	W5B841	66.02	6.54	550	54	2.4	1	1	1
W5B870	Uncharacterized protein	W5B870	29.39	8.29	227	72	19.4	3	3	0
W5B873	Uncharacterized protein	W5B873	53.71	6.06	441	195	24.7	13	7	2
W5B8B7	Uncharacterized protein	W5B8B7	20.75	4.92	165	59	24.2	5	3	2
W5B8C0	Uncharacterized protein	W5B8C0	78.79	5.16	605	161	13.6	7	7	6
W5B8T9	Uncharacterized protein	W5B8T9	49.21	6.62	402	137	12.2	4	3	4
W5B8U4	Uncharacterized protein	W5B8U4	30.07	4.84	262	30	5.3	1	1	1
W5B8U8	Uncharacterized protein (Fragment)	W5B8U8	47.72	5.58	377	21	3.7	0	0	1
W5B8X6	Uncharacterized protein	W5B8X6	35.39	5.97	311	169	25.7	7	4	1
W5B8Y8	Uncharacterized protein	atp4(=orf25)	24.47	9.44	189	84	23.3	5	3	5
W5B8Z1	Uncharacterized protein	W5B8Z1	56.73	6.4	482	91	6	3	2	2
W5B8Z5	Uncharacterized protein	W5B8Z5	44.27	9.26	368	396	31.5	20	10	2
W5B976	Uncharacterized protein	W5B976	38.14	8.12	341	189	15.2	6	3	4
W5B9K2	Malate synthase	W5B9K2	65.75	8.73	563	47	3.7	1	1	2
W5B9Q2	Uncharacterized protein	W5B9Q2	33.61	6.14	285	411	35.1	20	8	3
W5B9Z5	Uncharacterized protein	W5B9Z5	35.7	10.06	244	427	56.1	28	13	4
W5B9Z6	Uncharacterized protein	W5B9Z6	124.61	6.65	973	79	4.1	4	3	3
W5BAR5	Uncharacterized protein	W5BAR5	15.8	9	125	44	8.8	2	1	1
W5BAR8	Uncharacterized protein	W5BAR8	28.15	7.07	265	114	9.8	4	2	2
W5BB87	Uncharacterized protein (Fragment)	W5BB87	42.91	9.51	346	100	9.2	4	3	1
W5BB94	Uncharacterized protein	W5BB94	13.78	6.92	110	32	21.8	1	1	2
W5BBA0	Uncharacterized protein	W5BBA0	37.98	8.24	291	65	7.2	3	2	2
W5BBF3	Uncharacterized protein	W5BBF3	110.86	9.17	845	91	3.7	5	3	3
W5BBF9	Uncharacterized protein	W5BBF9	42.77	8.9	360	67	4.7	1	1	1
W5BBI2	Uncharacterized protein	W5BBI2	47.16	6.71	361	32	2.8	1	1	1
W5BBK1	Uncharacterized protein	W5BBK1	80.78	9.64	654	41	2.9	1	1	1
W5BBN1	Uncharacterized protein	W5BBN1	27.45	5.1	221	54	14	4	3	1
W5BBP4	Uncharacterized protein	W5BBP4	45.18	7.55	393	43	5.6	1	1	1
W5BBQ4	Uncharacterized protein (Fragment)	W5BBQ4	13.87	9.11	133	36	9	1	1	1
W5BBS7	Uncharacterized protein	W5BBS7	51.27	5.65	428	143	12.6	6	3	5
W5BBW7	Uncharacterized protein	W5BBW7	51.87	5.47	434	357	18.2	11	5	1
W5BC09	Uncharacterized protein (Fragment)	W5BC09	62.85	5.76	516	63	4.7	4	2	3
W5BC61	Uncharacterized protein	W5BC61	39.41	5.07	327	98	4.3	2	1	1
W5BCB5	Uncharacterized protein	W5BCB5	48.9	9.25	400	114	19.5	6	5	2
W5BCI3	Peptidyl-prolyl cis-trans isomerase	W5BCI3	68.04	5.61	487	175	11.5	8	3	1
W5BCJ2	Uncharacterized protein	W5BCJ2	13.24	8.92	117	24	7.7	1	1	1
W5BCR4	Uncharacterized protein	W5BCR4	48.64	6.23	411	25	2.4	1	1	1
W5BCR9	Uncharacterized protein (Fragment)	W5BCR9	19.38	11.39	122	55	17.2	4	2	1
W5BCT8	Uncharacterized protein	W5BCT8	46.41	4.99	376	138	18.4	7	5	2
W5BD24	Uncharacterized protein	W5BD24	43	8.29	320	820	37.2	46	13	1
W5BD35	Uncharacterized protein (Fragment)	W5BD35	10.97	11.5	95	50	13.7	1	1	1
W5BD38	Pyruvate kinase	W5BD38	48.52	8.25	385	397	28.3	21	8	1
W5BD43	Uncharacterized protein	W5BD43	95.46	4.97	728	232	18	13	9	3
W5BD57	Uncharacterized protein	W5BD57	115.39	5.99	917	537	29	35	21	3
W5BDC0	Uncharacterized protein	W5BDC0	71.31	9.06	567	235	16.6	11	7	7
W5BDJ3	Uncharacterized protein	W5BDJ3	16.65	4.88	128	29	5.5	1	1	1
W5BDK4	Uncharacterized protein	W5BDK4	28.04	6.97	229	56	5.2	1	1	1
W5BDW8	Uncharacterized protein	W5BDW8	40.01	4.84	314	84	11.5	5	3	4
W5BE07	Uncharacterized protein	W5BE07	83.53	5	663	218	16.4	12	7	2
W5BE20	Uncharacterized protein	W5BE20	34.54	6.7	268	471	34	29	7	1
W5BE28	Uncharacterized protein (Fragment)	W5BE28	5.69	6.92	45	31	55.6	1	1	1
W5BE38	Oleosin	W5BE38	18.18	9.21	160	449	32.5	20	5	3
W5BE41	Uncharacterized protein	W5BE41	34.24	4.93	284	98	17.6	6	4	3
W5BE96	Glutathione peroxidase	W5BE96	22.7	6.73	168	134	19.6	9	3	2
W5BEA4	Uncharacterized protein	W5BEA4	30.2	5.37	261	44	5.4	2	1	1
W5BEC9	Uncharacterized protein	W5BEC9	19.8	8.8	170	40	8.2	1	1	1
W5BEI1	Uncharacterized protein	W5BEI1	125.85	5.45	1074	23	1.6	1	1	1
W5BEI3	Uncharacterized protein	W5BEI3	34.78	5.93	302	49	4.3	1	1	1
W5BEK6	Uncharacterized protein	W5BEK6	38.87	5.48	317	165	30	11	7	8
W5BEM5	Uncharacterized protein	W5BEM5	11.68	8.9	85	36	20	1	1	1
W5BES8	Uncharacterized protein	W5BES8	28.63	5.79	189	62	12.2	1	1	1
W5BES9	Uncharacterized protein (Fragment)	W5BES9	12.46	12.38	100	43	9	2	1	1
W5BET4	Uncharacterized protein	W5BET4	41.31	9.1	350	50	2.6	2	1	1
W5BEW0	Uncharacterized protein	W5BEW0	30.88	4.55	266	46	4.9	1	1	1
W5BF08	Uncharacterized protein	W5BF08	63.66	5.91	537	339	12.8	16	6	4
W5BF33	Uncharacterized protein	W5BF33	30.48	4.96	282	26	10.6	0	0	2
W5BF69	Uncharacterized protein	W5BF69	77.33	6.11	659	216	13.2	8	6	1
W5BFA5	Uncharacterized protein	W5BFA5	44.76	6.19	348	154	12.6	7	4	0
W5BFB7	Uncharacterized protein	W5BFB7	23.06	10.56	159	198	40.3	12	4	1
W5BFF1	Uncharacterized protein	W5BFF1	70.69	5.2	540	27	2.2	1	1	1
W5BFL7	Uncharacterized protein	W5BFL7	83.43	5.1	587	99	18.9	7	7	1
W5BFR5	Uncharacterized protein	W5BFR5	30.39	6.45	256	30	3.1	1	1	1
W5BG39	Uncharacterized protein	W5BG39	34.82	5.15	298	90	13.1	5	4	4
W5BG59	Uncharacterized protein	W5BG59	7.19	4.29	58	60	24.1	2	1	1
W5BG88	Uncharacterized protein	W5BG88	67.11	8.92	558	27	2.3	1	1	1
W5BG93	Uncharacterized protein (Fragment)	W5BG93	88.1	11.36	737	38	4.7	2	2	1
W5BGF3	Uncharacterized protein	W5BGF3	32.67	8.86	275	443	21.1	19	6	6
W5BGH1	Uncharacterized protein	W5BGH1	34.95	6.19	294	90	9.9	2	2	2
W5BGI9	Uncharacterized protein	W5BGI9	7.17	5.33	56	25	17.9	1	1	1
W5BGK3	Uncharacterized protein	W5BGK3	27.13	5.68	227	144	24.7	6	3	4
W5BGL0	Uncharacterized protein	W5BGL0	32.39	6.33	262	86	21.4	4	3	1
W5BGL9	Uncharacterized protein	W5BGL9	66.74	8.83	522	123	9	5	4	2
W5BGM7	Uncharacterized protein	W5BGM7	16.9	10.17	144	83	31.3	6	3	4
W5BGP8	Uncharacterized protein	W5BGP8	13.56	8.91	108	48	9.3	1	1	1
W5BGQ4	3-oxoacyl-[acyl-carrier-protein] synthase	W5BGQ4	47.45	5.33	408	120	7.6	6	3	3
W5BGT6	Uncharacterized protein	W5BGT6	48.91	6.35	363	138	13.5	5	4	4
W5BGV0	Uncharacterized protein	W5BGV0	38.3	6.09	341	285	14.1	10	4	1
W5BH09	Uncharacterized protein	W5BH09	73.39	8.78	586	974	37.9	40	17	7
W5BH26	Uncharacterized protein	W5BH26	41.68	9.28	301	483	34.9	26	9	2
W5BH79	Uncharacterized protein	W5BH79	55.38	9.15	421	49	4	1	1	2
W5BH99	GrpE protein homolog	W5BH99	35.97	5.76	287	58	5.6	1	1	1
W5BHD7	Uncharacterized protein	W5BHD7	32.36	5.32	275	80	4	2	1	1
W5BHE1	Uncharacterized protein	W5BHE1	213.41	4.63	1579	95	6.6	6	6	0
W5BHF2	Uncharacterized protein	W5BHF2	58.87	4.51	415	389	31.1	25	11	11
W5BHG0	Uncharacterized protein	W5BHG0	19.63	4.66	147	106	28.6	5	3	1
W5BHI5	Uncharacterized protein (Fragment)	W5BHI5	18.17	11.24	137	84	21.2	3	2	1
W5BHL8	Uncharacterized protein	W5BHL8	89.48	6.76	701	28	2.6	1	1	2
W5BHR2	Uncharacterized protein (Fragment)	W5BHR2	50.55	4.49	395	156	12.2	6	4	1
W5BHW3	Uncharacterized protein	W5BHW3	26.33	5.06	231	98	22.1	3	3	1
W5BHX2	Uncharacterized protein	W5BHX2	37.59	7.53	292	169	16.1	4	3	3
W5BI11	Uncharacterized protein	W5BI11	16.95	7.9	130	53	28.5	4	2	3
W5BI88	Uncharacterized protein	W5BI88	154.94	5.77	1219	180	13	17	10	3
W5BIE4	Uncharacterized protein	W5BIE4	65.94	5.8	556	110	13.8	4	4	7
W5BIR7	Uncharacterized protein	W5BIR7	88.1	5.44	638	39	4.7	3	1	2
W5BIX8	Uncharacterized protein	W5BIX8	28.84	5.26	237	54	5.5	2	1	1
W5BJ04	Uncharacterized protein	W5BJ04	63.33	6.35	511	189	19.2	14	8	1
W5BJ57	Non-specific lipid-transfer protein	W5BJ57	11.38	9.18	101	42	16.8	2	2	2
W5BJ58	Uncharacterized protein	W5BJ58	47.41	9.28	330	43	3.3	1	1	1
W5BJA1	Uncharacterized protein	W5BJA1	33.24	5.63	291	24	5.5	1	1	1
W5BJH2	Uncharacterized protein	W5BJH2	38.65	9.25	314	82	10.2	2	2	2
W5BJL4	Uncharacterized protein	W5BJL4	131.37	5.74	1017	48	1.9	1	1	0
W5BJP9	Uncharacterized protein	W5BJP9	74.58	6.08	617	79	6.8	3	3	1
W5BJW3	Uncharacterized protein	W5BJW3	66.68	5.7	521	53	8.4	2	2	4
W5BJW4	Uncharacterized protein	W5BJW4	84.52	8.66	589	95	8.7	5	4	5
W5BJX9	Eukaryotic translation initiation factor 3 subunit M	W5BJX9	52.46	5.19	416	171	16.8	7	3	2
W5BK42	Uncharacterized protein	W5BK42	53.89	3.76	478	49	2.5	1	1	1
W5BK70	Uncharacterized protein	W5BK70	115.79	7.04	886	151	11.9	9	8	3
W5BKE1	Uncharacterized protein	W5BKE1	38.59	6.3	306	319	49.7	18	12	4
W5BKE5	Uncharacterized protein	W5BKE5	49.71	5.68	381	175	30.7	16	9	11
W5BKN5	Uncharacterized protein (Fragment)	W5BKN5	32.04	4.77	272	70	7.4	3	2	3
W5BKP1	Uncharacterized protein	W5BKP1	28	7.98	243	43	7	1	1	1
W5BKP6	Uncharacterized protein	W5BKP6	60.01	8.82	458	63	6.1	2	2	3
W5BKQ5	Uncharacterized protein	W5BKQ5	68.41	5.71	561	83	2.5	3	1	1
W5BKX2	Uncharacterized protein	W5BKX2	15.53	11.4	141	26	10.6	1	1	1
W5BKX6	Uncharacterized protein	W5BKX6	13.9	8.89	119	25	9.2	1	1	1
W5BKZ9	60S ribosome subunit biogenesis protein NIP7 homolog	W5BKZ9	23.68	9.51	188	29	4.3	1	1	1
W5BL06	Uncharacterized protein	W5BL06	142.45	6.08	1095	397	15	17	11	4
W5BL29	Uncharacterized protein	W5BL29	78.79	9.19	555	185	14.8	9	6	0
W5BL76	Uncharacterized protein	W5BL76	121.21	6.3	922	275	15.2	16	10	1
W5BL90	Uncharacterized protein (Fragment)	W5BL90	9.19	9	69	111	44.9	6	3	2
W5BLE0	Uncharacterized protein	W5BLE0	75.75	8.83	540	449	30.2	25	11	1
W5BLE9	Uncharacterized protein	W5BLE9	15.62	4.71	132	71	22.7	2	2	1
W5BLI1	Uncharacterized protein	W5BLI1	230.84	7.91	1875	159	6.9	8	7	3
W5BLM4	Uncharacterized protein	W5BLM4	125.51	8.34	976	217	7.9	9	6	7
W5BLN6	Uncharacterized protein	W5BLN6	61.74	6.39	496	45	8.7	3	3	4
W5BLN8	Uncharacterized protein	W5BLN8	39.48	6.57	335	43	15.8	3	3	5
W5BLS0	Uncharacterized protein	W5BLS0	48.11	8.76	354	186	26	11	7	8
W5BLX3	Uncharacterized protein	W5BLX3	152.4	6.46	1268	105	4.8	4	3	5
W5BM01	Uncharacterized protein	W5BM01	34.99	5.16	271	149	17.3	8	4	1
W5BM42	Uncharacterized protein	W5BM42	180.14	8.56	1542	53	2.5	2	2	3
W5BM45	Uncharacterized protein	W5BM45	87.03	4.75	692	101	14.2	8	8	2
W5BME5	Thioredoxin	W5BME5	15.68	5.29	119	86	37.8	7	4	3
W5BMF1	Uncharacterized protein	W5BMF1	35.98	5.49	274	27	4	1	1	1
W5BMF2	Uncharacterized protein	W5BMF2	71.16	7.53	568	35	2.3	1	1	1
W5BMF4	Pectinesterase	W5BMF4	67.3	9.45	587	41	2	1	1	1
W5BMG0	Uncharacterized protein	W5BMG0	78.61	6.06	606	26	1.8	1	1	1
W5BMM7	Uncharacterized protein	W5BMM7	25.74	6.05	204	68	20.1	4	4	2
W5BMN0	Uncharacterized protein	W5BMN0	134.78	5.02	1138	484	13.4	21	12	2
W5BMQ3	Uncharacterized protein	W5BMQ3	52.9	6.18	458	154	13.1	5	4	5
W5BMS1	Uncharacterized protein (Fragment)	W5BMS1	28.13	5.67	238	26	5.9	0	0	1
W5BMS9	Uncharacterized protein	W5BMS9	57.9	9.54	510	28	2.2	1	1	1
W5BMW7	Uncharacterized protein	W5BMW7	29.52	4.52	226	212	34.5	10	5	2
W5BMX6	Uncharacterized protein	W5BMX6	108.33	6.56	848	164	21.2	12	10	12
W5BN02	Uncharacterized protein	W5BN02	33.23	4.95	260	39	9.6	1	1	2
W5BN46	Uncharacterized protein	W5BN46	20.79	4.42	162	206	42	11	5	2
W5BN51	Uncharacterized protein	W5BN51	69.69	5.82	561	156	10	6	4	4
W5BNA4	Uncharacterized protein	W5BNA4	27.13	5.19	206	93	15	4	2	2
W5BNG7	Uncharacterized protein	W5BNG7	56.16	8.44	431	51	5.3	1	1	1
W5BNH4	Uncharacterized protein	W5BNH4	6.62	9.87	51	29	19.6	1	1	1
W5BNJ7	Uncharacterized protein	W5BNJ7	18.88	9.57	130	406	60	17	6	1
W5BNN1	Uncharacterized protein	W5BNN1	9.64	9.75	69	50	14.5	3	1	1
W5BNP0	Uncharacterized protein	W5BNP0	47.69	6.54	360	359	26.7	25	9	1
W5BNP5	Malic enzyme	W5BNP5	75.32	5.67	623	38	7.1	1	1	2
W5BNR6	Uncharacterized protein	W5BNR6	75.05	9.32	536	100	12.1	6	5	1
W5BNV2	Uncharacterized protein	W5BNV2	74.49	5.59	654	42	2.4	1	1	1
W5BNX7	Uncharacterized protein	W5BNX7	49.78	5.66	406	24	2.2	1	1	1
W5BNX8	Uncharacterized protein	W5BNX8	13.73	9.77	113	28	8	1	1	1
W5BNZ6	Uncharacterized protein	W5BNZ6	20.8	10.67	145	295	35.2	16	4	2
W5BNZ8	Uncharacterized protein	W5BNZ8	47.43	7.97	396	35	2	1	1	1
W5BP23	Uncharacterized protein	W5BP23	214.53	5.47	1715	240	8.5	11	11	11
W5BP86	Uncharacterized protein	W5BP86	32.5	9.24	284	42	4.9	1	1	1
W5BPI1	Uncharacterized protein	W5BPI1	37.69	6.47	305	346	26.2	20	8	3
W5BPL1	Uncharacterized protein	W5BPL1	19.42	7.1	172	81	11.6	3	2	2
W5BPN4	Uncharacterized protein	W5BPN4	67.74	5.72	561	180	23.9	8	8	10
W5BPN7	Uncharacterized protein	W5BPN7	49.62	6.04	416	180	13.7	7	3	4
W5BPS8	Uncharacterized protein	W5BPS8	42.98	6.86	352	28	8	3	3	3
W5BQ08	Uncharacterized protein	W5BQ08	27.35	6.31	250	28	4.4	1	1	1
W5BQ44	Uncharacterized protein	W5BQ44	29.5	8.31	252	24	2	1	1	1
W5BQC3	Uncharacterized protein	W5BQC3	33.2	9.13	293	93	11.9	7	3	1
W5BQC5	Uncharacterized protein	W5BQC5	50.74	5.89	433	44	4.8	2	2	2
W5BR90	Uncharacterized protein	W5BR90	31.19	8.83	255	140	15.7	6	3	2
W5BRG9	Uncharacterized protein	W5BRG9	23.32	4.71	176	33	9.7	1	1	2
W5BRS1	Uncharacterized protein	W5BRS1	12.51	5.89	97	75	16.5	3	2	2
W5BRS6	Uncharacterized protein	W5BRS6	53.14	5.87	393	255	22.9	12	8	1
W5BRT4	Uncharacterized protein	W5BRT4	18.93	5.83	146	96	37	4	4	6
W5BS86	Uncharacterized protein (Fragment)	W5BS86	53.02	5.19	409	121	17.4	7	4	1
W5BSD6	Uncharacterized protein	W5BSD6	75.15	4.84	577	241	18.4	12	7	10
W5BSH4	Uncharacterized protein	W5BSH4	30.58	5.9	252	36	15.5	3	2	1
W5BSJ0	Uncharacterized protein	W5BSJ0	57.04	5.24	451	73	6.7	3	2	2
W5BSJ9	Uncharacterized protein	W5BSJ9	21.12	9.82	164	494	33.5	23	5	1
W5BT17	Uncharacterized protein	W5BT17	7.51	8.77	55	65	27.3	1	1	1
W5BTA4	Uncharacterized protein (Fragment)	W5BTA4	39.71	5.06	273	67	13.2	2	2	2
W5BTN0	Uncharacterized protein	W5BTN0	331.09	6.08	2792	80	1.2	4	3	3
W5BTR1	Uncharacterized protein	W5BTR1	35.25	10.06	244	432	49.6	28	12	2
W5BTX6	Uncharacterized protein (Fragment)	W5BTX6	48.68	10.59	380	512	32.6	32	10	1
W5BTZ9	Uncharacterized protein	W5BTZ9	23.32	5.8	194	322	42.3	17	8	2
W5BU71	Uncharacterized protein (Fragment)	W5BU71	57.7	6.56	484	158	19	9	7	2
W5BU85	Uncharacterized protein	W5BU85	95.94	4.94	731	234	15.2	13	9	2
W5BUC2	Uncharacterized protein (Fragment)	W5BUC2	5.01	8.48	38	50	23.7	1	1	1
W5BUE8	Uncharacterized protein	W5BUE8	111.8	5.46	927	265	12.9	12	8	2
W5BUF4	Uncharacterized protein	W5BUF4	37.84	6.27	301	664	38.5	45	10	0
W5BUR9	Uncharacterized protein	W5BUR9	43.41	8.57	348	48	12.1	2	1	3
W5BV64	Uncharacterized protein	W5BV64	34.75	5.05	272	31	8.5	2	2	1
W5BVC3	Uncharacterized protein (Fragment)	W5BVC3	11.69	5.16	88	136	45.5	7	4	3
W5BW25	Uncharacterized protein	W5BW25	58.06	5.75	451	167	10	8	4	4
W5BW70	Uncharacterized protein	W5BW70	109.67	8.37	869	40	2.5	1	1	1
W5BW98	Uncharacterized protein (Fragment)	W5BW98	61.45	8.75	483	121	8.7	7	4	4
W5BWC6	Uncharacterized protein (Fragment)	W5BWC6	3.86	4.87	30	39	70	3	2	2
W5BWK2	Uncharacterized protein	W5BWK2	42.89	7.01	320	842	40	50	14	2
W5BWW6	Non-specific lipid-transfer protein	W5BWW6	16.1	9.5	139	92	9.4	4	1	1
W5BWY2	6,7-dimethyl-8-ribityllumazine synthase (Fragment)	W5BWY2	16.39	6.32	139	35	11.5	1	1	1
W5BWZ6	Uncharacterized protein	W5BWZ6	57.08	4.57	463	56	8.2	2	2	3
W5BX28	Peptidyl-prolyl cis-trans isomerase	W5BX28	67.79	5.45	487	178	11.5	8	3	1
W5BX49	Uncharacterized protein	W5BX49	27.96	8.73	214	30	5.6	2	1	1
W5BX55	Uncharacterized protein	W5BX55	241.09	4.69	1785	96	6.4	6	6	1
W5BXB7	Uncharacterized protein (Fragment)	W5BXB7	41.41	9.18	356	257	25.6	9	5	2
W5BYB8	Uncharacterized protein	W5BYB8	51.15	6.93	404	48	3.5	3	1	1
W5BYM8	Uncharacterized protein	W5BYM8	47.48	5.55	388	205	25.3	15	8	3
W5BYT8	Uncharacterized protein	W5BYT8	64.36	5.47	534	103	9.7	4	4	1
W5BYX3	Uncharacterized protein	W5BYX3	16.07	9.75	132	84	27.3	6	3	1
W5BZ25	Uncharacterized protein	W5BZ25	275.67	6.42	2150	81	2.3	3	3	5
W5BZE3	Uncharacterized protein (Fragment)	W5BZE3	21.53	5.69	151	43	12.6	1	1	1
W5BZF0	Uncharacterized protein (Fragment)	W5BZF0	42.9	9.84	371	46	6.7	2	1	1
W5BZM2	Uncharacterized protein	W5BZM2	16.13	8.79	110	33	20	1	1	2
W5BZS2	Uncharacterized protein	W5BZS2	113.37	9.08	836	84	7.2	4	4	5
W5BZV6	Uncharacterized protein	W5BZV6	73.64	5.64	557	29	2.2	1	1	1
W5BZZ2	Uncharacterized protein	W5BZZ2	41.62	9.34	301	554	36.9	29	9	2
W5C050	Uncharacterized protein	W5C050	45.03	5.46	359	26	3.3	1	1	1
W5C065	Uncharacterized protein	W5C065	9.22	6.54	86	102	19.8	2	1	1
W5C0C1	Uncharacterized protein (Fragment)	W5C0C1	14.44	4.6	116	44	14.7	1	1	1
W5C0F1	Uncharacterized protein	W5C0F1	74.62	6.39	604	57	3.5	3	2	1
W5C0F5	Uncharacterized protein	W5C0F5	11.2	4.4	92	24	15.2	0	0	1
W5C0I0	Uncharacterized protein	W5C0I0	43.38	5.14	345	108	16.5	4	4	5
W5C0W7	Uncharacterized protein	W5C0W7	45.53	5.73	340	127	11.2	4	3	1
W5C162	Uncharacterized protein	W5C162	16.04	7.68	129	255	39.5	11	5	3
W5C1B6	Uncharacterized protein	W5C1B6	27.37	4.74	208	110	15.9	4	3	1
W5C1E9	Uncharacterized protein	W5C1E9	19.41	11.39	122	35	17.2	2	2	1
W5C1X2	Uncharacterized protein	W5C1X2	39.9	6.19	319	145	18.8	7	4	4
W5C227	Uncharacterized protein	W5C227	42.88	8.23	351	255	24.2	13	6	1
W5C250	Uncharacterized protein	W5C250	83.28	5.12	587	112	18.2	8	8	0
W5C275	Superoxide dismutase	W5C275	29.56	7.9	228	427	42.5	27	8	2
W5C2B0	Uncharacterized protein (Fragment)	W5C2B0	26.55	5.53	211	49	10.9	1	1	1
W5C2D5	Uncharacterized protein	W5C2D5	37.37	5.53	312	49	8.7	1	1	3
W5C2E9	Uncharacterized protein	W5C2E9	133.01	6.25	1079	52	3.7	3	1	3
W5C2F4	Uncharacterized protein	W5C2F4	93.4	5.37	754	52	2.9	2	2	1
W5C2L3	Histone H2B	W5C2L3	23.8	10	152	631	52.6	50	6	0
W5C2Z0	Uncharacterized protein	W5C2Z0	23.66	4.34	187	66	11.2	2	2	2
W5C3E3	Uncharacterized protein	W5C3E3	51.62	6.29	420	46	7.4	3	2	2
W5C3E7	Uncharacterized protein	W5C3E7	44.66	9.07	337	74	10.1	3	3	3
W5C3F9	Uncharacterized protein	W5C3F9	222.1	7.1	1808	204	8.7	11	9	2
W5C3H4	Proteasome subunit alpha type	W5C3H4	29.48	5.39	235	158	20	10	4	4
W5C3J1	Uncharacterized protein	W5C3J1	8.82	11.46	80	35	11.3	2	1	1
W5C3Q8	Ribosomal protein L19	W5C3Q8	32.33	11.44	212	435	16.5	16	3	1
W5C3Z0	Uncharacterized protein	W5C3Z0	34.29	4.96	292	214	15.8	10	4	4
W5C416	Uncharacterized protein	W5C416	19.27	6	125	94	32.8	5	3	1
W5C4C2	Uncharacterized protein	W5C4C2	124.75	5.29	976	83	4.4	5	4	1
W5C4L3	Uncharacterized protein	W5C4L3	43.93	5.54	381	169	17.3	6	3	1
W5C4T7	Uncharacterized protein	W5C4T7	33.2	9.13	293	84	13.7	6	3	1
W5C4W2	Uncharacterized protein	W5C4W2	117.6	6.17	898	257	14.6	16	10	1
W5C4W9	Uncharacterized protein	W5C4W9	9.46	4.97	76	46	26.3	3	2	2
W5C563	Uncharacterized protein	W5C563	36.07	6.06	314	149	18.2	5	4	2
W5C5N9	Uncharacterized protein	W5C5N9	18.75	9.57	129	463	59.7	19	6	1
W5C5U5	Uncharacterized protein	W5C5U5	26.56	10.19	195	114	40.5	9	6	5
W5C5X0	Uncharacterized protein	W5C5X0	36.32	6.5	313	146	15.7	4	3	1
W5C618	Lon protease homolog, mitochondrial	W5C618	125	5.47	981	178	8.1	7	6	1
W5C698	Uncharacterized protein	W5C698	58.17	5.19	423	106	7.3	3	2	2
W5C6M0	Pyruvate kinase	W5C6M0	67.97	5.58	569	119	10	7	5	5
W5C6M7	Uncharacterized protein (Fragment)	W5C6M7	61.91	9.25	441	52	7	3	3	3
W5C6U6	Uncharacterized protein	W5C6U6	30.39	5.71	249	207	24.9	13	5	1
W5C6X4	Uncharacterized protein	W5C6X4	133.84	4.99	1135	364	12.3	18	11	1
W5C753	Aldose 1-epimerase	W5C753	40.69	5.27	335	57	11	2	2	1
W5C7G6	Uncharacterized protein	W5C7G6	28.54	4.72	245	167	12.2	8	3	3
W5C7G8	Uncharacterized protein	W5C7G8	28.84	4.98	220	137	21.4	8	4	1
W5C7H7	Uncharacterized protein	W5C7H7	55.17	5.79	442	86	11.1	5	5	2
W5C7J3	Uncharacterized protein	W5C7J3	35.54	5.11	267	109	20.2	5	4	5
W5C7W4	Uncharacterized protein	W5C7W4	21.7	9.67	156	224	35.9	10	5	0
W5C821	Uncharacterized protein	W5C821	9.42	7.88	67	402	76.1	19	4	1
W5C851	Histone H4	W5C851	13.7	11.6	103	34	23.3	2	1	1
W5C892	Uncharacterized protein	W5C892	30.28	8.97	240	228	18.8	4	1	4
W5C8A1	Uncharacterized protein (Fragment)	W5C8A1	54.42	6.23	433	137	14.3	5	4	1
W5C8D1	Uncharacterized protein	W5C8D1	28.24	4.5	218	398	38.5	20	7	6
W5C8N6	40S ribosomal protein S6	W5C8N6	37.15	10.67	250	246	34	13	7	4
W5C8P4	Uncharacterized protein	W5C8P4	29.41	7.75	228	51	15.4	3	2	4
W5C911	Uncharacterized protein	W5C911	15.36	4.87	130	25	10	1	1	1
W5C9P4	Uncharacterized protein	W5C9P4	67.34	8.09	537	105	12.7	8	5	1
W5C9Q4	Uncharacterized protein	W5C9Q4	49.08	6.33	424	284	21.2	15	6	4
W5C9W7	Uncharacterized protein	W5C9W7	114.75	5.37	879	140	9.6	9	7	1
W5CA65	Uncharacterized protein	W5CA65	111.09	6.06	911	63	1.5	2	1	1
W5CA67	Uncharacterized protein	W5CA67	87.94	7.83	666	27	0.9	1	1	1
W5CA69	Uricase	W5CA69	28.7	7.07	227	37	13.7	1	1	3
W5CAA5	Uncharacterized protein	W5CAA5	27.07	5.19	206	189	42.2	8	5	6
W5CAC3	Uncharacterized protein	W5CAC3	19.76	6.74	153	129	29.4	4	2	1
W5CAD8	Uncharacterized protein	W5CAD8	47.5	6.24	395	89	8.9	3	3	3
W5CAF1	Uncharacterized protein	W5CAF1	75.5	5.16	602	31	8.3	1	1	2
W5CAI0	Uncharacterized protein	W5CAI0	55.99	5.46	428	431	16.8	17	6	2
W5CAL9	Uncharacterized protein	W5CAL9	22.16	8.15	163	24	7.4	0	0	1
W5CAS5	Uncharacterized protein	W5CAS5	20.16	9.84	132	201	40.9	10	2	3
W5CAT9	Uncharacterized protein (Fragment)	W5CAT9	6.65	6.08	50	106	24	3	1	1
W5CAV1	Uncharacterized protein	W5CAV1	51.97	4.98	385	34	6.5	2	2	1
W5CAW4	Uncharacterized protein	W5CAW4	153.61	8.5	1154	89	3.7	2	2	4
W5CAY5	Uncharacterized protein (Fragment)	W5CAY5	54.03	8.42	446	150	15.7	8	6	3
W5CAZ7	Uncharacterized protein	W5CAZ7	51.13	5.41	400	60	5.8	1	1	1
W5CB07	Uncharacterized protein	W5CB07	59.58	10.32	510	26	1.6	1	1	1
W5CB34	Uncharacterized protein	W5CB34	40.48	9.87	304	28	3	1	1	1
W5CB65	Uncharacterized protein (Fragment)	W5CB65	104.3	4.71	823	41	1.9	1	1	1
W5CB91	Uncharacterized protein	W5CB91	20.35	5.15	162	225	30.2	11	5	1
W5CBA1	Uncharacterized protein	W5CBA1	50.04	5.83	382	52	7.3	3	3	3
W5CBA2	Uncharacterized protein	W5CBA2	13.43	4.05	104	41	24	3	2	2
W5CBC0	Uncharacterized protein	W5CBC0	19.97	6.37	147	29	6.8	1	1	1
W5CBC1	Uncharacterized protein (Fragment)	W5CBC1	33.98	4.72	282	26	3.5	1	1	1
W5CBE3	Glycylpeptide N-tetradecanoyltransferase	W5CBE3	22.69	5.05	181	105	24.3	4	3	4
W5CBF6	Uncharacterized protein	W5CBF6	18.77	4.82	152	29	9.2	1	1	1
W5CBG0	CTP synthase	W5CBG0	68.39	7.03	543	28	3.9	1	1	1
W5CBG4	Uncharacterized protein	W5CBG4	41.82	5.25	351	32	6.3	1	1	2
W5CBH3	Uncharacterized protein (Fragment)	W5CBH3	38.81	6.22	300	95	17.3	6	5	1
W5CBH8	Uncharacterized protein (Fragment)	W5CBH8	34.09	8.37	278	214	28.4	12	7	4
W5CBI9	Uncharacterized protein	W5CBI9	19.21	4.66	156	33	9.6	1	1	1
W5CBJ3	Uncharacterized protein	W5CBJ3	41.9	5.13	309	36	5.5	1	1	1
W5CBJ6	Uncharacterized protein	W5CBJ6	193.73	6.07	1523	42	1.5	2	2	2
W5CBR4	Uncharacterized protein (Fragment)	W5CBR4	11.15	5.71	81	22	13.6	0	0	1
W5CBW0	Uncharacterized protein	W5CBW0	46.24	4.66	380	39	2.6	1	1	1
W5CBW8	Uncharacterized protein (Fragment)	W5CBW8	7.59	4.61	62	64	24.2	2	1	1
W5CBX7	Uncharacterized protein	W5CBX7	68.05	4.97	549	105	12.9	5	4	1
W5CBZ0	Uncharacterized protein (Fragment)	W5CBZ0	15.84	4.87	116	25	6	1	1	1
W5CBZ5	Uncharacterized protein	W5CBZ5	12.28	10.81	81	43	45.7	2	2	4
W5CC33	Uncharacterized protein	W5CC33	74.99	8.62	618	28	1.9	1	1	1
W5CC40	Uncharacterized protein	W5CC40	41.24	7.05	317	361	36.9	14	7	3
W5CC41	Uncharacterized protein (Fragment)	W5CC41	21.18	4.72	142	54	20.4	2	2	1
W5CC46	Uncharacterized protein	W5CC46	7.17	8.09	69	60	20.3	3	1	1
W5CC50	Uncharacterized protein	W5CC50	30.96	5.98	247	25	4.5	0	0	1
W5CC63	Uncharacterized protein	W5CC63	51.48	6.38	410	28	1.2	1	1	1
W5CC72	Uncharacterized protein	W5CC72	8.14	4.17	70	32	8.6	1	1	1
W5CCA1	Uncharacterized protein	W5CCA1	23.37	7.78	182	56	7.1	2	1	1
W5CCB2	Uncharacterized protein (Fragment)	W5CCB2	15.77	9.7	108	58	10.2	2	1	1
W5CCC1	Uncharacterized protein	W5CCC1	19.14	5.29	145	30	9	1	1	1
W5CCF9	Uncharacterized protein	W5CCF9	16.25	9.73	121	133	23.1	7	2	1
W5CCH5	Uncharacterized protein	W5CCH5	21.58	10.32	143	119	28	8	4	1
W5CCL7	Uncharacterized protein	W5CCL7	68.92	9	517	34	2.3	1	1	1
W5CCN3	Uncharacterized protein	W5CCN3	126.88	5.3	1034	424	17.3	23	14	0
W5CCP4	Uncharacterized protein	W5CCP4	51.85	9.26	360	29	3.3	1	1	1
W5CCS7	Uncharacterized protein	W5CCS7	105.18	5.9	889	108	6	5	4	4
W5CCT7	Uncharacterized protein (Fragment)	W5CCT7	63.91	5.26	530	34	1.7	1	1	1
W5CCT9	Uncharacterized protein	W5CCT9	23.03	5.02	176	136	26.1	5	3	3
W5CCW6	DNA polymerase	W5CCW6	71.84	6.62	552	34	1.6	1	1	1
W5CD23	Uncharacterized protein	W5CD23	32.2	4.31	269	32	4.1	1	1	1
W5CD73	Uncharacterized protein	W5CD73	104.23	9.67	776	36	1.5	1	1	1
W5CD76	Uncharacterized protein	W5CD76	131.09	7.51	997	153	7.7	5	5	6
W5CD85	Uncharacterized protein	W5CD85	50.67	7.99	363	30	2.2	1	1	1
W5CD88	Uncharacterized protein	W5CD88	41.02	9.56	328	42	4	1	1	1
W5CDA6	Uncharacterized protein	W5CDA6	32.34	9.07	259	58	6.6	1	1	1
W5CDA9	Uncharacterized protein	W5CDA9	26.15	5.69	218	33	6	1	1	1
W5CDG5	Uncharacterized protein	W5CDG5	63.65	5.43	515	509	41	30	15	2
W5CDH8	Uncharacterized protein	W5CDH8	123.3	6.02	966	281	10	18	9	0
W5CDN8	Uncharacterized protein	W5CDN8	54.09	4.68	447	923	29.8	45	11	1
W5CDP3	Uncharacterized protein	W5CDP3	30.36	9.06	239	27	5.4	1	1	1
W5CDQ4	Uncharacterized protein	W5CDQ4	40.21	5.48	330	42	5.8	2	2	2
W5CDW4	Uncharacterized protein	W5CDW4	26.12	10.65	162	165	24.7	6	4	4
W5CDW8	Triosephosphate isomerase	W5CDW8	31.41	5.34	256	121	23	7	5	1
W5CDX4	Uncharacterized protein	W5CDX4	35.06	5.91	290	82	5.5	1	1	1
W5CDY1	Uncharacterized protein	W5CDY1	63.3	6.59	474	39	4.4	1	1	1
W5CDY9	Uncharacterized protein (Fragment)	W5CDY9	9.62	7	75	46	14.7	2	1	1
W5CE62	Uncharacterized protein	W5CE62	39.64	5.76	317	32	3.5	1	1	1
W5CE64	Uncharacterized protein	W5CE64	49.95	4.79	379	56	5.5	3	2	2
W5CE66	Uncharacterized protein (Fragment)	W5CE66	13.07	4.57	120	141	33.3	3	2	1
W5CE89	Uncharacterized protein	W5CE89	14.99	5.24	121	50	9.9	2	1	1
W5CEA0	Uncharacterized protein	W5CEA0	22.84	5.64	169	273	39.6	11	6	1
W5CEF6	Uncharacterized protein	W5CEF6	35.49	9.59	279	111	8.6	4	2	2
W5CEF9	Uncharacterized protein	W5CEF9	12.03	8.89	97	82	14.4	2	1	1
W5CEG1	Uncharacterized protein	W5CEG1	17.51	8.99	131	747	66.4	38	7	1
W5CEI3	Uncharacterized protein	W5CEI3	17.61	6.73	135	43	8.9	1	1	1
W5CEI8	Uncharacterized protein	W5CEI8	17.83	4.58	145	48	8.3	1	1	1
W5CEM6	Uncharacterized protein	W5CEM6	15.46	11.51	132	28	5.3	1	1	1
W5CEP0	Uncharacterized protein (Fragment)	W5CEP0	12	9.3	81	67	9.9	2	1	1
W5CEP3	Uncharacterized protein	W5CEP3	71.15	5.02	578	30	1.9	1	1	1
W5CEQ3	Uncharacterized protein (Fragment)	W5CEQ3	21.5	7	172	21	5.2	1	1	1
W5CET4	Uncharacterized protein	W5CET4	107.19	6.6	844	61	1.7	1	1	1
W5CEU8	Uncharacterized protein	W5CEU8	42.98	5.42	340	36	8.8	2	2	1
W5CEZ6	Uncharacterized protein	W5CEZ6	55.05	6.31	385	66	8.3	3	2	3
W5CF26	Uncharacterized protein	W5CF26	28.62	4.88	216	32	6	1	1	1
W5CF33	Uncharacterized protein	W5CF33	37.57	9.24	289	42	2.8	1	1	1
W5CF59	Uncharacterized protein	W5CF59	9.72	6.03	87	113	28.7	8	3	1
W5CF70	Uncharacterized protein	W5CF70	14.62	9.2	121	31	10.7	1	1	1
W5CF85	Uncharacterized protein	W5CF85	38.86	8.98	317	36	8.8	1	1	3
W5CFA0	Malate dehydrogenase	W5CFA0	30.36	5.37	246	258	23.2	8	3	2
W5CFA3	Uncharacterized protein	W5CFA3	22.11	10.12	160	42	6.9	2	1	1
W5CFC1	Uncharacterized protein	W5CFC1	132.63	5.01	950	36	4.3	3	3	4
W5CFF0	Uncharacterized protein	W5CFF0	20.62	5.3	167	83	29.3	4	3	1
W5CFF7	Uncharacterized protein (Fragment)	W5CFF7	9.2	8.48	78	28	10.3	1	1	1
W5CFG1	Uncharacterized protein	W5CFG1	67.12	6.04	547	41	1.8	1	1	1
W5CFJ4	Uncharacterized protein	W5CFJ4	52.99	8.95	401	146	18.5	7	5	6
W5CFK6	Uncharacterized protein	W5CFK6	99.02	5.95	814	52	1.2	2	1	1
W5CFK8	Uncharacterized protein	W5CFK8	64.46	8.24	499	27	1.4	1	1	1
W5CFL5	Uncharacterized protein	W5CFL5	27.68	7.03	218	24	5	0	0	1
W5CFN8	Uncharacterized protein (Fragment)	W5CFN8	9.08	9.6	68	25	16.2	1	1	1
W5CFP1	Uncharacterized protein	W5CFP1	41.99	5.05	327	34	3.7	1	1	1
W5CFQ7	Uncharacterized protein	W5CFQ7	34.25	9.51	267	43	6.4	1	1	1
W5CFR0	Uncharacterized protein (Fragment)	W5CFR0	25.41	4.89	194	59	5.7	1	1	1
W5CFS0	Uncharacterized protein	W5CFS0	27.31	5.6	198	27	5.1	1	1	1
W5CFS9	Uncharacterized protein	W5CFS9	23.64	5	189	41	7.9	2	1	1
W5CFU1	Uncharacterized protein	W5CFU1	77.75	5.53	607	73	4.4	4	3	3
W5CFU4	Uncharacterized protein	W5CFU4	132.89	8.68	1023	42	1.2	1	1	1
W5CFY3	Uncharacterized protein	W5CFY3	21.06	8.24	151	32	9.9	1	1	1
W5CFY7	Uncharacterized protein	W5CFY7	30.59	5.68	244	48	9	3	2	2
W5CG38	Uncharacterized protein	W5CG38	40.68	9.46	351	27	2.8	1	1	1
W5CG92	Uncharacterized protein (Fragment)	W5CG92	34.74	6.9	298	59	4	1	1	1
W5CGA8	Uncharacterized protein	W5CGA8	36.87	7.68	298	149	30.2	7	6	1
W5CGC6	Uncharacterized protein	W5CGC6	24.06	9.89	168	79	15.5	3	2	4
W5CGE0	Uncharacterized protein (Fragment)	W5CGE0	9.47	10.55	70	55	35.7	5	3	3
W5CGF3	Uncharacterized protein	W5CGF3	105.86	5.11	863	34	3	2	2	2
W5CGG4	Uncharacterized protein	W5CGG4	29.78	5.98	234	26	3.4	1	1	1
W5CGI0	Ubiquitin carboxyl-terminal hydrolase	W5CGI0	146.27	5.67	1085	100	5.1	7	5	5
W5CGI7	Uncharacterized protein	W5CGI7	55.28	4.95	453	38	4.4	1	1	2
W5CGJ2	Uncharacterized protein	W5CGJ2	9.71	4.96	83	272	55.4	10	3	2
W5CGJ3	Uncharacterized protein	W5CGJ3	64.78	5.61	522	63	6.9	3	2	1
W5CGK5	Uncharacterized protein (Fragment)	W5CGK5	11.96	8.23	87	54	10.3	2	1	1
W5CGL6	Uncharacterized protein	W5CGL6	70.65	4.9	521	23	2.1	1	1	1
W5CGM5	Uncharacterized protein (Fragment)	W5CGM5	122.5	5.72	924	71	1.4	1	1	1
W5CGT8	Uncharacterized protein	W5CGT8	15.55	6.82	123	211	37.4	8	4	1
W5CH07	Uncharacterized protein	W5CH07	55.14	5.5	451	593	28.8	25	10	1
W5CH11	Uncharacterized protein (Fragment)	W5CH11	34.47	5.8	284	33	4.9	1	1	1
W5CH48	Uncharacterized protein (Fragment)	W5CH48	40.83	5.89	331	30	3.6	1	1	1
W5CH65	Uncharacterized protein	W5CH65	21.91	6.28	175	34	9.1	2	2	2
W5CH80	Uncharacterized protein	W5CH80	13.67	5.73	113	67	23.9	2	2	1
W5CH92	Uncharacterized protein	W5CH92	30.93	9.53	255	62	11.4	5	3	1
W5CH96	Malic enzyme	W5CH96	31.21	4.91	256	106	22.3	4	3	2
W5CHA7	Uncharacterized protein	W5CHA7	49.08	6.54	364	21	3	0	0	1
W5CHF9	Uncharacterized protein (Fragment)	W5CHF9	37.17	4.86	288	56	16.3	2	2	1
W5CHI3	Uncharacterized protein	W5CHI3	41.47	5.53	305	89	18.4	5	4	5
W5CHL2	Uncharacterized protein (Fragment)	W5CHL2	7.45	4.76	52	105	75	5	3	2
W5CHL4	Uncharacterized protein	W5CHL4	13.34	4.76	104	46	19.2	2	2	2
W5CHL9	Uncharacterized protein	W5CHL9	9.22	9.39	71	42	42.3	4	2	3
W5CHM2	Uncharacterized protein	W5CHM2	25.16	5.14	189	44	5.8	1	1	1
W5CHM7	Uncharacterized protein	W5CHM7	53.9	8.59	406	39	8.4	3	2	3
W5CHQ6	Fructose-bisphosphate aldolase	W5CHQ6	45.7	5.77	362	1896	58.3	85	17	1
W5CHS2	Uncharacterized protein	W5CHS2	34.15	4.92	271	41	8.1	1	1	2
W5CHS3	Uncharacterized protein (Fragment)	W5CHS3	13.79	9.59	99	134	25.3	9	3	1
W5CI27	Uncharacterized protein	W5CI27	44.32	4.91	335	149	19.1	4	3	5
W5CI29	Uncharacterized protein	W5CI29	40.84	9.03	309	28	2.6	1	1	0
W5CI35	Uncharacterized protein	W5CI35	28.5	5.02	220	233	27.7	7	3	1
W5CI46	Uncharacterized protein	W5CI46	26.7	5.31	191	189	37.7	12	6	1
W5CI58	Uncharacterized protein	W5CI58	125.15	5.37	1043	31	1	1	1	1
W5CI71	Uncharacterized protein	W5CI71	25.31	5.07	197	92	13.2	3	2	2
W5CIL1	Uncharacterized protein	W5CIL1	9.73	6.21	71	33	15.5	1	1	1
W5CIP0	Eukaryotic translation initiation factor 3 subunit A	W5CIP0	137.36	9.36	1011	330	23.8	30	20	19
W5CIR3	Uncharacterized protein (Fragment)	W5CIR3	48.25	4.51	363	40	3	1	1	1
W5CIU1	Uncharacterized protein	W5CIU1	41.63	7.62	338	51	3	1	1	1
W5CIX0	Uncharacterized protein	W5CIX0	23.75	9.88	183	834	63.9	41	10	3
W5CIY2	Uncharacterized protein	W5CIY2	46.55	8.99	371	110	11.3	5	4	3
W5CJ35	Uncharacterized protein	W5CJ35	14.61	5.3	122	58	9.8	1	1	1
W5CJ53	Uncharacterized protein	W5CJ53	54.76	5.96	435	33	1.6	1	1	1
W5CJ70	Uncharacterized protein	W5CJ70	24.11	6.3	190	59	6.8	2	1	1
W5CJA2	Uncharacterized protein	W5CJA2	30.04	9.34	226	55	8.8	2	2	2
W5CJA4	Uncharacterized protein	W5CJA4	18.39	5.76	142	247	27.5	7	3	1
W5CJC3	Uncharacterized protein	W5CJC3	32.49	9.07	248	72	15.3	2	2	1
W5CJE0	Uncharacterized protein (Fragment)	W5CJE0	60.33	9.05	469	42	6.6	2	2	3
W5CJF5	Uncharacterized protein	W5CJF5	43.4	5.4	337	38	2.7	2	1	1
W5CJF7	Uncharacterized protein (Fragment)	W5CJF7	38.44	6.32	295	66	5.4	2	1	1
W5CJG1	Uncharacterized protein	W5CJG1	41.93	7.16	324	76	21.6	6	5	3
W5CJI9	Uncharacterized protein	W5CJI9	52.27	5.28	427	23	2.6	0	0	1
W5CJL9	Uncharacterized protein	W5CJL9	25.66	5.94	218	56	17	2	2	3
W5CJN3	Uncharacterized protein	W5CJN3	14.34	9.59	114	269	21.9	8	2	1
W5CJQ7	Uncharacterized protein	W5CJQ7	41.76	5.39	323	243	28.5	16	8	1
W5CJS2	Uncharacterized protein	W5CJS2	61.19	9.14	461	28	2.2	1	1	1
W5CJW3	Uncharacterized protein (Fragment)	W5CJW3	59.51	9.27	412	49	5.1	2	2	2
W5CJW7	Uncharacterized protein	W5CJW7	33.9	5.77	269	52	7.8	1	1	0
W5CK33	Uncharacterized protein	W5CK33	46.84	5.3	349	32	3.2	1	1	1
W5CK37	Uncharacterized protein	W5CK37	59.3	8.71	421	61	12.6	6	5	6
W5CK42	Uncharacterized protein	W5CK42	76.22	6.49	573	150	15	9	5	0
W5CK60	Uncharacterized protein (Fragment)	W5CK60	35.19	9.54	287	142	15	8	3	1
W5CK62	Uncharacterized protein	W5CK62	40.67	6.67	328	56	8.8	2	2	1
W5CK94	Asparagine synthetase	W5CK94	67.89	6.09	537	40	13.6	3	2	3
W5CKA0	Uncharacterized protein	W5CKA0	37.9	5.02	289	1029	61.9	53	17	7
W5CKC4	Uncharacterized protein	W5CKC4	24.12	10.06	190	35	17.9	3	3	3
W5CKC8	Uncharacterized protein	W5CKC8	22.25	5.19	183	45	15.3	2	2	2
W5CKC9	Uncharacterized protein	W5CKC9	92.66	6.5	738	58	2.2	1	1	1
W5CKF9	Malic enzyme	W5CKF9	70.62	6.7	571	42	4.7	3	3	2
W5CKI0	Uncharacterized protein	W5CKI0	35.8	6.34	269	94	12.3	5	3	3
W5CKK9	Pyruvate kinase	W5CKK9	58.62	6.06	465	149	14.6	11	4	5
W5CKL4	Uncharacterized protein	W5CKL4	18.61	10.56	141	44	9.2	1	1	1
W5CKN1	Uncharacterized protein (Fragment)	W5CKN1	13.24	6.55	97	40	13.4	1	1	1
W5CKP4	Uncharacterized protein	W5CKP4	25.21	6.97	185	92	14.1	3	2	1
W5CKQ8	Uncharacterized protein	W5CKQ8	123.93	6.05	988	251	17.1	17	11	2
W5CKT3	Uncharacterized protein	W5CKT3	74.61	5.61	543	71	8.3	4	4	5
W5CKU6	Uncharacterized protein (Fragment)	W5CKU6	60.43	6.12	509	316	23.4	12	7	2
W5CKU7	Uncharacterized protein	W5CKU7	33.25	6.24	275	64	8.7	3	3	3
W5CKV9	Uncharacterized protein	W5CKV9	27.02	5.28	217	315	15.2	11	3	1
W5CL05	NADPH:adrenodoxin oxidoreductase, mitochondrial	W5CL05	64.03	8.53	507	40	4.1	1	1	2
W5CL08	Uncharacterized protein	W5CL08	33.02	5.58	267	29	4.1	1	1	1
W5CL11	Uncharacterized protein	W5CL11	26	9.3	197	26	4.1	1	1	1
W5CL20	Uncharacterized protein	W5CL20	20.24	9.99	142	81	19	4	2	1
W5CL60	Uncharacterized protein	W5CL60	34.35	5.87	265	98	11.3	5	3	2
W5CL76	Uncharacterized protein	W5CL76	15.55	5.44	132	25	8.3	1	1	1
W5CL83	Uncharacterized protein	W5CL83	15.78	5.3	114	443	57	28	9	4
W5CLB8	Uncharacterized protein	W5CLB8	20.85	6.77	151	652	50.3	33	6	1
W5CLC0	Profilin (Fragment)	W5CLC0	11.86	4.8	95	42	24.2	3	2	2
W5CLD6	Uncharacterized protein	W5CLD6	20.57	7.71	166	23	5.4	1	1	1
W5CLD8	Uncharacterized protein	W5CLD8	25.81	4.39	187	49	10.2	2	2	2
W5CLE3	Uncharacterized protein (Fragment)	W5CLE3	18.26	10.68	134	37	11.9	1	1	2
W5CLI7	Uncharacterized protein	W5CLI7	84.76	7.59	650	32	1.7	1	1	1
W5CLK1	Uncharacterized protein	W5CLK1	34.37	4.67	262	534	47.3	36	11	1
W5CLM5	Uncharacterized protein (Fragment)	W5CLM5	13.04	7.57	94	89	14.9	2	1	1
W5CLN4	Uncharacterized protein	W5CLN4	250.45	5.61	2015	135	4.1	6	6	2
W5CLN5	Uncharacterized protein	W5CLN5	135.59	8.7	1073	39	1	1	1	1
W5CLN7	Uncharacterized protein	W5CLN7	128.46	8.88	999	120	5.6	4	3	5
W5CLR2	Reticulon-like protein	W5CLR2	26.93	9.54	205	68	5.4	2	1	1
W5CLT6	Uncharacterized protein (Fragment)	W5CLT6	11.56	9.3	95	33	8.4	1	1	1
W5CLW2	Uncharacterized protein	W5CLW2	54.18	5.02	394	68	5.6	3	2	1
W5CLX2	Uncharacterized protein (Fragment)	W5CLX2	141.45	6.29	1059	420	20.8	19	15	2
W5CLX5	Uncharacterized protein	W5CLX5	24.53	5.5	208	42	7.2	2	1	1
W5CM01	Uncharacterized protein	W5CM01	25.06	6.54	215	26	4.7	1	1	1
W5CM05	Uncharacterized protein	W5CM05	33.77	6.65	281	78	8.9	4	2	3
W5CM16	Uncharacterized protein	W5CM16	108.77	5.84	863	33	2.7	1	1	2
W5CM54	Cysteine synthase	W5CM54	38.44	5.51	305	121	17.7	4	3	4
W5CM70	Uncharacterized protein	W5CM70	86.91	5.93	708	40	1.6	1	1	1
W5CM82	Uncharacterized protein	W5CM82	106.13	7.66	800	46	4.4	3	3	3
W5CM94	Uncharacterized protein	W5CM94	88.83	5.24	737	151	15.5	8	6	8
W5CMB2	Uncharacterized protein	W5CMB2	92.95	8.73	725	103	9.7	5	5	3
W5CMB7	Uncharacterized protein	W5CMB7	97.1	8.21	723	351	17	14	9	2
W5CMC3	Uncharacterized protein (Fragment)	W5CMC3	8.51	10.01	58	198	62.1	16	4	1
W5CMD2	Triosephosphate isomerase	W5CMD2	30.88	5.57	253	945	44.3	43	9	0
W5CME5	Uncharacterized protein	W5CME5	15.9	9.64	113	150	46	5	2	2
W5CMF5	Uncharacterized protein	W5CMF5	99.15	5.12	751	45	1.6	1	1	1
W5CMN5	Uncharacterized protein	W5CMN5	84.55	4.99	615	46	4.6	3	3	3
W5CMS2	Uncharacterized protein	W5CMS2	20.11	8.99	149	59	20.1	2	2	2
W5CN12	Uncharacterized protein	W5CN12	56.61	5.78	453	36	4.2	1	1	2
W5CN20	Uncharacterized protein (Fragment)	W5CN20	12.62	8.83	95	30	12.6	1	1	1
W5CN40	Uncharacterized protein	W5CN40	135.44	4.49	1102	48	2.7	1	1	3
W5CN49	Phospholipase D	W5CN49	100.63	5.24	812	635	33.6	36	19	3
W5CN63	Uncharacterized protein	W5CN63	52.99	6.19	406	56	2.7	1	1	1
W5CN68	Uncharacterized protein	W5CN68	14.45	6.28	120	74	21.7	2	2	1
W5CN89	Uncharacterized protein	W5CN89	32.2	8.73	258	33	3.1	1	1	1
W5CN91	Uncharacterized protein	W5CN91	71.82	8.71	590	24	1.2	1	1	1
W5CN98	Uncharacterized protein	W5CN98	143.14	6.05	1094	279	12	14	9	1
W5CNB6	Uncharacterized protein	W5CNB6	11.02	4.53	85	88	21.2	3	2	2
W5CND2	Uncharacterized protein	W5CND2	35.27	5.82	268	36	3.7	1	1	1
W5CNH7	Uncharacterized protein	W5CNH7	63.36	5.67	483	60	7.2	2	2	4
W5CNL7	Uncharacterized protein	W5CNL7	51.86	5.93	458	68	4.8	2	2	2
W5CNQ0	Uncharacterized protein (Fragment)	W5CNQ0	25.61	10.55	206	37	9.7	1	1	2
W5CNQ1	Uncharacterized protein (Fragment)	W5CNQ1	31.87	6.38	260	85	21.5	7	5	1
W5CNT0	Uncharacterized protein	W5CNT0	21.36	4.78	156	186	35.9	7	4	4
W5CNT4	Uncharacterized protein (Fragment)	W5CNT4	25.29	4.69	199	26	9.5	1	1	2
W5CP16	Uncharacterized protein	W5CP16	60.59	6.73	489	93	6.5	4	3	2
W5CP37	Uncharacterized protein	W5CP37	14.34	9.43	101	63	11.9	1	1	1
W5CP41	Uncharacterized protein (Fragment)	W5CP41	17.73	4.99	152	35	10.5	2	1	1
W5CP45	Uncharacterized protein	W5CP45	61.89	5.72	496	165	14.7	6	4	5
W5CP57	ATP-dependent Clp protease proteolytic subunit	W5CP57	18.92	8.29	163	37	7.4	1	1	1
W5CP74	Uncharacterized protein (Fragment)	W5CP74	31.15	9.58	251	30	4.4	1	1	1
W5CPB0	Uncharacterized protein	W5CPB0	66.18	5.43	529	788	29.9	32	12	3
W5CPB4	Uncharacterized protein	W5CPB4	28.61	9.35	203	102	14.8	3	2	2
W5CPF3	Uncharacterized protein	W5CPF3	68.24	5.71	547	108	10.1	4	4	3
W5CPG2	Uncharacterized protein	W5CPG2	106.52	6.29	795	103	10.2	7	7	9
W5CPG7	Uncharacterized protein (Fragment)	W5CPG7	11.04	8.08	99	33	8.1	1	1	1
W5CPG8	Uncharacterized protein	W5CPG8	91.42	5.8	737	43	5.6	2	2	3
W5CPP3	Uncharacterized protein (Fragment)	W5CPP3	24.45	8	207	423	35.3	19	6	5
W5CPS2	Uncharacterized protein (Fragment)	W5CPS2	47.46	5.94	349	384	39.3	22	11	0
W5CPT3	Uncharacterized protein	W5CPT3	47.19	6.06	380	130	19.5	6	5	2
W5CPU5	Uncharacterized protein	W5CPU5	24.93	9.67	193	244	19.2	9	3	3
W5CPV7	Uncharacterized protein	W5CPV7	34.96	8.43	298	26	10.7	1	1	2
W5CPX1	Uncharacterized protein	W5CPX1	57.2	6.58	473	386	25.6	16	8	6
W5CPX3	Uncharacterized protein	W5CPX3	43.83	6.49	354	134	17.2	8	6	1
W5CPY6	Uncharacterized protein	W5CPY6	17.01	9.43	134	37	9.7	1	1	1
W5CPY8	Uncharacterized protein	W5CPY8	25.82	9.63	239	50	7.5	2	2	2
W5CPZ4	Uncharacterized protein	W5CPZ4	39.47	5.67	321	95	6.2	4	2	2
W5CPZ6	Uncharacterized protein (Fragment)	W5CPZ6	61.99	8.79	489	53	4.7	2	2	2
W5CQ08	Aspartate aminotransferase	W5CQ08	54.37	8.78	455	527	36	26	12	3
W5CQ14	Uncharacterized protein	W5CQ14	27.61	6	223	33	5.8	1	1	1
W5CQ26	Uncharacterized protein (Fragment)	W5CQ26	11.96	10.58	100	30	7	1	1	1
W5CQ97	Uncharacterized protein	W5CQ97	31.32	6.37	243	370	51	19	9	2
W5CQA8	Uncharacterized protein	W5CQA8	33.75	6	272	89	14	5	3	1
W5CQE4	Uncharacterized protein	W5CQE4	25.81	5.08	221	30	4.1	1	1	1
W5CQL5	Uncharacterized protein	W5CQL5	48.62	6.83	391	38	2.6	1	1	1
W5CQP6	Uncharacterized protein	W5CQP6	110.3	7.97	840	456	18.2	20	12	3
W5CQT0	Uncharacterized protein	W5CQT0	31.2	8.62	225	35	10.7	1	1	3
W5CQT9	Uncharacterized protein	W5CQT9	25.64	4.79	224	32	7.6	1	1	2
W5CQU4	Uncharacterized protein	W5CQU4	26.19	5.46	208	34	5.3	1	1	1
W5CQW3	Uncharacterized protein	W5CQW3	21.16	5.54	178	70	16.9	3	2	2
W5CR29	Uncharacterized protein	W5CR29	77.61	8.9	612	79	11.6	4	3	4
W5CR31	Uncharacterized protein	W5CR31	26.46	6.74	238	474	26.1	17	4	6
W5CR45	Uncharacterized protein	W5CR45	57.79	5.77	486	85	8	3	3	2
W5CR66	Uncharacterized protein	W5CR66	116.81	5.79	953	134	3.6	4	3	2
W5CR71	Uncharacterized protein	W5CR71	13.12	10.47	109	64	12.8	2	1	1
W5CR78	Uncharacterized protein	W5CR78	24.3	11.17	216	86	15.3	4	3	3
W5CR93	Pyrroline-5-carboxylate reductase (Fragment)	W5CR93	31.56	8.89	272	90	15.4	3	3	3
W5CR98	Uncharacterized protein	W5CR98	59.65	9.63	474	29	7.2	2	2	2
W5CRB1	Uncharacterized protein	W5CRB1	31.05	5.65	237	128	22.8	5	4	5
W5CRC0	Uncharacterized protein	W5CRC0	67.89	5.18	561	26	3	1	1	1
W5CRH2	Uncharacterized protein	W5CRH2	38.74	6.96	263	88	9.5	2	1	2
W5CRI1	Uncharacterized protein	W5CRI1	9.59	5.35	69	26	15.9	0	0	1
W5CRJ0	Uncharacterized protein	W5CRJ0	60.08	6.49	505	298	20.4	10	6	1
W5CRK7	Uncharacterized protein	W5CRK7	41.86	8.25	346	57	5.5	2	2	1
W5CRM8	Uncharacterized protein	W5CRM8	18.54	6.73	175	201	23.4	9	3	0
W5CRN3	Uncharacterized protein	W5CRN3	11.32	7.9	87	243	50.6	6	3	1
W5CRQ1	Uncharacterized protein	W5CRQ1	23.07	9.19	175	29	5.7	1	1	1
W5CRR6	Uncharacterized protein	W5CRR6	87.26	5.03	662	73	5.9	3	3	1
W5CRS7	Ubiquitin carboxyl-terminal hydrolase	W5CRS7	64.37	5.05	520	28	7.9	1	1	1
W5CRU6	Uncharacterized protein	W5CRU6	34.36	6.79	275	70	16	3	3	4
W5CS25	Uncharacterized protein (Fragment)	W5CS25	48.92	6.17	359	423	41.5	23	12	0
W5CS29	Uncharacterized protein (Fragment)	W5CS29	63.79	7.18	512	134	9	4	4	4
W5CS75	Uncharacterized protein	W5CS75	54.47	7.51	470	32	3	1	1	1
W5CS80	Uncharacterized protein	W5CS80	42.09	8.74	363	32	7.2	2	1	2
W5CSA6	Uncharacterized protein	W5CSA6	46.54	9.83	413	62	2.9	2	1	1
W5CSC6	Uncharacterized protein	W5CSC6	31.41	9.69	269	93	8.9	3	2	2
W5CSC7	Uncharacterized protein	W5CSC7	100.67	8.55	760	27	0.8	1	1	1
W5CSD9	Uncharacterized protein	W5CSD9	20.74	8.65	151	329	35.8	21	5	1
W5CSG1	Uncharacterized protein	W5CSG1	22.62	4.51	187	296	46	16	7	7
W5CSG6	Uncharacterized protein	W5CSG6	95.44	4.41	803	110	7	5	5	2
W5CSK0	Uncharacterized protein (Fragment)	W5CSK0	16.1	5.21	135	33	8.1	1	1	1
W5CSL2	Uncharacterized protein	W5CSL2	83.57	5.45	670	77	6.6	4	3	4
W5CSP7	Serine/threonine-protein phosphatase 2A 55 kDa regulatory subunit B	W5CSP7	36.16	5.79	283	29	2.5	1	1	0
W5CSQ6	Uncharacterized protein (Fragment)	W5CSQ6	33.23	5.36	237	80	13.1	3	2	3
W5CSR5	Uncharacterized protein	W5CSR5	61.2	6.02	498	47	4.2	1	1	2
W5CSS1	Uncharacterized protein	W5CSS1	46.94	8.44	358	105	12.3	5	3	1
W5CSY8	Uncharacterized protein (Fragment)	W5CSY8	37.14	5.94	308	158	29.2	9	7	8
W5CT00	Uncharacterized protein	W5CT00	95.56	4.89	726	36	4.7	2	2	4
W5CT08	Uncharacterized protein	W5CT08	38.91	9.2	355	66	8.2	3	2	2
W5CT42	Uncharacterized protein	W5CT42	63.45	4.89	513	50	4.5	1	1	2
W5CT47	Uncharacterized protein (Fragment)	W5CT47	11.45	9.6	92	50	16.3	2	1	1
W5CT58	Uncharacterized protein	W5CT58	18.22	9.17	139	107	28.1	4	3	3
W5CT73	Uncharacterized protein (Fragment)	W5CT73	87.83	5.12	718	114	10.2	5	4	1
W5CTJ6	Uncharacterized protein	W5CTJ6	35.63	8.97	287	74	9.4	2	2	2
W5CTM0	Orotidine 5~-phosphate decarboxylase (Fragment)	W5CTM0	37.79	6.1	329	39	5.2	1	1	1
W5CTN0	Uncharacterized protein	W5CTN0	27.73	4.93	188	58	14.9	2	2	1
W5CTN8	Uncharacterized protein	W5CTN8	51.75	5.54	435	53	5.7	2	1	2
W5CTP6	Uncharacterized protein	W5CTP6	28.17	5.48	229	112	12.7	4	2	2
W5CTQ4	Uncharacterized protein	W5CTQ4	14.39	10.38	104	38	14.4	1	1	1
W5CTS0	Uncharacterized protein	W5CTS0	27.36	8.64	200	59	18.5	3	3	3
W5CTT9	Uncharacterized protein	W5CTT9	68.11	5.75	517	80	11.6	3	3	5
W5CTU3	Uncharacterized protein	W5CTU3	15.06	4.29	120	65	23.3	2	2	3
W5CTX8	Uncharacterized protein	W5CTX8	49.06	5.44	385	67	6	2	2	2
W5CTY4	Uncharacterized protein (Fragment)	W5CTY4	141.58	6.36	1059	391	20.8	17	13	1
W5CU03	Uncharacterized protein	W5CU03	95.33	5.13	845	56	3.9	2	1	3
W5CU05	Uncharacterized protein	W5CU05	41.77	5.5	364	180	22.8	11	7	8
W5CU25	Uncharacterized protein	W5CU25	42.59	9.25	346	91	16.8	6	4	3
W5CU51	Uncharacterized protein (Fragment)	W5CU51	27.39	7.46	238	49	5	1	1	1
W5CU52	Uncharacterized protein	W5CU52	54.57	7.84	467	81	8.1	3	3	3
W5CU93	Uncharacterized protein	W5CU93	21.15	9.77	150	24	7.3	1	1	1
W5CUE6	Uncharacterized protein	W5CUE6	14.52	9.75	114	40	13.2	1	1	1
W5CUH2	Uncharacterized protein	W5CUH2	34.87	7.7	321	42	2.5	1	1	1
W5CUJ2	Uncharacterized protein (Fragment)	W5CUJ2	24.98	9.77	202	104	19.8	5	3	3
W5CUJ4	Uncharacterized protein	W5CUJ4	19.47	5.03	166	39	9.6	1	1	1
W5CUU6	KRR1 small subunit processome component	W5CUU6	58.52	9.67	388	43	5.2	1	1	2
W5CUW2	Uncharacterized protein	W5CUW2	18.84	4.79	151	54	37.7	4	2	4
W5CUY9	Uncharacterized protein	W5CUY9	57.42	7.03	438	47	10.3	2	2	4
W5CUZ3	Uncharacterized protein	W5CUZ3	56.74	5.91	455	57	20.4	4	4	6
W5CUZ8	Uncharacterized protein	W5CUZ8	78.62	7.87	591	81	8.3	3	3	5
W5CV29	Uncharacterized protein	W5CV29	49.89	5.32	408	28	2.5	1	1	1
W5CV44	Uncharacterized protein	W5CV44	38.26	5.02	299	26	2.7	1	1	1
W5CV66	Uncharacterized protein (Fragment)	W5CV66	11.85	9.7	85	55	11.8	1	1	1
W5CV73	Uncharacterized protein	W5CV73	29.77	7.57	256	29	4.7	1	1	1
W5CV79	Uncharacterized protein	W5CV79	29.61	9	249	46	5.2	1	1	1
W5CV98	Uncharacterized protein	W5CV98	44.57	8.91	345	150	10.7	5	3	3
W5CVF8	Uncharacterized protein	W5CVF8	20.39	5.36	162	630	50.6	49	8	0
W5CVG3	Uncharacterized protein (Fragment)	W5CVG3	15.95	7.41	125	63	18.4	3	2	2
W5CVG8	Uncharacterized protein	W5CVG8	137.5	5.71	1111	74	4.2	3	3	5
W5CVH9	Uncharacterized protein	W5CVH9	39.75	8.76	338	40	4.4	1	1	1
W5CVI7	Uncharacterized protein	W5CVI7	84.38	9.3	700	54	5.3	4	4	4
W5CVJ9	Uncharacterized protein	W5CVJ9	47.5	8.42	418	96	11.7	4	3	2
W5CVN6	Uncharacterized protein	W5CVN6	140.53	6.83	1130	88	4.5	6	5	3
W5CVR7	Uncharacterized protein (Fragment)	W5CVR7	89.12	8.14	674	134	12.3	9	7	1
W5CVT9	Uncharacterized protein (Fragment)	W5CVT9	11.33	5.03	81	34	9.9	2	1	1
W5CVV4	Uncharacterized protein	W5CVV4	143.99	7.35	1152	123	2.1	3	2	2
W5CVX6	Uncharacterized protein	W5CVX6	40.41	5.83	323	181	3.7	6	1	1
W5CW14	Uncharacterized protein (Fragment)	W5CW14	233.12	6.1	1880	55	2.1	3	3	0
W5CW58	Uncharacterized protein	W5CW58	24.41	8.48	192	68	13.5	5	2	3
W5CWB4	Uncharacterized protein	W5CWB4	48.27	5.7	358	63	5.6	3	2	2
W5CWC1	Uncharacterized protein	W5CWC1	55.04	9.51	447	210	15.2	12	6	1
W5CWD6	Ubiquitin carboxyl-terminal hydrolase	W5CWD6	58.68	5.7	450	128	13.6	5	4	2
W5CWG7	Uncharacterized protein	W5CWG7	67.64	5.21	492	58	3.5	3	2	2
W5CWM3	Uncharacterized protein	W5CWM3	13.03	9.16	92	355	55.4	33	6	1
W5CWN2	Uncharacterized protein	W5CWN2	14.04	4.87	126	32	7.1	1	1	1
W5CWP7	Uncharacterized protein	W5CWP7	26.15	9.81	189	216	44.4	15	9	10
W5CWQ0	Uncharacterized protein (Fragment)	W5CWQ0	42.71	10.05	364	78	11.3	3	3	3
W5CWR9	Uncharacterized protein	W5CWR9	43.07	6.38	341	238	29.9	14	8	3
W5CWZ0	Uncharacterized protein (Fragment)	W5CWZ0	49.22	5.2	433	22	2.3	1	1	1
W5CWZ2	Uncharacterized protein	W5CWZ2	26.08	5.3	203	208	32	12	5	1
W5CX32	Uncharacterized protein	W5CX32	11.81	4.7	97	76	23.7	3	2	2
W5CX41	Uncharacterized protein	W5CX41	75.93	4.61	623	22	5	0	0	3
W5CX70	Uncharacterized protein	W5CX70	22.14	4.79	177	25	6.8	1	1	1
W5CXB0	Uncharacterized protein	W5CXB0	84.94	5.69	684	1106	41.5	55	22	15
W5CXE5	Uncharacterized protein	W5CXE5	43.57	6.09	352	42	7.4	2	2	1
W5CXE7	Uncharacterized protein	W5CXE7	16.94	9.37	122	110	17.2	5	2	2
W5CXJ3	Uncharacterized protein	W5CXJ3	61.01	5.49	527	47	1.9	1	1	1
W5CXL7	Uncharacterized protein	W5CXL7	47.87	5.44	377	41	3.4	1	1	1
W5CXR4	Uncharacterized protein	W5CXR4	32.36	9.93	281	71	7.5	1	1	1
W5CXY6	Malic enzyme	W5CXY6	57.85	6.23	465	452	30.8	26	11	0
W5CY09	Uncharacterized protein	W5CY09	57.82	8.94	501	48	5	2	2	3
W5CY38	Uncharacterized protein	W5CY38	98.65	8.68	742	28	1.2	1	1	1
W5CYE0	Uncharacterized protein	W5CYE0	36.69	8.69	304	90	11.2	4	2	3
W5CYH6	Uncharacterized protein	W5CYH6	39.77	8.03	335	51	5.4	1	1	2
W5CYM2	Uncharacterized protein	W5CYM2	35.88	8.5	279	87	13.6	5	3	3
W5CYN8	Uncharacterized protein	W5CYN8	30.32	5.46	251	86	19.9	3	3	4
W5CYQ7	Uncharacterized protein (Fragment)	W5CYQ7	8.66	5.63	76	30	10.5	1	1	1
W5CYS0	Uncharacterized protein	W5CYS0	33.06	4.56	284	285	31	9	4	2
W5CYS2	Uncharacterized protein	W5CYS2	11.79	9.45	86	49	20.9	2	2	2
W5CYT7	Uncharacterized protein (Fragment)	W5CYT7	40.85	8.68	342	31	7	2	2	1
W5CYV8	Uncharacterized protein	W5CYV8	40.2	6.03	321	35	4	1	1	1
W5CYW3	Uncharacterized protein	W5CYW3	34.46	6.19	276	28	2.9	1	1	1
W5CZ06	Uncharacterized protein	W5CZ06	45.38	7.7	338	23	3	1	1	1
W5CZ23	Uncharacterized protein	W5CZ23	43.93	5.8	336	86	17.9	5	3	1
W5CZ61	Uncharacterized protein	W5CZ61	59.55	9.45	452	113	9.3	4	3	4
W5CZG5	Uncharacterized protein	W5CZG5	43.38	6.63	355	43	4.8	1	1	1
W5CZP9	Uncharacterized protein	W5CZP9	31.16	6.31	250	350	41.6	20	9	10
W5CZU9	Uncharacterized protein	W5CZU9	14.09	4.68	110	74	11.8	2	1	1
W5CZX3	Uncharacterized protein	W5CZX3	12.79	8.82	92	206	47.8	18	5	0
W5CZX8	Nucleoporin NUP53	W5CZX8	36.76	9.16	320	29	9.4	1	1	3
W5D003	Uncharacterized protein	W5D003	18.93	5.77	154	510	52.6	16	6	5
W5D009	Uncharacterized protein (Fragment)	W5D009	19.86	10.07	168	535	29.2	23	6	8
W5D043	Fructose-bisphosphate aldolase (Fragment)	W5D043	46.18	8.6	382	306	26.4	10	6	7
W5D067	Uncharacterized protein	W5D067	25.62	9.82	200	259	43	14	7	8
W5D0C2	Uncharacterized protein (Fragment)	W5D0C2	14.88	5.3	108	169	53.7	15	7	2
W5D0E3	Fructose-bisphosphate aldolase	W5D0E3	46.15	6.85	358	1768	58.9	81	17	1
W5D0K3	Uncharacterized protein (Fragment)	W5D0K3	40.7	6.54	342	32	2.9	1	1	1
W5D0L0	Uncharacterized protein	W5D0L0	25.17	5.95	203	60	5.4	2	1	1
W5D0L7	Uncharacterized protein	W5D0L7	36.49	8.85	324	43	4.9	1	1	1
W5D0M1	Importin subunit alpha	W5D0M1	62.39	5.61	524	33	1.7	1	1	1
W5D0R4	Uncharacterized protein	W5D0R4	101.16	7.74	824	79	3.5	3	2	2
W5D0Y2	Uncharacterized protein	W5D0Y2	121.92	8.3	984	63	3.6	3	3	3
W5D111	Uncharacterized protein	W5D111	43.34	8.95	355	80	4.5	3	2	2
W5D117	Uncharacterized protein (Fragment)	W5D117	42.55	8.06	396	46	8.3	1	1	3
W5D157	Uncharacterized protein	W5D157	69.64	4.58	554	215	20	17	9	2
W5D192	Uncharacterized protein	W5D192	18.01	8.09	158	25	9.5	0	0	1
W5D199	Uncharacterized protein	W5D199	76.03	5.05	559	41	1.6	2	1	1
W5D1A1	Uncharacterized protein	W5D1A1	41.16	9.21	323	35	3.4	1	1	1
W5D1D8	Uncharacterized protein	W5D1D8	19.16	9.99	145	54	27.6	2	2	4
W5D1F3	Uncharacterized protein (Fragment)	W5D1F3	36.22	5.11	301	59	7.3	2	2	2
W5D1J5	Uncharacterized protein (Fragment)	W5D1J5	20.36	8.09	170	38	10.6	2	1	2
W5D1K7	Uncharacterized protein	W5D1K7	45.07	4.91	318	30	10.1	2	2	3
W5D1M5	Uncharacterized protein	W5D1M5	9.18	5.41	79	29	25.3	1	1	2
W5D1N4	Uncharacterized protein (Fragment)	W5D1N4	13.94	4.89	106	96	27.4	2	2	2
W5D1P0	Uncharacterized protein	W5D1P0	20.44	5.78	162	467	33.3	40	6	1
W5D1U8	Uncharacterized protein	W5D1U8	38.3	8.77	304	71	7.2	3	2	1
W5D1X5	Uncharacterized protein	W5D1X5	47.98	12.23	379	30	4.2	1	1	2
W5D215	Uncharacterized protein (Fragment)	W5D215	29.48	6.16	249	129	21.3	6	5	5
W5D221	Uncharacterized protein	W5D221	162.2	6.96	1362	165	5.9	5	5	4
W5D233	Uncharacterized protein	W5D233	23.65	8.42	196	52	15.3	3	3	3
W5D237	Uncharacterized protein	W5D237	27.66	5.39	215	75	11.6	3	2	2
W5D2A3	Uncharacterized protein	W5D2A3	26.66	5.05	209	354	33	15	6	6
W5D2A6	Uncharacterized protein	W5D2A6	43.08	5.1	355	21	7.3	0	0	3
W5D2B2	Uncharacterized protein (Fragment)	W5D2B2	31.36	4.86	260	37	4.2	1	1	1
W5D2C4	Uncharacterized protein	W5D2C4	32.16	5.48	255	1627	60	77	12	2
W5D2C8	Peptidyl-prolyl cis-trans isomerase	W5D2C8	20.54	9.13	158	74	17.1	2	2	2
W5D2F8	Uncharacterized protein	W5D2F8	60.23	5.9	519	33	2.7	1	1	1
W5D2H2	Uncharacterized protein	W5D2H2	31.11	4.75	255	88	13.7	3	3	4
W5D2I6	Non-specific lipid-transfer protein	W5D2I6	13.74	9.44	115	84	21.7	3	2	2
W5D2J1	Importin subunit alpha	W5D2J1	64.55	5.06	524	495	20.6	21	7	7
W5D2J4	Uncharacterized protein	W5D2J4	63.25	5.56	496	673	38.9	37	14	8
W5D2N0	Uncharacterized protein	W5D2N0	14.06	4.77	107	43	31.8	2	2	1
W5D2P0	Uncharacterized protein	W5D2P0	39.73	5.27	322	32	4.3	1	1	2
W5D2Q3	Uncharacterized protein	W5D2Q3	18.45	9.18	162	117	30.9	4	3	4
W5D2R4	Uncharacterized protein	W5D2R4	13.58	5.36	105	49	25.7	3	3	3
W5D2T1	Uncharacterized protein	W5D2T1	129.03	5.41	1012	381	13.8	17	9	1
W5D2W6	Non-specific lipid-transfer protein (Fragment)	W5D2W6	10.72	9.35	90	98	32.2	3	2	2
W5D2Y5	Uncharacterized protein	W5D2Y5	10.05	9.6	81	56	14.8	1	1	1
W5D2Y9	Uncharacterized protein (Fragment)	W5D2Y9	32.01	5.74	269	27	3.3	1	1	1
W5D309	Uncharacterized protein	W5D309	79.87	6.29	656	80	6.1	3	3	2
W5D322	Uncharacterized protein	W5D322	69.02	5.37	557	429	34.1	25	14	1
W5D343	Uncharacterized protein (Fragment)	W5D343	22.02	4.9	179	30	6.7	1	1	1
W5D360	Uncharacterized protein	W5D360	108.51	5.92	843	604	22.8	40	17	0
W5D382	Uncharacterized protein	W5D382	14.74	9.18	117	173	14.5	4	1	1
W5D3A3	Uncharacterized protein	W5D3A3	23.4	6.91	191	29	10.5	1	1	1
[truncated: 2,521 more rows]

## Sheet: Repeat2
Protein accession	Protein description	Gene name	MW [kDa]	calc.pI	#AAs	Score	Coverage [%]	#Peptides	#PSMs	#Unique peptides
A0MA43	Ran-binding protein	A0MA43	29.3	4.71	207	46	8.7	1	1	1
A1YE31	Ribosomal protein L3-A3	RPL3-A3	57.5	9.97	389	449	34.7	26	10	5
A1YE34	Ribosomal protein L3-B2	RPL3-B2	57.11	10.07	389	538	40.9	34	12	2
A3RCV9	Eukaryotic translation initiation factor NCBP	NCBP	30.19	6.09	232	38	3.9	1	1	1
A4K4Y1	Alpha tubulin-2A	TUBA-2A	54.95	4.89	451	580	25.9	26	9	5
A4K4Z0	Alpha tubulin-5B	TUBA-5D	54.61	5.05	449	75	8.5	4	3	1
A4UIY8	HPPK/DHPS	A4UIY8	64.27	6.52	530	44	2.1	2	1	1
A4ZCD1	GTP-binding protein	GBP-1	69.53	5.49	533	226	21	13	9	2
A5A4L5	Avenin-like b4	A5A4L5	34.39	8.29	284	152	25.4	6	4	4
A5H7F0	Serine/threonine-protein phosphatase	PP2Ac-1	38.72	5.08	313	184	17.6	7	4	2
A5HE90	Hypersensitive response protein	hir1	35.64	5.29	284	155	22.5	7	5	4
A9U8G4	Alcohol dehydrogenase ADH1A	A9U8G4	47.69	6.15	379	787	47.8	49	11	8
B0LXM0	S-adenosylmethionine synthase	SAMS	49.57	5.55	396	98	10.1	5	4	3
B2B9T8	V-type proton ATPase subunit F	B2B9T8	16.43	5.33	130	29	5.4	1	1	1
B2B9U2	Uncharacterized protein	B2B9U2	14.21	8.04	110	58	22.7	2	2	2
B2ZGL2	Plastid acetyl-CoA carboxylase	Acc-1	283.25	5.78	2311	291	7.9	19	15	18
B6D9L4	Hypersensitive induced response protein 3	HIR3	36.18	5.68	287	42	9.8	2	2	1
C0KTS8	Hypersensitive induced response protein 4	hir4	36.56	5.26	288	99	24.7	6	5	5
C0SSW5	Ent-copalyl diphosphate synthase	TaCPS1	98.79	5.88	797	25	0.6	2	1	1
C1K737	Multiprotein bridging factor 1	MBF1	20.29	9.87	142	155	16.2	7	2	2
D2KFG9	Gliadin/avenin-like seed protein	D2KFG9	24.19	6.2	201	248	8.5	7	1	1
D3K1B4	Ozone-responsive stress-related protein	D3K1B4	10.38	9.34	79	35	16.5	1	1	1
D5MTF8	4-hydroxy-7-methoxy-3-oxo-3,4-dihydro-2H-1,4-benzoxazin-2-yl glucoside beta-D-glucosidase 1d, chloroplastic	GLU1D	72.64	5.61	564	77	4.8	3	2	1
D8L9B5	Putative PDI-like protein	pdil5-1	56.76	5.36	440	267	15.5	10	5	2
D8L9J1	Retinal dehydrogenase, putative, expressed	TAA_ctg0091b.00180.1	63.03	5.62	500	42	3.8	1	1	2
E2F3W4	40S ribosomal protein S15a	E2F3W4	17.59	9.9	130	255	50	13	6	6
F2VQM4	Nad9	nad9	24.77	7.82	190	161	17.9	9	3	3
F4Y590	Heat shock protein 90	Hsp90.1-B1	98.71	4.95	712	1062	29.8	63	21	14
F4Y593	Heat shock protein 90	Hsp90.2-B1	99.02	4.98	700	1066	39.6	71	25	3
F4Y594	Heat shock protein 90	Hsp90.2-D1	99	4.98	700	1099	40	71	24	2
F6LAX4	Protein phosphatase 2A structural subunit	F6LAX4	72.39	4.95	587	150	15.7	6	5	7
F8RP11	Hsp70-Hsp90 organizing protein	HOP	77.95	5.78	581	671	28.4	35	12	1
F8S6T2	Pathogenesis-related protein 1-2	F8S6T2	20.19	8.52	164	23	8.5	0	0	1
G0Z6F1	26s proteasome non-ATPase regulatory subunit	G0Z6F1	38.66	6	307	227	15.3	11	4	4
G5DFC5	14-3-3 protein	G5DFC5	34.42	4.73	263	600	54	36	10	4
H2KXF7	Pathogenesis-related protein	PRP	19.66	5.19	160	40	8.1	1	1	1
H9AXB3	Serpin-N3.2	H9AXB3	47.61	5.18	398	157	15.6	7	5	1
H9NAV6	Superoxide dismutase [Cu-Zn]	H9NAV6	16.63	5.7	152	542	42.8	19	4	1
I3NM23	Lipoxygenase	4K11.1	105.2	5.85	861	773	36.5	49	24	7
I3NM28	Putative eukaryotic peptide chain release factor subunit 1-3	4N5.2	57.21	5.43	437	165	22	12	7	2
I3NM51	Putative DEAD-box ATP-dependent RNA helicase	1C14.7	97.31	8.92	742	160	6.1	6	4	3
I6QQ39	Globulin-3A	Glo-3A	70.29	8.48	588	10444	61.2	515	34	12
L0GED8	14-3-3 protein	14R2	33.72	4.83	261	894	57.1	44	11	6
M5AJV9	Hemoglobin 1	TaBWHb-1	21.54	7.85	162	38	8	1	1	1
N0E6R8	DEAD-box ATP-dependent RNA helicase, putative	TAA_ctg0355a.00030	99.34	10.12	814	172	10.8	10	5	5
O04074	Starch branching enzyme 1	Sbe1	106.29	6.27	830	41	5.8	4	4	0
O64393	Wheatwin-2	PR4B	17.4	8.18	148	106	22.3	3	2	2
P00413	Cytochrome c oxidase subunit 2	COX2	30.93	4.75	260	52	6.5	2	2	2
P01083	Alpha-amylase inhibitor 0.28	IMA1	19.19	7.45	153	226	36.6	9	4	5
P01084	Alpha-amylase inhibitor 0.53	P01084	14.84	5.23	124	261	54	11	5	1
P02861	Glutenin, high molecular weight subunit PC256 (Fragment)	P02861	11.86	8.18	101	98	23.8	4	2	1
P02863	Alpha/beta-gliadin	P02863	33.97	7.66	286	161	17.5	3	2	2
P02876	Agglutinin isolectin 2	P02876	25.23	7.84	213	34	18.3	2	1	1
P04464	Calmodulin	P04464	19.41	4.1	149	230	39.6	13	7	2
P04568	Em protein	EM	11.56	5.55	93	4437	72	197	8	5
P04724	Alpha/beta-gliadin A-IV	P04724	35.3	8.5	297	37	6.1	1	1	1
P04730	Gamma-gliadin (Fragment)	P04730	28.41	9.2	244	113	11.9	5	2	2
P08453	Gamma-gliadin	P08453	38.41	7.62	327	145	11	3	2	2
P08488	Glutenin, high molecular weight subunit 12	P08488	73.52	7.64	660	164	6.7	12	4	4
P08489	Glutenin, high molecular weight subunit PW212	P08489	91.18	5.82	838	304	7.3	15	5	4
P09863	Bowman-Birk type proteinase inhibitor I-2B (Fragment)	P09863	7.88	8.67	56	26	23.2	1	1	1
P0CZ07	Avenin-like a2	P0CZ07	20.95	8.42	179	202	22.3	5	2	1
P0CZ09	Avenin-like a5	P0CZ09	20.17	8.22	173	108	16.2	3	2	1
P10385	Glutenin, low molecular weight subunit	P10385	42.14	9.04	356	119	9.8	4	2	2
P10969	Agglutinin isolectin 3 (Fragment)	P10969	22.63	6.75	186	112	16.7	4	1	1
P11515	Serine carboxypeptidase 3	CBP3	62.51	5.88	500	32	3.4	1	1	1
P12112	ATP synthase subunit alpha, chloroplastic	atpA	60.59	6.11	504	42	6.5	3	3	2
P12299	Glucose-1-phosphate adenylyltransferase large subunit, chloroplastic/amyloplastic	AGP-L	64.59	6.12	522	207	33.1	10	10	1
P12782	Phosphoglycerate kinase, chloroplastic	P12782	58.23	6.58	480	761	17.3	24	5	4
P12810	16.9 kDa class I heat shock protein 1	hsp16.9A	20.53	5.83	151	595	58.9	21	6	0
P12862	ATP synthase subunit alpha, mitochondrial	ATPA	61.02	5.7	509	1336	45.4	65	19	4
P16159	Alpha-amylase/trypsin inhibitor CM16	P16159	17.32	5.31	143	268	45.5	14	5	6
P16347	Endogenous alpha-amylase/subtilisin inhibitor	P16347	21.45	6.77	180	494	53.9	21	7	8
P16850	Alpha-amylase/trypsin inhibitor CM1	P16850	17.22	7.49	145	32	13.1	2	2	1
P16851	Alpha-amylase/trypsin inhibitor CM2	P16851	17.17	6.86	145	153	31.7	6	3	2
P17314	Alpha-amylase/trypsin inhibitor CM3	P17314	20.04	7.44	168	446	58.9	15	7	3
P22701	Em protein CS41	EM	12.04	5.28	94	3374	63.8	142	7	4
P26913	Probable non-specific lipid-transfer protein (Fragment)	P26913	4.29	8.54	40	89	55	2	1	1
P27736	Granule-bound starch synthase 1, chloroplastic/amyloplastic	WAXY	77.44	8.25	615	113	7	4	2	3
P30569	EC protein I/II	P30569	9.13	7.85	81	100	56.8	5	2	2
P33432	Puroindoline-A	PINA	18.78	8.72	148	53	17.6	3	3	3
P42755	Em protein H5	EMH5	11.66	5.14	93	1167	67.7	60	8	3
P49232	Profilin-1	PRO1	16.45	4.91	131	198	32.8	8	3	1
P81713	Bowman-Birk type trypsin inhibitor	P81713	9.33	8.08	71	28	26.8	1	1	1
P82901	Non-specific lipid-transfer protein 2P	P82901	8.19	8.21	67	342	92.5	19	5	4
P93606	Superoxide dismutase	SOD3.2	30.1	7.89	231	548	42.4	26	8	2
Q03033	Elongation factor 1-alpha	TEF1	60.71	9.2	447	712	35.8	52	13	2
Q03387	Eukaryotic translation initiation factor isoform 4G-1	Q03387	98.44	8.2	788	729	28.6	26	16	2
Q05806	Type-5 thionin	TTHV	15.86	4.41	131	68	19.8	2	1	2
Q0GJJ2	11-beta-hydroxysteroid dehydrogenase-like protein	HSD11BL	42.07	6.1	349	932	24.6	40	6	2
Q0Q0I7	Heat shock protein 90	HSP90-2	99.49	4.96	700	1503	37.4	83	23	16
Q10464	Puroindoline-B	PINB	20.1	9.06	148	27	4.1	1	1	1
Q1ANA7	Uncharacterized protein	Q1ANA7	30.6	7.56	238	47	7.6	2	2	2
Q1W374	Phosphomannomutase	Q1W374	32.99	5.57	249	78	19.7	3	3	3
Q1W693	Calcium-dependent protein kinase	CPK1C	68.82	5.63	532	121	7.1	4	3	3
Q1XH04	4-hydroxy-7-methoxy-3-oxo-3,4-dihydro-2H-1,4-benzoxazin-2-yl glucoside beta-D-glucosidase 1c, chloroplastic	GLU1C	74.38	6.35	570	117	6.1	3	2	0
Q1XH05	4-hydroxy-7-methoxy-3-oxo-3,4-dihydro-2H-1,4-benzoxazin-2-yl glucoside beta-D-glucosidase 1b, chloroplastic	GLU1B	73.38	5.67	569	81	7	3	2	1
Q1XHC6	Multidomain cystatin	TaMDC1	31.17	6.37	243	270	31.3	9	5	2
Q1XIR9	4-hydroxy-7-methoxy-3-oxo-3,4-dihydro-2H-1,4-benzoxazin-2-yl glucoside beta-D-glucosidase 1a, chloroplastic	GLU1A	75.06	6.55	569	131	9	5	4	1
Q2A784	Avenin-like a1	AVNLA	19.67	8.42	168	231	35.1	9	4	3
Q2L9B8	Uncharacterized protein	VATE	31.98	6.38	227	104	16.7	5	3	4
Q2PCC3	Type 2 non specific lipid transfer protein	ltp7.1b	11.89	9.04	98	368	24.5	13	2	1
Q2PCD2	Type 1 non specific lipid transfer protein	ltp9.7b	13.61	8.89	120	81	16.7	3	2	2
Q2QKB4	Splicing factor U2af large subunit B	U2AF65B	66.91	7.3	543	58	6.1	2	2	2
Q2QKC5	Pre-mRNA processing factor	Luc7	56.57	8.57	413	123	12.3	4	3	1
Q3S4I1	Eukaryotic translation initiation factor 5A1	Q3S4I1	21.48	5.7	161	310	50.3	12	5	5
Q41593	Serpin-Z1A	WZCI	48.08	5.6	398	164	20.6	8	6	1
Q43654	Starch synthase 1, chloroplastic/amyloplastic	WSSI-2	77.55	5.83	647	145	7.1	4	2	3
Q43659	15kDa grain softness protein	GSP-1b	21.53	8.02	164	124	15.2	4	2	2
Q43666	Uncharacterized protein	wali6	11.8	8.36	88	36	12.5	2	1	1
Q45NB6	Glutamine synthetase	GS1	44.69	5.41	356	84	17.1	6	4	4
Q4W6G2	Uncharacterized protein	Xip-III	37.22	7.14	305	137	11.5	5	3	2
Q58A30	P450	CYP71C6v3	65.81	6.77	528	69	5.3	4	3	3
Q58QF6	Delta 1-pyrroline-5-carboxylate synthetase	Q58QF6	88.76	6.14	716	320	18.2	12	8	13
Q5I5K7	Small GTP-binding protein	rab2	26.16	6.9	210	75	19	3	2	2
Q5I7K2	Ribosomal protein S7	Q5I7K2	27.11	9.79	192	203	13.5	7	2	3
Q5I7K4	Ribosomal protein L17	Q5I7K4	18.84	10.48	140	430	55.7	24	7	3
Q5I7K5	Ribosomal protein P1	Q5I7K5	13.76	4.52	110	147	41.8	2	2	2
Q5I7L1	Ribosomal protein L13a	Q5I7L1	29.01	10.39	206	209	40.8	19	7	5
Q5I7L3	Ribosomal protein	Q5I7L3	32.51	9.99	216	145	28.2	10	4	2
Q6RUI9	Glutamine synthetase	GS	44.65	5.66	362	101	13.3	13	5	1
Q6V959	Ribosomal protein L3	RPL3	57.11	10.07	389	527	38.3	31	12	1
Q6W8Q2	1-Cys peroxiredoxin PER1	PER1	28.99	6.08	218	1059	69.7	60	14	12
Q70AJ1	Cyclin-dependent kinases regulatory subunit	osjnba0067N01.15	11.72	9.1	90	49	20	2	2	2
Q7FT21	Thioredoxin	Q7FT21	16.38	5.12	130	80	35.4	3	3	5
Q84LA1	Fructan 1-exohydrolase w2	1-FEHw2	72.92	4.9	596	66	6.2	3	3	1
Q84N29	Probable non-specific lipid-transfer protein 3	LTP3	14.85	9.6	122	55	20.5	2	2	1
Q8GZB0	Non-specific lipid-transfer protein	LTP1500	13.62	8.72	116	107	9.5	4	1	1
Q8LRM8	Translationally-controlled tumor protein homolog	TCTP	22.52	4.55	168	157	29.8	8	6	3
Q8LRU5	HMG-I/Y protein HMGa	HMGa	24.81	10.43	189	249	36.5	11	5	5
Q8S9H0	Temperature stress-induced lipocalin	Tatil	25.93	5.5	190	28	9.5	1	1	2
Q93W25	Peptidyl-prolyl cis-trans isomerase	CyP3	21.93	8.53	171	1348	42.7	60	6	6
Q93XQ7	Protein disulfide isomerase	PDI3	68.11	4.96	515	2162	64.9	99	26	3
Q93XQ8	Protein disulfide isomerase	PDI2	68.15	5.03	512	1865	62.1	90	25	3
Q95H61	30S ribosomal protein S4, chloroplastic	rps4	28.61	10.97	201	34	5	1	1	1
Q9AXK5	Sucrose-6F-phosphate phosphohydrolase SPP2	Q9AXK5	55.87	6.04	422	99	13	8	6	2
Q9AXK6	Sucrose-6F-phosphate phosphohydrolase SPP1	Q9AXK6	55.87	5.94	422	117	15.2	8	6	1
Q9FXQ9	TaWIN1	TaWIN1	33.39	4.75	266	627	45.5	26	8	9
Q9LKJ3	Alpha-glucan phosphorylase, H isozyme	Q9LKJ3	108.16	7.27	832	502	22.5	24	15	1
Q9SP56	Glutathione S-transferase	GST1	27.28	5.79	212	98	16.5	4	2	3
Q9T0P1	Alpha purothionin	Pur-B1	17.54	5.13	137	55	13.1	1	1	1
Q9ZR34	Amylogenin	amy	44.97	6.19	348	125	17.8	6	5	1
Q9ZR70	Em protein	Em-D1	11.62	5.57	93	1599	67.7	79	7	3
U5HTD8	Ribosomal protein S20	rps20	17.65	9.48	127	277	29.1	11	4	4
U5HTF2	Eukaryotic translation initiation factor 3 subunit G	eIF3g	35.98	6.55	289	313	32.9	13	8	6
W4ZLL1	Uncharacterized protein	W4ZLL1	20.3	6.6	150	95	8	3	1	1
W4ZLM8	Uncharacterized protein	W4ZLM8	77.56	8.24	628	34	1.8	1	1	1
W4ZLP0	Uncharacterized protein	W4ZLP0	30.42	8.75	219	80	5	2	1	1
W4ZLP9	Uncharacterized protein	W4ZLP9	29.69	4.69	222	470	30.2	15	5	6
W4ZLQ2	Uncharacterized protein	W4ZLQ2	30.43	5.29	240	42	16.3	3	3	1
W4ZLQ4	Uncharacterized protein	W4ZLQ4	43.74	5.33	370	40	1.9	1	1	1
W4ZLQ8	Uncharacterized protein	W4ZLQ8	54.72	7.14	394	501	37.6	22	10	3
W4ZLR5	Pyruvate kinase	W4ZLR5	58.03	5.46	465	32	4.1	1	1	2
W4ZLT1	Uncharacterized protein	W4ZLT1	25.24	4.29	229	49	6.1	1	1	1
W4ZLT2	Uncharacterized protein	W4ZLT2	117.51	9.09	925	43	6.3	2	2	1
W4ZLT6	Uncharacterized protein	W4ZLT6	263.75	5.53	2118	30	0.4	1	1	1
W4ZLV1	Uncharacterized protein	W4ZLV1	56.77	4.78	537	159	9.5	9	4	1
W4ZLV2	Uncharacterized protein	W4ZLV2	105.47	5.81	757	48	4.1	2	2	2
W4ZLX0	Uncharacterized protein	W4ZLX0	154.16	5.54	1268	30	1.8	1	1	2
W4ZLZ9	Uncharacterized protein	W4ZLZ9	21.11	4.93	181	31	7.2	1	1	1
W4ZM00	Uncharacterized protein	W4ZM00	28.35	5.26	220	55	17.7	1	1	2
W4ZM24	Uncharacterized protein	W4ZM24	35.61	8.41	300	70	20.7	2	2	3
W4ZM35	Uncharacterized protein	W4ZM35	43.57	7.88	368	31	2.7	1	1	1
W4ZM52	Uncharacterized protein	W4ZM52	43.36	5.8	368	166	18.5	6	4	3
W4ZM56	Uncharacterized protein	W4ZM56	61.34	6.19	490	41	2.7	1	1	1
W4ZM65	Nucleoside diphosphate kinase	W4ZM65	29.89	8.77	241	77	4.6	3	1	1
W4ZM87	Uncharacterized protein	W4ZM87	8.8	9.36	65	34	13.8	1	1	1
W4ZMA7	Uncharacterized protein	W4ZMA7	53.08	5.68	433	66	11.5	4	3	1
W4ZMB4	Uncharacterized protein	W4ZMB4	83.08	7.74	676	116	5.6	5	3	1
W4ZMC8	Uncharacterized protein	W4ZMC8	12.84	5.99	111	69	21.6	1	1	1
W4ZMD3	Uncharacterized protein	W4ZMD3	138.48	5.25	1090	48	2.7	2	2	1
W4ZME0	Uncharacterized protein	W4ZME0	12.84	8.64	105	23	13.3	1	1	1
W4ZME6	Uncharacterized protein	W4ZME6	75.63	9.75	579	79	9.3	3	3	4
W4ZME7	Uncharacterized protein	W4ZME7	141.27	5.51	1161	46	2.2	2	2	2
W4ZMF6	Uncharacterized protein	W4ZMF6	57.81	8.13	477	27	2.7	1	1	1
W4ZMG9	Uncharacterized protein	W4ZMG9	72.08	5.91	584	146	12.8	7	5	7
W4ZMJ1	Uncharacterized protein	W4ZMJ1	93.32	8.58	662	105	12.8	6	6	7
W4ZMK6	Uncharacterized protein	W4ZMK6	19.99	7.15	163	78	12.9	4	2	2
W4ZMM8	Coatomer subunit gamma	W4ZMM8	111.07	5.03	889	133	9.7	8	8	6
W4ZMN4	Uncharacterized protein	W4ZMN4	22.16	4.53	177	53	6.8	1	1	1
W4ZMN5	Uncharacterized protein	W4ZMN5	67.67	5.89	544	28	3.3	1	1	1
W4ZMP2	Uncharacterized protein	W4ZMP2	38.2	6.07	296	62	12.8	3	3	3
W4ZMQ4	Uncharacterized protein	W4ZMQ4	22.86	8.56	200	664	20.5	26	4	1
W4ZMT6	Uncharacterized protein (Fragment)	W4ZMT6	35.98	5	293	125	11.6	4	3	1
W4ZMT7	Uncharacterized protein	W4ZMT7	32.74	5.81	281	56	7.5	3	2	1
W4ZMV9	Uncharacterized protein	W4ZMV9	57.96	8.8	451	30	1.8	1	1	1
W4ZMW5	Uncharacterized protein (Fragment)	W4ZMW5	8.95	9.3	63	26	11.1	1	1	1
W4ZMY1	Histone H3 (Fragment)	W4ZMY1	19.84	11.25	145	129	40	17	5	0
W4ZMZ5	Uncharacterized protein (Fragment)	W4ZMZ5	20.32	10.09	184	38	4.9	2	1	1
W4ZN01	Uncharacterized protein	W4ZN01	50.1	6.56	412	236	9.2	7	3	3
W4ZN03	Uncharacterized protein (Fragment)	W4ZN03	14.91	4.88	117	25	13.7	1	1	2
W4ZN17	Uncharacterized protein	W4ZN17	54.28	4.82	424	215	30.4	10	9	3
W4ZN54	Uncharacterized protein (Fragment)	W4ZN54	83.73	8.74	697	276	15.4	9	6	7
W4ZN64	CTP synthase	W4ZN64	69.58	5.96	558	75	8.1	4	3	1
W4ZN66	Uncharacterized protein	W4ZN66	199.78	6.48	1590	28	1.7	2	2	3
W4ZN68	Uncharacterized protein	W4ZN68	30.29	8.81	224	1311	54.5	46	11	8
W4ZN76	Uncharacterized protein	W4ZN76	74.26	6.24	605	79	6.3	3	3	3
W4ZN82	Uncharacterized protein	W4ZN82	54.35	10.46	474	31	2.5	1	1	1
W4ZN85	Uncharacterized protein (Fragment)	W4ZN85	55.03	11.32	425	446	29.6	26	12	2
W4ZNA6	DNA ligase (Fragment)	W4ZNA6	78.77	6.64	595	64	5.7	3	3	3
W4ZNB5	Uncharacterized protein	W4ZNB5	60.49	9.72	508	33	2.6	1	1	1
W4ZND2	Uncharacterized protein (Fragment)	W4ZND2	28.66	4.84	234	27	4.7	1	1	1
W4ZND7	Uncharacterized protein	W4ZND7	34.2	4.92	279	26	4.7	1	1	1
W4ZNE7	Uncharacterized protein	W4ZNE7	14.09	5.91	106	53	22.6	2	1	1
W4ZNE8	Uncharacterized protein	W4ZNE8	74.82	5.58	632	46	2.4	1	1	1
W4ZNE9	Uncharacterized protein	W4ZNE9	101.69	5.18	808	654	21.8	32	14	1
W4ZNF9	Uncharacterized protein	W4ZNF9	39.1	9.13	308	38	4.5	1	1	1
W4ZNG9	Uncharacterized protein (Fragment)	W4ZNG9	34.81	9.43	294	49	4.8	1	1	1
W4ZNH0	ATP-dependent Clp protease proteolytic subunit	W4ZNH0	48.33	9.14	387	45	5.7	2	2	2
W4ZNI1	Uncharacterized protein	W4ZNI1	54.84	8.08	461	91	8.5	4	3	3
W4ZNI2	Uncharacterized protein	W4ZNI2	36.93	6.31	307	42	4.2	1	1	1
W4ZNI9	Uncharacterized protein	W4ZNI9	39.77	5.11	307	57	3.3	1	1	1
W4ZNN3	Uncharacterized protein (Fragment)	W4ZNN3	12.15	9.14	96	44	8.3	1	1	1
W4ZNN7	Uncharacterized protein	W4ZNN7	97.79	9.22	787	109	2	2	1	1
W4ZNP3	Uncharacterized protein	W4ZNP3	66.92	8.49	511	55	3.5	1	1	2
W4ZNP9	Uncharacterized protein	W4ZNP9	104.28	5.65	768	167	11.3	7	6	3
W4ZNQ8	Uncharacterized protein	W4ZNQ8	15.49	9.37	113	43	13.3	1	1	2
W4ZNS1	Uncharacterized protein (Fragment)	W4ZNS1	44.57	6.26	335	95	4.2	2	2	2
W4ZNS9	Uncharacterized protein (Fragment)	W4ZNS9	27.63	11.37	217	32	3.2	1	1	1
W4ZNT6	Uncharacterized protein	W4ZNT6	32.79	4.93	280	30	2.9	1	1	1
W4ZNV0	Uncharacterized protein	W4ZNV0	26.73	8.63	202	40	12.4	1	1	2
W4ZNV4	Uncharacterized protein	W4ZNV4	54.48	5.2	431	309	29	15	10	1
W4ZNW2	Uncharacterized protein (Fragment)	W4ZNW2	102.08	4.72	812	73	3.1	2	2	2
W4ZNZ2	Uncharacterized protein	W4ZNZ2	42.82	9.48	354	28	2.5	1	1	1
W4ZP03	Uncharacterized protein	W4ZP03	99.27	4.63	820	93	5.2	6	5	4
W4ZP07	Uncharacterized protein	W4ZP07	19.89	11.23	168	35	8.3	1	1	1
W4ZP11	Uncharacterized protein	W4ZP11	29.66	5.48	225	48	4.4	1	1	1
W4ZP28	Uncharacterized protein	W4ZP28	19.84	9.59	186	135	5.9	7	1	1
W4ZP32	Uncharacterized protein	W4ZP32	76.75	5.44	631	74	4.8	2	2	2
W4ZP33	Uncharacterized protein (Fragment)	W4ZP33	44.46	5.75	347	80	18.4	7	5	5
W4ZP38	60S ribosomal protein L36	W4ZP38	17.66	11.12	113	57	25.7	6	4	4
W4ZP51	Uncharacterized protein	W4ZP51	11.57	5.57	93	5193	72	216	8	2
W4ZP58	Uncharacterized protein (Fragment)	W4ZP58	15.94	6.96	147	427	49	14	5	5
W4ZP60	Uncharacterized protein	W4ZP60	77.47	5.24	591	1819	36.5	93	23	5
W4ZP77	ATP synthase subunit beta	W4ZP77	49.37	5.45	409	1052	49.9	42	14	2
W4ZP90	Uncharacterized protein	W4ZP90	57.89	6.77	469	58	9.4	4	3	3
W4ZP94	Uncharacterized protein	W4ZP94	80.72	8.57	631	93	7.8	5	5	1
W4ZPA5	Uncharacterized protein	W4ZPA5	44.09	6.52	361	54	6.9	4	3	3
W4ZPB7	Uncharacterized protein	W4ZPB7	22.11	9.91	159	51	15.1	3	2	2
W4ZPC0	Uncharacterized protein	W4ZPC0	38.77	5.05	311	44	6.8	2	2	2
W4ZPC3	Uncharacterized protein	W4ZPC3	13.72	5.09	111	71	23.4	4	2	2
W4ZPC4	Uncharacterized protein	W4ZPC4	27.88	5.65	216	107	29.2	8	5	1
W4ZPE0	Uncharacterized protein	W4ZPE0	37.69	5.82	297	29	4.4	1	1	1
W4ZPE1	Uncharacterized protein	W4ZPE1	143.23	5.44	1104	102	6.2	7	6	6
W4ZPE5	Uncharacterized protein (Fragment)	W4ZPE5	34.06	8.04	281	76	6.4	4	2	1
W4ZPF0	Uncharacterized protein (Fragment)	W4ZPF0	34.88	8.73	287	124	17.4	4	3	3
W4ZPF8	Uncharacterized protein (Fragment)	W4ZPF8	27.47	6.01	247	166	34.4	6	4	6
W4ZPG4	Uncharacterized protein	W4ZPG4	79.77	8	635	83	4.6	2	2	3
W4ZPH9	Uncharacterized protein	W4ZPH9	52.12	5.42	450	39	8.7	4	4	2
W4ZPJ9	Uncharacterized protein	W4ZPJ9	496.63	5.83	3852	131	2.3	7	7	3
W4ZPK7	Uncharacterized protein	W4ZPK7	69.3	6.69	551	173	21.1	9	8	11
W4ZPL2	Uncharacterized protein (Fragment)	W4ZPL2	14.15	9.37	105	39	13.3	2	1	1
W4ZPL6	Uncharacterized protein	W4ZPL6	334.35	5.28	2721	207	5.7	15	13	15
W4ZPL8	Uncharacterized protein	W4ZPL8	31.43	8.48	261	58	11.1	4	3	3
W4ZPM8	Uncharacterized protein	W4ZPM8	30.41	7.72	236	57	12.3	1	1	3
W4ZPM9	Uncharacterized protein	W4ZPM9	29.64	6.2	224	28	3.6	1	1	1
W4ZPP6	Uncharacterized protein	W4ZPP6	84.13	4.84	752	105	5.5	2	1	2
W4ZPP9	Uncharacterized protein	W4ZPP9	84.46	4.86	743	56	3.9	2	2	2
W4ZPQ1	Uncharacterized protein	W4ZPQ1	19.19	10.22	143	459	56.6	19	6	1
W4ZPR4	Uncharacterized protein	W4ZPR4	25.68	9.83	194	28	4.6	1	1	1
W4ZPS8	Uncharacterized protein	W4ZPS8	28.06	5.2	233	29	3.9	1	1	1
W4ZPT3	Uncharacterized protein	W4ZPT3	43.48	7.66	339	56	8.8	3	3	2
W4ZPT6	Uncharacterized protein	W4ZPT6	57.57	9.44	441	58	5	3	2	2
W4ZPT8	Uncharacterized protein (Fragment)	W4ZPT8	15.56	8.99	92	40	21.7	2	2	1
W4ZPW7	Uncharacterized protein	W4ZPW7	57.85	8.8	464	248	28.2	15	10	1
W4ZQ17	Uncharacterized protein	W4ZQ17	89.35	8.98	669	105	19.9	8	7	12
W4ZQ19	Uncharacterized protein	W4ZQ19	25.49	8.63	215	30	5.1	2	1	1
W4ZQ38	Nucleoside diphosphate kinase (Fragment)	W4ZQ38	29.27	10.03	233	137	21.5	11	6	6
W4ZQ42	Uncharacterized protein	W4ZQ42	86.67	4.69	745	29	1.5	1	1	1
W4ZQ49	60S ribosomal protein L18a	W4ZQ49	29.11	10.36	197	174	20.8	13	5	2
W4ZQ59	Uncharacterized protein	W4ZQ59	14.02	4.38	113	302	73.5	10	6	6
W4ZQ62	Uncharacterized protein (Fragment)	W4ZQ62	27.16	6.1	226	398	38.1	20	6	3
W4ZQ66	Uncharacterized protein	W4ZQ66	100.2	7.66	841	41	2.9	2	2	2
W4ZQ94	Uncharacterized protein	W4ZQ94	62.33	6.15	504	34	2.4	1	1	1
W4ZQA1	Uncharacterized protein	W4ZQA1	27.91	5.95	214	166	29.9	12	5	1
W4ZQA6	Uncharacterized protein	W4ZQA6	50.91	4.45	413	56	2.7	1	1	1
W4ZQB9	Uncharacterized protein	W4ZQB9	43.63	10.06	332	47	4.2	1	1	1
W4ZQD3	Uncharacterized protein	W4ZQD3	90.44	8.79	719	45	4.9	2	2	3
W4ZQI1	Uncharacterized protein (Fragment)	W4ZQI1	33.85	4.7	269	49	10.8	1	1	2
W4ZQI4	Uncharacterized protein	W4ZQI4	293.49	5.52	2398	90	3.1	5	5	7
W4ZQL3	Uncharacterized protein	W4ZQL3	28.54	9.52	225	121	15.6	5	3	3
W4ZQN1	Uncharacterized protein	W4ZQN1	149.7	5.07	1233	180	5.9	9	7	0
W4ZQN2	Uncharacterized protein	W4ZQN2	27.44	9.19	198	28	6.6	2	1	1
W4ZQS8	Uncharacterized protein	W4ZQS8	46.4	5.75	377	98	6.9	3	2	2
W4ZQT9	Uncharacterized protein	W4ZQT9	12.34	4.76	97	50	25.8	4	3	3
W4ZQU2	Uncharacterized protein	W4ZQU2	58.44	6.32	448	373	20.1	24	10	1
W4ZQU4	Uncharacterized protein	W4ZQU4	9.13	6.82	80	109	20	2	1	1
W4ZQU7	Uncharacterized protein	W4ZQU7	18.48	5.65	136	24	5.9	1	1	1
W4ZQV3	Reticulon-like protein	W4ZQV3	40.7	9.59	303	47	3.6	3	1	1
W4ZQV5	Histone H4 (Fragment)	W4ZQV5	23.36	11.61	184	401	32.6	26	8	2
W4ZQW8	Uncharacterized protein (Fragment)	W4ZQW8	101.75	6.35	825	50	2.1	1	1	1
W4ZR11	Uncharacterized protein	W4ZR11	50.16	5.21	397	76	3.3	1	1	1
W4ZR16	Uncharacterized protein	W4ZR16	109.24	5.17	824	1203	36.2	45	19	3
W4ZR18	Uncharacterized protein	W4ZR18	21.64	5.38	180	23	6.7	1	1	1
W4ZR59	Uncharacterized protein	W4ZR59	20.91	6.74	164	143	18.3	7	2	3
W4ZR82	Uncharacterized protein	W4ZR82	54.49	6.03	437	97	5.5	4	2	2
W4ZR87	Non-lysosomal glucosylceramidase	W4ZR87	122.38	6.33	970	51	2	2	2	2
W4ZR91	Uncharacterized protein (Fragment)	W4ZR91	17.04	11.21	137	42	22.6	2	2	3
W4ZR97	Uncharacterized protein	W4ZR97	24.35	6.62	189	1014	38.6	28	6	7
W4ZRC0	Uncharacterized protein	W4ZRC0	105.27	5.2	782	181	10.9	8	6	0
W4ZRD2	Uncharacterized protein	W4ZRD2	17.09	9.25	125	35	8.8	1	1	1
W4ZRD4	Uncharacterized protein	W4ZRD4	55.36	9.06	433	187	11.1	4	2	3
W4ZRD5	Uncharacterized protein	W4ZRD5	57.74	5.99	479	56	4.2	2	2	2
W4ZRF4	Uncharacterized protein (Fragment)	W4ZRF4	9.84	6.32	73	40	35.6	2	2	1
W4ZRG7	Uncharacterized protein	W4ZRG7	41.74	5.6	333	32	3.9	2	2	2
W4ZRH9	Glucose-1-phosphate adenylyltransferase	W4ZRH9	64.6	6.25	522	219	33.1	12	11	1
W4ZRK1	Uncharacterized protein	W4ZRK1	38.37	9.07	322	49	4.7	1	1	1
W4ZRL7	Uncharacterized protein	W4ZRL7	25.6	5.5	208	347	22.1	16	4	1
W4ZRM2	Uncharacterized protein (Fragment)	W4ZRM2	19.77	10.08	166	78	10.8	3	2	1
W4ZRM7	Uncharacterized protein	W4ZRM7	34.46	5.74	280	107	20.4	4	3	1
W4ZRP4	Uncharacterized protein (Fragment)	W4ZRP4	25.09	4.91	214	625	41.1	19	7	5
W4ZRP6	Uncharacterized protein	W4ZRP6	134.05	9.08	991	62	0.5	3	1	1
W4ZRR5	Uncharacterized protein	W4ZRR5	116.33	5.3	964	57	3.2	2	2	2
W4ZRS5	Uncharacterized protein (Fragment)	W4ZRS5	16.49	9.64	115	39	15.7	1	1	1
W4ZRT8	Uncharacterized protein (Fragment)	W4ZRT8	60.04	10.15	568	131	5.5	4	2	2
W4ZRU3	Uncharacterized protein	W4ZRU3	16.01	9.61	112	149	43.8	6	3	0
W4ZRU4	Uncharacterized protein	W4ZRU4	23.37	9.03	183	36	5.5	1	1	1
W4ZRW9	Uncharacterized protein	W4ZRW9	56.63	9.17	379	193	10.6	5	3	3
W4ZRX5	Uncharacterized protein	W4ZRX5	35.32	9.64	243	59	11.5	2	2	3
W4ZRX7	Uncharacterized protein	W4ZRX7	51.62	6.14	434	58	10.1	3	2	3
W4ZRX8	Uncharacterized protein	W4ZRX8	70.28	6.61	569	166	13	10	6	6
W4ZRZ2	Uncharacterized protein	W4ZRZ2	61.53	5.63	519	132	10.2	5	3	5
W4ZS23	Uncharacterized protein	W4ZS23	26.75	9.66	228	42	3.5	1	1	1
W4ZS33	Uncharacterized protein	W4ZS33	49.42	8.96	359	27	2.8	1	1	1
W4ZS35	Uncharacterized protein	W4ZS35	77.73	7.7	609	169	14.8	12	8	8
W4ZS55	Uncharacterized protein	W4ZS55	25.04	9.12	202	74	8.4	1	1	1
W4ZS67	Uncharacterized protein	W4ZS67	41.83	5.93	338	37	8	2	2	2
W4ZS68	Uncharacterized protein	W4ZS68	44.14	6.32	370	59	9.2	3	2	3
W4ZS75	Uncharacterized protein	W4ZS75	61.98	5.15	489	184	8.2	3	2	2
W4ZS79	CTP synthase	W4ZS79	75.02	8.48	600	25	2	1	1	1
W4ZS83	Uncharacterized protein (Fragment)	W4ZS83	86.21	8.85	708	133	8.3	5	5	4
W4ZS87	Uncharacterized protein (Fragment)	W4ZS87	6.61	8.42	50	42	26	1	1	1
W4ZS92	Uncharacterized protein	W4ZS92	19.37	11.26	128	33	5.5	1	1	1
W4ZS94	Uncharacterized protein	W4ZS94	48.4	4.79	403	54	2.7	3	1	1
W4ZSA0	Uncharacterized protein	W4ZSA0	8.79	9.74	66	55	19.7	2	1	1
W4ZSA3	Uncharacterized protein	W4ZSA3	46.95	7.96	362	96	14.6	4	4	2
W4ZSB1	Uncharacterized protein	W4ZSB1	45.63	4.8	369	41	7	2	2	2
W4ZSC5	Uncharacterized protein	W4ZSC5	27.17	5.91	238	36	5.5	1	1	1
W4ZSK3	Uncharacterized protein	W4ZSK3	211.34	4.99	1630	36	1.7	2	2	3
W4ZSK4	Uncharacterized protein	W4ZSK4	122.1	6.95	949	62	3.3	3	3	1
W4ZSM2	Uncharacterized protein (Fragment)	W4ZSM2	318.27	6.09	2709	117	2.8	5	4	6
W4ZSN4	Uncharacterized protein	W4ZSN4	36.73	5.68	283	77	8.5	2	2	2
W4ZSP1	Uncharacterized protein (Fragment)	W4ZSP1	20.5	11.27	140	116	22.1	7	3	1
W4ZSP7	Uncharacterized protein	W4ZSP7	127.85	4.67	1068	49	1.9	2	2	2
W4ZSP8	Uncharacterized protein	W4ZSP8	41.52	9.87	346	63	12.1	2	2	3
W4ZSP9	Histone H3 (Fragment)	W4ZSP9	19.73	11.25	144	86	40.3	16	5	1
W4ZSQ0	Uncharacterized protein	W4ZSQ0	28.99	5.17	234	28	5.1	1	1	1
W4ZSR9	Uncharacterized protein	W4ZSR9	21.34	7.71	162	50	6.8	2	1	1
W4ZSU2	Uncharacterized protein (Fragment)	W4ZSU2	27.49	9.72	217	99	12.4	4	2	2
W4ZSW5	Uncharacterized protein	W4ZSW5	64.99	9.33	497	90	9.3	4	3	4
W4ZSY7	Uncharacterized protein	W4ZSY7	131.17	8.65	1062	32	1.2	1	1	1
W4ZSZ3	Uncharacterized protein (Fragment)	W4ZSZ3	26.04	5.82	193	41	8.3	2	2	2
W4ZT00	Uncharacterized protein (Fragment)	W4ZT00	17.18	9.61	146	33	9.6	2	1	1
W4ZT06	Uncharacterized protein	W4ZT06	40.81	5.57	336	43	7.1	2	2	2
W4ZT08	Uncharacterized protein	W4ZT08	105.03	8.58	832	25	2.3	0	0	2
W4ZT09	Uncharacterized protein	W4ZT09	18.98	5.24	164	39	6.1	1	1	1
W4ZT10	Uncharacterized protein	W4ZT10	72.14	5.31	612	40	3.3	2	2	1
W4ZT19	Uncharacterized protein	W4ZT19	83.71	6.26	643	35	2.6	3	2	1
W4ZT28	Uncharacterized protein	W4ZT28	6.65	3.85	53	28	34	1	1	1
W4ZT34	Uncharacterized protein	W4ZT34	12.15	8.56	89	124	29.2	5	2	1
W4ZT36	Uncharacterized protein	W4ZT36	121.15	5.07	955	146	7.4	9	7	7
W4ZT39	Malate dehydrogenase	W4ZT39	38.97	5.59	321	599	33.3	23	9	9
W4ZT41	Uncharacterized protein	W4ZT41	61.51	6.52	502	49	1.8	2	1	1
W4ZT58	Uncharacterized protein	W4ZT58	40.78	5.49	340	54	7.6	2	2	2
W4ZT60	Uncharacterized protein (Fragment)	W4ZT60	22.92	6.17	199	158	9	3	1	1
W4ZT77	Uncharacterized protein	W4ZT77	35	8.95	285	84	9.1	3	2	2
W4ZT78	Uncharacterized protein	W4ZT78	59.72	6.78	475	167	11.6	8	4	5
W4ZTA1	Uncharacterized protein	W4ZTA1	106.86	6.02	792	128	13.5	10	9	2
W4ZTA4	Uncharacterized protein	W4ZTA4	60.65	5.81	457	159	18.6	10	6	2
W4ZTB2	Uncharacterized protein (Fragment)	W4ZTB2	53.88	8.84	441	219	7	5	2	2
W4ZTF0	Uncharacterized protein	W4ZTF0	76.94	8.74	548	462	33.4	18	10	3
W4ZTH2	Uncharacterized protein	W4ZTH2	46.69	7	369	48	10.3	2	2	3
W4ZTH7	Uncharacterized protein	W4ZTH7	24.36	9	180	60	6.7	1	1	1
W4ZTI0	Uncharacterized protein	W4ZTI0	36.3	9.01	262	104	18.3	3	2	4
W4ZTI6	Uncharacterized protein	W4ZTI6	44.48	5.43	342	84	14.3	4	3	1
W4ZTI8	Uncharacterized protein	W4ZTI8	44.75	5.04	355	105	13.2	4	4	4
W4ZTL1	Uncharacterized protein	W4ZTL1	169.68	5.56	1401	57	1.3	2	2	2
W4ZTL3	Uncharacterized protein	W4ZTL3	20.89	9.1	157	49	23.6	4	3	3
W4ZTM1	Uncharacterized protein	W4ZTM1	40.24	5.3	294	23	3.4	1	1	1
W4ZTM2	Uncharacterized protein	W4ZTM2	131.74	4.75	1039	29	1	1	1	1
W4ZTN0	Uncharacterized protein	W4ZTN0	103.63	5.53	788	97	7.2	5	5	6
W4ZTQ5	Uncharacterized protein (Fragment)	W4ZTQ5	53.95	5.7	431	80	3	2	1	1
W4ZTR1	Uncharacterized protein	W4ZTR1	19.01	9.25	134	155	50	13	5	5
W4ZTS8	Uncharacterized protein (Fragment)	W4ZTS8	53.67	8.21	459	105	10	5	4	4
W4ZTU5	Uncharacterized protein	W4ZTU5	35.21	5.8	286	36	2.1	1	1	1
W4ZTU6	Uncharacterized protein	W4ZTU6	22.04	7.9	182	43	6.6	2	1	1
W4ZTV1	Uncharacterized protein	W4ZTV1	20.38	9.74	186	47	12.9	2	2	2
W4ZTW1	Uncharacterized protein	W4ZTW1	46.12	6.07	373	45	4	1	1	1
W4ZTW2	Uncharacterized protein	W4ZTW2	56.76	11.37	481	25	4.4	0	0	1
W4ZTY6	Uncharacterized protein	W4ZTY6	53.51	7.77	473	49	2.5	1	1	1
W4ZTZ4	Histone H2B	W4ZTZ4	23.41	10.05	152	489	38.8	39	5	1
W4ZU18	Uncharacterized protein	W4ZU18	24.79	8.62	182	102	13.2	5	2	2
W4ZU27	Uncharacterized protein	W4ZU27	33.39	9.89	265	110	17	3	3	3
W4ZU44	Uncharacterized protein	W4ZU44	27.06	5.71	218	102	30.3	4	4	6
W4ZU62	Uncharacterized protein (Fragment)	W4ZU62	11.25	5.85	88	27	9.1	1	1	1
W4ZU90	Uncharacterized protein	W4ZU90	153	6.05	1265	32	0.7	1	1	1
W4ZU91	Uncharacterized protein	W4ZU91	26.01	3.96	193	51	17.6	2	2	1
W4ZUA0	Uncharacterized protein	W4ZUA0	35.99	8.23	279	158	20.4	6	4	0
W4ZUA2	Uncharacterized protein (Fragment)	W4ZUA2	49.53	9.07	355	32	4.8	1	1	2
W4ZUB8	Uncharacterized protein	W4ZUB8	41.6	8.48	324	31	12.7	1	1	4
W4ZUB9	Uncharacterized protein	W4ZUB9	70.72	6.05	585	36	1.7	1	1	1
W4ZUD0	Uncharacterized protein	W4ZUD0	58.03	5.53	446	379	21.5	22	10	2
W4ZUE5	Uncharacterized protein	W4ZUE5	28.59	9.45	221	29	5	1	1	1
W4ZUE6	Uncharacterized protein	W4ZUE6	125.16	6.07	980	53	2.1	3	2	2
W4ZUF2	Uncharacterized protein	W4ZUF2	41.16	9.55	326	364	27	12	7	8
W4ZUF5	Uncharacterized protein (Fragment)	W4ZUF5	71.21	9.87	578	82	12.6	5	5	5
W4ZUJ0	Structural maintenance of chromosomes protein	W4ZUJ0	167.23	8.2	1204	290	12.1	13	11	11
W4ZUK2	Uncharacterized protein	W4ZUK2	42.27	9.33	347	2766	53	147	16	4
W4ZUK7	Uncharacterized protein	W4ZUK7	23.57	7.77	194	76	11.9	2	2	2
W4ZUN9	Uncharacterized protein	W4ZUN9	54.65	5.91	478	56	9.8	3	3	1
W4ZUS7	Uncharacterized protein	W4ZUS7	24.74	9.97	180	162	17.8	5	3	3
W4ZUW1	Uncharacterized protein	W4ZUW1	58.49	9.66	402	42	2.7	1	1	1
W4ZUW2	Uncharacterized protein	W4ZUW2	58.12	6.47	476	41	2.9	2	1	1
W4ZUZ6	Dihydrolipoyl dehydrogenase	W4ZUZ6	62.5	6.72	502	685	38	34	11	13
W4ZV11	Uncharacterized protein	W4ZV11	12.57	8.98	105	53	12.4	1	1	1
W4ZV17	Uncharacterized protein	W4ZV17	72.78	5.18	582	46	1.7	1	1	1
W4ZV68	Uncharacterized protein	W4ZV68	10.39	6.7	73	58	13.7	3	1	1
W4ZV84	Uncharacterized protein	W4ZV84	36.85	5.74	305	63	7.2	2	1	1
W4ZVA8	Uncharacterized protein	W4ZVA8	38.1	5.1	346	73	4.9	1	1	1
W4ZVC8	Uncharacterized protein	W4ZVC8	19.47	4.97	151	42	13.9	1	1	1
W4ZVE4	Uncharacterized protein	W4ZVE4	23.07	9.01	185	55	6.5	2	1	1
W4ZVF3	Uncharacterized protein	W4ZVF3	33.55	11.39	243	23	4.1	1	1	1
W4ZVF9	50S ribosomal protein L16, chloroplastic (Fragment)	rpl16	38.15	10.13	279	66	6.8	2	2	2
W4ZVG0	Uncharacterized protein	W4ZVG0	98.92	6.12	834	235	7.9	10	6	4
W4ZVK4	Uncharacterized protein	W4ZVK4	49.3	7.88	414	58	5.1	1	1	1
W4ZVM3	Uncharacterized protein (Fragment)	W4ZVM3	10.31	6.08	78	65	16.7	3	1	1
W4ZVP5	Uncharacterized protein	W4ZVP5	77.96	5.37	590	201	15.3	6	5	7
W4ZVV7	Uncharacterized protein	W4ZVV7	103.75	6.02	815	36	0.9	1	1	1
W4ZVW3	Uncharacterized protein	W4ZVW3	47.06	6.3	350	53	4.9	1	1	1
W4ZVY5	Histone H2A	W4ZVY5	13.93	9.55	108	84	28.7	4	2	3
W4ZVZ6	Uncharacterized protein	W4ZVZ6	76.05	4.72	581	69	5	2	2	2
W4ZW03	Uncharacterized protein	W4ZW03	93.07	5.49	736	27	1.8	1	1	1
W4ZW33	Uncharacterized protein	W4ZW33	40.91	9.89	291	50	6.2	2	2	2
W4ZW34	Uncharacterized protein	W4ZW34	50.14	6.02	417	45	3.4	1	1	1
W4ZW44	Uncharacterized protein	W4ZW44	50.54	6.76	409	51	5.4	2	2	2
W4ZW50	Uncharacterized protein (Fragment)	W4ZW50	36.22	6.01	295	212	40.7	10	9	1
W4ZW66	Uncharacterized protein	W4ZW66	48.07	9.48	346	74	9.8	3	3	0
W4ZW69	Uncharacterized protein	W4ZW69	28.28	8.29	235	37	3.8	1	1	1
W4ZW88	Uncharacterized protein (Fragment)	W4ZW88	10.93	10.26	80	36	16.3	1	1	1
W4ZWA7	Uncharacterized protein	W4ZWA7	29.27	6.22	253	30	5.1	1	1	1
W4ZWF3	Uncharacterized protein	W4ZWF3	48.2	10.01	334	34	6	1	1	2
W4ZWI7	Glucose-6-phosphate isomerase	W4ZWI7	68.08	6.58	545	139	19.1	10	6	1
W4ZWJ3	Uncharacterized protein	W4ZWJ3	32.49	10.21	237	194	22.8	10	4	3
W4ZWK2	Uncharacterized protein	W4ZWK2	43.16	4.73	318	252	27	13	8	1
W4ZWK9	Uncharacterized protein	W4ZWK9	46.46	8.34	391	31	2.8	1	1	1
W4ZWL5	Uncharacterized protein	W4ZWL5	28.93	6.8	234	48	5.6	1	1	1
W4ZWP1	Uncharacterized protein	W4ZWP1	41.14	10.9	342	50	7.6	2	2	3
W4ZWP5	Uncharacterized protein	W4ZWP5	41.98	6.67	339	31	2.1	1	1	1
W4ZWQ7	Uncharacterized protein (Fragment)	W4ZWQ7	23.34	10.39	198	39	7.1	1	1	1
W4ZWR5	Uncharacterized protein	W4ZWR5	16.26	4.76	135	26	8.1	1	1	1
W4ZWR6	Uncharacterized protein	W4ZWR6	73.16	5.79	566	204	13.3	10	7	8
W4ZWS1	Uncharacterized protein	W4ZWS1	54.81	9.12	437	190	16.2	5	4	5
W4ZWT0	Uncharacterized protein	W4ZWT0	35.28	10.5	271	40	3.7	1	1	1
W4ZWT1	Uncharacterized protein	W4ZWT1	79.22	5.45	637	34	2.7	1	1	2
W4ZWW6	Uncharacterized protein (Fragment)	W4ZWW6	61.02	4.6	454	420	32.4	18	10	1
W4ZWX2	Uncharacterized protein	W4ZWX2	64.92	5.88	574	43	1.6	1	1	1
W4ZWZ7	Uncharacterized protein (Fragment)	W4ZWZ7	37.49	5.27	280	91	11.8	3	3	2
W4ZX44	Uncharacterized protein	W4ZX44	122.66	5.18	997	120	8.4	6	6	1
W4ZX57	Uncharacterized protein	W4ZX57	29.91	4.06	237	39	3	1	1	1
W4ZX60	Uncharacterized protein	W4ZX60	16.39	11.52	127	137	8.7	7	1	1
W4ZX65	Uncharacterized protein	W4ZX65	18.75	6.84	135	49	23	3	3	1
W4ZXA3	Uncharacterized protein	W4ZXA3	10.78	8.92	82	430	32.9	14	2	2
W4ZXB6	Uncharacterized protein	W4ZXB6	22.67	8.74	186	53	6.5	1	1	1
W4ZXB7	Uncharacterized protein	W4ZXB7	15.49	8.27	107	100	40.2	5	4	0
W4ZXC8	Uncharacterized protein	W4ZXC8	96.13	6.09	775	49	6.1	2	2	1
W4ZXE3	Uncharacterized protein	W4ZXE3	81.84	7.28	652	38	1.7	1	1	1
W4ZXH8	Uncharacterized protein	W4ZXH8	19.27	5.91	169	113	50.9	8	6	5
W4ZXI8	Uncharacterized protein	W4ZXI8	28.98	5.99	219	558	31.1	17	5	6
W4ZXK1	Uncharacterized protein	W4ZXK1	39.18	8.91	311	567	39.5	23	8	2
W4ZXL1	Uncharacterized protein	W4ZXL1	29.83	6.78	253	94	23.3	5	4	5
W4ZXM1	Uncharacterized protein	W4ZXM1	16.65	5.95	136	60	28.7	3	3	3
W4ZXN2	Uncharacterized protein	W4ZXN2	13.17	5.34	106	53	17.9	2	2	2
W4ZXN4	Uncharacterized protein	W4ZXN4	12.21	5.65	93	36	21.5	1	1	2
W4ZXR4	Uncharacterized protein	W4ZXR4	50.4	5.13	407	559	37.6	34	13	2
W4ZXS7	Uncharacterized protein (Fragment)	W4ZXS7	56.14	6.28	457	123	9.2	3	2	1
W4ZXT1	Uncharacterized protein	W4ZXT1	56.3	5.4	481	28	2.1	1	1	1
W4ZXW6	Uncharacterized protein	W4ZXW6	161.79	7.05	1236	90	4.4	5	5	5
W4ZY26	Uncharacterized protein	W4ZY26	34.07	6.84	260	54	6.5	1	1	1
W4ZY45	Uncharacterized protein	W4ZY45	18.86	6.42	151	39	13.2	2	2	1
W4ZY50	Uncharacterized protein	W4ZY50	25.55	4.64	211	26	4.3	1	1	1
W4ZY52	Uncharacterized protein (Fragment)	W4ZY52	51.07	9.24	372	399	37.6	24	10	14
W4ZY68	Uncharacterized protein (Fragment)	W4ZY68	6.08	8.83	41	69	39	2	1	1
W4ZY78	Uncharacterized protein	W4ZY78	58.52	8.14	471	76	5.7	1	1	2
W4ZY98	Uncharacterized protein	W4ZY98	85.25	5.04	684	374	28.1	19	15	4
W4ZYA2	Uncharacterized protein	W4ZYA2	33.25	10.18	269	26	5.6	1	1	1
W4ZYD0	Uncharacterized protein	W4ZYD0	27.03	9.79	192	29	6.3	2	1	1
W4ZYF2	Uncharacterized protein	W4ZYF2	30.99	6.29	272	64	4.4	1	1	1
W4ZYL2	Uncharacterized protein	W4ZYL2	45.86	7.89	363	45	2.8	1	1	1
W4ZYQ4	Uncharacterized protein	W4ZYQ4	49.15	8.25	387	458	25.6	27	10	1
W4ZYR1	Uncharacterized protein	W4ZYR1	73.81	6.79	584	39	4.8	2	2	1
W4ZYR9	Uncharacterized protein	W4ZYR9	31.84	4.99	268	53	14.9	3	3	4
W4ZYY9	Uncharacterized protein	W4ZYY9	22.81	8.78	194	52	7.2	1	1	1
W4ZYZ5	Uncharacterized protein	W4ZYZ5	9.19	7.74	71	42	21.1	1	1	1
W4ZZ21	Uncharacterized protein	W4ZZ21	54.27	7.98	440	38	2	1	1	1
W4ZZ25	Uncharacterized protein	W4ZZ25	37.72	9.51	302	134	28.8	10	7	7
W4ZZ26	Dihydrolipoyl dehydrogenase	W4ZZ26	66.79	6.24	565	237	17.5	10	7	8
W4ZZ37	Uncharacterized protein (Fragment)	W4ZZ37	21.18	10.09	177	34	10.2	1	1	2
W4ZZA3	Uncharacterized protein	W4ZZA3	54.61	6.29	422	28	1.9	1	1	1
W4ZZC1	Uncharacterized protein (Fragment)	W4ZZC1	90.15	5.44	727	238	10	8	5	6
W4ZZE5	Uncharacterized protein	W4ZZE5	53.97	8.65	409	98	9.8	5	3	3
W4ZZF4	Uncharacterized protein	W4ZZF4	87.18	5.78	658	101	4	3	2	2
W4ZZG4	Uncharacterized protein	W4ZZG4	27.36	6.29	225	324	34.7	14	5	1
W4ZZH0	Uncharacterized protein	W4ZZH0	35.77	5.42	270	49	12.2	2	2	3
W4ZZH7	Uncharacterized protein (Fragment)	W4ZZH7	13.7	7.44	121	53	28.9	2	2	1
W4ZZH9	Uncharacterized protein	W4ZZH9	15.95	6.96	122	54	11.5	1	1	1
W4ZZI3	Histone H2A	W4ZZI3	20.85	10.56	148	61	15.5	5	3	1
W4ZZK4	Uncharacterized protein	W4ZZK4	19.95	9.04	153	178	19	8	2	1
W4ZZN4	Uncharacterized protein	W4ZZN4	9.66	9.34	69	33	15.9	1	1	1
W5A019	Uncharacterized protein (Fragment)	W5A019	98.27	5.25	658	67	7.9	4	4	1
W5A028	Uncharacterized protein	W5A028	35.6	4.9	291	24	6.9	1	1	2
W5A031	Uncharacterized protein	W5A031	22.67	10.5	164	63	28	6	4	1
W5A039	Uncharacterized protein	W5A039	39.8	5.96	337	46	9.2	2	2	2
W5A066	Uncharacterized protein	W5A066	62.17	6.14	497	72	6.8	3	2	2
W5A0B7	Uncharacterized protein	W5A0B7	35.99	8.23	279	149	20.4	7	5	1
W5A0D6	Uncharacterized protein	W5A0D6	28.57	8.67	224	172	17.9	7	3	1
W5A0E2	Uncharacterized protein	W5A0E2	35.64	9.23	288	50	8.7	2	1	2
W5A0J5	Uncharacterized protein	W5A0J5	46.18	6.13	340	45	12.1	2	2	3
W5A0J9	Uncharacterized protein	W5A0J9	79.35	8.85	560	716	35.2	30	14	5
W5A0P0	Uncharacterized protein	W5A0P0	19.92	9.86	151	37	11.9	1	1	2
W5A0U2	Uncharacterized protein	W5A0U2	62.1	5.15	509	650	24	27	8	10
W5A0W9	Uncharacterized protein	W5A0W9	49.86	5.49	411	305	16.8	14	6	3
W5A0Y6	Uncharacterized protein	W5A0Y6	55.28	5.39	431	43	4.6	1	1	1
W5A0Z6	Uncharacterized protein	W5A0Z6	68.42	4.91	541	58	10.7	2	2	3
W5A152	Uncharacterized protein	W5A152	67.9	5.05	528	1356	49.6	51	21	1
W5A173	CTP synthase	W5A173	69.24	6	558	75	5.6	4	3	0
W5A1C6	Uncharacterized protein	W5A1C6	38.38	4.59	269	189	19.7	10	4	2
W5A1G8	Uncharacterized protein	W5A1G8	36.36	5.14	313	70	13.7	4	4	4
W5A1H5	Uncharacterized protein (Fragment)	W5A1H5	11.85	5.32	94	146	41.5	4	3	1
W5A1W5	Uncharacterized protein	W5A1W5	130.03	6.01	984	119	9.2	9	8	1
W5A1W8	Uncharacterized protein	W5A1W8	50.19	6.33	383	149	2.9	4	1	1
W5A1Z0	Uncharacterized protein (Fragment)	W5A1Z0	8.48	9.5	64	37	15.6	1	1	1
W5A209	Uncharacterized protein	W5A209	44.49	6.73	365	116	16.7	3	3	4
W5A243	Uncharacterized protein	W5A243	47.55	5.31	386	618	39.6	35	13	1
W5A248	Uncharacterized protein	W5A248	55.91	5.25	447	90	6.9	2	2	2
W5A284	Uncharacterized protein	W5A284	129.96	7.33	1037	44	4.8	4	4	4
W5A294	Uncharacterized protein	W5A294	118.74	4.94	923	203	9.6	8	7	3
W5A2C0	Uncharacterized protein	W5A2C0	28.76	9.02	212	1234	46.7	45	6	3
W5A2C3	Uncharacterized protein	W5A2C3	23.23	5.5	199	690	40.2	28	7	4
W5A2D2	Uncharacterized protein	W5A2D2	22.3	6.98	180	61	12.2	3	2	2
W5A2E3	Uncharacterized protein	W5A2E3	62.28	5.15	489	138	7.6	3	2	3
W5A2F4	Uncharacterized protein	W5A2F4	52.73	4.8	499	128	10.2	9	4	1
W5A2M9	Uncharacterized protein	W5A2M9	150.25	8.53	1174	62	1.7	2	2	2
W5A2Q7	Uncharacterized protein	W5A2Q7	57.99	5.28	459	120	12.2	6	4	0
W5A2V2	Uncharacterized protein (Fragment)	W5A2V2	4.44	10.43	32	21	18.8	1	1	1
W5A2X8	Uncharacterized protein	W5A2X8	23.8	7.04	189	24	14.3	0	0	2
W5A2Z0	Uncharacterized protein	W5A2Z0	28.06	5.35	209	32	3.8	1	1	1
W5A2Z1	Uncharacterized protein	W5A2Z1	83.08	7.74	674	102	5.6	5	3	1
W5A2Z4	Uncharacterized protein	W5A2Z4	68.02	7.2	540	38	5.9	2	2	3
W5A364	Uncharacterized protein	W5A364	35.2	7.7	291	88	20.6	6	5	6
W5A376	Uncharacterized protein	W5A376	55.02	6.13	421	237	19.5	18	9	2
W5A377	Uncharacterized protein	W5A377	21.97	8.87	160	103	26.3	4	4	4
W5A398	Uncharacterized protein	W5A398	264.49	5.57	2170	71	2.6	3	3	5
W5A3B5	Uncharacterized protein (Fragment)	W5A3B5	43.47	9.12	343	46	7.6	2	2	1
W5A3B9	Uncharacterized protein	W5A3B9	117.7	9.06	927	49	6.3	3	3	1
W5A3C3	Uncharacterized protein	W5A3C3	52.58	6.47	428	99	12.9	4	3	5
W5A3C9	Uncharacterized protein	W5A3C9	109.47	5.2	824	1330	38.2	48	22	6
W5A3E6	Uncharacterized protein (Fragment)	W5A3E6	16.75	4.84	140	41	4.3	1	1	1
W5A3G1	Uncharacterized protein (Fragment)	W5A3G1	30.73	6.72	229	300	32.3	16	6	3
W5A3I2	Uncharacterized protein	W5A3I2	36.74	5.42	314	44	9.9	2	2	3
W5A3M7	Uncharacterized protein	W5A3M7	46.99	6.11	375	84	5.3	2	2	2
W5A3N5	Uncharacterized protein	W5A3N5	33.71	5.98	279	53	9.7	2	2	0
W5A3P2	Uncharacterized protein (Fragment)	W5A3P2	31.53	8.46	243	587	33.3	22	6	0
W5A3S2	Uncharacterized protein	W5A3S2	61.72	5.8	485	45	4.7	2	2	3
W5A3V6	Uncharacterized protein (Fragment)	W5A3V6	17.78	10.28	165	46	10.3	2	1	1
W5A3Z3	Uncharacterized protein	W5A3Z3	14.9	6.32	108	218	51.9	12	4	1
W5A400	Uncharacterized protein	W5A400	40.96	4.75	324	214	20.7	6	5	5
W5A444	Histone H2B	W5A444	23.43	10.05	153	463	38.6	36	5	1
W5A461	Uncharacterized protein	W5A461	12.04	5.53	104	369	41.3	9	3	1
W5A466	Uncharacterized protein	W5A466	34.2	5.07	269	31	3.7	1	1	1
W5A4C6	Uncharacterized protein	W5A4C6	52.85	8.67	380	110	5.3	4	2	2
W5A4F4	Asparagine synthetase	W5A4F4	61.17	6.44	474	48	3.8	2	2	2
W5A4H2	Uncharacterized protein (Fragment)	W5A4H2	29.16	6.73	237	27	4.6	1	1	1
W5A4K3	Uncharacterized protein	W5A4K3	17.35	5.26	144	148	43.8	12	4	1
W5A4W7	Uncharacterized protein	W5A4W7	158.89	5.49	1110	216	9.6	10	8	1
W5A4Y6	Uncharacterized protein	W5A4Y6	24.55	9.41	203	81	15.8	2	2	3
W5A4Y9	Uncharacterized protein	W5A4Y9	48.44	9.46	416	92	10.3	3	3	4
W5A4Z8	Uncharacterized protein	W5A4Z8	19.85	5.57	153	953	47.7	56	10	5
W5A514	Uncharacterized protein	W5A514	52.52	9.2	414	29	10.4	2	2	3
W5A520	Uncharacterized protein	W5A520	15.73	8.57	115	69	7.8	2	1	1
W5A531	Uncharacterized protein	W5A531	17.54	4.67	133	461	45.9	21	5	4
W5A578	Uncharacterized protein	W5A578	17.7	5.37	145	175	44.1	15	5	1
W5A593	Uncharacterized protein	W5A593	121.85	5.75	954	47	3.7	3	3	3
W5A5A8	Uncharacterized protein	W5A5A8	12.89	9.25	95	29	11.6	1	1	1
W5A5C4	Uncharacterized protein	W5A5C4	54.5	4.77	424	165	33	9	9	1
W5A5C9	Uncharacterized protein	W5A5C9	54.8	7.59	394	502	31.5	20	8	1
W5A5G3	Uncharacterized protein	W5A5G3	25.93	7.16	212	42	11.8	2	1	2
W5A5G4	Uncharacterized protein	W5A5G4	23.05	7.88	175	59	22.9	4	3	2
W5A5I4	Uncharacterized protein	W5A5I4	21.79	6.32	169	246	24.3	9	3	1
W5A5J5	Malate dehydrogenase	W5A5J5	40.81	7.66	341	288	17	13	4	1
W5A5Y6	Uncharacterized protein (Fragment)	W5A5Y6	39.87	6.26	313	155	4.5	5	1	1
W5A619	Uncharacterized protein	W5A619	19.41	4.12	149	179	36.9	8	6	1
W5A648	Uncharacterized protein	W5A648	57.82	6.2	444	364	20.3	24	10	1
W5A667	Uncharacterized protein	W5A667	40.92	4.25	292	66	15.1	2	1	1
W5A671	Uncharacterized protein	W5A671	59.28	9.41	471	182	4.9	7	2	2
W5A687	Uncharacterized protein	W5A687	13.1	9.05	114	141	14	3	1	1
W5A6C9	Uncharacterized protein	W5A6C9	12.7	6.58	98	41	12.2	1	1	1
W5A6D0	Uncharacterized protein	W5A6D0	43.54	6.65	320	943	68.4	64	18	1
W5A6E7	Uncharacterized protein	W5A6E7	53.03	6.46	444	45	2.5	1	1	1
W5A6F9	Uncharacterized protein	W5A6F9	62.08	5.92	506	112	10.5	6	5	5
W5A6L8	Uncharacterized protein (Fragment)	W5A6L8	8.56	5.69	60	46	20	1	1	1
W5A6Q9	Uncharacterized protein	W5A6Q9	67.65	5.09	564	79	7.6	4	3	4
W5A6T2	Uncharacterized protein (Fragment)	W5A6T2	42.82	5.41	369	39	6.8	3	3	0
W5A6T7	Uncharacterized protein (Fragment)	W5A6T7	22.76	9.61	166	26	5.4	1	1	1
W5A6U7	Uncharacterized protein	W5A6U7	8.55	4.53	61	22	24.6	1	1	1
W5A6V3	Uncharacterized protein	W5A6V3	75.31	7.67	623	30	4.2	1	1	3
W5A715	Uncharacterized protein	W5A715	20.57	9.68	156	56	17.9	2	2	3
W5A719	Uncharacterized protein	W5A719	22.41	5.04	186	50	11.8	2	2	1
W5A736	Uncharacterized protein (Fragment)	W5A736	10.22	4.99	77	27	14.3	1	1	1
W5A770	Uncharacterized protein (Fragment)	W5A770	5.97	8.8	57	45	17.5	1	1	1
W5A7F4	Uncharacterized protein	W5A7F4	50.26	5.4	396	68	10.9	4	4	5
W5A7L0	Uncharacterized protein	W5A7L0	22.36	5.13	177	36	9	1	1	2
W5A7R2	Uncharacterized protein	W5A7R2	50.11	5.61	408	70	15.2	4	3	2
W5A7X5	Uncharacterized protein	W5A7X5	83.28	7.1	663	124	7.5	4	4	4
W5A810	Malic enzyme	W5A810	70.94	5.56	570	116	17.7	10	6	7
W5A848	Dihydrolipoyl dehydrogenase	W5A848	62.97	8.03	504	146	9.1	8	3	2
W5A888	Uncharacterized protein	W5A888	69.04	8.37	560	67	7.3	5	4	4
W5A8B5	Uncharacterized protein	W5A8B5	110.53	5.08	845	726	22.5	42	18	3
W5A8D9	Uncharacterized protein	W5A8D9	141.78	5.58	1107	71	4.2	4	4	4
W5A8E0	60S ribosomal protein L18	W5A8E0	26.15	11.49	188	314	35.1	11	6	4
W5A8H0	Tubulin gamma chain	W5A8H0	58.18	5.61	469	56	5.5	3	3	3
W5A8Q4	Uncharacterized protein	W5A8Q4	97.81	7.27	702	162	16.2	12	10	5
W5A8S5	Uncharacterized protein	W5A8S5	134.56	8.37	972	95	5.8	7	6	7
W5A8V1	Uncharacterized protein	W5A8V1	56.08	5.92	479	61	4.4	1	1	1
W5A8Y0	Uncharacterized protein	W5A8Y0	103.63	6.46	746	183	14.1	14	10	4
W5A8Z9	Uncharacterized protein	W5A8Z9	35.85	5.25	277	84	14.8	9	4	2
W5A933	Uncharacterized protein	W5A933	62.77	5.81	529	110	4.5	3	2	1
W5A959	Uncharacterized protein	W5A959	67	5.01	482	166	12.9	7	5	1
W5A983	Uncharacterized protein	W5A983	49.38	8.36	415	25	1.9	1	1	1
W5A9E1	Uncharacterized protein	W5A9E1	23.83	9.83	155	374	53.5	18	7	1
W5A9F0	Uncharacterized protein	W5A9F0	47.72	9	384	188	17.4	7	5	4
W5A9H5	Uncharacterized protein (Fragment)	W5A9H5	41.55	7.11	354	39	2.5	1	1	1
W5A9J3	Uncharacterized protein (Fragment)	W5A9J3	71.61	7.8	581	29	1.5	1	1	1
W5A9N2	Uncharacterized protein	W5A9N2	60.85	8.77	454	76	8.1	3	3	0
W5A9N3	Uncharacterized protein	W5A9N3	24.38	8.78	180	46	19.4	3	1	3
W5A9W9	Uncharacterized protein	W5A9W9	135.09	8.82	983	171	11	8	8	7
W5AA07	Uncharacterized protein	W5AA07	173.02	4.38	1434	131	3.7	7	5	5
W5AA52	Uncharacterized protein	W5AA52	123.46	6.23	999	85	2.3	2	2	2
W5AA60	Uncharacterized protein	W5AA60	20.87	5.78	167	45	16.2	3	3	3
W5AA71	Non-specific lipid-transfer protein	W5AA71	13.18	9.35	115	39	8.7	1	1	1
W5AA88	Uncharacterized protein	W5AA88	41.56	4.71	345	108	12.8	5	3	4
W5AA91	Importin subunit alpha	W5AA91	65.34	5.13	534	513	20.6	20	7	4
W5AAB2	Uncharacterized protein	W5AAB2	45.78	9.15	363	54	12.7	3	3	3
W5AAF9	Uncharacterized protein	W5AAF9	103.49	5.74	819	82	9.2	5	5	8
W5AAY7	ATP-dependent Clp protease proteolytic subunit	W5AAY7	23.55	4.83	190	48	5.3	2	1	1
W5AAY9	Uncharacterized protein	W5AAY9	112.14	4.62	828	72	1.6	1	1	1
W5AB26	Uncharacterized protein	W5AB26	34.64	4.97	245	27	2.9	1	1	1
W5AB71	Uncharacterized protein	W5AB71	36.47	6.25	294	2859	62.6	146	16	0
W5AB78	Uncharacterized protein	W5AB78	35.26	7.13	292	109	16.4	4	3	4
W5ABD3	Uncharacterized protein	W5ABD3	43.07	5.65	362	159	15.7	5	4	3
W5ABI3	Uncharacterized protein (Fragment)	W5ABI3	75.35	8.81	618	249	9.4	13	5	5
W5ABL4	Uncharacterized protein	W5ABL4	24.8	4.69	211	827	18.5	19	3	3
W5ABL8	Uncharacterized protein (Fragment)	W5ABL8	26.91	5.44	205	71	9.3	6	1	1
W5ABP1	Uncharacterized protein	W5ABP1	33.97	9.97	247	360	48.6	20	10	10
W5ABR4	Uncharacterized protein	W5ABR4	32.01	6.66	242	43	4.1	1	1	0
W5AC26	Uncharacterized protein	W5AC26	111.41	5.76	887	158	16.5	11	9	12
W5AC28	Uncharacterized protein	W5AC28	38.98	8.98	311	651	35.4	26	8	1
W5AC56	Uncharacterized protein (Fragment)	W5AC56	9.93	8.87	76	54	17.1	1	1	1
W5AC96	Uncharacterized protein	W5AC96	54.8	6.34	470	60	10.2	3	3	1
W5ACA2	Uncharacterized protein	W5ACA2	67.96	5.13	528	1235	49.2	49	20	3
W5ACA3	Uncharacterized protein	W5ACA3	128.02	5.07	1038	247	9.1	17	8	10
W5ACI3	Uncharacterized protein	W5ACI3	33.78	5.76	267	151	27.3	8	6	7
W5ACJ8	Uncharacterized protein	W5ACJ8	55.9	4.72	459	685	26.6	37	9	4
W5ACR6	Uncharacterized protein	W5ACR6	55.26	4.84	430	242	30.9	9	8	0
W5ACX6	Uncharacterized protein	W5ACX6	110.09	5.2	829	1127	34.6	46	21	4
W5AD06	Uncharacterized protein	W5AD06	44.92	8.57	365	59	3.8	2	1	1
W5AD09	Uncharacterized protein	W5AD09	57.43	6.44	454	39	8.8	1	1	3
W5ADD4	Histone H2B	W5ADD4	9.05	9.78	66	160	43.9	16	3	1
W5ADI5	Uncharacterized protein	W5ADI5	334.91	5.95	2585	67	2.2	5	5	1
W5ADQ2	Peptidyl-prolyl cis-trans isomerase	W5ADQ2	44.47	5.3	332	63	12.3	3	2	3
W5ADS2	Uncharacterized protein	W5ADS2	23.84	9.83	155	304	53.5	17	7	1
W5ADX0	Uncharacterized protein	W5ADX0	26.12	8.27	205	98	21	4	3	1
W5ADY6	Uncharacterized protein	W5ADY6	25.38	6.85	200	262	26.5	10	4	5
W5AE12	Uncharacterized protein (Fragment)	W5AE12	4.68	4.63	44	288	68.2	5	1	1
W5AE67	Uncharacterized protein (Fragment)	W5AE67	10.71	9.18	83	46	22.9	2	1	2
W5AE72	Uncharacterized protein	W5AE72	55.72	5.42	452	435	20.8	20	10	10
W5AEB6	Uncharacterized protein	W5AEB6	69.65	8.42	544	64	4.2	1	1	2
W5AED6	Uncharacterized protein	W5AED6	68.79	6.42	568	117	8.3	6	4	1
W5AEG7	Uncharacterized protein	W5AEG7	40.07	6.02	315	57	13.3	2	2	3
W5AEG8	Uncharacterized protein	W5AEG8	15.69	5.44	143	51	12.6	3	2	1
W5AEK4	Uncharacterized protein	W5AEK4	37.91	5.21	306	127	15	5	3	1
W5AEK7	Uncharacterized protein (Fragment)	W5AEK7	72.52	6.3	591	112	4.9	3	2	1
W5AEM4	Uncharacterized protein	W5AEM4	15.02	4.6	114	134	39.5	6	3	2
W5AEN0	Proteasome subunit alpha type	W5AEN0	31.79	5.82	249	339	42.6	20	10	1
W5AES0	Uncharacterized protein	W5AES0	32.27	5.31	232	40	3.4	1	1	1
W5AF41	Malic enzyme	W5AF41	56.42	5.49	460	130	11.7	5	4	4
W5AFB8	Uncharacterized protein	W5AFB8	91.31	5.81	732	137	7.8	9	5	5
W5AFC0	Uncharacterized protein (Fragment)	W5AFC0	12.8	10.38	88	34	9.1	1	1	1
W5AFK9	Uncharacterized protein (Fragment)	W5AFK9	17.02	6.32	136	75	40.4	5	5	4
W5AFL1	Uncharacterized protein	W5AFL1	20.41	9.74	154	46	5.8	1	1	1
W5AFM1	Uncharacterized protein	W5AFM1	103.2	6.11	832	23	3.8	1	1	3
W5AFM7	Uncharacterized protein	W5AFM7	64.33	6.52	476	96	11.8	4	4	1
W5AFP1	Uncharacterized protein	W5AFP1	20.55	9.62	145	42	17.2	3	2	3
W5AFS8	Uncharacterized protein	W5AFS8	43.71	6.47	320	888	63.8	60	17	2
W5AFT3	Uncharacterized protein	W5AFT3	22.23	9.38	183	314	37.7	16	5	1
W5AFT6	Uncharacterized protein (Fragment)	W5AFT6	133.24	4.97	1041	126	6.1	6	5	1
W5AFU2	Uncharacterized protein (Fragment)	W5AFU2	8.63	5.07	69	101	47.8	2	2	1
W5AFV1	Uncharacterized protein	W5AFV1	17.63	4.63	136	116	29.4	5	3	3
W5AFW9	Uncharacterized protein	W5AFW9	46.42	5.29	376	948	46.5	47	14	7
W5AFY5	Uncharacterized protein	W5AFY5	26.82	5.83	211	64	10	3	2	1
W5AG51	Uncharacterized protein	W5AG51	130.49	5.05	1078	138	5.7	7	6	0
W5AG97	Uncharacterized protein	W5AG97	66.42	8.77	503	66	6	4	3	3
W5AGE7	Uncharacterized protein (Fragment)	W5AGE7	16.84	8.62	129	46	8.5	1	1	1
W5AGS9	Uncharacterized protein (Fragment)	W5AGS9	61.32	5.5	516	265	9.7	9	4	4
W5AH04	Uncharacterized protein	W5AH04	33.32	6.23	262	33	11.1	1	1	2
W5AH15	Uncharacterized protein (Fragment)	W5AH15	11.1	5.73	88	491	65.9	19	5	2
W5AH44	Uncharacterized protein	W5AH44	30.51	9.3	244	23	5.3	1	1	1
W5AH72	Uncharacterized protein	W5AH72	15.51	9.51	120	447	67.5	22	6	1
W5AH95	Uncharacterized protein (Fragment)	W5AH95	4.34	6.23	37	68	48.6	1	1	1
W5AHA8	Uncharacterized protein	W5AHA8	66.79	5.75	522	310	20.1	15	9	9
W5AHI5	Uncharacterized protein	W5AHI5	61.06	6.09	487	50	2.7	1	1	1
W5AHS6	Uncharacterized protein	W5AHS6	47.7	4.67	349	78	6.3	2	1	2
W5AHZ8	Uncharacterized protein (Fragment)	W5AHZ8	5.24	6.78	43	30	14	1	1	1
W5AI21	Uncharacterized protein	W5AI21	38.69	9.61	248	23	7.7	0	0	2
W5AI57	Uncharacterized protein	W5AI57	17.69	10.26	136	38	13.2	2	2	1
W5AI75	Uncharacterized protein	W5AI75	85.13	5.55	669	154	11.1	9	6	7
W5AIB5	Uncharacterized protein	W5AIB5	60.8	5.08	483	120	13.3	7	5	1
W5AIF8	Uncharacterized protein (Fragment)	W5AIF8	30.53	5.21	240	38	21.3	3	3	2
W5AIG7	Uncharacterized protein (Fragment)	W5AIG7	64.99	5.51	535	59	9.9	4	3	5
W5AIJ5	Uncharacterized protein	W5AIJ5	65.08	5.11	492	246	23.2	12	7	8
W5AIQ5	Serine hydroxymethyltransferase	W5AIQ5	34.11	8.8	261	149	18	6	4	4
W5AIS3	Uncharacterized protein	W5AIS3	59.23	5.02	457	39	9	1	1	1
W5AIV9	Uncharacterized protein	W5AIV9	37.5	6.63	296	45	5.4	1	1	1
W5AIX4	Uncharacterized protein	W5AIX4	38.42	4.23	275	72	20	2	1	1
W5AJ14	Uncharacterized protein	W5AJ14	13.38	5.35	98	46	25.5	2	2	1
W5AJB4	Uncharacterized protein (Fragment)	W5AJB4	37.04	4.77	284	33	7	1	1	2
W5AJB5	Uncharacterized protein	W5AJB5	11.67	4.55	99	63	16.2	1	1	1
W5AJX0	Uncharacterized protein	W5AJX0	44.5	5.43	363	51	13.8	4	3	1
W5AJX5	Uncharacterized protein (Fragment)	W5AJX5	83.06	5.15	550	60	7.8	3	3	1
W5AJX7	Uncharacterized protein (Fragment)	W5AJX7	8.42	5.52	64	45	14.1	1	1	1
W5AJZ9	Uncharacterized protein (Fragment)	W5AJZ9	30.59	7.86	246	111	13.8	8	3	1
W5AK05	Glucose-6-phosphate isomerase	W5AK05	70.9	6.98	567	161	20.1	11	6	2
W5AK13	Uncharacterized protein	W5AK13	19.05	6.97	170	104	22.4	4	2	1
W5AK49	Uncharacterized protein	W5AK49	122.54	6.51	989	68	5.3	3	3	2
W5AKQ2	Uncharacterized protein	W5AKQ2	15.68	8.47	108	107	39.8	5	4	1
W5AKU9	Uncharacterized protein	W5AKU9	39.04	4.81	279	240	33	11	8	2
W5AKY9	Uncharacterized protein	W5AKY9	70.1	6.43	577	79	6.1	2	2	1
W5AL78	Uncharacterized protein	W5AL78	109.12	5.09	835	925	34.3	46	22	6
W5ALK8	Uncharacterized protein	W5ALK8	10.91	8.49	84	150	31	8	3	2
W5ALL7	30S ribosomal protein S11, chloroplastic	rps11	32.37	10.08	261	39	7.7	1	1	2
W5ALP3	Uncharacterized protein	W5ALP3	10.89	8.7	82	663	29.3	22	2	1
W5ALS3	Uncharacterized protein	W5ALS3	56.49	6.63	452	154	10.4	6	4	4
W5ALU9	Proteasome subunit beta type	W5ALU9	31.38	6.51	261	277	16.9	13	3	4
W5ALV6	Uncharacterized protein	W5ALV6	132.18	4.81	1071	43	4.8	4	4	5
W5AM18	Uncharacterized protein (Fragment)	W5AM18	52.67	5.07	420	66	5	1	1	1
W5AM64	Uncharacterized protein	W5AM64	123.62	5.21	997	168	9.2	8	7	2
W5AMA0	Uncharacterized protein	W5AMA0	104.86	5.4	819	212	7.8	7	5	5
W5AMD4	ATP synthase subunit beta	W5AMD4	58.67	5.01	496	122	11.5	6	4	4
W5AMH5	Uncharacterized protein	W5AMH5	17.11	6.28	151	133	25.2	3	2	1
W5AMH9	Uncharacterized protein	W5AMH9	56.37	4.52	452	284	21.9	13	7	1
W5AMI8	Uncharacterized protein	W5AMI8	42.12	9.13	347	2789	53	138	15	2
W5AMP7	Uncharacterized protein	W5AMP7	43.19	5.6	358	198	33.2	10	9	1
W5AMX9	Uncharacterized protein	W5AMX9	39.61	7.01	319	152	13.8	6	4	3
W5AN86	Uncharacterized protein	W5AN86	122.52	5.2	1018	32	3.2	1	1	2
W5ANB6	Uncharacterized protein	W5ANB6	53.12	8.61	408	28	5.9	1	1	3
W5ANC4	Uncharacterized protein	W5ANC4	45.63	5.86	375	29	6.9	2	2	2
W5ANF4	Uncharacterized protein	W5ANF4	71.03	5.07	515	179	14.2	8	6	2
W5ANF8	Uncharacterized protein (Fragment)	W5ANF8	107.52	4.11	885	173	8.4	7	5	5
W5ANM1	Uncharacterized protein	W5ANM1	35.91	10.45	276	48	4	3	1	1
W5ANQ6	Serine/threonine-protein phosphatase	W5ANQ6	104.43	5.91	890	45	2.9	1	1	2
W5ANS6	Uncharacterized protein	W5ANS6	24.13	4.27	181	49	17.7	3	3	3
W5ANW5	Uncharacterized protein	W5ANW5	73.47	4.89	612	30	1.6	1	1	1
W5ANZ2	Uncharacterized protein	W5ANZ2	17.78	7.82	121	51	5.8	3	1	1
W5ANZ3	Uncharacterized protein	W5ANZ3	32.12	6.56	258	34	5.4	1	1	1
W5ANZ9	Uncharacterized protein	W5ANZ9	41.1	5.56	340	93	6.5	4	3	2
W5AP06	Uncharacterized protein	W5AP06	66.77	5.42	560	33	1.4	1	1	1
W5AP21	Uncharacterized protein	W5AP21	19.8	5.08	155	58	8.4	2	1	1
W5AP33	Uncharacterized protein	W5AP33	44.4	7.18	387	386	27.6	15	8	6
W5AP46	Uncharacterized protein	W5AP46	13.93	4.37	113	61	10.6	2	2	2
W5AP65	Uncharacterized protein	W5AP65	39.46	6.18	344	29	2.9	1	1	1
W5AP71	Uncharacterized protein	W5AP71	32.32	5.89	268	69	10.8	2	2	2
W5AP83	Uncharacterized protein	W5AP83	29.31	8.69	247	33	7.3	1	1	2
W5APB6	Uncharacterized protein	W5APB6	200.86	6.43	1630	47	2.1	2	2	2
W5APE4	Uncharacterized protein	W5APE4	63.56	6.93	511	58	6.7	4	3	3
W5APF1	Uncharacterized protein (Fragment)	W5APF1	101.02	6.2	842	33	1.4	1	1	1
W5APG2	Uncharacterized protein	W5APG2	33.55	7.85	280	441	12.9	13	2	3
W5APG7	Uncharacterized protein	W5APG7	27.78	4.85	247	49	8.1	2	1	3
W5APH4	Uncharacterized protein	W5APH4	32.16	5.79	262	76	15.3	3	2	3
W5APJ8	Uncharacterized protein	W5APJ8	52.03	5.49	442	79	12.9	4	4	4
W5APK5	Uncharacterized protein	W5APK5	41.41	7.63	333	78	14.4	6	5	5
W5APN3	Uncharacterized protein	W5APN3	53.45	6.19	395	323	24.3	14	7	0
W5APP4	Uncharacterized protein	W5APP4	40.23	9.01	335	65	10.7	2	2	3
W5APU0	Uncharacterized protein (Fragment)	W5APU0	38.08	9.97	296	52	5.7	1	1	1
W5APU5	Uncharacterized protein	W5APU5	10.38	9.52	90	34	14.4	1	1	1
W5APW3	Uncharacterized protein	W5APW3	27.22	6.59	225	42	5.3	1	1	1
W5APY3	Uncharacterized protein	W5APY3	33.27	11.5	273	25	3.3	1	1	1
W5AQ04	40S ribosomal protein S8	W5AQ04	31.53	10.46	222	295	38.3	14	7	7
W5AQ05	Uncharacterized protein	W5AQ05	37.81	5.01	297	43	3.7	1	1	1
W5AQ11	Uncharacterized protein	W5AQ11	51.72	8.72	413	30	2.4	1	1	1
W5AQ28	Uncharacterized protein	W5AQ28	145.45	6.22	1209	33	1.7	1	1	2
W5AQ43	Uncharacterized protein	W5AQ43	127.36	6.53	1016	178	12	13	9	9
W5AQ74	Uncharacterized protein	W5AQ74	39.98	5.78	341	38	5.3	2	2	1
W5AQ78	Uncharacterized protein	W5AQ78	37.73	6.11	301	1188	40.5	67	12	5
W5AQ87	Uncharacterized protein	W5AQ87	15.98	7.68	129	55	25.6	4	1	1
W5AQ91	Uncharacterized protein	W5AQ91	35.37	9.12	293	164	18.8	5	4	1
W5AQ98	Uncharacterized protein	W5AQ98	38.66	5.58	342	142	14	4	2	2
W5AQA6	Uncharacterized protein	W5AQA6	87.48	5.4	711	69	8.3	4	4	4
W5AQB2	Uncharacterized protein	W5AQB2	44.53	7.71	369	40	3.5	1	1	1
W5AQB7	Uncharacterized protein	W5AQB7	18.17	5.46	147	29	6.8	1	1	1
W5AQC0	Uncharacterized protein	W5AQC0	59.69	7.96	499	105	5.8	2	2	2
W5AQD3	Uncharacterized protein	W5AQD3	42.82	5.95	346	46	10.1	3	3	1
W5AQF7	Uncharacterized protein (Fragment)	W5AQF7	28.02	9.74	207	39	3.4	1	1	1
W5AQH5	Uncharacterized protein	W5AQH5	17.17	9.47	144	57	7.6	1	1	1
W5AQI9	Uncharacterized protein	W5AQI9	117.22	5.44	828	40	1.3	1	1	1
W5AQK5	Uncharacterized protein	W5AQK5	65.21	10.07	507	53	1.8	2	1	1
W5AQK6	Uncharacterized protein	W5AQK6	79.83	6.35	652	29	1.5	1	1	1
W5AQL3	Uncharacterized protein	W5AQL3	225.36	4.88	1902	116	6.7	9	9	11
W5AQM4	Uncharacterized protein	W5AQM4	34.05	9.81	270	37	3.7	1	1	1
W5AQS7	Uncharacterized protein (Fragment)	W5AQS7	62.19	9.78	516	39	2.7	1	1	1
W5AQT0	Uncharacterized protein	W5AQT0	71.69	5.74	568	47	1.9	1	1	1
W5AQV4	Uncharacterized protein	W5AQV4	74.24	4.8	616	40	2.9	1	1	1
W5AQW2	Uncharacterized protein	W5AQW2	17.87	9.03	137	32	5.8	1	1	1
W5AQW5	Uncharacterized protein	W5AQW5	46.31	6.95	382	30	2.4	1	1	1
W5AQW7	Uncharacterized protein (Fragment)	W5AQW7	64.27	5.26	495	43	2	1	1	1
W5AQY3	Uncharacterized protein	W5AQY3	34.19	5.73	270	48	3	3	1	1
W5AQZ6	Uncharacterized protein	W5AQZ6	44.41	4.97	354	681	38.7	40	12	1
W5AR05	Uncharacterized protein	W5AR05	25.97	9.19	192	79	6.3	3	1	1
W5AR39	Uncharacterized protein (Fragment)	W5AR39	120.73	5.06	895	40	1	1	1	1
W5AR50	Uncharacterized protein	W5AR50	39.75	5.22	313	35	3.2	1	1	1
W5AR55	Uncharacterized protein	W5AR55	74.19	6.2	623	44	2.9	1	1	2
W5AR77	Uncharacterized protein	W5AR77	27.75	5.44	216	130	12	7	2	1
W5AR89	Uncharacterized protein (Fragment)	W5AR89	25.19	10.09	160	308	35	20	6	7
W5AR91	Uncharacterized protein (Fragment)	W5AR91	24.61	4.79	195	180	25.1	6	4	1
W5AR99	Uncharacterized protein (Fragment)	W5AR99	19.89	7.01	174	34	6.3	1	1	1
W5ARB6	Uncharacterized protein (Fragment)	W5ARB6	118.67	5.47	948	24	2.4	1	1	1
W5ARC6	Uncharacterized protein	W5ARC6	82.73	5.22	582	159	22.5	11	9	4
W5ARC7	Uncharacterized protein	W5ARC7	109.67	4.97	861	26	0.9	1	1	1
W5ARD4	Uncharacterized protein	W5ARD4	88.72	6.25	756	44	2.1	1	1	1
W5ARE8	Uncharacterized protein	W5ARE8	90.15	5.6	776	175	7.7	9	5	5
W5ARH8	Uncharacterized protein	W5ARH8	44.33	9.23	368	557	38.9	22	10	4
W5ARK1	Uncharacterized protein	W5ARK1	44.76	6.19	348	129	17.8	7	5	1
W5ARN8	Uncharacterized protein	W5ARN8	22.68	5.97	181	24	7.7	0	0	1
W5ARP7	Bifunctional dihydrofolate reductase-thymidylate synthase	W5ARP7	74.48	8.39	576	70	7.6	2	2	4
W5ARR0	Uncharacterized protein	W5ARR0	98.17	5.39	774	95	6.3	5	5	5
W5ART4	Uncharacterized protein	W5ART4	51.5	5.25	388	150	15.5	5	3	2
W5ARV3	Uncharacterized protein	W5ARV3	55.34	6.05	469	249	19.6	12	7	2
W5ARW7	Uncharacterized protein (Fragment)	W5ARW7	47.44	9.11	386	54	7.5	1	1	1
W5ARY1	Uncharacterized protein	W5ARY1	52.21	9.14	439	31	1.6	1	1	1
W5AS02	Uncharacterized protein	W5AS02	33.11	5.45	276	31	3.6	1	1	1
W5AS21	Uncharacterized protein	W5AS21	26.94	9.59	182	60	13.7	2	2	2
W5AS36	Uncharacterized protein	W5AS36	70.19	5.19	563	164	7.3	5	3	3
W5AS47	Uncharacterized protein (Fragment)	W5AS47	27.55	8.93	192	105	20.3	3	2	1
W5AS89	Uncharacterized protein	W5AS89	39.3	5.58	341	41	5.9	2	2	1
W5ASA4	Uncharacterized protein	W5ASA4	21.5	10.28	154	41	7.8	2	1	1
W5ASB3	Uncharacterized protein	W5ASB3	115.41	5.68	888	35	3.3	2	2	3
W5ASF3	Uncharacterized protein	W5ASF3	22.88	9	166	470	41.6	12	5	1
W5ASG4	Uncharacterized protein	W5ASG4	22.85	5.96	176	62	13.1	2	2	2
W5ASH8	Uncharacterized protein	W5ASH8	60.12	5.46	455	22	3.5	1	1	2
W5ASI4	Uncharacterized protein	W5ASI4	96.06	4.95	732	151	11.6	9	6	2
W5ASI8	Uncharacterized protein	W5ASI8	39.65	4.97	298	73	4.4	2	1	1
W5ASI9	Uncharacterized protein	W5ASI9	94.38	6.41	743	727	28.5	24	15	3
W5ASJ5	Uncharacterized protein	W5ASJ5	44.9	6.56	366	54	11.2	2	2	1
W5ASJ6	Uncharacterized protein	W5ASJ6	41.19	6.85	325	41	5.8	1	1	2
W5ASL7	Uncharacterized protein	W5ASL7	26.35	5.37	214	32	9.8	1	1	1
W5ASM7	Uncharacterized protein (Fragment)	W5ASM7	13.72	4.9	111	51	13.5	4	2	1
W5ASQ5	Uncharacterized protein	W5ASQ5	29.38	6.66	241	90	19.1	5	4	1
W5ASQ6	Uncharacterized protein	W5ASQ6	46.28	4.85	376	140	15.4	6	4	4
W5ASR5	Uncharacterized protein	W5ASR5	210.71	6.49	1701	119	2.9	5	4	4
W5ASU2	Uncharacterized protein	W5ASU2	59.03	6.78	457	21	2.6	1	1	1
W5ASV0	Uncharacterized protein	W5ASV0	56.83	5.01	461	77	6.9	2	2	2
W5ASV5	Uncharacterized protein	W5ASV5	45.09	4.9	380	212	19.7	8	5	1
W5ASV6	Uncharacterized protein (Fragment)	W5ASV6	48.93	5.32	388	34	5.2	1	1	1
W5ASV8	Uncharacterized protein (Fragment)	W5ASV8	18.7	6.09	142	52	14.8	3	2	1
W5ASW8	Uncharacterized protein (Fragment)	W5ASW8	202.14	5.18	1555	24	1.2	0	0	1
W5ASY5	Uncharacterized protein	W5ASY5	87.42	8.94	722	35	2.5	2	2	2
W5ASY9	Uncharacterized protein	W5ASY9	24.35	5.07	194	26	6.7	1	1	1
W5AT01	Uncharacterized protein	W5AT01	26.56	5.51	219	1089	36.5	31	7	7
W5AT08	Uncharacterized protein	W5AT08	68.29	6.46	541	49	3.5	1	1	2
W5AT17	Uncharacterized protein	W5AT17	107.65	4.75	897	30	1.3	1	1	1
W5AT24	Uncharacterized protein	W5AT24	111.49	7.38	909	56	1.3	1	1	0
W5AT54	Uncharacterized protein	W5AT54	39.94	5.98	336	45	10.4	2	2	3
W5AT85	Uncharacterized protein	W5AT85	91.2	8.52	724	51	1.7	1	1	1
W5ATD7	Uncharacterized protein	W5ATD7	56.04	5.72	435	77	3	3	1	1
W5ATF3	Uncharacterized protein	W5ATF3	63.57	5.75	519	48	4.8	2	1	2
W5ATG3	Cytochrome b-c1 complex subunit Rieske, mitochondrial	W5ATG3	32.77	9.03	273	166	21.2	7	4	4
W5ATH5	Uncharacterized protein	W5ATH5	17.57	10.96	125	42	13.6	2	2	2
W5ATK7	Uncharacterized protein	W5ATK7	21.15	4.71	153	68	24.8	2	2	4
W5ATP0	Uncharacterized protein	W5ATP0	106.64	8.7	787	81	5.2	4	3	3
W5ATP9	Uncharacterized protein	W5ATP9	24.87	9.39	197	209	43.1	8	5	0
W5ATQ6	Uncharacterized protein	W5ATQ6	35.34	5.89	311	169	25.1	6	4	1
W5ATQ8	Uncharacterized protein	W5ATQ8	46.08	8.6	333	27	3.9	0	0	1
W5ATW1	Uncharacterized protein	W5ATW1	30.18	4.95	237	300	34.2	19	8	1
W5ATW8	Uncharacterized protein (Fragment)	W5ATW8	7.9	8.86	64	31	18.8	1	1	1
W5ATY4	Uncharacterized protein	W5ATY4	12.8	9.41	95	111	53.7	6	4	1
W5ATY9	Uncharacterized protein (Fragment)	W5ATY9	93.55	6.07	759	35	2.8	1	1	2
W5ATZ3	Uncharacterized protein	W5ATZ3	50.14	10.27	423	29	2.6	1	1	1
W5ATZ7	Uncharacterized protein	W5ATZ7	70.14	8.77	613	29	2	1	1	1
W5AU16	Uncharacterized protein	W5AU16	85.51	5.74	665	99	11	5	4	5
W5AU24	Uncharacterized protein	W5AU24	29.47	10.75	181	33	9.4	1	1	2
W5AU32	Uncharacterized protein	W5AU32	18.37	10.56	119	26	9.2	0	0	1
W5AU55	Uncharacterized protein	W5AU55	51.31	5.27	425	157	21.4	8	6	8
W5AU57	Glucose-6-phosphate 1-dehydrogenase	W5AU57	66.12	6.02	509	143	17.1	6	6	5
W5AU68	Uncharacterized protein	W5AU68	38.4	6.64	339	27	4.7	1	1	1
W5AU72	Uncharacterized protein	W5AU72	29.47	8.8	229	38	3.9	1	1	1
W5AU73	Uncharacterized protein	W5AU73	52.37	5.81	418	210	20.1	10	6	6
W5AU78	Uncharacterized protein	W5AU78	36.1	5.39	313	41	7	1	1	2
W5AU79	Uncharacterized protein	W5AU79	48.24	9.24	417	65	2.9	1	1	1
W5AU83	Uncharacterized protein	W5AU83	29.48	5.04	231	50	6.9	1	1	1
W5AU91	Uncharacterized protein	W5AU91	126.04	6.04	957	73	3.7	3	3	4
W5AUA7	Isocitrate dehydrogenase [NADP]	W5AUA7	62.27	7.59	476	147	12.8	6	4	3
W5AUA8	Uncharacterized protein	W5AUA8	86.94	4.91	700	24	1.9	0	0	1
W5AUC7	ATP synthase subunit alpha (Fragment)	W5AUC7	42.77	7.81	358	707	29.1	28	8	1
W5AUD8	Uncharacterized protein	W5AUD8	58.94	6.3	479	67	7.7	6	4	4
W5AUF1	Uncharacterized protein	W5AUF1	173.09	5.3	1421	125	3.4	7	5	2
W5AUH7	Uncharacterized protein	W5AUH7	23.46	9.79	188	210	35.6	10	4	5
W5AUJ0	Uncharacterized protein	W5AUJ0	23.8	5.18	188	60	6.4	2	1	1
W5AUP2	Uncharacterized protein	W5AUP2	38.29	6.45	327	52	5.5	2	2	2
W5AUS0	Uncharacterized protein	W5AUS0	41.43	6.41	312	50	6.1	4	2	2
W5AUS8	Uncharacterized protein	W5AUS8	37.95	8.71	337	63	10.1	3	3	3
W5AUT3	Uncharacterized protein (Fragment)	W5AUT3	69.13	6.67	604	20	2.2	0	0	1
W5AUU7	Uncharacterized protein	W5AUU7	35.04	4.92	317	50	8.8	2	2	3
W5AUV9	Uncharacterized protein	W5AUV9	77.68	6.77	577	450	28.1	30	13	12
W5AUW2	Uncharacterized protein (Fragment)	W5AUW2	66.82	5.63	555	119	5	4	2	2
W5AUZ7	Uncharacterized protein	W5AUZ7	76.72	8.23	626	40	2.2	1	1	1
W5AV08	Eukaryotic translation initiation factor 3 subunit H	W5AV08	32.52	5.49	250	221	26.4	10	5	5
W5AV17	Uncharacterized protein	W5AV17	21.67	8.73	182	97	18.7	2	2	2
W5AV26	Uncharacterized protein	W5AV26	45.41	9.63	318	52	10.7	2	2	1
W5AV27	Uncharacterized protein	W5AV27	81.95	5.11	646	41	2.3	1	1	1
W5AV32	Uncharacterized protein	W5AV32	12.26	9.13	99	39	11.1	1	1	1
W5AV97	Uncharacterized protein	W5AV97	20.12	10.2	135	211	51.1	22	6	8
W5AVB6	Uncharacterized protein	W5AVB6	61.08	6.27	463	122	5.2	3	2	2
W5AVC0	Uncharacterized protein	W5AVC0	90.96	6.1	745	25	2.7	0	0	1
W5AVC7	Uncharacterized protein	W5AVC7	71.91	5.83	574	24	1.7	1	1	1
W5AVC9	Histidinol dehydrogenase, chloroplastic	W5AVC9	57.73	5.73	475	144	9.5	6	3	4
W5AVF0	Uncharacterized protein	W5AVF0	13.39	9.67	104	39	13.5	1	1	1
W5AVH5	Uncharacterized protein	W5AVH5	42.55	7.01	323	37	4.6	1	1	1
W5AVH6	Uncharacterized protein (Fragment)	W5AVH6	77.64	6.81	595	44	3.4	2	2	2
W5AVI0	Uncharacterized protein	W5AVI0	129.24	5.03	1104	43	1.1	2	1	1
W5AVN7	Uncharacterized protein	W5AVN7	26.28	9.24	216	43	7.9	2	2	2
W5AVN8	Uncharacterized protein	W5AVN8	43.35	8.28	320	783	23.8	39	9	6
W5AVS5	Uncharacterized protein	W5AVS5	40.26	6.12	310	197	29	9	4	8
W5AVS8	Uncharacterized protein	W5AVS8	41.81	6.48	347	31	9.5	1	1	2
W5AVV3	Uncharacterized protein	W5AVV3	37.41	5.29	321	85	19.3	6	5	1
W5AVV7	Uncharacterized protein	W5AVV7	107.02	6.03	814	38	1.2	1	1	1
W5AVW1	Uncharacterized protein	W5AVW1	41.7	7.59	337	27	3	1	1	1
W5AVW5	Uncharacterized protein	W5AVW5	35.02	6.77	281	82	7.8	1	1	1
W5AVY9	Uncharacterized protein	W5AVY9	38.06	9.47	286	32	3.1	1	1	1
W5AW10	Uncharacterized protein	W5AW10	64.77	9.12	463	31	4.8	1	1	2
W5AW17	Uncharacterized protein	W5AW17	45.2	5.31	364	50	13.7	2	2	4
W5AW22	Uncharacterized protein	W5AW22	35.48	5.14	287	54	6.3	1	1	2
W5AW27	Uncharacterized protein	W5AW27	75.78	9.07	553	43	4.5	1	1	2
W5AW34	Uncharacterized protein	W5AW34	110.24	4.92	941	48	1.5	1	1	1
W5AW38	Uncharacterized protein	W5AW38	63.48	5.55	510	77	5.3	2	2	2
W5AW39	Uncharacterized protein	W5AW39	28.87	10.55	206	107	18.9	10	3	1
W5AW41	Uncharacterized protein (Fragment)	W5AW41	75.76	5.89	636	104	6.1	4	3	1
W5AW51	3-isopropylmalate dehydrogenase	W5AW51	38.45	5.21	321	49	6.5	2	2	2
W5AW62	Oleosin	W5AW62	19.9	9.69	180	381	21.1	18	3	2
W5AW74	Uncharacterized protein	W5AW74	82.86	5.69	640	108	4.5	3	2	2
W5AW82	Uncharacterized protein	W5AW82	9.98	6.03	86	262	43	14	4	0
W5AW95	Uncharacterized protein	W5AW95	30.78	6.99	264	132	14	4	2	3
W5AWA2	Thioredoxin	W5AWA2	17.2	6.26	125	127	34.4	4	3	3
W5AWA5	Uncharacterized protein	W5AWA5	80.52	9.19	676	36	1.5	1	1	1
W5AWB7	Uncharacterized protein	W5AWB7	25.93	5.87	167	273	36.5	16	7	7
W5AWC4	Uncharacterized protein	W5AWC4	66.07	5.93	534	31	1.7	1	1	1
W5AWD0	Uncharacterized protein	W5AWD0	41.06	5.96	327	46	2.4	1	1	1
W5AWF5	Uncharacterized protein	W5AWF5	78.34	4.8	622	266	16.7	10	6	6
W5AWM0	Uncharacterized protein (Fragment)	W5AWM0	63.29	9.07	506	64	5.1	2	2	2
W5AWM3	Uncharacterized protein	W5AWM3	45.47	5.79	390	203	17.7	8	5	2
W5AWP6	Uncharacterized protein	W5AWP6	107.32	5.29	911	26	0.8	1	1	1
W5AWQ6	Uncharacterized protein	W5AWQ6	33.19	6.55	270	52	3	1	1	1
W5AWQ9	Uncharacterized protein	W5AWQ9	24.17	5.12	225	55	8	2	2	2
W5AWR0	Uncharacterized protein	W5AWR0	66.41	9.67	526	59	7.8	3	3	3
W5AWR4	Uncharacterized protein	W5AWR4	50.57	8.87	425	31	4	1	1	2
W5AWS4	Uncharacterized protein	W5AWS4	31.75	4.74	270	107	11.5	3	2	2
W5AWT0	Uncharacterized protein	W5AWT0	38.44	5.62	306	33	8.2	2	2	2
W5AWT3	Uncharacterized protein	W5AWT3	32.03	6.33	258	261	21.7	9	5	1
W5AWT7	Uncharacterized protein	W5AWT7	39.96	6.8	307	45	7.8	1	1	2
W5AWW5	Uncharacterized protein	W5AWW5	76.38	4.94	637	81	9.6	4	4	5
W5AWY8	Uncharacterized protein	W5AWY8	16.8	9.04	136	24	8.8	0	0	1
W5AWZ8	Uncharacterized protein	W5AWZ8	13.43	4.57	99	50	17.2	3	2	1
W5AX12	Uncharacterized protein (Fragment)	W5AX12	6.48	10.96	47	48	23.4	2	1	1
W5AX17	Uncharacterized protein (Fragment)	W5AX17	86.77	9.87	732	35	1.6	1	1	1
W5AX21	Uncharacterized protein	W5AX21	101.82	5.4	828	95	6.6	3	3	5
W5AX28	Uncharacterized protein	W5AX28	78.2	6.88	640	44	1.7	1	1	1
W5AX37	Uncharacterized protein (Fragment)	W5AX37	68.83	9.37	553	48	2	1	1	1
W5AX48	Uncharacterized protein	W5AX48	10.74	5.66	89	113	28.1	3	2	2
W5AX55	Uncharacterized protein (Fragment)	W5AX55	35.24	7.81	283	66	20.1	4	4	0
W5AX71	Uncharacterized protein	W5AX71	33.64	9.9	260	125	18.5	4	3	3
W5AX94	Uncharacterized protein	W5AX94	37.25	9.38	306	83	6.5	5	2	1
W5AXD5	Acyl-[acyl-carrier-protein] desaturase	W5AXD5	50.08	6.04	392	62	6.9	3	2	2
W5AXD7	Uncharacterized protein	W5AXD7	34.16	8.36	270	33	3.7	1	1	1
W5AXE2	Uncharacterized protein	W5AXE2	46.32	6.03	388	34	5.4	1	1	2
W5AXF2	Uncharacterized protein	W5AXF2	49.09	9.56	392	426	22.4	23	7	1
W5AXH2	Proliferating cell nuclear antigen	W5AXH2	28.37	4.59	224	274	40.2	13	8	9
W5AXH6	Uncharacterized protein	W5AXH6	47.69	5.43	379	37	1.3	2	1	1
W5AXI8	Uncharacterized protein	W5AXI8	31.87	5.03	242	62	11.2	2	2	1
W5AXJ7	Uncharacterized protein	W5AXJ7	22.24	5.68	177	27	5.1	1	1	1
W5AXM0	Uncharacterized protein	W5AXM0	75.83	7.99	601	126	10.8	6	6	3
W5AXN0	Uncharacterized protein	W5AXN0	27.87	9.68	262	75	3.4	2	1	1
W5AXN1	Uncharacterized protein	W5AXN1	29.02	5.41	219	95	26.9	7	5	4
W5AXQ7	Uncharacterized protein	W5AXQ7	33.18	7.68	290	22	4.8	0	0	1
W5AXR2	Uncharacterized protein	W5AXR2	37.32	9.08	311	68	3.5	3	1	1
W5AXS5	Uncharacterized protein	W5AXS5	21.19	9.22	154	129	29.2	6	3	1
W5AXT4	Uncharacterized protein	W5AXT4	48.49	7.05	391	45	2.3	1	1	1
W5AXU1	Uncharacterized protein	W5AXU1	24.8	5.35	193	24	4.1	1	1	0
W5AXU3	Uncharacterized protein	W5AXU3	23.13	6.85	172	27	5.8	1	1	1
W5AXX2	Uncharacterized protein	W5AXX2	48.88	9.89	328	73	4.6	1	1	1
W5AXY5	Uncharacterized protein	W5AXY5	38.47	4.35	322	43	2.8	1	1	1
W5AXZ5	Uncharacterized protein	W5AXZ5	15.2	5.41	134	28	5.2	1	1	1
W5AY29	Uncharacterized protein	W5AY29	76.37	7.89	630	192	14.9	8	7	1
W5AY35	Uncharacterized protein (Fragment)	W5AY35	75.4	5.22	600	55	6.5	4	4	4
W5AY37	Uncharacterized protein	W5AY37	47.01	5.55	357	212	21.3	8	6	3
W5AY47	Uncharacterized protein	W5AY47	67.47	6.33	553	55	3.8	3	2	2
W5AY60	Uncharacterized protein	W5AY60	70.33	9.04	546	50	3.1	2	2	2
W5AY62	Uncharacterized protein	W5AY62	59	5.12	441	41	2	1	1	1
W5AY74	Uncharacterized protein	W5AY74	30.02	6.31	243	183	22.6	8	4	2
W5AY86	Uncharacterized protein (Fragment)	W5AY86	38.87	9.9	286	24	8	0	0	3
W5AY94	Uncharacterized protein	W5AY94	59.01	6.09	466	55	6.7	1	1	2
W5AY97	Uncharacterized protein	W5AY97	44.01	4.91	402	23	3	0	0	1
W5AY99	Uncharacterized protein	W5AY99	74.27	7.29	599	42	1.7	1	1	1
W5AYA4	Uncharacterized protein	W5AYA4	25.78	4.82	210	39	5.2	1	1	1
W5AYA8	Uncharacterized protein (Fragment)	W5AYA8	31.29	9.13	246	59	3.7	3	1	1
W5AYC1	Uncharacterized protein	W5AYC1	21.59	8.95	177	88	18.6	3	2	2
W5AYC3	Uncharacterized protein	W5AYC3	60.23	8.84	432	63	3.2	2	1	1
W5AYC7	Uncharacterized protein	W5AYC7	101.88	4.94	790	27	1.9	1	1	1
W5AYD6	Uncharacterized protein (Fragment)	W5AYD6	53.69	7.09	435	35	3.7	1	1	1
W5AYH7	Uncharacterized protein	W5AYH7	53.03	5.54	426	31	5.6	1	1	2
W5AYI1	Uncharacterized protein	W5AYI1	44.7	6.37	377	95	5.8	3	2	1
W5AYK3	Uncharacterized protein	W5AYK3	16.64	4.8	130	40	7.7	1	1	1
W5AYL3	Uncharacterized protein	W5AYL3	92.06	9.1	670	45	2.1	1	1	1
W5AYL5	Uncharacterized protein	W5AYL5	87.81	5.7	681	173	7.9	6	4	5
W5AYL9	Uncharacterized protein (Fragment)	W5AYL9	75.99	5.13	600	25	4.3	0	0	2
W5AYP4	Uncharacterized protein	W5AYP4	18.47	3.79	158	36	9.5	1	1	1
W5AYQ1	Uncharacterized protein	W5AYQ1	100.02	7.08	743	137	11.2	7	6	2
W5AYQ6	Anamorsin homolog	W5AYQ6	33.48	4.76	267	76	22.1	5	5	2
W5AYR7	Uncharacterized protein	W5AYR7	78.69	6.23	597	42	2	1	1	1
W5AYV5	Uncharacterized protein	W5AYV5	50.85	8.99	412	24	3.2	1	1	1
W5AYX0	Uncharacterized protein	W5AYX0	47.2	6.92	380	47	5.8	1	1	1
W5AZ11	Uncharacterized protein	W5AZ11	19.06	5.89	152	39	17.8	1	1	2
W5AZ14	Uncharacterized protein (Fragment)	W5AZ14	39.03	10.06	325	135	12.6	5	3	3
W5AZ21	Uncharacterized protein	W5AZ21	239.85	4.65	1785	104	5.6	7	7	1
W5AZ23	Uncharacterized protein	W5AZ23	113.31	5.52	918	34	2.4	1	1	2
W5AZ41	Uncharacterized protein	W5AZ41	81.13	8.71	656	29	1.8	1	1	1
W5AZ53	Uncharacterized protein (Fragment)	W5AZ53	47.98	6.45	406	58	9.1	3	2	3
W5AZ93	Uncharacterized protein	W5AZ93	16.4	9.46	140	32	8.6	1	1	1
W5AZE9	Uncharacterized protein	W5AZE9	71.23	6.42	554	42	2.3	1	1	1
W5AZG3	Uncharacterized protein	W5AZG3	57.79	6.87	467	53	7.9	2	2	3
W5AZH8	Uncharacterized protein	W5AZH8	79.33	8.78	560	657	31.3	26	13	2
W5AZJ1	Uncharacterized protein	W5AZJ1	47.34	6.43	373	489	32.7	26	10	1
W5AZJ2	Uncharacterized protein	W5AZJ2	23.07	6.3	172	45	10.5	3	2	2
W5AZJ3	40S ribosomal protein S12	W5AZJ3	18.85	5.34	143	253	51.7	9	6	2
W5AZK5	Uncharacterized protein	W5AZK5	137.53	5.32	1118	33	0.9	1	1	1
W5AZL7	Uncharacterized protein (Fragment)	W5AZL7	10.47	4.84	87	33	12.6	1	1	1
W5AZN5	Uncharacterized protein	W5AZN5	50.49	4.6	400	45	8.5	3	3	3
W5AZN8	Uncharacterized protein (Fragment)	W5AZN8	34.74	6.06	299	55	9.4	2	2	2
W5AZP3	Uncharacterized protein (Fragment)	W5AZP3	39.54	7.68	320	56	6.3	1	1	2
W5AZS2	Uncharacterized protein	W5AZS2	9.48	4.33	86	80	27.9	1	1	1
W5AZS5	Uncharacterized protein	W5AZS5	35.25	7.04	278	37	3.6	1	1	1
W5AZS6	40S ribosomal protein S6	W5AZS6	36.88	10.66	250	224	20.8	12	5	2
W5AZT9	Uncharacterized protein	W5AZT9	95.37	4.71	766	92	8.7	5	4	1
W5AZU3	Uncharacterized protein	W5AZU3	42.88	7.52	340	94	15.9	3	3	4
W5AZV5	Uncharacterized protein	W5AZV5	71.19	8.72	573	48	6.1	3	3	3
W5AZW2	Aldose 1-epimerase	W5AZW2	40.81	5.16	335	150	22.4	5	4	2
W5AZX4	Uncharacterized protein (Fragment)	W5AZX4	22.74	7.85	173	29	8.1	1	1	1
W5AZY7	Uncharacterized protein	W5AZY7	36.95	9.66	255	27	6.3	1	1	1
W5AZY9	Uncharacterized protein (Fragment)	W5AZY9	25.57	4.71	216	50	4.2	1	1	1
W5B016	Uncharacterized protein	W5B016	26.71	7.68	208	155	31.7	12	5	6
W5B041	Uncharacterized protein	W5B041	87.06	9.24	669	36	1.5	1	1	1
W5B086	Uncharacterized protein	W5B086	15.34	7.71	104	46	18.3	1	1	1
W5B089	Uncharacterized protein	W5B089	33.65	8.56	288	55	8.3	2	2	2
W5B0B2	Uncharacterized protein	W5B0B2	9.26	9.62	74	42	16.2	1	1	1
W5B0B7	Uncharacterized protein (Fragment)	W5B0B7	36.79	6.76	278	35	3.6	1	1	1
W5B0C1	Uncharacterized protein	W5B0C1	31.49	6.59	252	31	12.7	3	3	2
W5B0C2	Uncharacterized protein	W5B0C2	83.22	6.21	650	39	1.8	1	1	1
W5B0E3	Uncharacterized protein	W5B0E3	19.08	9.87	151	41	7.9	2	1	1
W5B0G4	Uncharacterized protein	W5B0G4	19.73	5.42	171	63	15.2	2	2	1
W5B0H4	Uncharacterized protein	W5B0H4	48.06	8.85	334	56	9	2	2	1
W5B0I4	Uncharacterized protein	W5B0I4	8.92	4.23	75	134	22.7	4	1	1
W5B0J1	Uncharacterized protein	W5B0J1	33.95	5.68	264	42	8.3	1	1	2
W5B0K0	Uncharacterized protein (Fragment)	W5B0K0	67.5	8.02	569	235	16	10	6	7
W5B0L4	Uncharacterized protein	W5B0L4	127.79	6.64	1006	59	3.5	2	1	3
W5B0L7	Uncharacterized protein	W5B0L7	11.41	4.88	89	46	18	1	1	1
W5B0N4	Uncharacterized protein	W5B0N4	98.75	6.04	763	33	2.1	2	1	1
W5B0P4	Uncharacterized protein	W5B0P4	59.55	5.98	493	122	3.2	2	1	1
W5B0Q9	Xylose isomerase	W5B0Q9	62.23	5.36	480	805	44.6	47	17	18
W5B0R5	Ribosome biogenesis protein WDR12 homolog	W5B0R5	52.89	5.76	435	72	6	3	2	2
W5B0R6	Uncharacterized protein	W5B0R6	67.18	5.65	556	328	25.5	14	11	11
W5B0S2	Uncharacterized protein	W5B0S2	39.42	8.16	330	130	17	6	5	5
W5B0T0	Uncharacterized protein	W5B0T0	63.14	5.23	509	33	1.8	1	1	1
W5B0W3	40S ribosomal protein SA	W5B0W3	35.57	4.87	304	490	37.8	19	8	2
W5B100	Uncharacterized protein	W5B100	31.43	5.64	258	58	8.1	3	2	2
W5B116	Uncharacterized protein	W5B116	56.01	5.54	408	32	9.6	1	1	1
W5B122	Uncharacterized protein	W5B122	66.77	5.77	547	156	12.2	6	5	1
W5B125	Uncharacterized protein (Fragment)	W5B125	55.12	9.17	426	30	2.6	1	1	1
W5B150	Uncharacterized protein	W5B150	125.28	7.9	1016	34	1.1	1	1	1
W5B154	Uncharacterized protein	W5B154	49.71	5.1	380	30	2.9	1	1	1
W5B169	Uncharacterized protein	W5B169	34.24	7.68	262	48	11.8	2	2	3
W5B182	Uncharacterized protein	W5B182	161.93	6.48	1263	28	1.4	2	2	2
W5B193	Uncharacterized protein	W5B193	75.12	8.66	539	446	28.9	17	9	2
W5B198	Uncharacterized protein (Fragment)	W5B198	120.12	5.09	1006	469	16.2	18	12	0
W5B1B3	Uncharacterized protein	W5B1B3	19.86	5.54	148	82	9.5	2	1	1
W5B1C0	Uncharacterized protein (Fragment)	W5B1C0	48.12	9.66	349	43	2.9	1	1	1
W5B1E5	Superoxide dismutase [Cu-Zn]	W5B1E5	16.66	5.71	152	488	42.8	18	4	1
W5B1F1	Uncharacterized protein (Fragment)	W5B1F1	65.9	7.61	526	164	23.4	9	8	9
W5B1I9	Uncharacterized protein (Fragment)	W5B1I9	34.55	10.38	276	108	7.2	3	2	2
W5B1K1	Uncharacterized protein	W5B1K1	184.13	5.8	1515	97	5.3	7	6	8
W5B1K8	Adenylyl-sulfate kinase	W5B1K8	26.72	6.13	208	23	4.3	1	1	1
W5B1L6	Uncharacterized protein	W5B1L6	15.05	10	106	188	38.7	8	3	1
W5B1N0	Uncharacterized protein	W5B1N0	129.05	9.03	1023	63	3.6	4	3	3
W5B1P6	Uncharacterized protein	W5B1P6	38.14	6.02	290	118	15.5	6	4	4
W5B1Q4	Uncharacterized protein	W5B1Q4	23.36	5.35	182	66	18.7	2	2	2
W5B1R7	Condensin complex subunit 1	W5B1R7	166.63	5.23	1318	47	1.4	2	2	1
W5B1S5	Uncharacterized protein	W5B1S5	58.41	5.46	474	236	22.2	13	7	8
W5B1U4	Uncharacterized protein	W5B1U4	29.26	4.47	226	166	25.2	9	5	1
W5B1W4	Uncharacterized protein	W5B1W4	32.95	4.56	251	105	10.8	3	2	2
W5B201	Glucose-6-phosphate 1-dehydrogenase	W5B201	68.8	6.67	530	91	11.1	5	5	5
W5B212	Uncharacterized protein	W5B212	128.46	6	1006	36	1.2	1	1	1
W5B239	Uncharacterized protein (Fragment)	W5B239	50.9	6.1	420	41	2.6	1	1	1
W5B293	Uncharacterized protein	W5B293	53.52	8.97	409	91	5.4	3	2	2
W5B2D5	Uncharacterized protein	W5B2D5	37.49	9.74	289	36	8.3	1	1	1
W5B2F5	Ribosomal protein L15	W5B2F5	28.89	11.79	204	68	10.8	2	1	2
W5B2I8	Uncharacterized protein	W5B2I8	46.66	8.8	376	37	2.7	1	1	1
W5B2J4	Uncharacterized protein	W5B2J4	25.81	5.95	217	102	12.9	2	2	2
W5B2K5	Uncharacterized protein	W5B2K5	29.71	9.27	249	83	10	3	2	1
W5B2L1	Uncharacterized protein (Fragment)	W5B2L1	53.88	9.65	451	55	2.9	1	1	1
W5B2N2	Uncharacterized protein	W5B2N2	18.77	4.53	154	29	5.8	1	1	1
W5B2P8	Uncharacterized protein (Fragment)	W5B2P8	22.34	9.98	177	196	26	10	4	5
W5B2R4	Uncharacterized protein	W5B2R4	77.91	5.08	633	28	1.4	1	1	1
W5B2T7	Uncharacterized protein	W5B2T7	134.71	5.3	1068	88	2.6	4	3	1
W5B2U4	Uncharacterized protein	W5B2U4	197.85	5.95	1625	47	2.2	2	2	3
W5B2U9	Uncharacterized protein	W5B2U9	19.81	4.56	176	77	7.4	2	1	1
W5B2V1	Uncharacterized protein	W5B2V1	25.93	4.75	213	56	6.1	2	1	1
W5B2Z5	Uncharacterized protein	W5B2Z5	54.84	6.14	424	78	8	3	3	3
W5B302	Uncharacterized protein	W5B302	36.81	5.43	313	70	6.4	2	1	2
W5B304	Uncharacterized protein	W5B304	22.02	8.87	214	57	6.1	1	1	1
W5B322	Uncharacterized protein	W5B322	43.81	9.02	322	38	2.8	1	1	1
W5B335	Uncharacterized protein	W5B335	20.1	4.57	162	46	8	1	1	1
W5B346	Uncharacterized protein (Fragment)	W5B346	68.66	9.07	478	350	31.8	19	11	0
W5B347	Uncharacterized protein	W5B347	62.54	7.18	509	71	5.7	4	3	1
W5B352	Uncharacterized protein (Fragment)	W5B352	11.43	9.68	99	39	10.1	1	1	1
W5B354	Uncharacterized protein	W5B354	108.53	6.31	926	82	7.8	5	4	6
W5B357	Uncharacterized protein	W5B357	33.24	9.13	293	104	18.1	6	4	1
W5B368	Uncharacterized protein	W5B368	67.11	7.11	535	116	6.7	3	3	1
W5B375	Uncharacterized protein	W5B375	15.94	5.3	133	84	21.1	3	3	3
W5B398	Uncharacterized protein	W5B398	18.91	11.47	167	48	6.6	1	1	1
W5B3C2	Uncharacterized protein	W5B3C2	155	5.75	1219	326	13.3	18	12	3
W5B3F3	Cytosine-specific methyltransferase	W5B3F3	202.56	5.86	1531	86	2.9	4	4	4
W5B3P9	Uncharacterized protein	W5B3P9	109.01	5.06	904	34	1.3	1	1	1
W5B3Q4	Uncharacterized protein	W5B3Q4	9.87	4.58	73	123	45.2	5	2	1
W5B3S3	Uncharacterized protein	W5B3S3	14.24	5.39	115	42	25.2	2	2	2
W5B3T0	Uncharacterized protein	W5B3T0	39.56	5.02	347	73	12.4	3	3	3
W5B3U9	Uncharacterized protein (Fragment)	W5B3U9	10.82	5.17	88	76	27.3	3	1	2
W5B419	Uncharacterized protein	W5B419	42.01	6.37	342	38	7.3	1	1	2
W5B421	Uncharacterized protein	W5B421	29.77	8.76	236	226	20.8	6	3	4
W5B487	Uncharacterized protein	W5B487	89.95	6.68	679	29	1.5	1	1	1
W5B491	Uncharacterized protein	W5B491	43.65	5.86	357	135	21.8	8	6	4
W5B495	Uncharacterized protein	W5B495	40.91	5.42	329	57	3	1	1	1
W5B499	Uncharacterized protein	W5B499	23.35	4.91	196	67	9.7	1	1	1
W5B4A2	Uncharacterized protein	W5B4A2	35.82	10.26	284	97	13.4	5	3	2
W5B4A3	Uncharacterized protein	W5B4A3	105.73	9.1	759	82	3.7	3	2	2
W5B4B1	Uncharacterized protein	W5B4B1	26.76	5.9	204	44	5.9	1	1	1
W5B4B5	Elongation factor 1-alpha	W5B4B5	61.15	8.93	455	639	27.5	49	12	1
W5B4B7	Uncharacterized protein (Fragment)	W5B4B7	102.85	5.48	787	167	12.7	11	9	9
W5B4C2	Uncharacterized protein	W5B4C2	120.97	6.17	922	301	16.5	16	10	1
W5B4C8	Uncharacterized protein	W5B4C8	35.82	8.74	266	29	6	1	1	2
W5B4D0	Uncharacterized protein	W5B4D0	27.14	6.38	219	35	3.2	1	1	1
W5B4D2	Uncharacterized protein	W5B4D2	42.74	6.36	350	74	12	4	4	4
W5B4E9	Ubiquitin carboxyl-terminal hydrolase	W5B4E9	94.17	9.14	748	51	4.4	4	3	3
W5B4G1	Uncharacterized protein	W5B4G1	63.54	4.78	518	317	26.8	16	10	10
W5B4G2	Lon protease homolog, mitochondrial	W5B4G2	111.84	5.44	861	173	9.4	6	5	1
W5B4J0	Uncharacterized protein	W5B4J0	167.2	5.6	1325	44	0.9	1	1	1
W5B4J3	Uncharacterized protein (Fragment)	W5B4J3	27.11	10	202	197	40.1	11	7	5
W5B4J7	Uncharacterized protein	W5B4J7	18.52	11.1	116	89	31.9	7	3	1
W5B4K9	Uncharacterized protein	W5B4K9	66.4	8.98	486	108	7.8	3	2	3
W5B4N8	Uncharacterized protein	W5B4N8	33.15	4.74	267	30	4.5	1	1	1
W5B4Q0	Uncharacterized protein	W5B4Q0	199.64	8.26	1592	75	1.6	3	2	1
W5B4V1	Uncharacterized protein (Fragment)	W5B4V1	44.67	5.74	343	191	24.8	8	5	2
W5B4W3	Uncharacterized protein	W5B4W3	33.2	6.67	272	41	3.7	1	1	1
W5B4W4	Uncharacterized protein	W5B4W4	58.77	7.57	452	72	4.6	2	2	2
W5B4W8	Uncharacterized protein (Fragment)	W5B4W8	25.71	9.64	206	42	5.3	1	1	1
W5B4Y2	Uncharacterized protein (Fragment)	W5B4Y2	30.91	5.99	256	64	11.3	2	2	1
W5B501	Uncharacterized protein	W5B501	25.43	6.03	208	33	5.3	1	1	1
W5B525	Uncharacterized protein	W5B525	10.68	10.15	69	173	53.6	10	4	2
W5B541	Uncharacterized protein	W5B541	44.01	6.13	366	38	3.3	1	1	1
W5B544	Uncharacterized protein	W5B544	38.17	9.86	282	28	3.5	1	1	1
W5B589	Uncharacterized protein	W5B589	30.59	9.8	214	42	9.3	1	1	1
W5B590	Uncharacterized protein	W5B590	47.48	4.99	367	230	39	12	10	2
W5B5B0	Uncharacterized protein (Fragment)	W5B5B0	4.64	4.85	35	66	34.3	2	1	1
W5B5B4	Uncharacterized protein	W5B5B4	69.42	4.51	552	51	8.2	4	3	3
W5B5B5	Uncharacterized protein	W5B5B5	18.1	11.09	114	81	32.5	7	3	1
W5B5C3	Uncharacterized protein	W5B5C3	62.17	6.13	454	24	1.5	1	1	1
W5B5C6	Uncharacterized protein	W5B5C6	27.95	5.68	209	51	5.7	1	1	1
W5B5D4	Uncharacterized protein	W5B5D4	7.96	8.09	65	69	49.2	1	1	1
W5B5E4	Uncharacterized protein	W5B5E4	34.43	6.86	313	93	10.9	4	3	1
W5B5F3	Uncharacterized protein (Fragment)	W5B5F3	70.61	9.9	614	78	3.7	2	2	2
W5B5F7	Uncharacterized protein	W5B5F7	77.53	5.71	633	152	15.3	9	7	1
W5B5G1	60S ribosomal protein L18	W5B5G1	25.64	11.47	187	201	18.7	4	2	1
W5B5H0	Uncharacterized protein (Fragment)	W5B5H0	6.94	11.63	53	26	37.7	1	1	1
W5B5I7	Uncharacterized protein	W5B5I7	64.31	9.46	479	50	2.5	2	1	1
W5B5J8	Uncharacterized protein (Fragment)	W5B5J8	6.72	6.78	50	59	48	2	1	1
W5B5M5	Uncharacterized protein	W5B5M5	56.08	8.96	445	633	22.5	30	10	5
W5B5P0	Uncharacterized protein	W5B5P0	17.44	4.39	135	50	22.2	5	3	3
W5B5Q1	Uncharacterized protein	W5B5Q1	29.74	5.81	253	119	13.4	4	3	3
W5B5Q3	Uncharacterized protein	W5B5Q3	17.67	4.98	135	41	7.4	1	1	1
W5B5R3	Sucrose synthase	W5B5R3	103.83	6.06	816	91	5.6	8	4	2
W5B5R7	Uncharacterized protein	W5B5R7	148.29	4.31	1244	44	0.8	1	1	1
W5B5R9	Uncharacterized protein	W5B5R9	40.27	5.53	331	46	15.7	2	1	1
W5B5S8	Uncharacterized protein	W5B5S8	28.67	8.34	243	59	5.3	1	1	1
W5B5S9	Uncharacterized protein	W5B5S9	12.19	8.66	89	68	32.6	3	2	2
W5B5V4	Uncharacterized protein (Fragment)	W5B5V4	20.04	4.98	160	227	43.8	10	5	6
W5B5W5	Uncharacterized protein	W5B5W5	49.72	7.26	419	156	12.9	5	4	4
W5B5X2	Uncharacterized protein (Fragment)	W5B5X2	27.28	6.38	228	44	6.1	1	1	1
W5B5X9	Uncharacterized protein	W5B5X9	32.8	6	251	33	3.6	1	1	1
W5B5Y0	Uncharacterized protein (Fragment)	W5B5Y0	36.94	6.31	286	33	4.2	1	1	1
W5B622	Uncharacterized protein	W5B622	55.48	5.26	461	92	5.6	5	2	2
W5B638	Uncharacterized protein	W5B638	25.19	11.27	205	89	9.3	4	2	2
W5B649	Uncharacterized protein	W5B649	73.75	6.14	515	33	5.2	2	1	1
W5B650	Uncharacterized protein	W5B650	57.08	5.38	437	194	15.8	12	6	2
W5B6L8	Uncharacterized protein	W5B6L8	132.07	4.76	1031	92	5.7	8	6	6
W5B6P4	Uncharacterized protein	W5B6P4	48.63	6.14	416	31	3.4	1	1	1
W5B6S8	Uncharacterized protein	W5B6S8	55.28	5.97	470	303	20.2	14	8	1
W5B6T6	Uncharacterized protein	W5B6T6	100.07	6.79	743	119	11.2	8	6	2
W5B6U4	ATP-dependent Clp protease proteolytic subunit	W5B6U4	32.53	8.47	286	35	2.8	1	1	1
W5B6W0	Uncharacterized protein	W5B6W0	28.4	5.87	217	60	13.4	1	1	1
W5B6W1	Uncharacterized protein	W5B6W1	55.19	5.73	425	90	19.1	10	8	3
W5B703	Uncharacterized protein	W5B703	91.05	5.03	744	36	3.1	2	2	2
W5B740	Uncharacterized protein	W5B740	33.48	5.56	280	27	6.4	1	1	2
W5B772	Ubiquitin carboxyl-terminal hydrolase	W5B772	151.24	5.54	1119	447	19.4	25	16	17
W5B777	Serine hydroxymethyltransferase	W5B777	46.01	8.78	347	220	21.3	8	5	7
W5B791	Uncharacterized protein	W5B791	28.38	10.37	239	49	6.7	1	1	1
W5B7D0	Uncharacterized protein	W5B7D0	42.46	7.6	364	87	17	6	5	1
W5B7E8	Uncharacterized protein	W5B7E8	22.51	5.51	182	34	4.9	1	1	1
W5B7G7	Uncharacterized protein (Fragment)	W5B7G7	17.58	5.41	126	45	27	3	3	1
W5B7J0	Uncharacterized protein	W5B7J0	12.36	10.96	96	402	47.9	17	4	0
W5B7R5	Uncharacterized protein (Fragment)	W5B7R5	4.88	4.79	42	65	31	1	1	1
W5B7R8	Uncharacterized protein	W5B7R8	33.62	5.51	295	326	23.7	10	5	2
W5B7V5	Uncharacterized protein	W5B7V5	42.76	4.76	348	49	9.2	3	3	4
W5B7W5	Uncharacterized protein	W5B7W5	30.08	6.15	244	74	22.5	3	2	1
W5B7Y4	Uncharacterized protein	W5B7Y4	76.19	7.55	659	68	8.6	5	4	4
W5B7Y9	Aminomethyltransferase	W5B7Y9	45.57	8.11	357	102	12	6	4	4
W5B7Z6	Adenosylhomocysteinase	W5B7Z6	62.15	5.56	485	690	29.9	43	13	2
W5B805	Uncharacterized protein	W5B805	14.29	6.84	113	23	10.6	0	0	1
W5B823	Uncharacterized protein	W5B823	35.21	9.85	239	35	3.3	1	1	1
W5B841	Uncharacterized protein	W5B841	66.02	6.54	550	64	3.8	4	2	2
W5B870	Uncharacterized protein	W5B870	29.39	8.29	227	54	30.8	4	4	0
W5B873	Uncharacterized protein	W5B873	53.71	6.06	441	166	20.4	12	5	1
W5B8B7	Uncharacterized protein	W5B8B7	20.75	4.92	165	62	20	3	3	1
W5B8C0	Uncharacterized protein	W5B8C0	78.79	5.16	605	172	18.8	7	7	7
W5B8D7	Glutamate dehydrogenase	W5B8D7	63.57	9.14	524	134	16.2	6	5	6
W5B8T9	Uncharacterized protein	W5B8T9	49.21	6.62	402	143	15.2	5	4	6
W5B8U4	Uncharacterized protein	W5B8U4	30.07	4.84	262	42	5.3	1	1	1
W5B8U8	Uncharacterized protein (Fragment)	W5B8U8	47.72	5.58	377	26	3.7	1	1	1
W5B8V9	Uncharacterized protein	W5B8V9	41.01	5.74	341	49	3.2	1	1	1
W5B8X6	Uncharacterized protein	W5B8X6	35.39	5.97	311	203	29.9	7	5	2
W5B8Y8	Uncharacterized protein	atp4(=orf25)	24.47	9.44	189	73	14.8	3	2	1
W5B8Z1	Uncharacterized protein	W5B8Z1	56.73	6.4	482	59	6	3	2	2
W5B8Z5	Uncharacterized protein	W5B8Z5	44.27	9.26	368	626	40.5	21	10	3
W5B953	Uncharacterized protein (Fragment)	W5B953	39.48	8.77	342	22	2.3	1	1	1
W5B976	Uncharacterized protein	W5B976	38.14	8.12	341	180	10.6	5	3	2
W5B9A0	Uncharacterized protein	W5B9A0	45.74	9.57	318	52	3.5	1	1	0
W5B9K5	Uncharacterized protein	W5B9K5	110.17	7.25	887	262	16	15	9	8
W5B9Q2	Uncharacterized protein	W5B9Q2	33.61	6.14	285	247	28.4	9	4	3
W5B9Z5	Uncharacterized protein	W5B9Z5	35.7	10.06	244	273	52	22	11	3
W5B9Z6	Uncharacterized protein	W5B9Z6	124.61	6.65	973	53	3.7	3	3	3
W5BAH6	Uncharacterized protein	W5BAH6	45.52	6.02	403	33	2.5	1	1	1
W5BAQ6	Uncharacterized protein	W5BAQ6	48.32	7.84	406	53	4.2	1	1	2
W5BAR5	Uncharacterized protein	W5BAR5	15.8	9	125	59	8.8	2	1	1
W5BAR8	Uncharacterized protein	W5BAR8	28.15	7.07	265	80	9.8	1	1	2
W5BB33	Uncharacterized protein	W5BB33	57.98	5.43	488	31	1.8	1	1	1
W5BBA0	Uncharacterized protein	W5BBA0	37.98	8.24	291	80	13.4	3	2	3
W5BBE8	Uncharacterized protein	W5BBE8	53.28	5.87	395	308	30.6	15	9	1
W5BBF3	Uncharacterized protein	W5BBF3	110.86	9.17	845	73	5.2	4	3	4
W5BBF9	Uncharacterized protein	W5BBF9	42.77	8.9	360	67	7.2	2	2	2
W5BBK0	Uncharacterized protein	W5BBK0	55.16	5.65	426	117	29.1	11	8	2
W5BBP4	Uncharacterized protein	W5BBP4	45.18	7.55	393	64	5.6	1	1	2
W5BBQ4	Uncharacterized protein (Fragment)	W5BBQ4	13.87	9.11	133	53	19.5	2	2	2
W5BBS7	Uncharacterized protein	W5BBS7	51.27	5.65	428	194	14.5	10	5	6
W5BC61	Uncharacterized protein	W5BC61	39.41	5.07	327	60	4.3	2	1	1
W5BCB5	Uncharacterized protein	W5BCB5	48.9	9.25	400	71	12.3	2	2	3
W5BCI3	Peptidyl-prolyl cis-trans isomerase	W5BCI3	68.04	5.61	487	231	14.6	8	5	1
W5BCK7	Uncharacterized protein	W5BCK7	129	5.33	1034	63	2.2	1	1	1
W5BCR4	Uncharacterized protein	W5BCR4	48.64	6.23	411	30	2.4	1	1	1
W5BCR9	Uncharacterized protein (Fragment)	W5BCR9	19.38	11.39	122	68	18.9	5	2	1
W5BCT8	Uncharacterized protein	W5BCT8	46.41	4.99	376	62	9.6	3	2	3
W5BD02	Uncharacterized protein	W5BD02	24.03	4.92	203	37	11.3	2	2	2
W5BD24	Uncharacterized protein	W5BD24	43	8.29	320	757	30.3	36	8	1
W5BD38	Pyruvate kinase	W5BD38	48.52	8.25	385	407	28.3	18	8	8
W5BD57	Uncharacterized protein	W5BD57	115.39	5.99	917	580	30.4	33	24	11
W5BDG4	Uncharacterized protein	W5BDG4	15.18	6.9	129	27	7.8	1	1	1
W5BDI4	Uncharacterized protein	W5BDI4	72.31	8.84	576	364	8.2	12	3	4
W5BDK4	Uncharacterized protein	W5BDK4	28.04	6.97	229	68	9.6	3	2	1
W5BDM2	Uncharacterized protein	W5BDM2	83.64	5.07	647	1580	42.3	73	24	1
W5BDN0	Uncharacterized protein	W5BDN0	41.32	5.63	338	38	7.1	1	1	2
W5BDW8	Uncharacterized protein	W5BDW8	40.01	4.84	314	124	8.9	4	2	1
W5BE20	Uncharacterized protein	W5BE20	34.54	6.7	268	480	23.9	28	6	0
W5BE28	Uncharacterized protein (Fragment)	W5BE28	5.69	6.92	45	30	26.7	1	1	1
W5BE38	Oleosin	W5BE38	18.18	9.21	160	387	41.3	26	5	5
W5BE41	Uncharacterized protein	W5BE41	34.24	4.93	284	78	14.8	5	4	2
W5BE96	Glutathione peroxidase	W5BE96	22.7	6.73	168	132	16.7	7	3	1
W5BEA4	Uncharacterized protein	W5BEA4	30.2	5.37	261	66	5.4	2	1	1
W5BEB5	Uncharacterized protein	W5BEB5	45.75	5.94	362	81	3.9	2	1	1
W5BEC9	Uncharacterized protein	W5BEC9	19.8	8.8	170	46	8.2	1	1	1
W5BEI3	Uncharacterized protein	W5BEI3	34.78	5.93	302	43	4.3	1	1	1
W5BEK6	Uncharacterized protein	W5BEK6	38.87	5.48	317	145	23.3	7	5	7
W5BEM5	Uncharacterized protein	W5BEM5	11.68	8.9	85	42	27.1	1	1	2
W5BES8	Uncharacterized protein	W5BES8	28.63	5.79	189	50	5.8	1	1	1
W5BES9	Uncharacterized protein (Fragment)	W5BES9	12.46	12.38	100	55	9	2	1	1
W5BET4	Uncharacterized protein	W5BET4	41.31	9.1	350	95	9.1	7	4	4
W5BEV6	Uncharacterized protein	W5BEV6	108	5.36	897	300	16.3	17	11	0
W5BEW0	Uncharacterized protein	W5BEW0	30.88	4.55	266	45	7.5	3	2	2
W5BF08	Uncharacterized protein	W5BF08	63.66	5.91	537	231	17.5	10	7	4
W5BF33	Uncharacterized protein	W5BF33	30.48	4.96	282	37	10.6	2	2	2
W5BF69	Uncharacterized protein	W5BF69	77.33	6.11	659	211	15.2	8	6	2
W5BFA5	Uncharacterized protein	W5BFA5	44.76	6.19	348	134	14.4	6	4	0
W5BFB4	Histone H2B	W5BFB4	23.82	10	152	522	38.8	42	5	1
W5BFB7	Uncharacterized protein	W5BFB7	23.06	10.56	159	138	30.8	10	6	8
W5BFF1	Uncharacterized protein	W5BFF1	70.69	5.2	540	37	2.2	1	1	1
W5BFI4	Uncharacterized protein	W5BFI4	63.03	5.91	495	47	4.6	2	2	2
W5BFL5	Uncharacterized protein	W5BFL5	53.77	5.61	445	30	3.1	1	1	1
W5BFL7	Uncharacterized protein	W5BFL7	83.43	5.1	587	87	15.5	7	6	1
W5BG00	Uncharacterized protein	W5BG00	23.59	10.23	169	27	11.2	1	1	1
W5BG59	Uncharacterized protein	W5BG59	7.19	4.29	58	32	24.1	1	1	1
W5BG88	Uncharacterized protein	W5BG88	67.11	8.92	558	26	4.3	1	1	2
W5BG93	Uncharacterized protein (Fragment)	W5BG93	88.1	11.36	737	63	3.1	2	2	1
W5BGA8	Uncharacterized protein	W5BGA8	22.73	4.62	202	34	6.9	1	1	1
W5BGF3	Uncharacterized protein	W5BGF3	32.67	8.86	275	176	11.6	10	3	3
W5BGH0	Uncharacterized protein	W5BGH0	44.35	8.95	365	285	24.1	12	8	1
W5BGH1	Uncharacterized protein	W5BGH1	34.95	6.19	294	72	9.9	3	2	2
W5BGH9	Uncharacterized protein	W5BGH9	77.37	6.16	649	32	2.2	1	1	1
W5BGI9	Uncharacterized protein	W5BGI9	7.17	5.33	56	36	17.9	1	1	1
W5BGK3	Uncharacterized protein	W5BGK3	27.13	5.68	227	150	24.7	7	4	3
W5BGL0	Uncharacterized protein	W5BGL0	32.39	6.33	262	133	21.4	6	5	1
W5BGL9	Uncharacterized protein	W5BGL9	66.74	8.83	522	107	9	5	5	1
W5BGM7	Uncharacterized protein	W5BGM7	16.9	10.17	144	49	25.7	4	3	3
W5BGP8	Uncharacterized protein	W5BGP8	13.56	8.91	108	51	9.3	1	1	1
W5BGQ4	3-oxoacyl-[acyl-carrier-protein] synthase	W5BGQ4	47.45	5.33	408	152	7.6	9	3	3
W5BGT6	Uncharacterized protein	W5BGT6	48.91	6.35	363	69	8.8	4	3	3
W5BGW1	Uncharacterized protein	W5BGW1	31.6	9.88	272	136	18.8	4	3	4
W5BH09	Uncharacterized protein	W5BH09	73.39	8.78	586	1013	31.1	46	15	7
W5BH20	Anamorsin homolog	W5BH20	43.89	7.94	360	66	14.4	3	3	1
W5BH26	Uncharacterized protein	W5BH26	41.68	9.28	301	518	36.9	20	8	2
W5BH30	Uncharacterized protein	W5BH30	24.69	5.76	196	46	10.7	2	2	1
W5BH76	Uncharacterized protein	W5BH76	37.39	5.19	283	40	6.7	1	1	1
W5BH79	Uncharacterized protein	W5BH79	55.38	9.15	421	64	4	1	1	2
W5BH99	GrpE protein homolog	W5BH99	35.97	5.76	287	59	10.8	2	2	2
W5BHD7	Uncharacterized protein	W5BHD7	32.36	5.32	275	76	7.3	3	2	2
W5BHF2	Uncharacterized protein	W5BHF2	58.87	4.51	415	454	25.5	28	10	10
W5BHG0	Uncharacterized protein	W5BHG0	19.63	4.66	147	109	28.6	5	3	1
W5BHI5	Uncharacterized protein (Fragment)	W5BHI5	18.17	11.24	137	97	37.2	5	4	1
W5BHL8	Uncharacterized protein	W5BHL8	89.48	6.76	701	42	1.3	1	1	1
W5BHR2	Uncharacterized protein (Fragment)	W5BHR2	50.55	4.49	395	194	14.7	8	5	3
W5BHX2	Uncharacterized protein	W5BHX2	37.59	7.53	292	164	16.8	3	2	3
W5BI11	Uncharacterized protein	W5BI11	16.95	7.9	130	78	22.3	6	3	3
W5BIF5	Pyruvate kinase	W5BIF5	61.22	6.21	502	127	15.1	5	4	1
W5BIR7	Uncharacterized protein	W5BIR7	88.1	5.44	638	35	4.2	3	2	1
W5BIX1	Uncharacterized protein (Fragment)	W5BIX1	30.32	5.57	226	62	9.7	2	2	2
W5BIX8	Uncharacterized protein	W5BIX8	28.84	5.26	237	55	5.1	1	1	1
W5BJ58	Uncharacterized protein	W5BJ58	47.41	9.28	330	45	3.3	1	1	1
W5BJ98	Uncharacterized protein	W5BJ98	39.17	6.53	305	442	44.6	21	11	4
W5BJA1	Uncharacterized protein	W5BJA1	33.24	5.63	291	33	5.5	2	2	1
W5BJH2	Uncharacterized protein	W5BJH2	38.65	9.25	314	151	10.2	3	2	2
W5BJH6	Uncharacterized protein	W5BJH6	27.54	9.88	228	55	7.5	3	1	2
W5BJN3	Uncharacterized protein	W5BJN3	87.55	5.22	687	29	1.3	1	1	1
W5BJP9	Uncharacterized protein	W5BJP9	74.58	6.08	617	148	10.9	6	5	1
W5BJW4	Uncharacterized protein	W5BJW4	84.52	8.66	589	52	5.1	2	2	3
W5BJX9	Eukaryotic translation initiation factor 3 subunit M	W5BJX9	52.46	5.19	416	144	14.7	6	3	1
W5BK42	Uncharacterized protein	W5BK42	53.89	3.76	478	48	2.5	1	1	1
W5BK70	Uncharacterized protein	W5BK70	115.79	7.04	886	110	8.9	9	8	3
W5BK82	Uncharacterized protein	W5BK82	190.34	9.68	1647	26	0.7	0	0	1
W5BKE5	Uncharacterized protein	W5BKE5	49.71	5.68	381	211	27	13	9	1
W5BKN5	Uncharacterized protein (Fragment)	W5BKN5	32.04	4.77	272	58	7.4	2	2	3
W5BKP1	Uncharacterized protein	W5BKP1	28	7.98	243	84	15.6	2	2	2
W5BKQ5	Uncharacterized protein	W5BKQ5	68.41	5.71	561	52	2.5	1	1	1
W5BKZ9	60S ribosome subunit biogenesis protein NIP7 homolog	W5BKZ9	23.68	9.51	188	39	4.3	1	1	1
W5BL06	Uncharacterized protein	W5BL06	142.45	6.08	1095	271	12.4	12	9	3
W5BL29	Uncharacterized protein	W5BL29	78.79	9.19	555	374	28.8	20	11	1
W5BL90	Uncharacterized protein (Fragment)	W5BL90	9.19	9	69	136	29	5	2	1
W5BLE0	Uncharacterized protein	W5BLE0	75.75	8.83	540	431	24.6	16	8	1
W5BLE9	Uncharacterized protein	W5BLE9	15.62	4.71	132	100	29.5	4	2	1
W5BLH6	Uncharacterized protein	W5BLH6	81.6	5.05	707	22	1.6	0	0	1
W5BLI1	Uncharacterized protein	W5BLI1	230.84	7.91	1875	121	5.1	8	6	2
W5BLI2	Uncharacterized protein	W5BLI2	81.46	5.82	697	45	3.2	1	1	2
W5BLM4	Uncharacterized protein	W5BLM4	125.51	8.34	976	193	9.6	7	6	1
W5BLN6	Uncharacterized protein	W5BLN6	61.74	6.39	496	62	8.3	5	4	4
W5BLN8	Uncharacterized protein	W5BLN8	39.48	6.57	335	34	6	1	1	2
W5BLX3	Uncharacterized protein	W5BLX3	152.4	6.46	1268	111	4.3	5	4	4
W5BLY1	Uncharacterized protein	W5BLY1	49.91	6.19	403	130	12.2	5	4	1
W5BM01	Uncharacterized protein	W5BM01	34.99	5.16	271	170	17.3	6	4	1
W5BM42	Uncharacterized protein	W5BM42	180.14	8.56	1542	72	1.6	2	2	2
W5BM45	Uncharacterized protein	W5BM45	87.03	4.75	692	137	11	8	5	2
W5BME5	Thioredoxin	W5BME5	15.68	5.29	119	70	30.3	4	3	2
W5BME8	Uncharacterized protein (Fragment)	W5BME8	34.04	9.34	281	132	15.7	4	3	1
W5BMF1	Uncharacterized protein	W5BMF1	35.98	5.49	274	45	4	1	1	1
W5BMG0	Uncharacterized protein	W5BMG0	78.61	6.06	606	30	1.8	1	1	1
W5BMI1	Uncharacterized protein	W5BMI1	66.4	9.31	519	32	2.1	1	1	1
W5BMJ1	Beta-amylase	W5BMJ1	64.7	5.29	505	208	10.9	6	3	1
W5BMK0	Uncharacterized protein	W5BMK0	21.23	5.43	160	44	28.8	2	2	2
W5BMM7	Uncharacterized protein	W5BMM7	25.74	6.05	204	73	21.6	5	4	2
W5BMN0	Uncharacterized protein	W5BMN0	134.78	5.02	1138	524	17.1	21	14	2
W5BMQ3	Uncharacterized protein	W5BMQ3	52.9	6.18	458	127	15.1	5	5	6
W5BMS1	Uncharacterized protein (Fragment)	W5BMS1	28.13	5.67	238	63	5.9	2	1	1
W5BMW7	Uncharacterized protein	W5BMW7	29.52	4.52	226	186	25.2	10	5	1
W5BMX6	Uncharacterized protein	W5BMX6	108.33	6.56	848	164	16.9	10	8	10
W5BN02	Uncharacterized protein	W5BN02	33.23	4.95	260	58	9.6	2	2	2
W5BN46	Uncharacterized protein	W5BN46	20.79	4.42	162	268	42	20	5	3
W5BN51	Uncharacterized protein	W5BN51	69.69	5.82	561	207	12.3	8	4	5
W5BNA4	Uncharacterized protein	W5BNA4	27.13	5.19	206	43	12.6	1	1	2
W5BNC0	Uncharacterized protein	W5BNC0	9.79	10.71	72	43	11.1	1	1	1
W5BNG7	Uncharacterized protein	W5BNG7	56.16	8.44	431	46	3	1	1	1
W5BNJ7	Uncharacterized protein	W5BNJ7	18.88	9.57	130	436	60	17	6	1
W5BNN1	Uncharacterized protein	W5BNN1	9.64	9.75	69	76	14.5	4	1	1
W5BNP0	Uncharacterized protein	W5BNP0	47.69	6.54	360	219	28.6	16	8	1
W5BNP5	Malic enzyme	W5BNP5	75.32	5.67	623	53	7.9	2	2	1
W5BNR6	Uncharacterized protein	W5BNR6	75.05	9.32	536	311	23.3	17	10	1
W5BNS0	Histone H2A	W5BNS0	17.05	10.05	135	49	11.9	3	2	1
W5BNV2	Uncharacterized protein	W5BNV2	74.49	5.59	654	38	2.4	1	1	1
W5BNZ6	Uncharacterized protein	W5BNZ6	20.8	10.67	145	234	40.7	12	6	3
W5BP17	Uncharacterized protein	W5BP17	30.28	8.73	240	38	8.8	1	1	1
W5BP23	Uncharacterized protein	W5BP23	214.53	5.47	1715	142	7.2	7	6	9
W5BP86	Uncharacterized protein	W5BP86	32.5	9.24	284	34	4.9	1	1	1
W5BPH7	Uncharacterized protein	W5BPH7	304.29	6.32	2398	70	1.7	4	4	3
W5BPI1	Uncharacterized protein	W5BPI1	37.69	6.47	305	262	25.2	11	5	2
W5BPL1	Uncharacterized protein	W5BPL1	19.42	7.1	172	34	14	2	2	1
W5BPN7	Uncharacterized protein	W5BPN7	49.62	6.04	416	204	15.1	7	5	6
W5BQ08	Uncharacterized protein	W5BQ08	27.35	6.31	250	39	4.4	1	1	1
W5BQ14	Uncharacterized protein	W5BQ14	11.22	5.47	90	31	12.2	1	1	0
W5BQ35	Uncharacterized protein	W5BQ35	33.77	6.8	274	97	16.4	5	5	5
W5BQC3	Uncharacterized protein	W5BQC3	33.2	9.13	293	97	14.7	5	3	1
W5BQC5	Uncharacterized protein	W5BQC5	50.74	5.89	433	62	9.9	2	2	3
W5BR90	Uncharacterized protein	W5BR90	31.19	8.83	255	227	11.8	6	2	2
W5BRD6	Uncharacterized protein	W5BRD6	86.94	6.21	680	56	1.8	2	1	1
W5BRG4	Uncharacterized protein	W5BRG4	35.71	5.27	306	54	5.9	3	2	0
W5BRS1	Uncharacterized protein	W5BRS1	12.51	5.89	97	82	16.5	4	2	2
W5BRS6	Uncharacterized protein	W5BRS6	53.14	5.87	393	377	30.8	17	9	1
W5BRT4	Uncharacterized protein	W5BRT4	18.93	5.83	146	129	43.8	5	5	6
W5BS26	Ubiquitin carboxyl-terminal hydrolase	W5BS26	50.71	5.88	379	26	5.3	1	1	2
W5BSD6	Uncharacterized protein	W5BSD6	75.15	4.84	577	242	20.3	12	7	9
W5BSJ9	Uncharacterized protein	W5BSJ9	21.12	9.82	164	381	29.9	17	4	2
W5BT17	Uncharacterized protein	W5BT17	7.51	8.77	55	38	27.3	2	1	1
W5BTA4	Uncharacterized protein (Fragment)	W5BTA4	39.71	5.06	273	73	8.8	2	2	2
W5BTN0	Uncharacterized protein	W5BTN0	331.09	6.08	2792	77	0.9	2	2	2
W5BTR1	Uncharacterized protein	W5BTR1	35.25	10.06	244	295	46.7	21	11	3
W5BTZ9	Uncharacterized protein	W5BTZ9	23.32	5.8	194	269	32.5	11	5	2
W5BU71	Uncharacterized protein (Fragment)	W5BU71	57.7	6.56	484	178	17.6	7	5	1
W5BU85	Uncharacterized protein	W5BU85	95.94	4.94	731	137	9.4	7	5	1
W5BUC2	Uncharacterized protein (Fragment)	W5BUC2	5.01	8.48	38	50	23.7	1	1	1
W5BUD0	Uncharacterized protein	W5BUD0	45.01	4.9	380	256	19.7	11	6	1
W5BUE8	Uncharacterized protein	W5BUE8	111.8	5.46	927	388	18.3	18	12	1
W5BUF4	Uncharacterized protein	W5BUF4	37.84	6.27	301	573	30.2	40	9	0
W5BUR9	Uncharacterized protein	W5BUR9	43.41	8.57	348	56	10.9	3	3	3
W5BV64	Uncharacterized protein	W5BV64	34.75	5.05	272	31	12.5	2	2	1
W5BVC3	Uncharacterized protein (Fragment)	W5BVC3	11.69	5.16	88	146	34.1	9	3	2
W5BVW5	Uncharacterized protein	W5BVW5	87.44	5.95	711	55	5.1	2	2	1
W5BW25	Uncharacterized protein	W5BW25	58.06	5.75	451	213	19.1	9	5	7
W5BW70	Uncharacterized protein	W5BW70	109.67	8.37	869	27	1.4	1	1	1
W5BW98	Uncharacterized protein (Fragment)	W5BW98	61.45	8.75	483	46	6	1	1	3
W5BWC6	Uncharacterized protein (Fragment)	W5BWC6	3.86	4.87	30	54	70	2	2	2
W5BWK2	Uncharacterized protein	W5BWK2	42.89	7.01	320	777	30.3	37	8	1
W5BWY2	6,7-dimethyl-8-ribityllumazine synthase (Fragment)	W5BWY2	16.39	6.32	139	40	11.5	1	1	1
W5BWZ6	Uncharacterized protein	W5BWZ6	57.08	4.57	463	66	8.6	2	2	3
W5BX18	Uncharacterized protein	W5BX18	71.06	8.86	379	78	10.3	4	3	3
W5BX28	Peptidyl-prolyl cis-trans isomerase	W5BX28	67.79	5.45	487	209	14.6	8	5	1
W5BX49	Uncharacterized protein	W5BX49	27.96	8.73	214	44	5.6	2	1	1
W5BX55	Uncharacterized protein	W5BX55	241.09	4.69	1785	105	5.3	7	7	1
W5BXA9	Uncharacterized protein (Fragment)	W5BXA9	17.34	5.69	124	55	27.4	3	3	1
W5BXB7	Uncharacterized protein (Fragment)	W5BXB7	41.41	9.18	356	232	25	8	5	1
W5BY00	Uncharacterized protein	W5BY00	71.86	9.06	572	251	22.7	12	8	10
W5BYB8	Uncharacterized protein	W5BYB8	51.15	6.93	404	36	3.5	3	1	1
W5BYM8	Uncharacterized protein	W5BYM8	47.48	5.55	388	195	23.2	15	6	1
W5BYT8	Uncharacterized protein	W5BYT8	64.36	5.47	534	72	8.1	3	3	1
W5BYX3	Uncharacterized protein	W5BYX3	16.07	9.75	132	168	27.3	12	3	1
W5BZ06	Uncharacterized protein	W5BZ06	73.19	8.82	587	67	4.9	2	2	2
W5BZ25	Uncharacterized protein	W5BZ25	275.67	6.42	2150	91	2.8	5	5	6
W5BZM2	Uncharacterized protein	W5BZM2	16.13	8.79	110	46	11.8	1	1	1
W5BZV6	Uncharacterized protein	W5BZV6	73.64	5.64	557	42	2.2	1	1	1
W5BZZ2	Uncharacterized protein	W5BZZ2	41.62	9.34	301	490	31.2	22	8	2
W5C065	Uncharacterized protein	W5C065	9.22	6.54	86	97	19.8	2	1	1
W5C0C1	Uncharacterized protein (Fragment)	W5C0C1	14.44	4.6	116	53	8.6	1	1	1
W5C0F1	Uncharacterized protein	W5C0F1	74.62	6.39	604	114	8.4	4	4	1
W5C0F5	Uncharacterized protein	W5C0F5	11.2	4.4	92	44	15.2	1	1	1
W5C0G4	Uncharacterized protein (Fragment)	W5C0G4	12.85	5.49	109	37	7.3	3	1	1
W5C0I0	Uncharacterized protein	W5C0I0	43.38	5.14	345	161	23.2	7	6	7
W5C0M1	Uncharacterized protein	W5C0M1	86.31	7.02	714	56	3.2	1	1	1
W5C0W7	Uncharacterized protein	W5C0W7	45.53	5.73	340	74	15.3	4	3	1
W5C162	Uncharacterized protein	W5C162	16.04	7.68	129	137	35.7	6	2	2
W5C1B6	Uncharacterized protein	W5C1B6	27.37	4.74	208	114	15.9	4	3	1
W5C1E9	Uncharacterized protein	W5C1E9	19.41	11.39	122	57	18.9	3	2	1
W5C1X8	Uncharacterized protein	W5C1X8	89.36	9.25	725	30	1.7	1	1	1
W5C227	Uncharacterized protein	W5C227	42.88	8.23	351	201	26.8	9	6	2
W5C275	Superoxide dismutase	W5C275	29.56	7.9	228	516	43	26	8	2
W5C2B0	Uncharacterized protein (Fragment)	W5C2B0	26.55	5.53	211	37	9	1	1	1
W5C2D5	Uncharacterized protein	W5C2D5	37.37	5.53	312	44	12.2	2	2	4
W5C2E9	Uncharacterized protein	W5C2E9	133.01	6.25	1079	88	5.7	4	3	6
W5C2F4	Uncharacterized protein	W5C2F4	93.4	5.37	754	41	2.9	2	2	1
W5C3E3	Uncharacterized protein	W5C3E3	51.62	6.29	420	38	12.6	2	2	5
W5C3E7	Uncharacterized protein	W5C3E7	44.66	9.07	337	55	10.1	3	3	3
W5C3F9	Uncharacterized protein	W5C3F9	222.1	7.1	1808	183	9	12	9	7
W5C3H4	Proteasome subunit alpha type	W5C3H4	29.48	5.39	235	165	20	7	4	4
W5C3J1	Uncharacterized protein	W5C3J1	8.82	11.46	80	34	11.3	1	1	1
W5C3Q8	Ribosomal protein L19	W5C3Q8	32.33	11.44	212	325	16.5	13	3	1
W5C3Y8	Uncharacterized protein	W5C3Y8	125.76	5.42	1016	21	1.3	0	0	1
W5C3Z0	Uncharacterized protein	W5C3Z0	34.29	4.96	292	220	15.8	9	4	4
W5C4H2	Malic enzyme	W5C4H2	60.45	5.06	499	54	10.2	3	2	0
W5C4L3	Uncharacterized protein	W5C4L3	43.93	5.54	381	155	19.2	5	4	1
W5C4S6	Uncharacterized protein	W5C4S6	34.53	9.09	305	66	7.5	3	2	1
W5C4T7	Uncharacterized protein	W5C4T7	33.2	9.13	293	137	14.3	6	4	2
W5C4W1	Uncharacterized protein (Fragment)	W5C4W1	9.21	9.4	69	27	11.6	1	1	1
W5C4W2	Uncharacterized protein	W5C4W2	117.6	6.17	898	249	16.9	14	10	1
W5C4W9	Uncharacterized protein	W5C4W9	9.46	4.97	76	67	53.9	3	3	3
W5C563	Uncharacterized protein	W5C563	36.07	6.06	314	110	15.3	5	4	3
W5C570	Uncharacterized protein	W5C570	28.34	4.54	233	91	10.7	2	2	2
W5C5D3	Uncharacterized protein (Fragment)	W5C5D3	44.16	6.41	346	39	11	2	2	3
W5C5F1	Uncharacterized protein (Fragment)	W5C5F1	20.96	4.49	163	153	27.6	14	3	1
W5C5K8	Uncharacterized protein	W5C5K8	56.31	8.16	448	77	6.5	4	3	1
W5C5N9	Uncharacterized protein	W5C5N9	18.75	9.57	129	431	59.7	17	6	1
W5C618	Lon protease homolog, mitochondrial	W5C618	125	5.47	981	223	9.7	8	6	2
W5C654	Uncharacterized protein (Fragment)	W5C654	51.92	8.88	420	34	4.5	1	1	2
W5C698	Uncharacterized protein	W5C698	58.17	5.19	423	67	16.5	4	4	3
W5C6E7	Uncharacterized protein	W5C6E7	50.2	8.49	368	105	19	7	5	6
W5C6M0	Pyruvate kinase	W5C6M0	67.97	5.58	569	127	13.4	5	4	1
W5C6M5	Uncharacterized protein	W5C6M5	66.86	9.36	516	63	4.5	2	2	2
W5C6M7	Uncharacterized protein (Fragment)	W5C6M7	61.91	9.25	441	54	7	2	2	2
W5C6U6	Uncharacterized protein	W5C6U6	30.39	5.71	249	148	26.9	8	4	1
W5C753	Aldose 1-epimerase	W5C753	40.69	5.27	335	96	16.4	4	4	1
W5C7G6	Uncharacterized protein	W5C7G6	28.54	4.72	245	65	12.7	5	3	4
W5C7G8	Uncharacterized protein	W5C7G8	28.84	4.98	220	136	21.4	6	4	1
W5C7J3	Uncharacterized protein	W5C7J3	35.54	5.11	267	124	23.2	6	5	6
W5C7N4	Uncharacterized protein	W5C7N4	125.38	8.46	976	206	9.6	7	6	1
W5C821	Uncharacterized protein	W5C821	9.42	7.88	67	274	76.1	12	3	1
W5C8A1	Uncharacterized protein (Fragment)	W5C8A1	54.42	6.23	433	162	21.9	8	6	2
W5C8D1	Uncharacterized protein	W5C8D1	28.24	4.5	218	305	43.1	18	6	7
W5C8N6	40S ribosomal protein S6	W5C8N6	37.15	10.67	250	338	33.2	15	5	3
W5C911	Uncharacterized protein	W5C911	15.36	4.87	130	69	10	3	1	1
W5C953	Uncharacterized protein (Fragment)	W5C953	92.8	5.35	735	33	3.5	1	1	3
W5C9A5	Uncharacterized protein	W5C9A5	12.32	4.6	102	38	17.6	1	1	1
W5C9P4	Uncharacterized protein	W5C9P4	67.34	8.09	537	119	6.7	3	3	1
W5C9Q4	Uncharacterized protein	W5C9Q4	49.08	6.33	424	144	19.6	12	7	5
W5C9W7	Uncharacterized protein	W5C9W7	114.75	5.37	879	132	9	10	9	3
W5CA59	Uncharacterized protein (Fragment)	W5CA59	6.62	9.11	49	44	24.5	1	1	1
W5CA65	Uncharacterized protein	W5CA65	111.09	6.06	911	65	1.5	2	1	1
W5CA69	Uricase	W5CA69	28.7	7.07	227	32	7.9	1	1	2
W5CAA2	Uncharacterized protein (Fragment)	W5CAA2	74.5	5.24	563	34	3.2	1	1	1
W5CAA5	Uncharacterized protein	W5CAA5	27.07	5.19	206	294	32.5	9	4	5
W5CAC0	Uncharacterized protein	W5CAC0	89.31	5.54	656	33	2.7	1	1	2
W5CAC3	Uncharacterized protein	W5CAC3	19.76	6.74	153	264	29.4	9	4	1
W5CAD8	Uncharacterized protein	W5CAD8	47.5	6.24	395	67	5.3	2	2	2
W5CAF1	Uncharacterized protein	W5CAF1	75.5	5.16	602	61	5	3	2	3
W5CAF4	Uncharacterized protein	W5CAF4	15.16	5.82	121	45	9.1	1	1	1
W5CAI0	Uncharacterized protein	W5CAI0	55.99	5.46	428	358	21.7	14	7	2
W5CAK9	Uncharacterized protein (Fragment)	W5CAK9	36.67	5.02	291	65	10.7	4	2	2
W5CAL8	Uncharacterized protein	W5CAL8	32.05	4.96	271	68	6.3	1	1	1
W5CAS0	Uncharacterized protein	W5CAS0	117.3	6.7	956	50	4.2	3	3	3
W5CAS5	Uncharacterized protein	W5CAS5	20.16	9.84	132	141	35.6	9	4	2
W5CAT9	Uncharacterized protein (Fragment)	W5CAT9	6.65	6.08	50	103	42	3	2	2
W5CAW4	Uncharacterized protein	W5CAW4	153.61	8.5	1154	112	4.2	4	3	1
W5CAW6	Uncharacterized protein (Fragment)	W5CAW6	21.17	6.18	166	33	11.4	2	2	1
W5CAY5	Uncharacterized protein (Fragment)	W5CAY5	54.03	8.42	446	101	10.5	4	3	1
W5CAZ9	Uncharacterized protein	W5CAZ9	90.75	5.9	719	53	3.1	2	2	2
W5CB01	Uncharacterized protein	W5CB01	36.16	12.37	291	29	2.7	1	1	1
W5CB07	Uncharacterized protein	W5CB07	59.58	10.32	510	27	1.8	1	1	1
W5CB88	Uncharacterized protein (Fragment)	W5CB88	20.5	5.09	139	111	10.8	3	1	1
W5CB91	Uncharacterized protein	W5CB91	20.35	5.15	162	172	30.2	10	5	1
W5CBA1	Uncharacterized protein	W5CBA1	50.04	5.83	382	40	5.2	2	2	2
W5CBC0	Uncharacterized protein	W5CBC0	19.97	6.37	147	31	6.8	1	1	1
W5CBC1	Uncharacterized protein (Fragment)	W5CBC1	33.98	4.72	282	46	3.5	1	1	1
W5CBD6	Uncharacterized protein	W5CBD6	57.11	5.99	440	57	4.3	2	2	1
W5CBE3	Glycylpeptide N-tetradecanoyltransferase	W5CBE3	22.69	5.05	181	96	14.4	3	2	2
W5CBF3	Uncharacterized protein	W5CBF3	53.66	6.38	442	43	11.5	3	3	4
W5CBG4	Uncharacterized protein	W5CBG4	41.82	5.25	351	121	8.3	3	2	2
W5CBH3	Uncharacterized protein (Fragment)	W5CBH3	38.81	6.22	300	87	14.7	5	5	2
W5CBH8	Uncharacterized protein (Fragment)	W5CBH8	34.09	8.37	278	144	19.4	11	4	2
W5CBI9	Uncharacterized protein	W5CBI9	19.21	4.66	156	55	9.6	2	1	1
W5CBL4	Uncharacterized protein (Fragment)	W5CBL4	13.86	4.34	108	32	8.3	1	1	1
W5CBS4	Uncharacterized protein	W5CBS4	254.07	6.18	2046	49	1.7	2	2	3
W5CBW0	Uncharacterized protein	W5CBW0	46.24	4.66	380	48	2.6	1	1	1
W5CBW8	Uncharacterized protein (Fragment)	W5CBW8	7.59	4.61	62	87	24.2	2	1	1
W5CBX7	Uncharacterized protein	W5CBX7	68.05	4.97	549	124	9.1	6	3	1
W5CBZ5	Uncharacterized protein	W5CBZ5	12.28	10.81	81	52	21	2	2	2
W5CC01	Uncharacterized protein (Fragment)	W5CC01	42.01	8.69	324	42	3.4	1	1	1
W5CC03	Uncharacterized protein (Fragment)	W5CC03	105.38	5.63	842	54	1.4	1	1	1
W5CC40	Uncharacterized protein	W5CC40	41.24	7.05	317	244	35.6	9	6	3
W5CC41	Uncharacterized protein (Fragment)	W5CC41	21.18	4.72	142	59	20.4	3	3	1
W5CCA1	Uncharacterized protein	W5CCA1	23.37	7.78	182	64	27.5	3	2	2
W5CCA9	Fructose-bisphosphate aldolase (Fragment)	W5CCA9	45.37	6.09	357	1781	57.1	70	16	0
W5CCB2	Uncharacterized protein (Fragment)	W5CCB2	15.77	9.7	108	36	10.2	1	1	1
W5CCB8	Uncharacterized protein	W5CCB8	68.77	6.34	505	97	18.8	5	5	1
W5CCC1	Uncharacterized protein	W5CCC1	19.14	5.29	145	34	9	1	1	1
W5CCF5	Uncharacterized protein (Fragment)	W5CCF5	30.57	7.9	237	22	11.8	0	0	2
W5CCF9	Uncharacterized protein	W5CCF9	16.25	9.73	121	148	28.1	7	2	1
W5CCH5	Uncharacterized protein	W5CCH5	21.58	10.32	143	109	22.4	5	2	1
W5CCI5	Uncharacterized protein	W5CCI5	46.56	5.29	381	99	2.6	3	1	1
W5CCJ5	Uncharacterized protein	W5CCJ5	32.39	4.92	234	66	8.5	3	2	2
W5CCL7	Uncharacterized protein	W5CCL7	68.92	9	517	67	2.3	2	1	1
W5CCN3	Uncharacterized protein	W5CCN3	126.88	5.3	1034	258	15.6	16	12	0
W5CCP4	Uncharacterized protein	W5CCP4	51.85	9.26	360	30	5.8	1	1	2
W5CCT9	Uncharacterized protein	W5CCT9	23.03	5.02	176	101	35.2	4	4	4
W5CCZ1	Uncharacterized protein	W5CCZ1	33.71	5.63	270	24	3.3	2	1	1
W5CD13	Uncharacterized protein (Fragment)	W5CD13	154.24	5.72	1199	33	1.7	1	1	2
W5CD23	Uncharacterized protein	W5CD23	32.2	4.31	269	38	4.1	1	1	1
W5CD33	Uncharacterized protein	W5CD33	28.45	6.17	227	28	12.3	1	1	2
W5CD76	Uncharacterized protein	W5CD76	131.09	7.51	997	186	6.5	6	5	5
W5CD85	Uncharacterized protein	W5CD85	50.67	7.99	363	36	4.7	1	1	2
W5CD98	Uncharacterized protein (Fragment)	W5CD98	29.92	5.37	220	38	10	1	1	1
W5CDA6	Uncharacterized protein	W5CDA6	32.34	9.07	259	64	6.6	1	1	1
W5CDA9	Uncharacterized protein	W5CDA9	26.15	5.69	218	33	6	1	1	1
W5CDC5	Uncharacterized protein	W5CDC5	67.13	5.3	511	39	5.9	2	2	1
W5CDD3	Uncharacterized protein	W5CDD3	34.86	4.37	282	132	23	8	6	1
W5CDG5	Uncharacterized protein	W5CDG5	63.65	5.43	515	390	35.5	22	13	0
W5CDH0	Uncharacterized protein	W5CDH0	25.32	9.05	196	32	5.1	1	1	1
W5CDH8	Uncharacterized protein	W5CDH8	123.3	6.02	966	363	11.8	20	10	0
W5CDI7	DNA-directed RNA polymerase	W5CDI7	145.09	9.05	1131	28	1.2	1	1	1
W5CDN8	Uncharacterized protein	W5CDN8	54.09	4.68	447	694	24.2	37	8	1
W5CDP3	Uncharacterized protein	W5CDP3	30.36	9.06	239	36	5.4	1	1	1
W5CDS1	Uncharacterized protein (Fragment)	W5CDS1	9.28	4.65	68	31	16.2	1	1	1
W5CDW4	Uncharacterized protein	W5CDW4	26.12	10.65	162	145	19.8	4	3	3
W5CDW8	Triosephosphate isomerase	W5CDW8	31.41	5.34	256	170	28.1	6	5	2
W5CDX4	Uncharacterized protein	W5CDX4	35.06	5.91	290	73	5.5	1	1	1
W5CDY1	Uncharacterized protein	W5CDY1	63.3	6.59	474	58	4.4	1	1	1
W5CE53	Uncharacterized protein	W5CE53	31.14	8.53	223	50	4.5	1	1	1
W5CE64	Uncharacterized protein	W5CE64	49.95	4.79	379	70	7.7	4	2	3
W5CE66	Uncharacterized protein (Fragment)	W5CE66	13.07	4.57	120	123	33.3	3	2	1
W5CE79	Uncharacterized protein	W5CE79	17.69	10.32	133	43	10.5	3	1	1
W5CE89	Uncharacterized protein	W5CE89	14.99	5.24	121	50	9.9	1	1	1
W5CEA0	Uncharacterized protein	W5CEA0	22.84	5.64	169	322	44.4	13	7	1
W5CEF6	Uncharacterized protein	W5CEF6	35.49	9.59	279	105	5.4	2	1	1
W5CEF9	Uncharacterized protein	W5CEF9	12.03	8.89	97	48	14.4	1	1	1
W5CEG1	Uncharacterized protein	W5CEG1	17.51	8.99	131	883	60.3	34	6	1
W5CEI8	Uncharacterized protein	W5CEI8	17.83	4.58	145	56	8.3	1	1	1
W5CEL6	Reticulon-like protein	W5CEL6	33.86	8.57	248	31	3.6	1	1	1
W5CEM1	Uncharacterized protein	W5CEM1	141.27	6.17	1096	23	0.6	1	1	1
W5CEP0	Uncharacterized protein (Fragment)	W5CEP0	12	9.3	81	48	9.9	2	1	1
W5CEP3	Uncharacterized protein	W5CEP3	71.15	5.02	578	97	7.8	3	3	3
W5CEQ9	Uncharacterized protein	W5CEQ9	50.6	5.88	388	26	2.1	1	1	1
W5CEU8	Uncharacterized protein	W5CEU8	42.98	5.42	340	23	2.4	1	1	1
W5CEX9	Uncharacterized protein	W5CEX9	41.16	5.58	318	27	6.3	0	0	1
W5CEZ2	Uncharacterized protein	W5CEZ2	106.54	5.28	869	49	3.6	3	3	1
W5CEZ6	Uncharacterized protein	W5CEZ6	55.05	6.31	385	101	8.3	5	3	3
W5CF33	Uncharacterized protein	W5CF33	37.57	9.24	289	59	2.8	1	1	1
W5CF59	Uncharacterized protein	W5CF59	9.72	6.03	87	87	20.7	4	2	1
W5CF65	Uncharacterized protein	W5CF65	170.01	4.49	1486	49	2.2	2	2	1
W5CF70	Uncharacterized protein	W5CF70	14.62	9.2	121	25	10.7	0	0	1
W5CF85	Uncharacterized protein	W5CF85	38.86	8.98	317	38	5.7	2	2	2
W5CFA0	Malate dehydrogenase	W5CFA0	30.36	5.37	246	290	27.2	10	4	2
W5CFA3	Uncharacterized protein	W5CFA3	22.11	10.12	160	30	6.3	1	1	1
W5CFA7	Uncharacterized protein	W5CFA7	99.04	5.97	793	70	5	2	2	3
W5CFC1	Uncharacterized protein	W5CFC1	132.63	5.01	950	44	3.7	3	3	1
W5CFC5	Uncharacterized protein (Fragment)	W5CFC5	31.08	4.81	243	294	51	13	9	1
W5CFF0	Uncharacterized protein	W5CFF0	20.62	5.3	167	68	13.2	2	2	1
W5CFG1	Uncharacterized protein	W5CFG1	67.12	6.04	547	40	1.8	1	1	1
W5CFJ4	Uncharacterized protein	W5CFJ4	52.99	8.95	401	81	14.7	5	5	5
W5CFK6	Uncharacterized protein	W5CFK6	99.02	5.95	814	47	4.4	3	2	3
W5CFK8	Uncharacterized protein	W5CFK8	64.46	8.24	499	34	2.6	1	1	1
W5CFN8	Uncharacterized protein (Fragment)	W5CFN8	9.08	9.6	68	25	16.2	1	1	1
W5CFP8	Uncharacterized protein	W5CFP8	55.72	4.58	437	76	7.3	4	3	1
W5CFQ7	Uncharacterized protein	W5CFQ7	34.25	9.51	267	70	10.1	3	2	2
W5CFQ9	Uncharacterized protein	W5CFQ9	32.31	6.62	274	45	4.4	1	1	1
W5CFS9	Uncharacterized protein	W5CFS9	23.64	5	189	31	7.9	1	1	1
W5CFU1	Uncharacterized protein	W5CFU1	77.75	5.53	607	48	5.8	3	3	3
W5CFU4	Uncharacterized protein	W5CFU4	132.89	8.68	1023	39	2.8	1	1	2
W5CFU9	Uncharacterized protein	W5CFU9	88.88	5.28	694	384	21	15	9	11
W5CFW2	Uncharacterized protein	W5CFW2	54.01	5.17	370	53	15.7	5	5	1
W5CFY3	Uncharacterized protein	W5CFY3	21.06	8.24	151	32	5.3	1	1	1
W5CFY7	Uncharacterized protein	W5CFY7	30.59	5.68	244	47	9	2	2	2
W5CG85	Uncharacterized protein	W5CG85	14.25	4.73	121	57	7.4	1	1	1
W5CG86	Uncharacterized protein (Fragment)	W5CG86	94.76	7.8	813	34	0.9	1	1	1
W5CG92	Uncharacterized protein (Fragment)	W5CG92	34.74	6.9	298	58	4	1	1	1
W5CGA8	Uncharacterized protein	W5CGA8	36.87	7.68	298	165	21.1	6	3	1
W5CGC6	Uncharacterized protein	W5CGC6	24.06	9.89	168	92	13.7	3	1	3
W5CGE0	Uncharacterized protein (Fragment)	W5CGE0	9.47	10.55	70	41	25.7	1	1	2
W5CGE9	Uncharacterized protein	W5CGE9	12.3	8.67	98	54	24.5	1	1	1
W5CGG4	Uncharacterized protein	W5CGG4	29.78	5.98	234	54	8.1	3	2	2
W5CGI0	Ubiquitin carboxyl-terminal hydrolase	W5CGI0	146.27	5.67	1085	57	4.1	2	2	4
W5CGI7	Uncharacterized protein	W5CGI7	55.28	4.95	453	34	6.8	2	2	3
W5CGJ2	Uncharacterized protein	W5CGJ2	9.71	4.96	83	199	49.4	6	3	2
W5CGJ3	Uncharacterized protein	W5CGJ3	64.78	5.61	522	111	6.5	4	3	1
W5CGK5	Uncharacterized protein (Fragment)	W5CGK5	11.96	8.23	87	42	10.3	1	1	1
W5CGL6	Uncharacterized protein	W5CGL6	70.65	4.9	521	25	2.1	1	1	1
W5CGM4	Uncharacterized protein (Fragment)	W5CGM4	10.04	4.69	77	108	37.7	3	2	2
W5CGM5	Uncharacterized protein (Fragment)	W5CGM5	122.5	5.72	924	78	1.4	1	1	1
W5CGT8	Uncharacterized protein	W5CGT8	15.55	6.82	123	176	31.7	5	3	1
W5CGU4	Uncharacterized protein	W5CGU4	199.65	8.61	1533	42	2	2	2	2
W5CGV5	Uncharacterized protein (Fragment)	W5CGV5	81.03	6.07	645	247	13.5	15	7	2
W5CGV8	Uncharacterized protein	W5CGV8	85.3	8.43	703	31	1.3	1	1	1
W5CGZ8	Uncharacterized protein	W5CGZ8	88.24	6.81	716	91	4.3	3	3	2
W5CH07	Uncharacterized protein	W5CH07	55.14	5.5	451	581	32.8	26	11	1
W5CH11	Uncharacterized protein (Fragment)	W5CH11	34.47	5.8	284	42	8.1	1	1	2
W5CH21	Uncharacterized protein	W5CH21	124.42	6.23	989	55	3.1	3	3	1
W5CH48	Uncharacterized protein (Fragment)	W5CH48	40.83	5.89	331	29	3.6	1	1	1
W5CH65	Uncharacterized protein	W5CH65	21.91	6.28	175	45	13.7	2	2	1
W5CH96	Malic enzyme	W5CH96	31.21	4.91	256	73	16.8	2	2	2
W5CHA7	Uncharacterized protein	W5CHA7	49.08	6.54	364	23	3	0	0	1
W5CHB4	Uncharacterized protein	W5CHB4	51.88	5.6	422	22	2.8	0	0	1
W5CHI3	Uncharacterized protein	W5CHI3	41.47	5.53	305	167	28.2	10	6	8
W5CHL2	Uncharacterized protein (Fragment)	W5CHL2	7.45	4.76	52	85	75	5	3	1
W5CHL4	Uncharacterized protein	W5CHL4	13.34	4.76	104	33	11.5	1	1	1
W5CHL9	Uncharacterized protein	W5CHL9	9.22	9.39	71	103	31	8	3	3
W5CHM3	Uncharacterized protein	W5CHM3	43.35	6.2	355	46	2.8	1	1	1
W5CHQ6	Fructose-bisphosphate aldolase	W5CHQ6	45.7	5.77	362	1773	56.4	70	17	1
W5CHS2	Uncharacterized protein	W5CHS2	34.15	4.92	271	33	8.1	3	2	1
W5CHS3	Uncharacterized protein (Fragment)	W5CHS3	13.79	9.59	99	107	25.3	8	3	1
W5CHZ8	Uncharacterized protein (Fragment)	W5CHZ8	34.8	9.4	280	111	9.3	4	1	3
W5CI27	Uncharacterized protein	W5CI27	44.32	4.91	335	182	14	6	4	4
W5CI35	Uncharacterized protein	W5CI35	28.5	5.02	220	144	28.2	5	3	1
W5CI58	Uncharacterized protein	W5CI58	125.15	5.37	1043	32	1.2	1	1	1
W5CI60	Uncharacterized protein	W5CI60	58.41	5.38	451	175	14	10	6	1
W5CI71	Uncharacterized protein	W5CI71	25.31	5.07	197	93	17.8	3	3	1
W5CIE6	Uncharacterized protein (Fragment)	W5CIE6	34.47	10.14	275	63	8.4	3	2	1
W5CIK0	Uncharacterized protein (Fragment)	W5CIK0	31.02	5.73	241	30	2.5	3	1	1
W5CIL1	Uncharacterized protein	W5CIL1	9.73	6.21	71	30	15.5	1	1	1
W5CIP0	Eukaryotic translation initiation factor 3 subunit A	W5CIP0	137.36	9.36	1011	321	21.4	19	14	18
W5CIP7	Uncharacterized protein (Fragment)	W5CIP7	7.81	4.49	57	23	15.8	1	1	1
W5CIR3	Uncharacterized protein (Fragment)	W5CIR3	48.25	4.51	363	70	6.3	2	2	2
W5CIW2	Uncharacterized protein	W5CIW2	20.25	9.81	158	30	5.1	1	1	0
W5CIY2	Uncharacterized protein	W5CIY2	46.55	8.99	371	105	13.7	4	4	3
W5CJ23	Uncharacterized protein	W5CJ23	54.63	4.81	411	34	4.6	1	1	1
W5CJ35	Uncharacterized protein	W5CJ35	14.61	5.3	122	97	24.6	2	2	2
W5CJ53	Uncharacterized protein	W5CJ53	54.76	5.96	435	38	1.6	1	1	1
W5CJ70	Uncharacterized protein	W5CJ70	24.11	6.3	190	49	6.8	1	1	1
W5CJA2	Uncharacterized protein	W5CJA2	30.04	9.34	226	66	8.8	2	2	2
W5CJC3	Uncharacterized protein	W5CJC3	32.49	9.07	248	139	22.6	6	4	1
W5CJE0	Uncharacterized protein (Fragment)	W5CJE0	60.33	9.05	469	36	8.5	1	1	3
W5CJF5	Uncharacterized protein	W5CJF5	43.4	5.4	337	42	10.4	3	2	3
W5CJF7	Uncharacterized protein (Fragment)	W5CJF7	38.44	6.32	295	93	9.5	3	2	2
W5CJG1	Uncharacterized protein	W5CJG1	41.93	7.16	324	100	19.1	5	5	0
W5CJI9	Uncharacterized protein	W5CJI9	52.27	5.28	427	45	7.3	2	2	1
W5CJL9	Uncharacterized protein	W5CJL9	25.66	5.94	218	75	14.2	4	3	3
W5CJM9	Uncharacterized protein	W5CJM9	11.87	9.77	91	41	13.2	1	1	1
W5CJN3	Uncharacterized protein	W5CJN3	14.34	9.59	114	178	21.9	4	1	1
W5CJQ7	Uncharacterized protein	W5CJQ7	41.76	5.39	323	206	27.6	10	5	2
W5CJT3	Uncharacterized protein	W5CJT3	59.42	7.63	479	31	1.9	1	1	1
W5CJW3	Uncharacterized protein (Fragment)	W5CJW3	59.51	9.27	412	66	10.7	3	3	4
W5CJW7	Uncharacterized protein	W5CJW7	33.9	5.77	269	58	10.8	2	2	3
W5CJY8	Uncharacterized protein	W5CJY8	24.52	7.79	184	31	4.3	1	1	1
W5CK30	Uncharacterized protein	W5CK30	40.17	9.65	339	23	2.9	0	0	1
W5CK33	Uncharacterized protein	W5CK33	46.84	5.3	349	31	3.2	1	1	1
W5CK37	Uncharacterized protein	W5CK37	59.3	8.71	421	40	7.4	3	3	4
W5CK42	Uncharacterized protein	W5CK42	76.22	6.49	573	192	18.5	12	8	4
W5CK60	Uncharacterized protein (Fragment)	W5CK60	35.19	9.54	287	100	15	7	3	1
W5CK62	Uncharacterized protein	W5CK62	40.67	6.67	328	40	8.8	1	1	2
W5CK69	Uncharacterized protein (Fragment)	W5CK69	55.17	5.66	400	43	10	2	2	3
W5CK94	Asparagine synthetase	W5CK94	67.89	6.09	537	84	14.2	4	4	4
W5CKA0	Uncharacterized protein	W5CKA0	37.9	5.02	289	1071	58.8	49	15	7
W5CKC4	Uncharacterized protein	W5CKC4	24.12	10.06	190	35	11.6	1	1	2
W5CKC9	Uncharacterized protein	W5CKC9	92.66	6.5	738	62	2.8	3	2	1
W5CKD8	Uncharacterized protein	W5CKD8	66.88	5.35	530	25	2.1	0	0	1
W5CKI0	Uncharacterized protein	W5CKI0	35.8	6.34	269	137	16.4	6	3	4
W5CKN1	Uncharacterized protein (Fragment)	W5CKN1	13.24	6.55	97	70	26.8	3	2	2
W5CKP4	Uncharacterized protein	W5CKP4	25.21	6.97	185	101	14.1	3	2	1
W5CKQ8	Uncharacterized protein	W5CKQ8	123.93	6.05	988	225	12.7	18	12	2
W5CKT3	Uncharacterized protein	W5CKT3	74.61	5.61	543	108	12	5	5	6
W5CKU6	Uncharacterized protein (Fragment)	W5CKU6	60.43	6.12	509	399	25.5	13	10	2
W5CKU7	Uncharacterized protein	W5CKU7	33.25	6.24	275	66	8.7	3	3	3
W5CKU8	Uncharacterized protein	W5CKU8	28.33	5.06	222	34	4.5	1	1	1
W5CKV9	Uncharacterized protein	W5CKV9	27.02	5.28	217	315	15.2	11	3	1
W5CL05	NADPH:adrenodoxin oxidoreductase, mitochondrial	W5CL05	64.03	8.53	507	77	2.6	1	1	1
W5CL11	Uncharacterized protein	W5CL11	26	9.3	197	40	4.1	1	1	1
W5CL20	Uncharacterized protein	W5CL20	20.24	9.99	142	119	19	4	2	2
W5CL60	Uncharacterized protein	W5CL60	34.35	5.87	265	106	9.4	2	1	1
W5CL83	Uncharacterized protein	W5CL83	15.78	5.3	114	317	46.5	18	7	4
W5CL92	Uncharacterized protein	W5CL92	16.77	6.9	133	27	9.8	1	1	1
W5CLB8	Uncharacterized protein	W5CLB8	20.85	6.77	151	324	50.3	16	5	1
W5CLC0	Profilin (Fragment)	W5CLC0	11.86	4.8	95	36	24.2	2	2	2
W5CLD6	Uncharacterized protein	W5CLD6	20.57	7.71	166	28	10.2	2	2	2
W5CLD8	Uncharacterized protein	W5CLD8	25.81	4.39	187	35	9.1	1	1	2
W5CLE3	Uncharacterized protein (Fragment)	W5CLE3	18.26	10.68	134	87	11.9	7	3	3
W5CLK1	Uncharacterized protein	W5CLK1	34.37	4.67	262	597	45.8	36	11	1
W5CLM5	Uncharacterized protein (Fragment)	W5CLM5	13.04	7.57	94	79	14.9	2	1	1
W5CLN4	Uncharacterized protein	W5CLN4	250.45	5.61	2015	99	3	4	4	1
W5CLN5	Uncharacterized protein	W5CLN5	135.59	8.7	1073	39	1	1	1	1
W5CLN7	Uncharacterized protein	W5CLN7	128.46	8.88	999	74	2.2	2	1	2
W5CLS5	Uncharacterized protein	W5CLS5	43.8	6.14	348	39	1.4	1	1	1
W5CLT1	Uncharacterized protein	W5CLT1	59.69	6.62	476	35	1.7	1	1	1
W5CLW2	Uncharacterized protein	W5CLW2	54.18	5.02	394	59	5.6	3	2	1
W5CLX2	Uncharacterized protein (Fragment)	W5CLX2	141.45	6.29	1059	278	18.2	17	10	15
W5CLX5	Uncharacterized protein	W5CLX5	24.53	5.5	208	30	4.3	1	1	1
W5CLY8	Uncharacterized protein	W5CLY8	45.84	5.51	357	23	4.5	1	1	1
W5CM01	Uncharacterized protein	W5CM01	25.06	6.54	215	26	4.7	1	1	1
W5CM05	Uncharacterized protein	W5CM05	33.77	6.65	281	62	10.7	4	2	3
W5CM16	Uncharacterized protein	W5CM16	108.77	5.84	863	30	1	1	1	1
W5CM54	Cysteine synthase	W5CM54	38.44	5.51	305	180	25.6	8	6	6
W5CM68	Uncharacterized protein (Fragment)	W5CM68	92.52	6.14	750	46	1.7	1	1	1
W5CM70	Uncharacterized protein	W5CM70	86.91	5.93	708	126	3.1	4	2	2
W5CM82	Uncharacterized protein	W5CM82	106.13	7.66	800	54	3	2	2	2
W5CM94	Uncharacterized protein	W5CM94	88.83	5.24	737	94	8.8	6	4	5
W5CMB2	Uncharacterized protein	W5CMB2	92.95	8.73	725	134	8.4	7	5	2
W5CMB3	Uncharacterized protein	W5CMB3	10.44	5.63	81	40	13.6	1	1	1
W5CMB7	Uncharacterized protein	W5CMB7	97.1	8.21	723	327	15.9	13	9	1
W5CMC3	Uncharacterized protein (Fragment)	W5CMC3	8.51	10.01	58	190	60.3	15	4	1
W5CMD2	Triosephosphate isomerase	W5CMD2	30.88	5.57	253	955	51.8	40	8	0
W5CME5	Uncharacterized protein	W5CME5	15.9	9.64	113	127	26.5	6	3	1
W5CME6	Uncharacterized protein (Fragment)	W5CME6	27.13	5.31	224	137	29	6	6	6
W5CMN5	Uncharacterized protein	W5CMN5	84.55	4.99	615	36	4.6	1	1	2
W5CMS2	Uncharacterized protein	W5CMS2	20.11	8.99	149	40	15.4	2	1	1
W5CN12	Uncharacterized protein	W5CN12	56.61	5.78	453	61	2.2	2	1	1
W5CN16	Uncharacterized protein	W5CN16	55.4	4.64	436	43	4.1	1	1	1
W5CN26	Uncharacterized protein	W5CN26	21.21	9.39	161	36	7.5	1	1	1
W5CN40	Uncharacterized protein	W5CN40	135.44	4.49	1102	53	3.4	3	3	3
W5CN49	Phospholipase D	W5CN49	100.63	5.24	812	672	37.2	36	17	2
W5CN59	Uncharacterized protein (Fragment)	W5CN59	23.8	9.28	173	80	22	2	2	1
W5CN61	Uncharacterized protein (Fragment)	W5CN61	39.06	9.45	340	46	3.8	1	1	1
W5CN63	Uncharacterized protein	W5CN63	52.99	6.19	406	39	2.7	1	1	1
W5CN68	Uncharacterized protein	W5CN68	14.45	6.28	120	129	21.7	5	2	1
W5CN91	Uncharacterized protein	W5CN91	71.82	8.71	590	46	3.6	2	2	2
W5CN98	Uncharacterized protein	W5CN98	143.14	6.05	1094	148	11.1	10	8	1
W5CNB6	Uncharacterized protein	W5CNB6	11.02	4.53	85	69	12.9	2	1	1
W5CNG4	Uncharacterized protein	W5CNG4	33.83	6.24	279	25	3.6	1	1	1
W5CNH7	Uncharacterized protein	W5CNH7	63.36	5.67	483	67	10.6	6	5	5
W5CNI7	Uncharacterized protein	W5CNI7	39.24	5.15	326	28	2.5	1	1	1
W5CNL7	Uncharacterized protein	W5CNL7	51.86	5.93	458	98	4.8	3	2	2
W5CNQ0	Uncharacterized protein (Fragment)	W5CNQ0	25.61	10.55	206	36	13.1	1	1	3
W5CNQ1	Uncharacterized protein (Fragment)	W5CNQ1	31.87	6.38	260	117	20.4	8	5	1
W5CNQ3	Uncharacterized protein (Fragment)	W5CNQ3	43.77	4.86	304	31	7.2	1	1	2
W5CNT0	Uncharacterized protein	W5CNT0	21.36	4.78	156	160	26.9	7	4	3
W5CP16	Uncharacterized protein	W5CP16	60.59	6.73	489	105	9.2	4	4	2
W5CP37	Uncharacterized protein	W5CP37	14.34	9.43	101	55	11.9	1	1	1
W5CP45	Uncharacterized protein	W5CP45	61.89	5.72	496	207	14.5	7	5	5
W5CP74	Uncharacterized protein (Fragment)	W5CP74	31.15	9.58	251	43	4.4	1	1	1
W5CP75	Uncharacterized protein	W5CP75	26.08	5.27	214	22	6.1	1	1	1
W5CPB0	Uncharacterized protein	W5CPB0	66.18	5.43	529	731	33.3	32	13	3
W5CPF3	Uncharacterized protein	W5CPF3	68.24	5.71	547	109	9.3	4	4	2
W5CPG2	Uncharacterized protein	W5CPG2	106.52	6.29	795	103	8.6	6	6	7
W5CPG8	Uncharacterized protein	W5CPG8	91.42	5.8	737	37	3.7	2	2	2
W5CPP3	Uncharacterized protein (Fragment)	W5CPP3	24.45	8	207	445	43	22	8	7
W5CPS2	Uncharacterized protein (Fragment)	W5CPS2	47.46	5.94	349	466	35	19	9	0
W5CPT3	Uncharacterized protein	W5CPT3	47.19	6.06	380	157	19.5	7	5	2
W5CPU5	Uncharacterized protein	W5CPU5	24.93	9.67	193	220	19.2	8	3	3
W5CPX1	Uncharacterized protein	W5CPX1	57.2	6.58	473	350	32.6	16	9	7
W5CPX3	Uncharacterized protein	W5CPX3	43.83	6.49	354	70	18.6	5	5	2
W5CPY6	Uncharacterized protein	W5CPY6	17.01	9.43	134	44	9.7	1	1	1
W5CPY8	Uncharacterized protein	W5CPY8	25.82	9.63	239	45	7.5	3	2	2
W5CPZ4	Uncharacterized protein	W5CPZ4	39.47	5.67	321	77	9.3	4	3	2
W5CQ08	Aspartate aminotransferase	W5CQ08	54.37	8.78	455	328	22.4	15	8	1
W5CQ14	Uncharacterized protein	W5CQ14	27.61	6	223	33	5.8	1	1	1
W5CQ26	Uncharacterized protein (Fragment)	W5CQ26	11.96	10.58	100	29	7	1	1	1
W5CQ97	Uncharacterized protein	W5CQ97	31.32	6.37	243	172	27.6	6	4	1
W5CQA8	Uncharacterized protein	W5CQA8	33.75	6	272	89	14	4	3	1
W5CQD5	Uncharacterized protein	W5CQD5	40.12	7.16	313	110	14.1	6	5	1
W5CQE4	Uncharacterized protein	W5CQE4	25.81	5.08	221	45	10	1	1	1
W5CQL5	Uncharacterized protein	W5CQL5	48.62	6.83	391	33	4.3	1	1	2
W5CQP6	Uncharacterized protein	W5CQP6	110.3	7.97	840	373	16.4	17	11	2
W5CQT0	Uncharacterized protein	W5CQT0	31.2	8.62	225	50	10.7	2	2	3
W5CQU4	Uncharacterized protein	W5CQU4	26.19	5.46	208	21	5.3	0	0	1
W5CQU6	Uncharacterized protein (Fragment)	W5CQU6	9.13	8.91	71	73	29.6	2	1	0
W5CQW3	Uncharacterized protein	W5CQW3	21.16	5.54	178	67	16.9	3	2	2
W5CR29	Uncharacterized protein	W5CR29	77.61	8.9	612	134	14.5	8	6	1
W5CR31	Uncharacterized protein	W5CR31	26.46	6.74	238	445	18.9	15	4	4
W5CR45	Uncharacterized protein	W5CR45	57.79	5.77	486	98	9.9	4	4	3
W5CR66	Uncharacterized protein	W5CR66	116.81	5.79	953	60	4.1	3	3	3
W5CR71	Uncharacterized protein	W5CR71	13.12	10.47	109	44	12.8	1	1	1
W5CR78	Uncharacterized protein	W5CR78	24.3	11.17	216	91	15.3	4	3	3
W5CR93	Pyrroline-5-carboxylate reductase (Fragment)	W5CR93	31.56	8.89	272	110	18.4	5	3	4
W5CRB1	Uncharacterized protein	W5CRB1	31.05	5.65	237	113	16	4	3	2
W5CRH2	Uncharacterized protein	W5CRH2	38.74	6.96	263	63	10.3	2	2	2
W5CRI1	Uncharacterized protein	W5CRI1	9.59	5.35	69	34	15.9	1	1	1
W5CRJ0	Uncharacterized protein	W5CRJ0	60.08	6.49	505	477	25.7	14	10	2
W5CRK7	Uncharacterized protein	W5CRK7	41.86	8.25	346	28	2.9	1	1	1
W5CRM8	Uncharacterized protein	W5CRM8	18.54	6.73	175	139	15.4	4	2	0
W5CRN3	Uncharacterized protein	W5CRN3	11.32	7.9	87	215	40.2	6	2	1
W5CRQ1	Uncharacterized protein	W5CRQ1	23.07	9.19	175	44	10.9	2	2	1
W5CRS7	Ubiquitin carboxyl-terminal hydrolase	W5CRS7	64.37	5.05	520	44	3.5	3	2	1
W5CRU6	Uncharacterized protein	W5CRU6	34.36	6.79	275	83	13.5	4	3	3
W5CS25	Uncharacterized protein (Fragment)	W5CS25	48.92	6.17	359	473	33.7	19	9	0
W5CS29	Uncharacterized protein (Fragment)	W5CS29	63.79	7.18	512	194	12.1	5	5	5
W5CS49	Uncharacterized protein	W5CS49	18.64	7.82	150	59	17.3	1	1	1
W5CS75	Uncharacterized protein	W5CS75	54.47	7.51	470	37	6.2	2	2	2
W5CSA6	Uncharacterized protein	W5CSA6	46.54	9.83	413	85	2.9	2	1	1
W5CSC6	Uncharacterized protein	W5CSC6	31.41	9.69	269	85	5.2	2	1	1
W5CSG1	Uncharacterized protein	W5CSG1	22.62	4.51	187	326	43.9	11	5	6
W5CSK0	Uncharacterized protein (Fragment)	W5CSK0	16.1	5.21	135	95	24.4	3	3	3
W5CSL2	Uncharacterized protein	W5CSL2	83.57	5.45	670	79	7.6	4	3	2
W5CSN8	Uncharacterized protein	W5CSN8	43.41	9.2	347	24	2.3	1	1	1
W5CSQ6	Uncharacterized protein (Fragment)	W5CSQ6	33.23	5.36	237	83	16.9	3	2	4
W5CSR5	Uncharacterized protein	W5CSR5	61.2	6.02	498	77	6.8	4	3	3
W5CSS9	Uncharacterized protein	W5CSS9	59.25	8.05	461	33	1.3	1	1	1
W5CSZ6	Uncharacterized protein	W5CSZ6	71.57	6.4	603	39	3	1	1	2
W5CT00	Uncharacterized protein	W5CT00	95.56	4.89	726	59	5.6	3	3	4
W5CT08	Uncharacterized protein	W5CT08	38.91	9.2	355	88	3.9	2	1	1
W5CT42	Uncharacterized protein	W5CT42	63.45	4.89	513	37	6.8	1	1	3
W5CT47	Uncharacterized protein (Fragment)	W5CT47	11.45	9.6	92	97	55.4	2	2	3
W5CT73	Uncharacterized protein (Fragment)	W5CT73	87.83	5.12	718	125	7.2	5	3	1
W5CTB8	Uncharacterized protein	W5CTB8	25.89	9.6	200	28	17.5	2	2	1
W5CTJ6	Uncharacterized protein	W5CTJ6	35.63	8.97	287	57	4.2	1	1	1
W5CTM0	Orotidine 5~-phosphate decarboxylase (Fragment)	W5CTM0	37.79	6.1	329	29	5.2	1	1	1
W5CTN0	Uncharacterized protein	W5CTN0	27.73	4.93	188	42	16	2	2	1
W5CTN8	Uncharacterized protein	W5CTN8	51.75	5.54	435	60	3.2	2	1	1
W5CTS0	Uncharacterized protein	W5CTS0	27.36	8.64	200	35	17.5	1	1	1
W5CTT9	Uncharacterized protein	W5CTT9	68.11	5.75	517	70	7.2	4	2	3
W5CTU3	Uncharacterized protein	W5CTU3	15.06	4.29	120	95	33.3	3	3	4
W5CTX8	Uncharacterized protein	W5CTX8	49.06	5.44	385	60	6	2	2	2
W5CTY7	Uncharacterized protein	W5CTY7	27.49	9.42	222	26	2.7	1	1	1
W5CU03	Uncharacterized protein	W5CU03	95.33	5.13	845	60	1.3	2	1	1
W5CU05	Uncharacterized protein	W5CU05	41.77	5.5	364	69	7.7	4	3	3
W5CU25	Uncharacterized protein	W5CU25	42.59	9.25	346	137	15.3	6	5	2
W5CU51	Uncharacterized protein (Fragment)	W5CU51	27.39	7.46	238	31	5	1	1	1
W5CU52	Uncharacterized protein	W5CU52	54.57	7.84	467	72	4.3	3	2	2
W5CUE6	Uncharacterized protein	W5CUE6	14.52	9.75	114	41	13.2	2	1	1
W5CUE7	Uncharacterized protein	W5CUE7	33.27	8.97	269	32	3	1	1	1
W5CUH7	Uncharacterized protein	W5CUH7	42.85	6.24	343	64	11.1	3	3	1
W5CUJ2	Uncharacterized protein (Fragment)	W5CUJ2	24.98	9.77	202	130	19.8	5	3	3
W5CUJ4	Uncharacterized protein	W5CUJ4	19.47	5.03	166	40	9.6	3	2	1
W5CUL6	Uncharacterized protein	W5CUL6	219.99	6.98	1674	46	1.6	2	1	1
W5CUU5	Uncharacterized protein (Fragment)	W5CUU5	12.4	9.21	94	30	9.6	1	1	1
W5CUV1	Uncharacterized protein	W5CUV1	91.76	6.27	731	33	3.6	3	3	3
W5CUW2	Uncharacterized protein	W5CUW2	18.84	4.79	151	102	39.1	7	5	5
W5CUY9	Uncharacterized protein	W5CUY9	57.42	7.03	438	45	12.1	1	1	5
W5CUZ2	Uncharacterized protein	W5CUZ2	10.21	5.27	79	79	53.2	6	4	1
W5CUZ3	Uncharacterized protein	W5CUZ3	56.74	5.91	455	192	20.4	7	6	6
W5CUZ8	Uncharacterized protein	W5CUZ8	78.62	7.87	591	109	10.7	5	4	6
W5CV29	Uncharacterized protein	W5CV29	49.89	5.32	408	49	2.5	2	1	1
W5CV66	Uncharacterized protein (Fragment)	W5CV66	11.85	9.7	85	59	11.8	2	1	1
W5CV79	Uncharacterized protein	W5CV79	29.61	9	249	34	5.2	1	1	1
W5CV98	Uncharacterized protein	W5CV98	44.57	8.91	345	119	10.7	4	3	3
W5CVF8	Uncharacterized protein	W5CVF8	20.39	5.36	162	740	50.6	61	9	0
W5CVG3	Uncharacterized protein (Fragment)	W5CVG3	15.95	7.41	125	66	18.4	2	2	2
W5CVG8	Uncharacterized protein	W5CVG8	137.5	5.71	1111	58	4.3	4	3	5
W5CVH9	Uncharacterized protein	W5CVH9	39.75	8.76	338	30	4.4	1	1	1
W5CVI7	Uncharacterized protein	W5CVI7	84.38	9.3	700	76	6.9	4	4	5
W5CVJ9	Uncharacterized protein	W5CVJ9	47.5	8.42	418	58	7.4	2	2	1
W5CVN6	Uncharacterized protein	W5CVN6	140.53	6.83	1130	57	4.1	3	2	3
W5CVR7	Uncharacterized protein (Fragment)	W5CVR7	89.12	8.14	674	121	7	5	4	3
W5CVS7	Pyruvate kinase (Fragment)	W5CVS7	73.25	9.73	595	158	10.1	9	5	4
W5CVT9	Uncharacterized protein (Fragment)	W5CVT9	11.33	5.03	81	31	19.8	3	2	2
W5CVV4	Uncharacterized protein	W5CVV4	143.99	7.35	1152	106	3.8	3	3	4
W5CVX6	Uncharacterized protein	W5CVX6	40.41	5.83	323	188	3.7	5	1	1
W5CVY0	Uncharacterized protein	W5CVY0	174.58	4.55	1514	27	2.6	1	1	2
W5CVZ0	Uncharacterized protein	W5CVZ0	31.32	4.1	246	69	14.6	3	3	3
W5CW58	Uncharacterized protein	W5CW58	24.41	8.48	192	97	16.7	5	3	4
W5CW72	Uncharacterized protein	W5CW72	67.86	9.15	547	24	3.7	0	0	1
W5CW73	Uncharacterized protein	W5CW73	101.42	9.82	773	68	3.2	1	1	2
W5CW77	Uncharacterized protein	W5CW77	64.97	6.02	556	26	1.8	1	1	1
W5CW87	Uncharacterized protein	W5CW87	63.71	9.27	500	26	2.4	1	1	1
W5CWB4	Uncharacterized protein	W5CWB4	48.27	5.7	358	51	3.1	1	1	1
W5CWC1	Uncharacterized protein	W5CWC1	55.04	9.51	447	209	15.9	10	5	4
W5CWD6	Ubiquitin carboxyl-terminal hydrolase	W5CWD6	58.68	5.7	450	119	9.8	6	4	3
W5CWG5	Uncharacterized protein	W5CWG5	13.45	6.79	118	33	10.2	1	1	1
W5CWN2	Uncharacterized protein	W5CWN2	14.04	4.87	126	46	18.3	2	2	2
W5CWP7	Uncharacterized protein	W5CWP7	26.15	9.81	189	143	33.3	10	6	7
W5CWQ0	Uncharacterized protein (Fragment)	W5CWQ0	42.71	10.05	364	84	11.3	3	3	3
W5CWR9	Uncharacterized protein	W5CWR9	43.07	6.38	341	164	25.5	10	7	2
W5CWZ0	Uncharacterized protein (Fragment)	W5CWZ0	49.22	5.2	433	21	2.3	1	1	1
W5CX32	Uncharacterized protein	W5CX32	11.81	4.7	97	46	12.4	1	1	1
W5CX67	Uncharacterized protein	W5CX67	53.19	6.93	421	80	6.4	2	2	2
W5CX81	Uncharacterized protein (Fragment)	W5CX81	11.97	7.74	102	50	12.7	1	1	1
W5CXB0	Uncharacterized protein	W5CXB0	84.94	5.69	684	1096	34.2	42	16	11
W5CXE7	Uncharacterized protein	W5CXE7	16.94	9.37	122	127	22.1	5	3	2
W5CXG2	Uncharacterized protein (Fragment)	W5CXG2	35.15	6.52	293	28	4.1	1	1	1
W5CXI8	Uncharacterized protein	W5CXI8	33.3	9.02	267	36	8.6	2	2	3
W5CXJ3	Uncharacterized protein	W5CXJ3	61.01	5.49	527	40	1.9	1	1	1
W5CXL7	Uncharacterized protein	W5CXL7	47.87	5.44	377	60	3.4	1	1	1
W5CXR4	Uncharacterized protein	W5CXR4	32.36	9.93	281	62	7.5	1	1	1
W5CXS3	Uncharacterized protein	W5CXS3	98.81	6.38	835	32	1.2	1	1	1
W5CY38	Uncharacterized protein	W5CY38	98.65	8.68	742	29	1.2	1	1	1
W5CYD8	Uncharacterized protein	W5CYD8	26.34	6.52	193	216	31.6	8	4	0
W5CYE0	Uncharacterized protein	W5CYE0	36.69	8.69	304	141	16.1	6	4	4
W5CYE6	Uncharacterized protein	W5CYE6	74.6	8.36	612	54	5.4	2	2	3
W5CYF2	Uncharacterized protein	W5CYF2	11.46	6.54	92	37	9.8	1	1	1
W5CYG9	Uncharacterized protein (Fragment)	W5CYG9	7.65	4.71	60	27	18.3	1	1	1
W5CYH6	Uncharacterized protein	W5CYH6	39.77	8.03	335	56	5.4	1	1	2
W5CYH7	Uncharacterized protein	W5CYH7	77.67	7.62	632	29	5.1	1	1	3
W5CYJ6	Uncharacterized protein (Fragment)	W5CYJ6	36.91	8.98	293	64	7.5	3	2	2
W5CYM2	Uncharacterized protein	W5CYM2	35.88	8.5	279	71	10.4	6	3	2
W5CYN8	Uncharacterized protein	W5CYN8	30.32	5.46	251	119	23.1	5	5	5
W5CYQ7	Uncharacterized protein (Fragment)	W5CYQ7	8.66	5.63	76	45	10.5	1	1	1
W5CYS0	Uncharacterized protein	W5CYS0	33.06	4.56	284	185	18.7	6	4	1
W5CYS1	Uncharacterized protein	W5CYS1	29.02	8.78	215	44	5.6	1	1	1
W5CYS2	Uncharacterized protein	W5CYS2	11.79	9.45	86	41	10.5	1	1	1
W5CYV8	Uncharacterized protein	W5CYV8	40.2	6.03	321	48	4	1	1	1
W5CZ06	Uncharacterized protein	W5CZ06	45.38	7.7	338	61	6.5	2	2	2
W5CZ23	Uncharacterized protein	W5CZ23	43.93	5.8	336	107	20.5	8	5	1
W5CZ56	Uncharacterized protein	W5CZ56	40.25	5.83	348	23	3.4	0	0	1
W5CZ61	Uncharacterized protein	W5CZ61	59.55	9.45	452	102	8	4	3	3
W5CZA2	Uncharacterized protein	W5CZA2	15.26	4.93	117	40	6	1	1	1
W5CZG5	Uncharacterized protein	W5CZG5	43.38	6.63	355	42	4.8	1	1	1
W5CZP9	Uncharacterized protein	W5CZP9	31.16	6.31	250	329	35.2	15	7	7
W5CZR2	Uncharacterized protein	W5CZR2	50.04	5.39	394	60	6.1	2	1	2
W5CZU9	Uncharacterized protein	W5CZU9	14.09	4.68	110	54	11.8	1	1	1
W5CZX3	Uncharacterized protein	W5CZX3	12.79	8.82	92	212	46.7	20	5	0
W5D003	Uncharacterized protein	W5D003	18.93	5.77	154	420	47.4	12	5	4
W5D009	Uncharacterized protein (Fragment)	W5D009	19.86	10.07	168	1782	29.2	59	6	7
W5D043	Fructose-bisphosphate aldolase (Fragment)	W5D043	46.18	8.6	382	276	25.1	10	7	7
W5D067	Uncharacterized protein	W5D067	25.62	9.82	200	186	41	10	7	7
W5D068	Uncharacterized protein	W5D068	40.28	5.25	312	59	17.3	3	3	5
W5D0C2	Uncharacterized protein (Fragment)	W5D0C2	14.88	5.3	108	200	42.6	11	5	2
W5D0E3	Fructose-bisphosphate aldolase	W5D0E3	46.15	6.85	358	1743	57	68	17	1
W5D0K3	Uncharacterized protein (Fragment)	W5D0K3	40.7	6.54	342	39	9.6	2	2	3
W5D0L0	Uncharacterized protein	W5D0L0	25.17	5.95	203	55	8.4	1	1	1
W5D0L7	Uncharacterized protein	W5D0L7	36.49	8.85	324	48	4.9	1	1	1
W5D0M6	Uncharacterized protein (Fragment)	W5D0M6	40.51	7.19	295	35	3.7	1	1	1
W5D0R4	Uncharacterized protein	W5D0R4	101.16	7.74	824	28	3.5	1	1	2
W5D0T0	Uncharacterized protein	W5D0T0	54.83	5.08	412	48	13.6	4	4	5
W5D110	Uncharacterized protein (Fragment)	W5D110	60.08	5.14	494	36	4	2	2	2
W5D111	Uncharacterized protein	W5D111	43.34	8.95	355	48	6.2	2	1	3
W5D117	Uncharacterized protein (Fragment)	W5D117	42.55	8.06	396	60	8.3	2	2	3
W5D157	Uncharacterized protein	W5D157	69.64	4.58	554	262	22.7	14	11	2
W5D192	Uncharacterized protein	W5D192	18.01	8.09	158	27	9.5	1	1	1
W5D199	Uncharacterized protein	W5D199	76.03	5.05	559	31	1.6	1	1	1
W5D1A1	Uncharacterized protein	W5D1A1	41.16	9.21	323	33	3.4	1	1	1
W5D1D8	Uncharacterized protein	W5D1D8	19.16	9.99	145	30	5.5	1	1	1
W5D1F3	Uncharacterized protein (Fragment)	W5D1F3	36.22	5.11	301	101	13	4	3	3
W5D1J5	Uncharacterized protein (Fragment)	W5D1J5	20.36	8.09	170	40	4.7	2	1	1
W5D1K2	Uncharacterized protein	W5D1K2	49	5.19	402	36	4.2	3	2	1
W5D1K7	Uncharacterized protein	W5D1K7	45.07	4.91	318	28	3.5	1	1	1
W5D1N4	Uncharacterized protein (Fragment)	W5D1N4	13.94	4.89	106	58	15.1	1	1	1
W5D1P0	Uncharacterized protein	W5D1P0	20.44	5.78	162	462	33.3	43	7	1
W5D1R8	Uncharacterized protein	W5D1R8	50.17	6.55	318	71	14.2	4	4	0
W5D1U8	Uncharacterized protein	W5D1U8	38.3	8.77	304	57	8.2	2	1	1
W5D215	Uncharacterized protein (Fragment)	W5D215	29.48	6.16	249	204	21.3	10	5	5
W5D221	Uncharacterized protein	W5D221	162.2	6.96	1362	144	5.6	4	4	6
W5D233	Uncharacterized protein	W5D233	23.65	8.42	196	44	9.7	1	1	2
W5D237	Uncharacterized protein	W5D237	27.66	5.39	215	70	16.7	2	2	3
[truncated: 2,608 more rows]

## Sheet: Repeat3
Protein accession	Protein description	Gene name	MW [kDa]	calc.pI	#AAs	Score	Coverage [%]	#Peptides	#PSMs	#Unique peptides
A0MAU7	Coated vesicle membrane protein-like	A0MAU7	27.41	5.93	212	25	7.1	0	0	2
A1YE31	Ribosomal protein L3-A3	RPL3-A3	57.5	9.97	389	513	25.2	27	9	5
A1YE34	Ribosomal protein L3-B2	RPL3-B2	57.11	10.07	389	577	34.2	35	12	1
A3RCV9	Eukaryotic translation initiation factor NCBP	NCBP	30.19	6.09	232	30	6.5	1	1	1
A4K4Y1	Alpha tubulin-2A	TUBA-2A	54.95	4.89	451	402	24.8	19	9	2
A4K4Z3	Alpha tubulin-1A	TUBA-1D	54.56	4.95	450	322	16.7	16	7	1
A4UIY8	HPPK/DHPS	A4UIY8	64.27	6.52	530	34	3.4	1	1	2
A5A4L5	Avenin-like b4	A5A4L5	34.39	8.29	284	148	26.4	6	4	4
A5H7F0	Serine/threonine-protein phosphatase	PP2Ac-1	38.72	5.08	313	88	6.1	4	2	1
A5HE90	Hypersensitive response protein	hir1	35.64	5.29	284	49	11.6	5	4	2
A9U8G4	Alcohol dehydrogenase ADH1A	A9U8G4	47.69	6.15	379	757	47	44	10	7
B0LXM0	S-adenosylmethionine synthase	SAMS	49.57	5.55	396	110	12.1	4	3	2
B2B9U2	Uncharacterized protein	B2B9U2	14.21	8.04	110	113	40.9	7	4	5
B2BA43	Uncharacterized protein	B2BA43	18.1	8.64	165	27	10.9	1	1	1
B2ZGL2	Plastid acetyl-CoA carboxylase	Acc-1	283.25	5.78	2311	331	9.3	22	18	20
B6D9L4	Hypersensitive induced response protein 3	HIR3	36.18	5.68	287	39	8	3	2	1
C0KTS8	Hypersensitive induced response protein 4	hir4	36.56	5.26	288	130	33.3	10	7	8
C0SSW5	Ent-copalyl diphosphate synthase	TaCPS1	98.79	5.88	797	27	0.6	2	1	1
C1K737	Multiprotein bridging factor 1	MBF1	20.29	9.87	142	251	39.4	13	4	4
D2KFG9	Gliadin/avenin-like seed protein	D2KFG9	24.19	6.2	201	82	8.5	3	1	1
D2KFH1	Avenin-like a4	D2KFH1	20.16	8.22	172	85	16.3	3	2	1
D3K1B4	Ozone-responsive stress-related protein	D3K1B4	10.38	9.34	79	29	16.5	1	1	1
D5MTF8	4-hydroxy-7-methoxy-3-oxo-3,4-dihydro-2H-1,4-benzoxazin-2-yl glucoside beta-D-glucosidase 1d, chloroplastic	GLU1D	72.64	5.61	564	118	3.7	3	2	1
D8L9B5	Putative PDI-like protein	pdil5-1	56.76	5.36	440	172	15.7	9	5	2
D8L9J1	Retinal dehydrogenase, putative, expressed	TAA_ctg0091b.00180.1	63.03	5.62	500	39	3.8	1	1	2
E2F3W4	40S ribosomal protein S15a	E2F3W4	17.59	9.9	130	265	50	19	5	6
F2VQM4	Nad9	nad9	24.77	7.82	190	129	23.7	7	4	4
F4Y590	Heat shock protein 90	Hsp90.1-B1	98.71	4.95	712	1050	27.1	60	19	13
F4Y593	Heat shock protein 90	Hsp90.2-B1	99.02	4.98	700	1108	34.7	69	22	3
F4Y594	Heat shock protein 90	Hsp90.2-D1	99	4.98	700	1120	35.7	68	23	2
F6LAX4	Protein phosphatase 2A structural subunit	F6LAX4	72.39	4.95	587	234	20.4	11	8	9
F8RP11	Hsp70-Hsp90 organizing protein	HOP	77.95	5.78	581	511	31.3	28	13	2
G0Z6F1	26s proteasome non-ATPase regulatory subunit	G0Z6F1	38.66	6	307	207	15.3	9	4	4
G5CEW6	Eukaryotic translation initiation factor 4G	G5CEW6	186.88	6.12	1488	219	5.7	9	6	2
G5DFC5	14-3-3 protein	G5DFC5	34.42	4.73	263	586	51.3	29	11	4
G9HXG8	Isoamylase 3	G9HXG8	94.48	6.07	776	99	6.7	2	2	1
H9AXB3	Serpin-N3.2	H9AXB3	47.61	5.18	398	145	15.6	7	4	1
H9NAV6	Superoxide dismutase [Cu-Zn]	H9NAV6	16.63	5.7	152	626	38.2	21	4	1
I3NM23	Lipoxygenase	4K11.1	105.2	5.85	861	708	35	46	23	7
I3NM28	Putative eukaryotic peptide chain release factor subunit 1-3	4N5.2	57.21	5.43	437	178	18.1	10	5	2
I3NM51	Putative DEAD-box ATP-dependent RNA helicase	1C14.7	97.31	8.92	742	171	6.1	6	4	3
I6QQ39	Globulin-3A	Glo-3A	70.29	8.48	588	10283	57.8	527	33	11
L0GED8	14-3-3 protein	14R2	33.72	4.83	261	952	55.6	40	12	8
M5AJV9	Hemoglobin 1	TaBWHb-1	21.54	7.85	162	46	8	2	1	1
N0E6R8	DEAD-box ATP-dependent RNA helicase, putative	TAA_ctg0355a.00030	99.34	10.12	814	208	14.1	11	5	3
O04074	Starch branching enzyme 1	Sbe1	106.29	6.27	830	66	7.2	5	5	5
O64393	Wheatwin-2	PR4B	17.4	8.18	148	72	22.3	3	2	2
P00413	Cytochrome c oxidase subunit 2	COX2	30.93	4.75	260	38	3.8	1	1	1
P01083	Alpha-amylase inhibitor 0.28	IMA1	19.19	7.45	153	170	38.6	7	4	5
P01084	Alpha-amylase inhibitor 0.53	P01084	14.84	5.23	124	251	64.5	11	6	1
P02861	Glutenin, high molecular weight subunit PC256 (Fragment)	P02861	11.86	8.18	101	124	23.8	5	2	1
P02863	Alpha/beta-gliadin	P02863	33.97	7.66	286	68	8.4	1	1	1
P02876	Agglutinin isolectin 2	P02876	25.23	7.84	213	43	18.3	2	1	1
P04464	Calmodulin	P04464	19.41	4.1	149	192	44.3	14	8	2
P04568	Em protein	EM	11.56	5.55	93	4450	72	191	8	5
P04730	Gamma-gliadin (Fragment)	P04730	28.41	9.2	244	127	11.9	5	2	2
P08453	Gamma-gliadin	P08453	38.41	7.62	327	107	7	2	1	1
P08488	Glutenin, high molecular weight subunit 12	P08488	73.52	7.64	660	165	8.2	13	4	5
P08489	Glutenin, high molecular weight subunit PW212	P08489	91.18	5.82	838	285	7.3	12	5	4
P08823	RuBisCO large subunit-binding protein subunit alpha, chloroplastic (Fragment)	P08823	66.59	4.83	543	147	19.2	10	8	8
P09863	Bowman-Birk type proteinase inhibitor I-2B (Fragment)	P09863	7.88	8.67	56	34	23.2	1	1	1
P0CZ07	Avenin-like a2	P0CZ07	20.95	8.42	179	169	22.3	5	2	1
P10385	Glutenin, low molecular weight subunit	P10385	42.14	9.04	356	111	9.8	4	2	2
P10969	Agglutinin isolectin 3 (Fragment)	P10969	22.63	6.75	186	82	16.7	2	1	1
P11515	Serine carboxypeptidase 3	CBP3	62.51	5.88	500	26	3.4	0	0	1
P12112	ATP synthase subunit alpha, chloroplastic	atpA	60.59	6.11	504	58	10.3	3	3	4
P12782	Phosphoglycerate kinase, chloroplastic	P12782	58.23	6.58	480	712	18.8	25	5	4
P12810	16.9 kDa class I heat shock protein 1	hsp16.9A	20.53	5.83	151	604	62.3	25	6	0
P12862	ATP synthase subunit alpha, mitochondrial	ATPA	61.02	5.7	509	1048	43	44	15	8
P16159	Alpha-amylase/trypsin inhibitor CM16	P16159	17.32	5.31	143	300	45.5	15	5	6
P16347	Endogenous alpha-amylase/subtilisin inhibitor	P16347	21.45	6.77	180	377	43.9	20	7	7
P16850	Alpha-amylase/trypsin inhibitor CM1	P16850	17.22	7.49	145	35	6.2	2	1	1
P16851	Alpha-amylase/trypsin inhibitor CM2	P16851	17.17	6.86	145	169	24.8	6	2	2
P17314	Alpha-amylase/trypsin inhibitor CM3	P17314	20.04	7.44	168	450	58.9	13	7	3
P22701	Em protein CS41	EM	12.04	5.28	94	2891	63.8	122	8	4
P26913	Probable non-specific lipid-transfer protein (Fragment)	P26913	4.29	8.54	40	127	87.5	3	2	1
P27736	Granule-bound starch synthase 1, chloroplastic/amyloplastic	WAXY	77.44	8.25	615	131	4.4	3	2	2
P30569	EC protein I/II	P30569	9.13	7.85	81	168	56.8	6	2	2
P33432	Puroindoline-A	PINA	18.78	8.72	148	91	13.5	4	2	2
P42755	Em protein H5	EMH5	11.66	5.14	93	1125	66.7	62	8	4
P49232	Profilin-1	PRO1	16.45	4.91	131	148	32.8	7	3	2
P55313	Catalase	CATA	62.69	6.58	492	189	19.3	11	7	1
P82901	Non-specific lipid-transfer protein 2P	P82901	8.19	8.21	67	369	92.5	18	5	4
P83207	Chymotrypsin inhibitor WCI	P83207	14.19	7.42	119	26	12.6	1	1	2
P83970	Plasma membrane ATPase	ha1	119.05	6.38	951	322	13.8	17	11	7
P93606	Superoxide dismutase	SOD3.2	30.1	7.89	231	370	42	21	8	2
Q03033	Elongation factor 1-alpha	TEF1	60.71	9.2	447	741	32.4	50	12	3
Q03387	Eukaryotic translation initiation factor isoform 4G-1	Q03387	98.44	8.2	788	564	29.9	28	19	2
Q05806	Type-5 thionin	TTHV	15.86	4.41	131	85	19.8	3	2	2
Q0GJJ2	11-beta-hydroxysteroid dehydrogenase-like protein	HSD11BL	42.07	6.1	349	1068	15.8	43	5	1
Q0Q0I7	Heat shock protein 90	HSP90-2	99.49	4.96	700	1408	34	86	23	11
Q10464	Puroindoline-B	PINB	20.1	9.06	148	22	4.1	1	1	1
Q1AN57	Mitochondrial L2 ribosomal protein	Q1AN57	40.51	10.44	319	24	5.3	1	1	1
Q1ANA7	Uncharacterized protein	Q1ANA7	30.6	7.56	238	57	11.8	3	3	3
Q1W374	Phosphomannomutase	Q1W374	32.99	5.57	249	38	8	1	1	2
Q1W693	Calcium-dependent protein kinase	CPK1C	68.82	5.63	532	105	9.6	4	3	5
Q1XH05	4-hydroxy-7-methoxy-3-oxo-3,4-dihydro-2H-1,4-benzoxazin-2-yl glucoside beta-D-glucosidase 1b, chloroplastic	GLU1B	73.38	5.67	569	103	3	2	1	1
Q1XHC6	Multidomain cystatin	TaMDC1	31.17	6.37	243	276	28.8	11	6	7
Q1XIR9	4-hydroxy-7-methoxy-3-oxo-3,4-dihydro-2H-1,4-benzoxazin-2-yl glucoside beta-D-glucosidase 1a, chloroplastic	GLU1A	75.06	6.55	569	153	6	3	2	2
Q2A784	Avenin-like a1	AVNLA	19.67	8.42	168	195	35.1	8	4	3
Q2L9B8	Uncharacterized protein	VATE	31.98	6.38	227	129	16.7	7	4	3
Q2PCC3	Type 2 non specific lipid transfer protein	ltp7.1b	11.89	9.04	98	311	24.5	11	2	1
Q2PCD2	Type 1 non specific lipid transfer protein	ltp9.7b	13.61	8.89	120	52	16.7	3	2	2
Q2QKB4	Splicing factor U2af large subunit B	U2AF65B	66.91	7.3	543	48	9.4	2	2	3
Q2QKC5	Pre-mRNA processing factor	Luc7	56.57	8.57	413	124	16.2	7	5	7
Q2UXF7	Fructan 6-exohydrolase	6-FEH	71.9	6.77	598	35	2.7	1	1	1
Q3S4I1	Eukaryotic translation initiation factor 5A1	Q3S4I1	21.48	5.7	161	315	24.2	8	3	3
Q41593	Serpin-Z1A	WZCI	48.08	5.6	398	300	17.6	12	6	1
Q43654	Starch synthase 1, chloroplastic/amyloplastic	WSSI-2	77.55	5.83	647	75	4.6	3	2	2
Q43659	15kDa grain softness protein	GSP-1b	21.53	8.02	164	125	15.2	4	2	2
Q43666	Uncharacterized protein	wali6	11.8	8.36	88	33	12.5	1	1	1
Q45NB6	Glutamine synthetase	GS1	44.69	5.41	356	86	19.4	9	6	4
Q4W6G2	Uncharacterized protein	Xip-III	37.22	7.14	305	115	11.5	5	3	2
Q58A30	P450	CYP71C6v3	65.81	6.77	528	54	5.3	3	2	3
Q58QF6	Delta 1-pyrroline-5-carboxylate synthetase	Q58QF6	88.76	6.14	716	272	14.7	12	9	11
Q5I5K7	Small GTP-binding protein	rab2	26.16	6.9	210	81	11.4	3	2	1
Q5I7K2	Ribosomal protein S7	Q5I7K2	27.11	9.79	192	266	21.9	15	3	3
Q5I7K4	Ribosomal protein L17	Q5I7K4	18.84	10.48	140	422	55.7	23	7	3
Q5I7K5	Ribosomal protein P1	Q5I7K5	13.76	4.52	110	69	10	1	1	1
Q5I7L1	Ribosomal protein L13a	Q5I7L1	29.01	10.39	206	253	40.8	20	7	5
Q5I7L3	Ribosomal protein	Q5I7L3	32.51	9.99	216	181	28.2	11	5	2
Q6RUI9	Glutamine synthetase	GS	44.65	5.66	362	76	15.5	7	5	2
Q6V959	Ribosomal protein L3	RPL3	57.11	10.07	389	568	34.2	32	12	1
Q6W8Q2	1-Cys peroxiredoxin PER1	PER1	28.99	6.08	218	820	58.3	57	14	16
Q7FT21	Thioredoxin	Q7FT21	16.38	5.12	130	98	35.4	5	4	5
Q84LA1	Fructan 1-exohydrolase w2	1-FEHw2	72.92	4.9	596	73	6.2	3	3	3
Q8GZB0	Non-specific lipid-transfer protein	LTP1500	13.62	8.72	116	100	15.5	5	1	2
Q8LRM8	Translationally-controlled tumor protein homolog	TCTP	22.52	4.55	168	125	26.2	8	6	2
Q8LRU5	HMG-I/Y protein HMGa	HMGa	24.81	10.43	189	192	40.7	9	4	6
Q93W25	Peptidyl-prolyl cis-trans isomerase	CyP3	21.93	8.53	171	1170	42.7	49	6	6
Q93XQ7	Protein disulfide isomerase	PDI3	68.11	4.96	515	1724	56.5	94	25	3
Q93XQ8	Protein disulfide isomerase	PDI2	68.15	5.03	512	1468	52	84	22	2
Q9AXK5	Sucrose-6F-phosphate phosphohydrolase SPP2	Q9AXK5	55.87	6.04	422	159	13	8	6	2
Q9AXK6	Sucrose-6F-phosphate phosphohydrolase SPP1	Q9AXK6	55.87	5.94	422	195	15.2	8	6	1
Q9FXQ9	TaWIN1	TaWIN1	33.39	4.75	266	796	59	29	10	11
Q9LKJ3	Alpha-glucan phosphorylase, H isozyme	Q9LKJ3	108.16	7.27	832	587	25.4	20	14	0
Q9SP56	Glutathione S-transferase	GST1	27.28	5.79	212	45	11.3	4	1	3
Q9T0P1	Alpha purothionin	Pur-B1	17.54	5.13	137	48	13.1	1	1	1
Q9ZR34	Amylogenin	amy	44.97	6.19	348	136	18.1	6	5	1
Q9ZR70	Em protein	Em-D1	11.62	5.57	93	1157	67.7	68	7	3
U5HTD8	Ribosomal protein S20	rps20	17.65	9.48	127	297	34.6	12	4	5
U5HTF2	Eukaryotic translation initiation factor 3 subunit G	eIF3g	35.98	6.55	289	222	27.7	11	7	5
W4ZLL1	Uncharacterized protein	W4ZLL1	20.3	6.6	150	33	8	1	1	1
W4ZLP9	Uncharacterized protein	W4ZLP9	29.69	4.69	222	466	34.2	14	5	7
W4ZLQ2	Uncharacterized protein	W4ZLQ2	30.43	5.29	240	31	17.1	2	2	1
W4ZLQ8	Uncharacterized protein	W4ZLQ8	54.72	7.14	394	505	39.6	25	14	4
W4ZLT1	Uncharacterized protein	W4ZLT1	25.24	4.29	229	62	6.1	2	1	1
W4ZLT2	Uncharacterized protein	W4ZLT2	117.51	9.09	925	79	8.6	6	4	1
W4ZLT6	Uncharacterized protein	W4ZLT6	263.75	5.53	2118	38	1.3	2	2	3
W4ZLV1	Uncharacterized protein	W4ZLV1	56.77	4.78	537	131	7.6	5	2	1
W4ZLV2	Uncharacterized protein	W4ZLV2	105.47	5.81	757	79	4.1	2	2	2
W4ZLX0	Uncharacterized protein	W4ZLX0	154.16	5.54	1268	29	0.8	1	1	1
W4ZLZ8	Uncharacterized protein (Fragment)	W4ZLZ8	58.26	5.56	495	220	13.7	6	3	5
W4ZLZ9	Uncharacterized protein	W4ZLZ9	21.11	4.93	181	25	7.2	1	1	1
W4ZM24	Uncharacterized protein	W4ZM24	35.61	8.41	300	103	14	3	3	2
W4ZM52	Uncharacterized protein	W4ZM52	43.36	5.8	368	151	18.5	6	4	3
W4ZM56	Uncharacterized protein	W4ZM56	61.34	6.19	490	58	2.7	1	1	1
W4ZM65	Nucleoside diphosphate kinase	W4ZM65	29.89	8.77	241	91	12	3	1	3
W4ZM81	Uncharacterized protein (Fragment)	W4ZM81	63.66	5.03	535	33	3.9	1	1	2
W4ZM87	Uncharacterized protein	W4ZM87	8.8	9.36	65	45	13.8	1	1	1
W4ZMB4	Uncharacterized protein	W4ZMB4	83.08	7.74	676	120	5.6	4	3	3
W4ZMC8	Uncharacterized protein	W4ZMC8	12.84	5.99	111	71	21.6	1	1	1
W4ZMD3	Uncharacterized protein	W4ZMD3	138.48	5.25	1090	53	3.1	3	2	1
W4ZMD9	Uncharacterized protein	W4ZMD9	9.66	5.97	86	29	20.9	1	1	2
W4ZME7	Uncharacterized protein	W4ZME7	141.27	5.51	1161	72	2.2	2	2	2
W4ZMF6	Uncharacterized protein	W4ZMF6	57.81	8.13	477	26	1.7	1	1	1
W4ZMG9	Uncharacterized protein	W4ZMG9	72.08	5.91	584	119	13	7	6	7
W4ZMJ1	Uncharacterized protein	W4ZMJ1	93.32	8.58	662	144	13.4	7	6	2
W4ZMK6	Uncharacterized protein	W4ZMK6	19.99	7.15	163	75	13.5	5	3	3
W4ZMM8	Coatomer subunit gamma	W4ZMM8	111.07	5.03	889	63	7.9	6	6	5
W4ZMP2	Uncharacterized protein	W4ZMP2	38.2	6.07	296	77	7.4	3	2	2
W4ZMP6	Uncharacterized protein (Fragment)	W4ZMP6	12.09	4.05	98	37	8.2	1	1	1
W4ZMQ4	Uncharacterized protein	W4ZMQ4	22.86	8.56	200	473	20.5	20	4	1
W4ZMS0	Uncharacterized protein (Fragment)	W4ZMS0	30.46	9.84	252	33	3.6	1	1	1
W4ZMT6	Uncharacterized protein (Fragment)	W4ZMT6	35.98	5	293	99	19.5	6	5	4
W4ZMT7	Uncharacterized protein	W4ZMT7	32.74	5.81	281	51	7.5	3	2	1
W4ZMV8	Uncharacterized protein	W4ZMV8	75.8	8.41	598	26	1.7	1	1	1
W4ZMW5	Uncharacterized protein (Fragment)	W4ZMW5	8.95	9.3	63	33	11.1	1	1	1
W4ZMY1	Histone H3 (Fragment)	W4ZMY1	19.84	11.25	145	118	40	12	4	0
W4ZMZ5	Uncharacterized protein (Fragment)	W4ZMZ5	20.32	10.09	184	28	4.9	1	1	1
W4ZN01	Uncharacterized protein	W4ZN01	50.1	6.56	412	241	14.8	9	5	1
W4ZN03	Uncharacterized protein (Fragment)	W4ZN03	14.91	4.88	117	49	16.2	2	2	1
W4ZN17	Uncharacterized protein	W4ZN17	54.28	4.82	424	222	26.4	10	9	3
W4ZN54	Uncharacterized protein (Fragment)	W4ZN54	83.73	8.74	697	296	15.6	9	6	7
W4ZN61	Uncharacterized protein	W4ZN61	76.57	6.44	603	27	1.3	1	1	1
W4ZN64	CTP synthase	W4ZN64	69.58	5.96	558	103	10.2	6	5	5
W4ZN68	Uncharacterized protein	W4ZN68	30.29	8.81	224	1439	50.4	55	10	7
W4ZN76	Uncharacterized protein	W4ZN76	74.26	6.24	605	128	8.6	4	4	4
W4ZN85	Uncharacterized protein (Fragment)	W4ZN85	55.03	11.32	425	342	27.8	21	10	2
W4ZN87	Uncharacterized protein	W4ZN87	14.61	6.62	114	27	7	1	1	1
W4ZN97	Uncharacterized protein	W4ZN97	61.8	5.68	496	33	4	1	1	2
W4ZNA6	DNA ligase (Fragment)	W4ZNA6	78.77	6.64	595	61	7.4	3	3	4
W4ZND2	Uncharacterized protein (Fragment)	W4ZND2	28.66	4.84	234	34	4.7	1	1	1
W4ZND7	Uncharacterized protein	W4ZND7	34.2	4.92	279	34	4.7	1	1	1
W4ZNE7	Uncharacterized protein	W4ZNE7	14.09	5.91	106	40	22.6	3	2	1
W4ZNE8	Uncharacterized protein	W4ZNE8	74.82	5.58	632	51	2.4	1	1	1
W4ZNE9	Uncharacterized protein	W4ZNE9	101.69	5.18	808	501	22.3	29	13	1
W4ZNG9	Uncharacterized protein (Fragment)	W4ZNG9	34.81	9.43	294	63	4.8	2	1	1
W4ZNH0	ATP-dependent Clp protease proteolytic subunit	W4ZNH0	48.33	9.14	387	43	5.7	2	2	2
W4ZNH4	Phospholipase D	W4ZNH4	102.83	9.73	822	48	1.3	1	1	1
W4ZNI1	Uncharacterized protein	W4ZNI1	54.84	8.08	461	67	2.4	2	1	1
W4ZNI9	Uncharacterized protein	W4ZNI9	39.77	5.11	307	57	3.3	1	1	1
W4ZNK3	Uncharacterized protein	W4ZNK3	19.77	5.34	147	55	10.2	1	1	1
W4ZNN7	Uncharacterized protein	W4ZNN7	97.79	9.22	787	91	2	2	1	1
W4ZNQ1	Uncharacterized protein	W4ZNQ1	31.76	8.62	250	36	6.8	1	1	1
W4ZNQ8	Uncharacterized protein	W4ZNQ8	15.49	9.37	113	44	13.3	2	2	2
W4ZNS1	Uncharacterized protein (Fragment)	W4ZNS1	44.57	6.26	335	83	4.2	2	2	2
W4ZNT2	Uncharacterized protein	W4ZNT2	81.16	6.07	639	65	3.8	2	2	2
W4ZNT6	Uncharacterized protein	W4ZNT6	32.79	4.93	280	36	2.9	1	1	1
W4ZNV0	Uncharacterized protein	W4ZNV0	26.73	8.63	202	54	11.4	2	2	2
W4ZNV4	Uncharacterized protein	W4ZNV4	54.48	5.2	431	250	31.8	14	11	1
W4ZNV5	Uncharacterized protein (Fragment)	W4ZNV5	33.07	9.68	258	32	1.9	1	1	1
W4ZNW2	Uncharacterized protein (Fragment)	W4ZNW2	102.08	4.72	812	32	1.4	1	1	1
W4ZNZ2	Uncharacterized protein	W4ZNZ2	42.82	9.48	354	64	4.2	1	1	1
W4ZNZ5	Uncharacterized protein	W4ZNZ5	23.46	5.1	188	63	24.5	3	2	2
W4ZP03	Uncharacterized protein	W4ZP03	99.27	4.63	820	57	3.2	3	2	3
W4ZP07	Uncharacterized protein	W4ZP07	19.89	11.23	168	24	8.3	1	1	1
W4ZP18	Uncharacterized protein (Fragment)	W4ZP18	66.79	8.94	532	32	3.4	1	1	2
W4ZP28	Uncharacterized protein	W4ZP28	19.84	9.59	186	69	5.9	3	1	1
W4ZP32	Uncharacterized protein	W4ZP32	76.75	5.44	631	146	7.9	3	3	3
W4ZP33	Uncharacterized protein (Fragment)	W4ZP33	44.46	5.75	347	118	18.4	7	5	5
W4ZP38	60S ribosomal protein L36	W4ZP38	17.66	11.12	113	33	25.7	2	2	3
W4ZP51	Uncharacterized protein	W4ZP51	11.57	5.57	93	4896	72	213	8	2
W4ZP55	Uncharacterized protein	W4ZP55	22.12	6.64	200	41	7	1	1	1
W4ZP58	Uncharacterized protein (Fragment)	W4ZP58	15.94	6.96	147	376	42.9	13	4	4
W4ZP60	Uncharacterized protein	W4ZP60	77.47	5.24	591	2055	35.2	106	20	5
W4ZP77	ATP synthase subunit beta	W4ZP77	49.37	5.45	409	734	45	34	13	2
W4ZP90	Uncharacterized protein	W4ZP90	57.89	6.77	469	72	9.4	4	3	3
W4ZP94	Uncharacterized protein	W4ZP94	80.72	8.57	631	58	5.4	3	3	1
W4ZPA5	Uncharacterized protein	W4ZPA5	44.09	6.52	361	61	12.5	3	3	4
W4ZPB7	Uncharacterized protein	W4ZPB7	22.11	9.91	159	32	5.7	1	1	1
W4ZPC0	Uncharacterized protein	W4ZPC0	38.77	5.05	311	34	2.9	1	1	1
W4ZPC3	Uncharacterized protein	W4ZPC3	13.72	5.09	111	55	23.4	4	2	2
W4ZPE1	Uncharacterized protein	W4ZPE1	143.23	5.44	1104	83	5.3	6	5	6
W4ZPE5	Uncharacterized protein (Fragment)	W4ZPE5	34.06	8.04	281	72	6.4	4	2	1
W4ZPF0	Uncharacterized protein (Fragment)	W4ZPF0	34.88	8.73	287	124	17.4	5	3	3
W4ZPF8	Uncharacterized protein (Fragment)	W4ZPF8	27.47	6.01	247	141	19.8	6	4	5
W4ZPG4	Uncharacterized protein	W4ZPG4	79.77	8	635	94	6.1	4	3	4
W4ZPH9	Uncharacterized protein	W4ZPH9	52.12	5.42	450	66	6.4	2	2	3
W4ZPI7	Uncharacterized protein	W4ZPI7	103.23	6.31	833	79	5.8	3	3	5
W4ZPJ9	Uncharacterized protein	W4ZPJ9	496.63	5.83	3852	104	1.9	7	6	3
W4ZPK7	Uncharacterized protein	W4ZPK7	69.3	6.69	551	194	16.5	10	7	9
W4ZPL6	Uncharacterized protein	W4ZPL6	334.35	5.28	2721	187	4.5	12	11	10
W4ZPL8	Uncharacterized protein	W4ZPL8	31.43	8.48	261	55	6.5	3	2	2
W4ZPM2	Uncharacterized protein	W4ZPM2	55.33	6.39	453	129	16.6	7	6	0
W4ZPM8	Uncharacterized protein	W4ZPM8	30.41	7.72	236	56	5.1	1	1	1
W4ZPP6	Uncharacterized protein	W4ZPP6	84.13	4.84	752	113	3.1	2	1	1
W4ZPQ1	Uncharacterized protein	W4ZPQ1	19.19	10.22	143	449	56.6	18	6	1
W4ZPR4	Uncharacterized protein	W4ZPR4	25.68	9.83	194	25	4.6	1	1	1
W4ZPS9	Uncharacterized protein (Fragment)	W4ZPS9	73.34	8.46	601	127	12.1	6	5	7
W4ZPT3	Uncharacterized protein	W4ZPT3	43.48	7.66	339	77	12.1	2	2	2
W4ZPT6	Uncharacterized protein	W4ZPT6	57.57	9.44	441	29	2.3	1	1	1
W4ZPT8	Uncharacterized protein (Fragment)	W4ZPT8	15.56	8.99	92	56	21.7	3	2	1
W4ZPU4	Uncharacterized protein	W4ZPU4	202.65	6.68	1587	32	0.3	1	1	1
W4ZPX8	Uncharacterized protein	W4ZPX8	13.45	9.23	105	46	21	3	2	2
W4ZPZ2	Uncharacterized protein	W4ZPZ2	9.75	9.52	87	35	9.2	2	1	1
W4ZQ19	Uncharacterized protein	W4ZQ19	25.49	8.63	215	37	5.1	1	1	1
W4ZQ36	DNA-directed RNA polymerase	W4ZQ36	149.87	8.79	1187	37	4.2	1	1	5
W4ZQ38	Nucleoside diphosphate kinase (Fragment)	W4ZQ38	29.27	10.03	233	166	21.5	11	5	5
W4ZQ42	Uncharacterized protein	W4ZQ42	86.67	4.69	745	55	3.6	3	2	2
W4ZQ49	60S ribosomal protein L18a	W4ZQ49	29.11	10.36	197	195	17.3	12	4	1
W4ZQ59	Uncharacterized protein	W4ZQ59	14.02	4.38	113	317	73.5	10	6	6
W4ZQ62	Uncharacterized protein (Fragment)	W4ZQ62	27.16	6.1	226	356	42.5	23	6	3
W4ZQ66	Uncharacterized protein	W4ZQ66	100.2	7.66	841	49	2.9	1	1	2
W4ZQ99	Uncharacterized protein	W4ZQ99	15.96	10.24	105	150	38.1	7	3	1
W4ZQA1	Uncharacterized protein	W4ZQA1	27.91	5.95	214	133	26.6	9	4	1
W4ZQB9	Uncharacterized protein	W4ZQB9	43.63	10.06	332	40	4.2	1	1	1
W4ZQD3	Uncharacterized protein	W4ZQD3	90.44	8.79	719	51	2.5	2	2	2
W4ZQE4	Uncharacterized protein	W4ZQE4	38.07	8.24	326	61	9.2	3	3	3
W4ZQI4	Uncharacterized protein	W4ZQI4	293.49	5.52	2398	78	1.5	3	3	3
W4ZQJ5	Uncharacterized protein (Fragment)	W4ZQJ5	93.8	5.04	635	53	4.6	3	3	1
W4ZQL3	Uncharacterized protein	W4ZQL3	28.54	9.52	225	147	27.1	5	4	5
W4ZQN1	Uncharacterized protein	W4ZQN1	149.7	5.07	1233	147	7	10	6	1
W4ZQN2	Uncharacterized protein	W4ZQN2	27.44	9.19	198	23	6.6	1	1	1
W4ZQS8	Uncharacterized protein	W4ZQS8	46.4	5.75	377	72	6.9	3	2	2
W4ZQT9	Uncharacterized protein	W4ZQT9	12.34	4.76	97	50	12.4	2	1	1
W4ZQU4	Uncharacterized protein	W4ZQU4	9.13	6.82	80	67	20	1	1	1
W4ZQV3	Reticulon-like protein	W4ZQV3	40.7	9.59	303	37	3.6	2	1	1
W4ZQV5	Histone H4 (Fragment)	W4ZQV5	23.36	11.61	184	435	28.3	35	6	3
W4ZQV9	Uncharacterized protein	W4ZQV9	36.9	4.38	306	37	5.2	1	1	1
W4ZQX7	Serine hydroxymethyltransferase	W4ZQX7	64.89	8.11	530	139	8.5	5	3	1
W4ZQZ3	Uncharacterized protein	W4ZQZ3	69.59	4.63	550	281	18.2	14	9	0
W4ZR16	Uncharacterized protein	W4ZR16	109.24	5.17	824	814	33.5	31	15	3
W4ZR51	Uncharacterized protein	W4ZR51	43.3	8.09	377	28	2.7	1	1	1
W4ZR59	Uncharacterized protein	W4ZR59	20.91	6.74	164	187	22.6	7	2	4
W4ZR65	ATP-dependent Clp protease proteolytic subunit	W4ZR65	34.42	5.34	296	33	2.4	1	1	1
W4ZR82	Uncharacterized protein	W4ZR82	54.49	6.03	437	127	8.7	4	2	3
W4ZR87	Non-lysosomal glucosylceramidase	W4ZR87	122.38	6.33	970	39	1.1	1	1	1
W4ZR91	Uncharacterized protein (Fragment)	W4ZR91	17.04	11.21	137	41	16.1	1	1	2
W4ZR97	Uncharacterized protein	W4ZR97	24.35	6.62	189	1100	38.6	31	6	7
W4ZR98	Uncharacterized protein	W4ZR98	79.2	8.8	604	27	1.7	1	1	1
W4ZRD2	Uncharacterized protein	W4ZRD2	17.09	9.25	125	35	8.8	1	1	1
W4ZRD4	Uncharacterized protein	W4ZRD4	55.36	9.06	433	138	12.7	3	3	4
W4ZRF4	Uncharacterized protein (Fragment)	W4ZRF4	9.84	6.32	73	46	35.6	2	2	1
W4ZRG3	Uncharacterized protein	W4ZRG3	94.39	8.11	723	111	10.1	6	6	1
W4ZRG7	Uncharacterized protein	W4ZRG7	41.74	5.6	333	39	7.2	2	2	3
W4ZRH7	Uncharacterized protein	W4ZRH7	57.87	6.74	457	37	2.2	1	1	1
W4ZRH9	Glucose-1-phosphate adenylyltransferase	W4ZRH9	64.6	6.25	522	185	23.8	11	11	11
W4ZRK1	Uncharacterized protein	W4ZRK1	38.37	9.07	322	100	10.6	3	2	2
W4ZRM2	Uncharacterized protein (Fragment)	W4ZRM2	19.77	10.08	166	55	10.8	3	2	1
W4ZRM7	Uncharacterized protein	W4ZRM7	34.46	5.74	280	136	22.1	4	4	4
W4ZRP4	Uncharacterized protein (Fragment)	W4ZRP4	25.09	4.91	214	536	41.6	19	8	6
W4ZRP6	Uncharacterized protein	W4ZRP6	134.05	9.08	991	34	0.5	1	1	1
W4ZRR5	Uncharacterized protein	W4ZRR5	116.33	5.3	964	51	3.2	2	2	2
W4ZRS5	Uncharacterized protein (Fragment)	W4ZRS5	16.49	9.64	115	38	23.5	1	1	2
W4ZRT8	Uncharacterized protein (Fragment)	W4ZRT8	60.04	10.15	568	67	6.9	2	2	3
W4ZRU3	Uncharacterized protein	W4ZRU3	16.01	9.61	112	164	43.8	7	4	0
W4ZRU4	Uncharacterized protein	W4ZRU4	23.37	9.03	183	40	5.5	1	1	1
W4ZRW1	Uncharacterized protein	W4ZRW1	22.98	5.45	169	46	10.1	1	1	1
W4ZRW9	Uncharacterized protein	W4ZRW9	56.63	9.17	379	172	10.6	5	3	3
W4ZRX5	Uncharacterized protein	W4ZRX5	35.32	9.64	243	29	6.2	1	1	2
W4ZRX7	Uncharacterized protein	W4ZRX7	51.62	6.14	434	70	8.5	2	1	3
W4ZRX8	Uncharacterized protein	W4ZRX8	70.28	6.61	569	249	15.6	12	7	6
W4ZRZ2	Uncharacterized protein	W4ZRZ2	61.53	5.63	519	215	14.8	7	5	1
W4ZS02	Uncharacterized protein	W4ZS02	35.65	5.1	275	26	3.6	1	1	1
W4ZS23	Uncharacterized protein	W4ZS23	26.75	9.66	228	42	7.5	2	2	2
W4ZS29	Uncharacterized protein	W4ZS29	52.97	7.71	429	103	5.6	3	2	2
W4ZS33	Uncharacterized protein	W4ZS33	49.42	8.96	359	31	7.8	2	2	1
W4ZS35	Uncharacterized protein	W4ZS35	77.73	7.7	609	152	14.8	10	8	8
W4ZS60	Uncharacterized protein (Fragment)	W4ZS60	34.89	8.13	257	31	3.9	1	1	1
W4ZS67	Uncharacterized protein	W4ZS67	41.83	5.93	338	48	3.3	1	1	1
W4ZS68	Uncharacterized protein	W4ZS68	44.14	6.32	370	54	4.3	2	1	1
W4ZS75	Uncharacterized protein	W4ZS75	61.98	5.15	489	83	3.1	1	1	1
W4ZS79	CTP synthase	W4ZS79	75.02	8.48	600	24	1.8	1	1	1
W4ZS83	Uncharacterized protein (Fragment)	W4ZS83	86.21	8.85	708	177	13.1	9	8	6
W4ZS92	Uncharacterized protein	W4ZS92	19.37	11.26	128	31	5.5	1	1	1
W4ZS94	Uncharacterized protein	W4ZS94	48.4	4.79	403	98	2.7	5	1	1
W4ZSA0	Uncharacterized protein	W4ZSA0	8.79	9.74	66	77	19.7	2	1	1
W4ZSB1	Uncharacterized protein	W4ZSB1	45.63	4.8	369	46	3	1	1	1
W4ZSC5	Uncharacterized protein	W4ZSC5	27.17	5.91	238	79	5.5	3	1	1
W4ZSD1	Uncharacterized protein	W4ZSD1	56.98	5.64	440	200	22.3	11	7	1
W4ZSD7	Asparagine synthetase	W4ZSD7	75.28	5.95	587	35	5.5	2	2	2
W4ZSG5	Uncharacterized protein (Fragment)	W4ZSG5	29	7.77	239	37	15.1	2	2	1
W4ZSH6	Uncharacterized protein	W4ZSH6	119.64	4.95	934	145	6.4	6	4	1
W4ZSH7	Uncharacterized protein	W4ZSH7	20.99	5.04	169	29	3	1	1	1
W4ZSH9	Uncharacterized protein	W4ZSH9	119.72	6.85	946	30	1.2	1	1	1
W4ZSI3	Uncharacterized protein	W4ZSI3	20.51	4.58	161	32	11.8	1	1	2
W4ZSK3	Uncharacterized protein	W4ZSK3	211.34	4.99	1630	50	1.4	2	2	2
W4ZSM2	Uncharacterized protein (Fragment)	W4ZSM2	318.27	6.09	2709	111	2.5	4	4	6
W4ZSN4	Uncharacterized protein	W4ZSN4	36.73	5.68	283	42	3.5	1	1	1
W4ZSP1	Uncharacterized protein (Fragment)	W4ZSP1	20.5	11.27	140	109	22.1	6	3	1
W4ZSP7	Uncharacterized protein	W4ZSP7	127.85	4.67	1068	56	0.8	1	1	1
W4ZSP8	Uncharacterized protein	W4ZSP8	41.52	9.87	346	57	17.3	3	3	4
W4ZSQ0	Uncharacterized protein	W4ZSQ0	28.99	5.17	234	27	5.1	1	1	1
W4ZSR9	Uncharacterized protein	W4ZSR9	21.34	7.71	162	60	23.5	3	2	1
W4ZSS8	Acyl carrier protein	W4ZSS8	16.07	5.36	127	42	10.2	1	1	1
W4ZST7	Uncharacterized protein (Fragment)	W4ZST7	71.13	9.83	617	113	10.7	3	2	5
W4ZSU2	Uncharacterized protein (Fragment)	W4ZSU2	27.49	9.72	217	119	12.4	4	2	2
W4ZSW5	Uncharacterized protein	W4ZSW5	64.99	9.33	497	123	9.1	5	4	4
W4ZSY6	Uncharacterized protein	W4ZSY6	42.96	9.27	325	37	3.7	1	1	1
W4ZSZ3	Uncharacterized protein (Fragment)	W4ZSZ3	26.04	5.82	193	30	4.1	1	1	1
W4ZT00	Uncharacterized protein (Fragment)	W4ZT00	17.18	9.61	146	23	9.6	1	1	1
W4ZT08	Uncharacterized protein	W4ZT08	105.03	8.58	832	82	4.9	3	3	4
W4ZT09	Uncharacterized protein	W4ZT09	18.98	5.24	164	34	6.1	1	1	1
W4ZT10	Uncharacterized protein	W4ZT10	72.14	5.31	612	30	5.4	1	1	2
W4ZT19	Uncharacterized protein	W4ZT19	83.71	6.26	643	39	2.6	2	2	1
W4ZT34	Uncharacterized protein	W4ZT34	12.15	8.56	89	52	29.2	3	2	1
W4ZT36	Uncharacterized protein	W4ZT36	121.15	5.07	955	107	8.3	6	6	7
W4ZT39	Malate dehydrogenase	W4ZT39	38.97	5.59	321	597	28.7	24	8	8
W4ZT41	Uncharacterized protein	W4ZT41	61.51	6.52	502	41	1.8	2	1	1
W4ZT58	Uncharacterized protein	W4ZT58	40.78	5.49	340	64	7.6	3	2	2
W4ZT60	Uncharacterized protein (Fragment)	W4ZT60	22.92	6.17	199	84	9	1	1	1
W4ZT66	Uncharacterized protein (Fragment)	W4ZT66	92	6.04	751	73	4.3	4	3	1
W4ZT76	Uncharacterized protein	nad1	12.01	9.22	102	93	18.6	1	1	1
W4ZT77	Uncharacterized protein	W4ZT77	35	8.95	285	103	9.1	4	2	2
W4ZT78	Uncharacterized protein	W4ZT78	59.72	6.78	475	186	14.3	11	6	7
W4ZTA1	Uncharacterized protein	W4ZTA1	106.86	6.02	792	129	14.3	10	9	1
W4ZTA4	Uncharacterized protein	W4ZTA4	60.65	5.81	457	116	14	10	6	1
W4ZTB2	Uncharacterized protein (Fragment)	W4ZTB2	53.88	8.84	441	177	11.8	6	4	4
W4ZTE1	Uncharacterized protein	W4ZTE1	76.64	6.44	625	28	3.5	1	1	1
W4ZTE7	Uncharacterized protein	W4ZTE7	21.37	5.03	163	23	8	0	0	1
W4ZTF0	Uncharacterized protein	W4ZTF0	76.94	8.74	548	147	30.3	11	9	3
W4ZTH2	Uncharacterized protein	W4ZTH2	46.69	7	369	75	7	2	2	2
W4ZTH7	Uncharacterized protein	W4ZTH7	24.36	9	180	54	6.7	1	1	1
W4ZTI0	Uncharacterized protein	W4ZTI0	36.3	9.01	262	41	11.1	2	2	2
W4ZTI6	Uncharacterized protein	W4ZTI6	44.48	5.43	342	138	12.3	6	3	1
W4ZTI8	Uncharacterized protein	W4ZTI8	44.75	5.04	355	80	12.1	4	3	4
W4ZTL1	Uncharacterized protein	W4ZTL1	169.68	5.56	1401	51	1.9	3	3	3
W4ZTL3	Uncharacterized protein	W4ZTL3	20.89	9.1	157	40	6.4	1	1	1
W4ZTM1	Uncharacterized protein	W4ZTM1	40.24	5.3	294	38	3.4	1	1	1
W4ZTR1	Uncharacterized protein	W4ZTR1	19.01	9.25	134	118	50	9	6	5
W4ZTR8	Uncharacterized protein	W4ZTR8	262.51	5.57	2150	119	2.6	5	4	5
W4ZTS8	Uncharacterized protein (Fragment)	W4ZTS8	53.67	8.21	459	94	7.8	5	3	3
W4ZTU5	Uncharacterized protein	W4ZTU5	35.21	5.8	286	41	2.1	1	1	1
W4ZTU6	Uncharacterized protein	W4ZTU6	22.04	7.9	182	67	6.6	2	1	1
W4ZTV1	Uncharacterized protein	W4ZTV1	20.38	9.74	186	51	12.9	2	2	2
W4ZTV7	Uncharacterized protein	W4ZTV7	20.74	8.42	161	31	3.7	1	1	1
W4ZTW1	Uncharacterized protein	W4ZTW1	46.12	6.07	373	30	4	1	1	1
W4ZTY6	Uncharacterized protein	W4ZTY6	53.51	7.77	473	43	2.5	1	1	1
W4ZTY9	Uncharacterized protein	W4ZTY9	39.2	8.42	329	30	5.2	1	1	1
W4ZTZ4	Histone H2B	W4ZTZ4	23.41	10.05	152	499	34.9	29	5	1
W4ZU18	Uncharacterized protein	W4ZU18	24.79	8.62	182	118	13.2	4	2	2
W4ZU27	Uncharacterized protein	W4ZU27	33.39	9.89	265	48	7.9	2	2	2
W4ZU33	Uncharacterized protein	W4ZU33	77.16	8.42	578	45	1.6	1	1	1
W4ZU44	Uncharacterized protein	W4ZU44	27.06	5.71	218	64	23.9	5	5	5
W4ZU52	Uncharacterized protein	W4ZU52	55.95	9.8	419	28	1.7	1	1	1
W4ZU69	Uncharacterized protein	W4ZU69	43.66	8.27	373	28	2.7	1	1	1
W4ZU90	Uncharacterized protein	W4ZU90	153	6.05	1265	33	0.7	1	1	1
W4ZU91	Uncharacterized protein	W4ZU91	26.01	3.96	193	46	17.1	1	1	1
W4ZUA0	Uncharacterized protein	W4ZUA0	35.99	8.23	279	160	18.3	6	2	2
W4ZUA2	Uncharacterized protein (Fragment)	W4ZUA2	49.53	9.07	355	32	5.4	1	1	2
W4ZUA7	Uncharacterized protein	W4ZUA7	56.5	8.69	459	29	1.7	1	1	1
W4ZUB8	Uncharacterized protein	W4ZUB8	41.6	8.48	324	61	10.8	3	3	4
W4ZUB9	Uncharacterized protein	W4ZUB9	70.72	6.05	585	36	1.7	1	1	1
W4ZUD0	Uncharacterized protein	W4ZUD0	58.03	5.53	446	345	21.5	21	9	2
W4ZUE6	Uncharacterized protein	W4ZUE6	125.16	6.07	980	42	3.1	3	2	3
W4ZUF2	Uncharacterized protein	W4ZUF2	41.16	9.55	326	432	27	15	7	8
W4ZUF5	Uncharacterized protein (Fragment)	W4ZUF5	71.21	9.87	578	93	7.3	4	3	3
W4ZUJ0	Structural maintenance of chromosomes protein	W4ZUJ0	167.23	8.2	1204	180	7.2	9	6	8
W4ZUK2	Uncharacterized protein	W4ZUK2	42.27	9.33	347	3046	53	160	18	5
W4ZUN9	Uncharacterized protein	W4ZUN9	54.65	5.91	478	36	4.4	2	2	1
W4ZUS7	Uncharacterized protein	W4ZUS7	24.74	9.97	180	136	17.8	4	3	3
W4ZUW1	Uncharacterized protein	W4ZUW1	58.49	9.66	402	50	2.7	1	1	1
W4ZUW2	Uncharacterized protein	W4ZUW2	58.12	6.47	476	42	2.9	1	1	1
W4ZUZ6	Dihydrolipoyl dehydrogenase	W4ZUZ6	62.5	6.72	502	570	32.1	26	10	12
W4ZV07	Uncharacterized protein	W4ZV07	21.02	9.15	181	38	6.6	1	1	1
W4ZV11	Uncharacterized protein	W4ZV11	12.57	8.98	105	101	12.4	2	1	1
W4ZV17	Uncharacterized protein	W4ZV17	72.78	5.18	582	59	1.7	1	1	1
W4ZV68	Uncharacterized protein	W4ZV68	10.39	6.7	73	58	13.7	2	1	1
W4ZV84	Uncharacterized protein	W4ZV84	36.85	5.74	305	96	11.1	4	3	1
W4ZVA8	Uncharacterized protein	W4ZVA8	38.1	5.1	346	71	4.9	1	1	1
W4ZVE4	Uncharacterized protein	W4ZVE4	23.07	9.01	185	26	6.5	1	1	1
W4ZVF3	Uncharacterized protein	W4ZVF3	33.55	11.39	243	36	4.1	1	1	1
W4ZVF9	50S ribosomal protein L16, chloroplastic (Fragment)	rpl16	38.15	10.13	279	47	6.8	2	2	2
W4ZVG0	Uncharacterized protein	W4ZVG0	98.92	6.12	834	230	7.9	11	6	4
W4ZVM3	Uncharacterized protein (Fragment)	W4ZVM3	10.31	6.08	78	76	16.7	2	1	1
W4ZVN3	Uncharacterized protein	W4ZVN3	22.7	9.61	197	42	5.1	1	1	1
W4ZVP5	Uncharacterized protein	W4ZVP5	77.96	5.37	590	235	13.4	8	5	6
W4ZVW3	Uncharacterized protein	W4ZVW3	47.06	6.3	350	56	6.9	1	1	2
W4ZVY5	Histone H2A	W4ZVY5	13.93	9.55	108	92	28.7	5	2	3
W4ZVZ6	Uncharacterized protein	W4ZVZ6	76.05	4.72	581	31	1.7	1	1	1
W4ZW03	Uncharacterized protein	W4ZW03	93.07	5.49	736	28	1.8	1	1	1
W4ZW33	Uncharacterized protein	W4ZW33	40.91	9.89	291	45	3.1	1	1	1
W4ZW34	Uncharacterized protein	W4ZW34	50.14	6.02	417	100	3.4	2	1	1
W4ZW44	Uncharacterized protein	W4ZW44	50.54	6.76	409	74	5.9	3	2	2
W4ZW50	Uncharacterized protein (Fragment)	W4ZW50	36.22	6.01	295	170	25.4	8	7	1
W4ZW69	Uncharacterized protein	W4ZW69	28.28	8.29	235	38	3.8	1	1	1
W4ZWC6	Uncharacterized protein	W4ZWC6	74.58	8.46	589	106	9.7	5	5	5
W4ZWF3	Uncharacterized protein	W4ZWF3	48.2	10.01	334	32	6	2	2	2
W4ZWI7	Glucose-6-phosphate isomerase	W4ZWI7	68.08	6.58	545	176	17.8	13	8	1
W4ZWJ3	Uncharacterized protein	W4ZWJ3	32.49	10.21	237	226	22.8	12	5	3
W4ZWK2	Uncharacterized protein	W4ZWK2	43.16	4.73	318	187	23.9	11	6	1
W4ZWL5	Uncharacterized protein	W4ZWL5	28.93	6.8	234	43	5.6	1	1	1
W4ZWP1	Uncharacterized protein	W4ZWP1	41.14	10.9	342	61	5.6	2	2	2
W4ZWP2	Peptidyl-prolyl cis-trans isomerase	W4ZWP2	29.53	9.4	245	62	10.6	2	2	2
W4ZWR6	Uncharacterized protein	W4ZWR6	73.16	5.79	566	234	17.3	12	7	10
W4ZWS1	Uncharacterized protein	W4ZWS1	54.81	9.12	437	93	5.5	3	2	2
W4ZWT0	Uncharacterized protein	W4ZWT0	35.28	10.5	271	38	3.7	1	1	1
W4ZWT1	Uncharacterized protein	W4ZWT1	79.22	5.45	637	32	2.7	1	1	1
W4ZWV0	Uncharacterized protein	W4ZWV0	93.14	8.18	773	34	1.3	1	1	1
W4ZWV4	Uncharacterized protein (Fragment)	W4ZWV4	34.77	8.61	292	32	5.8	1	1	1
W4ZWW6	Uncharacterized protein (Fragment)	W4ZWW6	61.02	4.6	454	484	30.2	25	11	1
W4ZWX2	Uncharacterized protein	W4ZWX2	64.92	5.88	574	35	1.6	1	1	1
W4ZWZ7	Uncharacterized protein (Fragment)	W4ZWZ7	37.49	5.27	280	140	11.8	5	3	2
W4ZX44	Uncharacterized protein	W4ZX44	122.66	5.18	997	124	6.8	7	6	1
W4ZX57	Uncharacterized protein	W4ZX57	29.91	4.06	237	28	3	1	1	1
W4ZX60	Uncharacterized protein	W4ZX60	16.39	11.52	127	178	8.7	8	1	1
W4ZX65	Uncharacterized protein	W4ZX65	18.75	6.84	135	79	34.1	3	3	1
W4ZX83	Uncharacterized protein	W4ZX83	18	5.19	137	26	5.8	1	1	1
W4ZXA3	Uncharacterized protein	W4ZXA3	10.78	8.92	82	252	32.9	6	2	2
W4ZXB1	Uncharacterized protein (Fragment)	W4ZXB1	20.56	8.53	160	32	8.1	1	1	1
W4ZXB6	Uncharacterized protein	W4ZXB6	22.67	8.74	186	55	6.5	1	1	1
W4ZXC8	Uncharacterized protein	W4ZXC8	96.13	6.09	775	39	5.2	2	2	2
W4ZXH8	Uncharacterized protein	W4ZXH8	19.27	5.91	169	192	40.8	9	6	5
W4ZXI8	Uncharacterized protein	W4ZXI8	28.98	5.99	219	554	31.1	16	4	6
W4ZXK1	Uncharacterized protein	W4ZXK1	39.18	8.91	311	326	34.1	15	6	2
W4ZXL0	Uncharacterized protein	W4ZXL0	92.94	6.69	758	33	1.1	1	1	1
W4ZXL1	Uncharacterized protein	W4ZXL1	29.83	6.78	253	141	27.3	7	6	6
W4ZXL5	Uncharacterized protein	W4ZXL5	21.44	9.53	188	31	7.4	1	1	1
W4ZXM1	Uncharacterized protein	W4ZXM1	16.65	5.95	136	50	16.9	2	2	2
W4ZXN2	Uncharacterized protein	W4ZXN2	13.17	5.34	106	39	17.9	1	1	2
W4ZXN4	Uncharacterized protein	W4ZXN4	12.21	5.65	93	34	9.7	1	1	1
W4ZXR0	Uncharacterized protein	W4ZXR0	110.92	5.97	901	43	1.2	1	1	1
W4ZXR4	Uncharacterized protein	W4ZXR4	50.4	5.13	407	621	44.5	33	14	2
W4ZXS7	Uncharacterized protein (Fragment)	W4ZXS7	56.14	6.28	457	93	10.5	4	3	2
W4ZXV9	Uncharacterized protein (Fragment)	W4ZXV9	55.74	6.12	445	56	2.5	1	1	1
W4ZXW6	Uncharacterized protein	W4ZXW6	161.79	7.05	1236	75	3.9	3	3	6
W4ZY45	Uncharacterized protein	W4ZY45	18.86	6.42	151	26	13.2	1	1	1
W4ZY50	Uncharacterized protein	W4ZY50	25.55	4.64	211	26	4.3	1	1	1
W4ZY52	Uncharacterized protein (Fragment)	W4ZY52	51.07	9.24	372	398	31.5	25	8	12
W4ZY68	Uncharacterized protein (Fragment)	W4ZY68	6.08	8.83	41	72	39	2	1	1
W4ZY78	Uncharacterized protein	W4ZY78	58.52	8.14	471	72	2.8	1	1	1
W4ZY98	Uncharacterized protein	W4ZY98	85.25	5.04	684	212	23.7	13	11	5
W4ZYA2	Uncharacterized protein	W4ZYA2	33.25	10.18	269	60	5.6	2	1	1
W4ZYB3	Uncharacterized protein (Fragment)	W4ZYB3	25.7	8.39	222	31	4.1	1	1	1
W4ZYD0	Uncharacterized protein	W4ZYD0	27.03	9.79	192	92	21.9	2	2	3
W4ZYF2	Uncharacterized protein	W4ZYF2	30.99	6.29	272	66	4.4	1	1	1
W4ZYJ2	mRNA cap guanine-N7 methyltransferase	W4ZYJ2	47.99	6.23	372	46	3.2	1	1	1
W4ZYQ4	Uncharacterized protein	W4ZYQ4	49.15	8.25	387	473	26.1	25	10	1
W4ZYR1	Uncharacterized protein	W4ZYR1	73.81	6.79	584	35	2.7	1	1	1
W4ZYR9	Uncharacterized protein	W4ZYR9	31.84	4.99	268	32	9	1	1	2
W4ZYT8	Uncharacterized protein	W4ZYT8	101.48	8.81	726	29	1.4	1	1	1
W4ZYY9	Uncharacterized protein	W4ZYY9	22.81	8.78	194	42	7.2	1	1	1
W4ZZ21	Uncharacterized protein	W4ZZ21	54.27	7.98	440	39	2	1	1	1
W4ZZ25	Uncharacterized protein	W4ZZ25	37.72	9.51	302	202	24.8	10	6	5
W4ZZ26	Dihydrolipoyl dehydrogenase	W4ZZ26	66.79	6.24	565	232	18.9	9	7	9
W4ZZ37	Uncharacterized protein (Fragment)	W4ZZ37	21.18	10.09	177	35	4.5	1	1	1
W4ZZ57	Tubulin gamma chain	W4ZZ57	17.67	4.46	148	33	6.1	1	1	1
W4ZZ82	Uncharacterized protein (Fragment)	W4ZZ82	55.72	4.7	431	25	2.6	1	1	1
W4ZZA3	Uncharacterized protein	W4ZZA3	54.61	6.29	422	31	1.9	1	1	1
W4ZZC1	Uncharacterized protein (Fragment)	W4ZZC1	90.15	5.44	727	106	6.7	4	3	4
W4ZZD5	Uncharacterized protein (Fragment)	W4ZZD5	13.39	9.16	111	30	9.9	1	1	1
W4ZZE8	Uncharacterized protein	W4ZZE8	60.85	5.63	512	186	14.8	7	5	1
W4ZZF4	Uncharacterized protein	W4ZZF4	87.18	5.78	658	143	5.9	4	3	3
W4ZZG4	Uncharacterized protein	W4ZZG4	27.36	6.29	225	241	37.8	12	5	1
W4ZZH0	Uncharacterized protein	W4ZZH0	35.77	5.42	270	43	12.2	2	2	3
W4ZZH7	Uncharacterized protein (Fragment)	W4ZZH7	13.7	7.44	121	60	28.9	2	2	1
W4ZZH9	Uncharacterized protein	W4ZZH9	15.95	6.96	122	82	11.5	2	1	1
W4ZZI3	Histone H2A	W4ZZI3	20.85	10.56	148	63	15.5	5	3	1
W4ZZK4	Uncharacterized protein	W4ZZK4	19.95	9.04	153	88	19	5	2	1
W4ZZN7	Uncharacterized protein	W4ZZN7	11.62	9.16	97	28	9.3	1	1	1
W4ZZZ7	Uncharacterized protein	W4ZZZ7	32.84	5.73	286	38	5.6	1	1	1
W5A019	Uncharacterized protein (Fragment)	W5A019	98.27	5.25	658	43	5.8	3	3	1
W5A031	Uncharacterized protein	W5A031	22.67	10.5	164	60	23.8	4	2	5
W5A039	Uncharacterized protein	W5A039	39.8	5.96	337	93	9.2	3	2	2
W5A066	Uncharacterized protein	W5A066	62.17	6.14	497	46	6.8	2	2	1
W5A0B1	Uncharacterized protein	W5A0B1	63.88	5.45	499	228	19.6	11	7	1
W5A0D6	Uncharacterized protein	W5A0D6	28.57	8.67	224	178	18.3	8	3	1
W5A0E2	Uncharacterized protein	W5A0E2	35.64	9.23	288	66	8	3	2	2
W5A0J9	Uncharacterized protein	W5A0J9	79.35	8.85	560	657	28.2	30	14	6
W5A0M3	Uncharacterized protein	W5A0M3	75.23	9.56	579	88	4.5	2	2	2
W5A0P0	Uncharacterized protein	W5A0P0	19.92	9.86	151	55	11.9	4	2	2
W5A0U2	Uncharacterized protein	W5A0U2	62.1	5.15	509	720	19.8	25	7	8
W5A0W9	Uncharacterized protein	W5A0W9	49.86	5.49	411	174	20.4	10	6	4
W5A0Y6	Uncharacterized protein	W5A0Y6	55.28	5.39	431	80	7.2	2	2	1
W5A0Z6	Uncharacterized protein	W5A0Z6	68.42	4.91	541	53	7	2	2	4
W5A152	Uncharacterized protein	W5A152	67.9	5.05	528	1490	47.7	55	20	1
W5A160	Uncharacterized protein	W5A160	48.93	6.49	372	160	19.1	7	5	1
W5A182	Uncharacterized protein	W5A182	80.68	8.67	632	41	4	1	1	1
W5A1C6	Uncharacterized protein	W5A1C6	38.38	4.59	269	250	19.3	12	3	2
W5A1F3	Uncharacterized protein (Fragment)	W5A1F3	23.01	10.95	178	31	20.8	2	2	3
W5A1H5	Uncharacterized protein (Fragment)	W5A1H5	11.85	5.32	94	139	31.9	4	2	1
W5A1W5	Uncharacterized protein	W5A1W5	130.03	6.01	984	141	11.5	10	9	1
W5A1W8	Uncharacterized protein	W5A1W8	50.19	6.33	383	153	4.4	5	2	2
W5A1Y7	Uncharacterized protein	W5A1Y7	53.55	5.55	430	25	2.3	1	1	1
W5A1Z0	Uncharacterized protein (Fragment)	W5A1Z0	8.48	9.5	64	39	15.6	1	1	1
W5A209	Uncharacterized protein	W5A209	44.49	6.73	365	173	23	4	4	5
W5A243	Uncharacterized protein	W5A243	47.55	5.31	386	619	41.5	36	13	1
W5A248	Uncharacterized protein	W5A248	55.91	5.25	447	72	8.7	3	3	3
W5A284	Uncharacterized protein	W5A284	129.96	7.33	1037	107	4.7	5	4	2
W5A294	Uncharacterized protein	W5A294	118.74	4.94	923	224	10.5	10	7	2
W5A2B0	Uncharacterized protein	W5A2B0	58.86	6.03	442	26	2.7	0	0	1
W5A2C0	Uncharacterized protein	W5A2C0	28.76	9.02	212	1333	36.3	49	6	1
W5A2C3	Uncharacterized protein	W5A2C3	23.23	5.5	199	541	40.2	22	7	4
W5A2C9	Uncharacterized protein	W5A2C9	10.21	6.81	78	51	19.2	1	1	1
W5A2D2	Uncharacterized protein	W5A2D2	22.3	6.98	180	78	17.2	3	3	2
W5A2E3	Uncharacterized protein	W5A2E3	62.28	5.15	489	52	2.2	1	1	1
W5A2E4	Uncharacterized protein	W5A2E4	35.58	8.32	279	26	2.5	1	1	1
W5A2F4	Uncharacterized protein	W5A2F4	52.73	4.8	499	120	8.2	5	2	1
W5A2K7	Uncharacterized protein	W5A2K7	55.14	6.38	450	102	16.9	5	5	0
W5A2M9	Uncharacterized protein	W5A2M9	150.25	8.53	1174	60	1.7	2	2	2
W5A2Z0	Uncharacterized protein	W5A2Z0	28.06	5.35	209	34	3.8	1	1	1
W5A2Z4	Uncharacterized protein	W5A2Z4	68.02	7.2	540	54	3.7	2	2	2
W5A364	Uncharacterized protein	W5A364	35.2	7.7	291	104	17.9	7	5	5
W5A376	Uncharacterized protein	W5A376	55.02	6.13	421	247	19.5	16	8	2
W5A377	Uncharacterized protein	W5A377	21.97	8.87	160	92	21.9	3	3	3
W5A3B9	Uncharacterized protein	W5A3B9	117.7	9.06	927	160	8.6	7	4	1
W5A3C9	Uncharacterized protein	W5A3C9	109.47	5.2	824	1072	36.7	40	20	7
W5A3E6	Uncharacterized protein (Fragment)	W5A3E6	16.75	4.84	140	41	4.3	1	1	1
W5A3G1	Uncharacterized protein (Fragment)	W5A3G1	30.73	6.72	229	329	38.4	16	6	3
W5A3G5	Profilin	W5A3G5	15.72	4.88	131	38	9.9	2	1	1
W5A3I2	Uncharacterized protein	W5A3I2	36.74	5.42	314	48	7	2	2	2
W5A3L5	Uncharacterized protein	W5A3L5	104.15	5.61	789	125	11.9	6	6	9
W5A3M7	Uncharacterized protein	W5A3M7	46.99	6.11	375	72	5.3	1	1	2
W5A3P2	Uncharacterized protein (Fragment)	W5A3P2	31.53	8.46	243	427	24.3	14	4	0
W5A3R4	Uncharacterized protein	W5A3R4	37.46	9.57	236	40	5.1	2	1	1
W5A3S2	Uncharacterized protein	W5A3S2	61.72	5.8	485	27	3.1	1	1	2
W5A3Z3	Uncharacterized protein	W5A3Z3	14.9	6.32	108	145	51.9	7	4	1
W5A403	Uncharacterized protein	W5A403	54.46	10.36	473	31	2.1	1	1	1
W5A444	Histone H2B	W5A444	23.43	10.05	153	473	34.6	27	5	1
W5A461	Uncharacterized protein	W5A461	12.04	5.53	104	349	41.3	9	3	1
W5A479	Uncharacterized protein (Fragment)	W5A479	12.43	6.9	95	57	29.5	3	3	2
W5A4B9	Pyruvate kinase	W5A4B9	57.68	5.53	462	49	6.5	2	2	2
W5A4C6	Uncharacterized protein	W5A4C6	52.85	8.67	380	105	5.3	4	2	2
W5A4I4	Uncharacterized protein	W5A4I4	52.48	4.99	413	26	6.5	1	1	3
W5A4W7	Uncharacterized protein	W5A4W7	158.89	5.49	1110	234	12.3	13	9	1
W5A4W9	Uncharacterized protein	W5A4W9	48.35	6.97	398	238	15.3	8	4	1
W5A4Y6	Uncharacterized protein	W5A4Y6	24.55	9.41	203	97	15.8	4	3	3
W5A4Y9	Uncharacterized protein	W5A4Y9	48.44	9.46	416	102	6.5	2	2	2
W5A4Z8	Uncharacterized protein	W5A4Z8	19.85	5.57	153	1066	44.4	62	8	4
W5A514	Uncharacterized protein	W5A514	52.52	9.2	414	46	8.2	2	2	2
W5A515	Uncharacterized protein	W5A515	29.2	5.98	237	35	6.8	1	1	1
W5A520	Uncharacterized protein	W5A520	15.73	8.57	115	64	7.8	2	1	1
W5A531	Uncharacterized protein	W5A531	17.54	4.67	133	416	21.8	19	3	3
W5A578	Uncharacterized protein	W5A578	17.7	5.37	145	192	46.2	18	4	1
W5A593	Uncharacterized protein	W5A593	121.85	5.75	954	52	3.7	2	2	3
W5A5A8	Uncharacterized protein	W5A5A8	12.89	9.25	95	28	11.6	1	1	1
W5A5C9	Uncharacterized protein	W5A5C9	54.8	7.59	394	479	37.1	25	12	2
W5A5G3	Uncharacterized protein	W5A5G3	25.93	7.16	212	42	11.8	2	2	2
W5A5G4	Uncharacterized protein	W5A5G4	23.05	7.88	175	69	10.3	4	2	1
W5A5H7	Uncharacterized protein	W5A5H7	277.65	4.73	2156	101	2.5	5	4	1
W5A5I4	Uncharacterized protein	W5A5I4	21.79	6.32	169	305	24.3	9	3	1
W5A5J5	Malate dehydrogenase	W5A5J5	40.81	7.66	341	284	17	13	4	5
W5A5K0	Uncharacterized protein	W5A5K0	189.41	6.84	1532	45	2.6	4	4	2
W5A5L6	Uncharacterized protein	W5A5L6	19.23	10.22	143	361	56.6	15	6	1
W5A5M4	Uncharacterized protein (Fragment)	W5A5M4	79.03	9.1	565	32	2.5	1	1	1
W5A5Y6	Uncharacterized protein (Fragment)	W5A5Y6	39.87	6.26	313	117	8.9	6	2	2
W5A619	Uncharacterized protein	W5A619	19.41	4.12	149	140	41.6	11	7	1
W5A648	Uncharacterized protein	W5A648	57.82	6.2	444	385	19.8	24	9	5
W5A667	Uncharacterized protein	W5A667	40.92	4.25	292	104	16.8	7	4	1
W5A671	Uncharacterized protein	W5A671	59.28	9.41	471	226	4.9	10	2	2
W5A687	Uncharacterized protein	W5A687	13.1	9.05	114	75	14	2	1	1
W5A6C9	Uncharacterized protein	W5A6C9	12.7	6.58	98	50	12.2	1	1	1
W5A6D0	Uncharacterized protein	W5A6D0	43.54	6.65	320	938	61.6	65	18	4
W5A6D1	Uncharacterized protein (Fragment)	W5A6D1	49.63	8.98	384	33	4.9	1	1	0
W5A6F9	Uncharacterized protein	W5A6F9	62.08	5.92	506	91	9.9	5	4	5
W5A6L8	Uncharacterized protein (Fragment)	W5A6L8	8.56	5.69	60	32	20	1	1	1
W5A6M7	Uncharacterized protein	W5A6M7	117.58	5.27	976	264	14	14	9	0
W5A6T7	Uncharacterized protein (Fragment)	W5A6T7	22.76	9.61	166	26	5.4	1	1	1
W5A6V3	Uncharacterized protein	W5A6V3	75.31	7.67	623	28	2.7	1	1	2
W5A715	Uncharacterized protein	W5A715	20.57	9.68	156	61	18.6	3	3	3
W5A719	Uncharacterized protein	W5A719	22.41	5.04	186	43	11.8	2	2	1
W5A720	Uncharacterized protein	W5A720	18.42	4.99	146	34	14.4	1	1	2
W5A770	Uncharacterized protein (Fragment)	W5A770	5.97	8.8	57	36	17.5	1	1	1
W5A7F4	Uncharacterized protein	W5A7F4	50.26	5.4	396	87	13.4	7	5	6
W5A7L0	Uncharacterized protein	W5A7L0	22.36	5.13	177	49	9	1	1	2
W5A7W7	Uncharacterized protein	W5A7W7	131.55	4.84	1069	76	4	4	4	4
W5A810	Malic enzyme	W5A810	70.94	5.56	570	138	20.9	10	5	8
W5A848	Dihydrolipoyl dehydrogenase	W5A848	62.97	8.03	504	127	9.1	8	3	2
W5A8B5	Uncharacterized protein	W5A8B5	110.53	5.08	845	661	21.7	36	16	4
W5A8D9	Uncharacterized protein	W5A8D9	141.78	5.58	1107	71	4.1	3	3	4
W5A8E0	60S ribosomal protein L18	W5A8E0	26.15	11.49	188	226	35.1	11	5	6
W5A8E3	Uncharacterized protein	W5A8E3	122.72	6.65	989	81	4.9	3	3	3
W5A8F6	Uncharacterized protein	W5A8F6	43.79	8.89	347	89	8.9	3	3	3
W5A8Q4	Uncharacterized protein	W5A8Q4	97.81	7.27	702	174	17.8	15	12	5
W5A8S5	Uncharacterized protein	W5A8S5	134.56	8.37	972	95	7.7	8	7	8
W5A8V1	Uncharacterized protein	W5A8V1	56.08	5.92	479	95	4.4	2	2	2
W5A8Y0	Uncharacterized protein	W5A8Y0	103.63	6.46	746	232	18.6	20	15	7
W5A8Z9	Uncharacterized protein	W5A8Z9	35.85	5.25	277	58	10.8	7	2	1
W5A904	Uncharacterized protein (Fragment)	W5A904	28.19	10.04	225	47	13.3	1	1	2
W5A933	Uncharacterized protein	W5A933	62.77	5.81	529	65	5.7	4	2	1
W5A959	Uncharacterized protein	W5A959	67	5.01	482	158	12.7	5	4	1
W5A982	Uncharacterized protein (Fragment)	W5A982	33.02	9.08	280	31	4.3	1	1	1
W5A9E1	Uncharacterized protein	W5A9E1	23.83	9.83	155	394	53.5	16	8	1
W5A9F0	Uncharacterized protein	W5A9F0	47.72	9	384	175	11.2	3	2	3
W5A9H5	Uncharacterized protein (Fragment)	W5A9H5	41.55	7.11	354	30	2.5	1	1	1
W5A9J3	Uncharacterized protein (Fragment)	W5A9J3	71.61	7.8	581	38	1.5	1	1	1
W5A9N3	Uncharacterized protein	W5A9N3	24.38	8.78	180	41	19.4	2	1	1
W5A9W9	Uncharacterized protein	W5A9W9	135.09	8.82	983	171	10.9	8	8	6
W5AA07	Uncharacterized protein	W5AA07	173.02	4.38	1434	243	7.8	10	8	9
W5AA52	Uncharacterized protein	W5AA52	123.46	6.23	999	71	2.3	2	2	2
W5AA88	Uncharacterized protein	W5AA88	41.56	4.71	345	118	9.6	5	3	3
W5AA91	Importin subunit alpha	W5AA91	65.34	5.13	534	432	16.9	16	6	3
W5AA95	Uncharacterized protein (Fragment)	W5AA95	25.51	6.9	200	47	12.5	2	2	2
W5AAB2	Uncharacterized protein	W5AAB2	45.78	9.15	363	33	3	1	1	1
W5AAF9	Uncharacterized protein	W5AAF9	103.49	5.74	819	78	7.7	5	5	6
W5AAY7	ATP-dependent Clp protease proteolytic subunit	W5AAY7	23.55	4.83	190	24	5.3	1	1	1
W5AB26	Uncharacterized protein	W5AB26	34.64	4.97	245	106	20	3	3	3
W5AB71	Uncharacterized protein	W5AB71	36.47	6.25	294	3153	62.6	160	16	0
W5AB78	Uncharacterized protein	W5AB78	35.26	7.13	292	85	19.2	5	5	5
W5AB86	Uncharacterized protein (Fragment)	W5AB86	28.18	8.97	229	22	4.4	1	1	1
W5ABD3	Uncharacterized protein	W5ABD3	43.07	5.65	362	117	7.2	3	2	1
W5ABI3	Uncharacterized protein (Fragment)	W5ABI3	75.35	8.81	618	201	12.9	9	6	7
W5ABI8	Uncharacterized protein (Fragment)	W5ABI8	38.87	9.16	287	76	6.3	1	1	2
W5ABL4	Uncharacterized protein	W5ABL4	24.8	4.69	211	442	18.5	10	3	3
W5ABP1	Uncharacterized protein	W5ABP1	33.97	9.97	247	326	40.9	23	9	8
W5AC05	Uncharacterized protein	W5AC05	52.54	6.22	471	32	1.5	1	1	1
W5AC26	Uncharacterized protein	W5AC26	111.41	5.76	887	125	8.8	7	6	1
W5AC28	Uncharacterized protein	W5AC28	38.98	8.98	311	347	29.9	15	5	1
W5AC56	Uncharacterized protein (Fragment)	W5AC56	9.93	8.87	76	43	17.1	1	1	1
W5AC96	Uncharacterized protein	W5AC96	54.8	6.34	470	48	4.7	2	2	1
W5ACA2	Uncharacterized protein	W5ACA2	67.96	5.13	528	1289	51.7	50	20	3
W5ACA3	Uncharacterized protein	W5ACA3	128.02	5.07	1038	244	8	13	7	8
W5ACJ8	Uncharacterized protein	W5ACJ8	55.9	4.72	459	835	25.5	40	8	3
W5ACR6	Uncharacterized protein	W5ACR6	55.26	4.84	430	260	28.6	11	9	3
W5ACX6	Uncharacterized protein	W5ACX6	110.09	5.2	829	805	32.2	31	16	4
W5ADD4	Histone H2B	W5ADD4	9.05	9.78	66	188	43.9	13	3	1
W5ADP6	Uncharacterized protein	W5ADP6	27.15	5.12	211	35	7.6	1	1	1
W5ADQ2	Peptidyl-prolyl cis-trans isomerase	W5ADQ2	44.47	5.3	332	51	9.9	3	2	2
W5ADS2	Uncharacterized protein	W5ADS2	23.84	9.83	155	332	53.5	16	8	1
W5ADW8	Uncharacterized protein (Fragment)	W5ADW8	46.59	5.84	390	31	3.6	1	1	1
W5ADX0	Uncharacterized protein	W5ADX0	26.12	8.27	205	121	24.9	6	4	1
W5ADY6	Uncharacterized protein	W5ADY6	25.38	6.85	200	290	26.5	11	4	5
W5AE12	Uncharacterized protein (Fragment)	W5AE12	4.68	4.63	44	257	68.2	4	1	1
W5AE67	Uncharacterized protein (Fragment)	W5AE67	10.71	9.18	83	67	13.3	3	1	1
W5AE72	Uncharacterized protein	W5AE72	55.72	5.42	452	371	21.9	22	8	10
W5AEG7	Uncharacterized protein	W5AEG7	40.07	6.02	315	47	8.3	2	2	2
W5AEG8	Uncharacterized protein	W5AEG8	15.69	5.44	143	63	12.6	3	2	1
W5AEK4	Uncharacterized protein	W5AEK4	37.91	5.21	306	110	13.1	5	3	1
W5AEK7	Uncharacterized protein (Fragment)	W5AEK7	72.52	6.3	591	116	4.9	3	2	1
W5AEL4	Uncharacterized protein	W5AEL4	12.13	4.82	95	27	25.3	1	1	1
W5AEM4	Uncharacterized protein	W5AEM4	15.02	4.6	114	107	35.1	5	3	2
W5AEN0	Proteasome subunit alpha type	W5AEN0	31.79	5.82	249	268	39.8	19	10	1
W5AEP0	Uncharacterized protein	W5AEP0	16.48	9.12	130	40	11.5	1	1	1
W5AES0	Uncharacterized protein	W5AES0	32.27	5.31	232	42	3.4	1	1	1
W5AF41	Malic enzyme	W5AF41	56.42	5.49	460	103	10	3	3	4
W5AFB8	Uncharacterized protein	W5AFB8	91.31	5.81	732	131	7.9	8	6	5
W5AFM7	Uncharacterized protein	W5AFM7	64.33	6.52	476	76	8.6	3	3	1
W5AFP1	Uncharacterized protein	W5AFP1	20.55	9.62	145	33	11	1	1	2
W5AFS8	Uncharacterized protein	W5AFS8	43.71	6.47	320	949	60.3	64	17	3
W5AFT3	Uncharacterized protein	W5AFT3	22.23	9.38	183	149	37.7	8	5	1
W5AFT6	Uncharacterized protein (Fragment)	W5AFT6	133.24	4.97	1041	164	8.2	10	6	2
W5AFV1	Uncharacterized protein	W5AFV1	17.63	4.63	136	115	22.8	7	4	2
W5AFW9	Uncharacterized protein	W5AFW9	46.42	5.29	376	718	46.5	39	14	7
W5AFY5	Uncharacterized protein	W5AFY5	26.82	5.83	211	104	10	3	2	1
W5AG97	Uncharacterized protein	W5AG97	66.42	8.77	503	80	6.8	5	3	4
W5AGE7	Uncharacterized protein (Fragment)	W5AGE7	16.84	8.62	129	45	8.5	1	1	1
W5AGU7	Uncharacterized protein	W5AGU7	102.52	9.45	776	164	17.1	10	8	12
W5AH15	Uncharacterized protein (Fragment)	W5AH15	11.1	5.73	88	383	40.9	12	3	2
W5AH72	Uncharacterized protein	W5AH72	15.51	9.51	120	457	67.5	21	6	1
W5AH95	Uncharacterized protein (Fragment)	W5AH95	4.34	6.23	37	62	48.6	1	1	1
W5AHI5	Uncharacterized protein	W5AHI5	61.06	6.09	487	52	2.7	1	1	1
W5AHS6	Uncharacterized protein	W5AHS6	47.7	4.67	349	58	6.3	2	1	2
W5AHX4	Uncharacterized protein	W5AHX4	93.07	8.67	662	148	12.2	6	6	1
W5AI57	Uncharacterized protein	W5AI57	17.69	10.26	136	39	13.2	1	1	1
W5AI75	Uncharacterized protein	W5AI75	85.13	5.55	669	138	10.2	11	6	7
W5AIB5	Uncharacterized protein	W5AIB5	60.8	5.08	483	108	15.7	10	7	2
W5AIF8	Uncharacterized protein (Fragment)	W5AIF8	30.53	5.21	240	36	19.2	3	3	1
W5AIJ5	Uncharacterized protein	W5AIJ5	65.08	5.11	492	237	16.9	9	6	7
W5AIQ5	Serine hydroxymethyltransferase	W5AIQ5	34.11	8.8	261	143	18	6	4	1
W5AIX4	Uncharacterized protein	W5AIX4	38.42	4.23	275	88	25.5	8	5	2
W5AJ14	Uncharacterized protein	W5AJ14	13.38	5.35	98	34	25.5	1	1	1
W5AJB4	Uncharacterized protein (Fragment)	W5AJB4	37.04	4.77	284	38	7	2	1	2
W5AJB5	Uncharacterized protein	W5AJB5	11.67	4.55	99	83	16.2	2	1	1
W5AJD7	Uncharacterized protein	W5AJD7	159.93	5.32	1119	194	10.5	11	7	0
W5AJR3	Uncharacterized protein	W5AJR3	104.34	5.65	768	92	9.2	3	3	4
W5AJX0	Uncharacterized protein	W5AJX0	44.5	5.43	363	66	13.8	3	3	4
W5AJX7	Uncharacterized protein (Fragment)	W5AJX7	8.42	5.52	64	45	14.1	2	1	1
W5AK02	Uncharacterized protein	W5AK02	60.43	8.79	453	67	7.9	2	2	3
W5AK05	Glucose-6-phosphate isomerase	W5AK05	70.9	6.98	567	186	20.6	14	9	1
W5AK13	Uncharacterized protein	W5AK13	19.05	6.97	170	89	12.4	3	2	1
W5AKQ2	Uncharacterized protein	W5AKQ2	15.68	8.47	108	117	31.5	5	3	2
W5AKU9	Uncharacterized protein	W5AKU9	39.04	4.81	279	161	19.4	9	5	1
W5AKY9	Uncharacterized protein	W5AKY9	70.1	6.43	577	128	7.5	5	3	2
W5AL78	Uncharacterized protein	W5AL78	109.12	5.09	835	943	29.3	52	22	4
W5ALK8	Uncharacterized protein	W5ALK8	10.91	8.49	84	131	31	5	2	2
W5ALP3	Uncharacterized protein	W5ALP3	10.89	8.7	82	871	29.3	27	2	1
W5ALS3	Uncharacterized protein	W5ALS3	56.49	6.63	452	155	9.3	7	3	2
W5ALU9	Proteasome subunit beta type	W5ALU9	31.38	6.51	261	332	16.9	17	4	4
W5ALZ8	Uncharacterized protein	W5ALZ8	111.57	5.69	885	121	8.8	6	5	0
W5AM18	Uncharacterized protein (Fragment)	W5AM18	52.67	5.07	420	85	5	3	2	1
W5AM64	Uncharacterized protein	W5AM64	123.62	5.21	997	133	6.8	8	6	1
W5AMA0	Uncharacterized protein	W5AMA0	104.86	5.4	819	216	7.8	8	5	5
W5AMB0	Uncharacterized protein	W5AMB0	20.74	6.06	167	75	37.7	6	5	5
W5AMD4	ATP synthase subunit beta	W5AMD4	58.67	5.01	496	132	9.5	6	4	3
W5AMH5	Uncharacterized protein	W5AMH5	17.11	6.28	151	108	13.9	3	2	1
W5AMH9	Uncharacterized protein	W5AMH9	56.37	4.52	452	187	21.2	8	5	1
W5AMI8	Uncharacterized protein	W5AMI8	42.12	9.13	347	3149	53	155	15	2
W5AMP7	Uncharacterized protein	W5AMP7	43.19	5.6	358	159	20.7	7	6	1
W5AMU0	Uncharacterized protein	W5AMU0	112.43	4.64	829	65	3.4	1	1	2
W5AMX9	Uncharacterized protein	W5AMX9	39.61	7.01	319	121	13.8	6	4	3
W5AN62	Uncharacterized protein (Fragment)	W5AN62	53.42	5.65	459	41	2.8	1	1	1
W5AN86	Uncharacterized protein	W5AN86	122.52	5.2	1018	72	6.1	2	2	3
W5ANB6	Uncharacterized protein	W5ANB6	53.12	8.61	408	32	5.9	1	1	3
W5ANC4	Uncharacterized protein	W5ANC4	45.63	5.86	375	27	2.9	1	1	1
W5ANF4	Uncharacterized protein	W5ANF4	71.03	5.07	515	157	14	6	5	2
W5ANF8	Uncharacterized protein (Fragment)	W5ANF8	107.52	4.11	885	154	6.9	5	4	4
W5ANM1	Uncharacterized protein	W5ANM1	35.91	10.45	276	25	4	1	1	1
W5ANS6	Uncharacterized protein	W5ANS6	24.13	4.27	181	56	11.6	4	2	2
W5ANW5	Uncharacterized protein	W5ANW5	73.47	4.89	612	49	1.6	2	1	1
W5ANY0	Uncharacterized protein	W5ANY0	13.26	9.82	106	42	12.3	1	1	1
W5ANY9	Uncharacterized protein	W5ANY9	36.7	9.48	299	29	3	1	1	1
W5ANZ3	Uncharacterized protein	W5ANZ3	32.12	6.56	258	26	5.4	1	1	1
W5ANZ9	Uncharacterized protein	W5ANZ9	41.1	5.56	340	72	6.5	2	2	2
W5AP21	Uncharacterized protein	W5AP21	19.8	5.08	155	49	12.3	3	1	2
W5AP33	Uncharacterized protein	W5AP33	44.4	7.18	387	333	24.3	11	5	6
W5AP45	Uncharacterized protein	W5AP45	76.1	8.61	406	77	9.6	3	3	1
W5AP46	Uncharacterized protein	W5AP46	13.93	4.37	113	58	10.6	3	2	2
W5AP59	Uncharacterized protein	W5AP59	59.03	4.5	415	427	31.8	29	11	1
W5AP65	Uncharacterized protein	W5AP65	39.46	6.18	344	27	2.9	1	1	1
W5APB6	Uncharacterized protein	W5APB6	200.86	6.43	1630	47	1.7	2	2	3
W5APC0	Uncharacterized protein (Fragment)	W5APC0	28.79	5.6	212	106	16	2	1	1
W5APE4	Uncharacterized protein	W5APE4	63.56	6.93	511	61	6.7	3	3	3
W5APG2	Uncharacterized protein	W5APG2	33.55	7.85	280	325	14.3	14	3	2
W5APG7	Uncharacterized protein	W5APG7	27.78	4.85	247	67	7.7	4	2	2
W5APH4	Uncharacterized protein	W5APH4	32.16	5.79	262	107	8.8	3	2	1
W5APJ8	Uncharacterized protein	W5APJ8	52.03	5.49	442	32	1.8	1	1	1
W5APK5	Uncharacterized protein	W5APK5	41.41	7.63	333	48	12.6	4	4	4
W5APL7	Uncharacterized protein (Fragment)	W5APL7	76.23	6.16	652	138	14	6	5	1
W5APL8	Uncharacterized protein (Fragment)	W5APL8	91.06	9.46	717	63	3.2	2	2	1
W5APN3	Uncharacterized protein	W5APN3	53.45	6.19	395	333	27.6	15	8	0
W5APP4	Uncharacterized protein	W5APP4	40.23	9.01	335	30	10.7	1	1	3
W5APQ6	Uncharacterized protein	W5APQ6	126.15	6.75	997	38	2.3	2	1	2
W5APU0	Uncharacterized protein (Fragment)	W5APU0	38.08	9.97	296	60	5.7	1	1	1
W5APU5	Uncharacterized protein	W5APU5	10.38	9.52	90	36	14.4	1	1	1
W5APW3	Uncharacterized protein	W5APW3	27.22	6.59	225	42	5.3	1	1	1
W5APY0	Uncharacterized protein (Fragment)	W5APY0	10.5	8.76	88	26	12.5	1	1	1
W5AQ04	40S ribosomal protein S8	W5AQ04	31.53	10.46	222	403	41.9	18	7	8
W5AQ05	Uncharacterized protein	W5AQ05	37.81	5.01	297	29	3.7	1	1	1
W5AQ11	Uncharacterized protein	W5AQ11	51.72	8.72	413	27	2.4	1	1	1
W5AQ28	Uncharacterized protein	W5AQ28	145.45	6.22	1209	45	2.8	2	2	1
W5AQ43	Uncharacterized protein	W5AQ43	127.36	6.53	1016	140	9.4	9	7	7
W5AQ74	Uncharacterized protein	W5AQ74	39.98	5.78	341	44	2.3	1	1	1
W5AQ78	Uncharacterized protein	W5AQ78	37.73	6.11	301	1058	40.5	63	13	6
W5AQ87	Uncharacterized protein	W5AQ87	15.98	7.68	129	106	17.8	6	2	1
W5AQ88	Protein-L-isoaspartate O-methyltransferase	W5AQ88	31.91	6.19	276	147	9.8	4	2	1
W5AQ98	Uncharacterized protein	W5AQ98	38.66	5.58	342	126	14	5	4	2
W5AQA6	Uncharacterized protein	W5AQA6	87.48	5.4	711	49	7.6	5	5	4
W5AQA9	Uncharacterized protein	W5AQA9	325.5	5.98	2594	30	0.5	1	1	2
W5AQB5	Uncharacterized protein	W5AQB5	116.73	5.91	1014	49	2.3	1	1	2
W5AQB7	Uncharacterized protein	W5AQB7	18.17	5.46	147	27	6.8	1	1	1
W5AQC0	Uncharacterized protein	W5AQC0	59.69	7.96	499	92	5.8	2	2	2
W5AQD3	Uncharacterized protein	W5AQD3	42.82	5.95	346	35	10.1	1	1	1
W5AQD5	Uncharacterized protein	W5AQD5	47.29	5.19	373	49	2.9	1	1	1
W5AQF5	Uncharacterized protein	W5AQF5	39.23	7.11	319	21	3.4	1	1	1
W5AQH5	Uncharacterized protein	W5AQH5	17.17	9.47	144	70	7.6	2	1	1
W5AQI9	Uncharacterized protein	W5AQI9	117.22	5.44	828	49	1.3	1	1	1
W5AQK5	Uncharacterized protein	W5AQK5	65.21	10.07	507	41	1.8	1	1	1
W5AQK6	Uncharacterized protein	W5AQK6	79.83	6.35	652	33	1.5	1	1	1
W5AQL3	Uncharacterized protein	W5AQL3	225.36	4.88	1902	99	6.3	7	7	9
W5AQM4	Uncharacterized protein	W5AQM4	34.05	9.81	270	43	7	1	1	2
W5AQQ3	Uncharacterized protein	W5AQQ3	33.22	6.71	272	34	3.7	1	1	1
W5AQT0	Uncharacterized protein	W5AQT0	71.69	5.74	568	38	1.9	1	1	1
W5AQV0	Uncharacterized protein	W5AQV0	42.89	5.59	342	124	8.5	3	2	1
W5AQW5	Uncharacterized protein	W5AQW5	46.31	6.95	382	28	5.2	1	1	2
W5AQW7	Uncharacterized protein (Fragment)	W5AQW7	64.27	5.26	495	39	2	1	1	1
W5AQX2	Uncharacterized protein	W5AQX2	42.32	5.32	334	34	10.5	2	1	2
W5AQY3	Uncharacterized protein	W5AQY3	34.19	5.73	270	33	3	1	1	1
W5AR05	Uncharacterized protein	W5AR05	25.97	9.19	192	38	10.9	2	2	2
W5AR13	Uncharacterized protein	W5AR13	39.59	8.84	299	28	2.7	1	1	1
W5AR39	Uncharacterized protein (Fragment)	W5AR39	120.73	5.06	895	38	3.5	1	1	3
W5AR50	Uncharacterized protein	W5AR50	39.75	5.22	313	65	9.6	3	2	3
W5AR55	Uncharacterized protein	W5AR55	74.19	6.2	623	42	1.4	1	1	1
W5AR77	Uncharacterized protein	W5AR77	27.75	5.44	216	179	25	9	3	2
W5AR89	Uncharacterized protein (Fragment)	W5AR89	25.19	10.09	160	343	35	22	7	7
W5AR91	Uncharacterized protein (Fragment)	W5AR91	24.61	4.79	195	205	25.1	5	3	1
W5ARB6	Uncharacterized protein (Fragment)	W5ARB6	118.67	5.47	948	69	2.4	1	1	1
W5ARC6	Uncharacterized protein	W5ARC6	82.73	5.22	582	216	24.7	14	11	4
W5ARC7	Uncharacterized protein	W5ARC7	109.67	4.97	861	38	1.3	1	1	1
W5ARD4	Uncharacterized protein	W5ARD4	88.72	6.25	756	35	2.1	1	1	1
W5ARE8	Uncharacterized protein	W5ARE8	90.15	5.6	776	196	7.7	9	5	4
W5ARG6	Glutamate dehydrogenase	W5ARG6	50.59	6.2	411	91	11.2	3	3	4
W5ARH8	Uncharacterized protein	W5ARH8	44.33	9.23	368	471	44	25	10	5
W5ARI5	Uncharacterized protein	W5ARI5	85.46	6.39	733	35	1.2	1	1	1
W5ARK1	Uncharacterized protein	W5ARK1	44.76	6.19	348	164	18.1	7	5	1
W5ARP7	Bifunctional dihydrofolate reductase-thymidylate synthase	W5ARP7	74.48	8.39	576	76	7.6	4	3	4
W5ARR0	Uncharacterized protein	W5ARR0	98.17	5.39	774	115	6.2	5	5	1
W5ART4	Uncharacterized protein	W5ART4	51.5	5.25	388	162	15.7	7	4	2
W5ARV3	Uncharacterized protein	W5ARV3	55.34	6.05	469	324	24.1	17	10	1
W5ARW7	Uncharacterized protein (Fragment)	W5ARW7	47.44	9.11	386	123	12.4	5	2	2
W5ARX6	Uncharacterized protein	W5ARX6	21.87	8.26	181	56	18.2	3	3	3
W5ARY1	Uncharacterized protein	W5ARY1	52.21	9.14	439	30	1.6	1	1	1
W5AS03	Uncharacterized protein (Fragment)	W5AS03	10.94	5.08	89	25	15.7	1	1	1
W5AS21	Uncharacterized protein	W5AS21	26.94	9.59	182	74	13.7	2	2	2
W5AS36	Uncharacterized protein	W5AS36	70.19	5.19	563	67	7.3	3	3	3
W5ASA4	Uncharacterized protein	W5ASA4	21.5	10.28	154	25	7.8	0	0	1
W5ASB3	Uncharacterized protein	W5ASB3	115.41	5.68	888	67	2.1	3	2	2
W5ASF1	Uncharacterized protein	W5ASF1	59.58	6.57	454	325	5.3	14	1	2
W5ASF3	Uncharacterized protein	W5ASF3	22.88	9	166	294	47.6	10	6	1
W5ASG4	Uncharacterized protein	W5ASG4	22.85	5.96	176	60	13.1	2	2	2
W5ASH8	Uncharacterized protein	W5ASH8	60.12	5.46	455	30	3.5	1	1	2
W5ASI8	Uncharacterized protein	W5ASI8	39.65	4.97	298	93	9.4	2	1	2
W5ASI9	Uncharacterized protein	W5ASI9	94.38	6.41	743	510	31.2	28	20	3
W5ASJ6	Uncharacterized protein	W5ASJ6	41.19	6.85	325	48	5.8	2	2	2
W5ASL7	Uncharacterized protein	W5ASL7	26.35	5.37	214	31	6.5	1	1	1
W5ASM7	Uncharacterized protein (Fragment)	W5ASM7	13.72	4.9	111	34	13.5	2	1	1
W5ASP1	Uncharacterized protein	W5ASP1	31.4	7.75	236	29	3.8	1	1	1
W5ASQ5	Uncharacterized protein	W5ASQ5	29.38	6.66	241	44	17	3	2	2
W5ASQ6	Uncharacterized protein	W5ASQ6	46.28	4.85	376	225	18.1	8	5	2
W5ASR5	Uncharacterized protein	W5ASR5	210.71	6.49	1701	46	1.4	4	2	1
W5ASU1	Uncharacterized protein	W5ASU1	9.71	4.63	76	31	10.5	1	1	1
W5ASU2	Uncharacterized protein	W5ASU2	59.03	6.78	457	43	2.6	1	1	1
W5ASU6	Uncharacterized protein	W5ASU6	27.66	5.83	230	24	2.6	1	1	1
W5ASV0	Uncharacterized protein	W5ASV0	56.83	5.01	461	66	6.9	2	2	2
W5ASV5	Uncharacterized protein	W5ASV5	45.09	4.9	380	437	33.2	17	6	1
W5ASV6	Uncharacterized protein (Fragment)	W5ASV6	48.93	5.32	388	56	5.2	2	2	1
W5ASY5	Uncharacterized protein	W5ASY5	87.42	8.94	722	24	1	1	1	1
W5ASY9	Uncharacterized protein	W5ASY9	24.35	5.07	194	55	6.7	1	1	1
W5AT01	Uncharacterized protein	W5AT01	26.56	5.51	219	1061	26.9	29	6	7
W5AT08	Uncharacterized protein	W5AT08	68.29	6.46	541	61	4.3	2	2	2
W5AT17	Uncharacterized protein	W5AT17	107.65	4.75	897	52	3	1	1	2
W5AT54	Uncharacterized protein	W5AT54	39.94	5.98	336	51	3.9	2	1	1
W5ATA5	Uncharacterized protein	W5ATA5	20.68	5.89	158	34	9.5	1	1	1
W5ATF3	Uncharacterized protein	W5ATF3	63.57	5.75	519	71	5	3	2	2
W5ATG3	Cytochrome b-c1 complex subunit Rieske, mitochondrial	W5ATG3	32.77	9.03	273	84	15.8	6	4	3
W5ATH5	Uncharacterized protein	W5ATH5	17.57	10.96	125	36	6.4	1	1	1
W5ATK7	Uncharacterized protein	W5ATK7	21.15	4.71	153	46	19.6	2	2	3
W5ATP0	Uncharacterized protein	W5ATP0	106.64	8.7	787	64	5.2	3	3	3
W5ATP9	Uncharacterized protein	W5ATP9	24.87	9.39	197	155	38.6	6	5	0
W5ATQ6	Uncharacterized protein	W5ATQ6	35.34	5.89	311	183	20.3	6	2	1
W5ATQ8	Uncharacterized protein	W5ATQ8	46.08	8.6	333	38	4.2	1	1	1
W5ATW1	Uncharacterized protein	W5ATW1	30.18	4.95	237	392	34.2	18	8	1
W5ATW7	Uncharacterized protein	W5ATW7	45.16	6.9	392	47	4.8	2	2	1
W5ATW8	Uncharacterized protein (Fragment)	W5ATW8	7.9	8.86	64	31	18.8	1	1	1
W5ATY4	Uncharacterized protein	W5ATY4	12.8	9.41	95	94	53.7	4	3	1
W5ATZ3	Uncharacterized protein	W5ATZ3	50.14	10.27	423	32	2.6	1	1	1
W5AU16	Uncharacterized protein	W5AU16	85.51	5.74	665	186	8.4	8	5	4
W5AU24	Uncharacterized protein	W5AU24	29.47	10.75	181	36	9.4	1	1	2
W5AU32	Uncharacterized protein	W5AU32	18.37	10.56	119	38	9.2	1	1	1
W5AU55	Uncharacterized protein	W5AU55	51.31	5.27	425	151	14.8	6	5	1
W5AU57	Glucose-6-phosphate 1-dehydrogenase	W5AU57	66.12	6.02	509	174	20.8	8	8	6
W5AU72	Uncharacterized protein	W5AU72	29.47	8.8	229	38	3.9	1	1	1
W5AU73	Uncharacterized protein	W5AU73	52.37	5.81	418	202	22.5	11	6	8
W5AU76	Uncharacterized protein	W5AU76	61.26	5.94	493	31	1.8	1	1	1
W5AU82	Uncharacterized protein	W5AU82	88.48	5.82	710	21	1.5	0	0	1
W5AU83	Uncharacterized protein	W5AU83	29.48	5.04	231	40	10	1	1	0
W5AU91	Uncharacterized protein	W5AU91	126.04	6.04	957	79	3.8	2	2	4
W5AUA7	Isocitrate dehydrogenase [NADP]	W5AUA7	62.27	7.59	476	163	9.7	5	4	3
W5AUC7	ATP synthase subunit alpha (Fragment)	W5AUC7	42.77	7.81	358	535	25.7	19	6	1
W5AUD8	Uncharacterized protein	W5AUD8	58.94	6.3	479	52	5.8	2	2	3
W5AUF1	Uncharacterized protein	W5AUF1	173.09	5.3	1421	107	4.5	6	4	2
W5AUH7	Uncharacterized protein	W5AUH7	23.46	9.79	188	211	42.6	10	6	5
W5AUJ0	Uncharacterized protein	W5AUJ0	23.8	5.18	188	90	6.4	4	1	1
W5AUP2	Uncharacterized protein	W5AUP2	38.29	6.45	327	38	5.5	2	2	2
W5AUS0	Uncharacterized protein	W5AUS0	41.43	6.41	312	47	6.1	3	2	1
W5AUS8	Uncharacterized protein	W5AUS8	37.95	8.71	337	73	10.1	3	3	3
W5AUT3	Uncharacterized protein (Fragment)	W5AUT3	69.13	6.67	604	48	2.8	2	2	2
W5AUU5	Histone H3	W5AUU5	18.89	11.15	136	77	25.7	11	4	1
W5AUV9	Uncharacterized protein	W5AUV9	77.68	6.77	577	380	28.1	22	12	11
W5AUW2	Uncharacterized protein (Fragment)	W5AUW2	66.82	5.63	555	239	9	7	4	4
W5AUZ7	Uncharacterized protein	W5AUZ7	76.72	8.23	626	30	2.2	2	1	1
W5AV17	Uncharacterized protein	W5AV17	21.67	8.73	182	37	6.6	1	1	1
W5AV26	Uncharacterized protein	W5AV26	45.41	9.63	318	48	10.7	2	2	2
W5AV27	Uncharacterized protein	W5AV27	81.95	5.11	646	52	2.3	1	1	1
W5AV32	Uncharacterized protein	W5AV32	12.26	9.13	99	45	11.1	1	1	1
W5AV97	Uncharacterized protein	W5AV97	20.12	10.2	135	288	51.1	23	7	8
W5AVB6	Uncharacterized protein	W5AVB6	61.08	6.27	463	112	5.2	3	2	2
W5AVC9	Histidinol dehydrogenase, chloroplastic	W5AVC9	57.73	5.73	475	176	13.7	6	5	5
W5AVF0	Uncharacterized protein	W5AVF0	13.39	9.67	104	34	13.5	1	1	1
W5AVI0	Uncharacterized protein	W5AVI0	129.24	5.03	1104	34	1.1	1	1	1
W5AVN7	Uncharacterized protein	W5AVN7	26.28	9.24	216	40	7.9	2	2	2
W5AVN8	Uncharacterized protein	W5AVN8	43.35	8.28	320	728	26.3	37	9	6
W5AVS5	Uncharacterized protein	W5AVS5	40.26	6.12	310	185	37.7	9	4	10
W5AVS8	Uncharacterized protein	W5AVS8	41.81	6.48	347	23	3.5	0	0	1
W5AVT8	Uncharacterized protein	W5AVT8	176.02	5.74	1355	54	1.1	1	1	1
W5AVV3	Uncharacterized protein	W5AVV3	37.41	5.29	321	119	19.3	5	4	1
W5AVV4	Uncharacterized protein	W5AVV4	60.97	9.27	514	40	6.4	3	3	2
W5AVW5	Uncharacterized protein	W5AVW5	35.02	6.77	281	40	4.3	1	1	1
W5AVY9	Uncharacterized protein	W5AVY9	38.06	9.47	286	33	3.1	1	1	1
W5AVZ6	Uncharacterized protein (Fragment)	W5AVZ6	6.78	6.92	54	31	16.7	1	1	1
W5AW09	Uncharacterized protein	W5AW09	101.45	5.74	789	37	1.3	1	1	1
W5AW17	Uncharacterized protein	W5AW17	45.2	5.31	364	45	7.1	3	3	3
W5AW22	Uncharacterized protein	W5AW22	35.48	5.14	287	45	5.9	2	2	2
W5AW34	Uncharacterized protein	W5AW34	110.24	4.92	941	44	1.5	1	1	1
W5AW38	Uncharacterized protein	W5AW38	63.48	5.55	510	60	2.4	1	1	1
W5AW39	Uncharacterized protein	W5AW39	28.87	10.55	206	132	24.3	12	3	2
W5AW40	Uncharacterized protein	W5AW40	70.48	8.69	554	134	15.2	11	8	2
W5AW41	Uncharacterized protein (Fragment)	W5AW41	75.76	5.89	636	72	4.7	3	3	3
W5AW51	3-isopropylmalate dehydrogenase	W5AW51	38.45	5.21	321	76	10.9	3	3	3
W5AW62	Oleosin	W5AW62	19.9	9.69	180	438	21.1	22	3	2
W5AW74	Uncharacterized protein	W5AW74	82.86	5.69	640	161	7.8	4	3	3
W5AW82	Uncharacterized protein	W5AW82	9.98	6.03	86	293	43	14	3	0
W5AW95	Uncharacterized protein	W5AW95	30.78	6.99	264	138	16.7	6	4	4
W5AWA2	Thioredoxin	W5AWA2	17.2	6.26	125	83	12.8	1	1	1
W5AWA5	Uncharacterized protein	W5AWA5	80.52	9.19	676	30	1.5	1	1	1
W5AWB4	Uncharacterized protein	W5AWB4	77.65	8.91	591	35	4.1	2	2	2
W5AWB7	Uncharacterized protein	W5AWB7	25.93	5.87	167	240	43.7	17	8	8
W5AWC4	Uncharacterized protein	W5AWC4	66.07	5.93	534	42	1.7	1	1	1
W5AWF5	Uncharacterized protein	W5AWF5	78.34	4.8	622	273	19.1	12	9	8
W5AWI7	Uncharacterized protein	W5AWI7	37.43	5.02	338	35	3.6	1	1	1
W5AWM0	Uncharacterized protein (Fragment)	W5AWM0	63.29	9.07	506	50	6.9	1	1	3
W5AWM3	Uncharacterized protein	W5AWM3	45.47	5.79	390	312	22.6	12	6	2
W5AWP3	Uncharacterized protein	W5AWP3	127.95	5.97	1019	56	3.9	3	3	1
W5AWQ6	Uncharacterized protein	W5AWQ6	33.19	6.55	270	42	3	1	1	1
W5AWQ9	Uncharacterized protein	W5AWQ9	24.17	5.12	225	27	3.6	1	1	1
W5AWR0	Uncharacterized protein	W5AWR0	66.41	9.67	526	56	5.7	1	1	2
W5AWR4	Uncharacterized protein	W5AWR4	50.57	8.87	425	38	4	1	1	2
W5AWS4	Uncharacterized protein	W5AWS4	31.75	4.74	270	102	11.5	3	2	2
W5AWT0	Uncharacterized protein	W5AWT0	38.44	5.62	306	25	5.2	0	0	1
W5AWT3	Uncharacterized protein	W5AWT3	32.03	6.33	258	232	21.7	10	6	1
W5AWV0	Uncharacterized protein	W5AWV0	24.91	11.13	188	31	11.2	1	1	2
W5AWW5	Uncharacterized protein	W5AWW5	76.38	4.94	637	62	7.7	4	4	4
W5AWZ7	Uncharacterized protein	W5AWZ7	18.11	4.89	139	34	11.5	1	1	1
W5AWZ8	Uncharacterized protein	W5AWZ8	13.43	4.57	99	33	17.2	2	2	1
W5AX07	Uncharacterized protein (Fragment)	W5AX07	75.01	11.4	638	32	1.7	1	1	1
W5AX21	Uncharacterized protein	W5AX21	101.82	5.4	828	57	4.8	2	2	4
W5AX28	Uncharacterized protein	W5AX28	78.2	6.88	640	56	3.1	2	1	2
W5AX37	Uncharacterized protein (Fragment)	W5AX37	68.83	9.37	553	55	2	1	1	1
W5AX40	Uncharacterized protein	W5AX40	25.06	9.54	178	26	5.6	1	1	1
W5AX48	Uncharacterized protein	W5AX48	10.74	5.66	89	113	34.8	4	3	1
W5AX71	Uncharacterized protein	W5AX71	33.64	9.9	260	70	17.7	4	3	3
W5AX78	Uncharacterized protein (Fragment)	W5AX78	126.15	6.3	968	44	1.1	1	1	1
W5AX94	Uncharacterized protein	W5AX94	37.25	9.38	306	280	6.5	9	2	1
W5AX96	Uncharacterized protein (Fragment)	W5AX96	254.89	4.74	2006	40	0.4	1	1	1
W5AXF2	Uncharacterized protein	W5AXF2	49.09	9.56	392	511	20.2	18	5	1
W5AXI8	Uncharacterized protein	W5AXI8	31.87	5.03	242	61	7	1	1	2
W5AXJ7	Uncharacterized protein	W5AXJ7	22.24	5.68	177	35	5.1	1	1	1
W5AXM0	Uncharacterized protein	W5AXM0	75.83	7.99	601	111	12.3	5	4	2
W5AXM3	Uncharacterized protein	W5AXM3	11.73	4.06	96	26	8.3	1	1	1
W5AXN0	Uncharacterized protein	W5AXN0	27.87	9.68	262	66	3.4	2	1	1
W5AXN1	Uncharacterized protein	W5AXN1	29.02	5.41	219	78	21.5	5	3	3
W5AXQ7	Uncharacterized protein	W5AXQ7	33.18	7.68	290	66	9.7	2	2	2
W5AXR2	Uncharacterized protein	W5AXR2	37.32	9.08	311	61	5.8	3	1	2
W5AXS5	Uncharacterized protein	W5AXS5	21.19	9.22	154	141	29.2	6	3	1
W5AXT4	Uncharacterized protein	W5AXT4	48.49	7.05	391	32	5.6	1	1	2
W5AXU3	Uncharacterized protein	W5AXU3	23.13	6.85	172	30	5.8	1	1	1
W5AXV5	Uncharacterized protein	W5AXV5	127.84	9.18	1016	72	3.1	4	2	3
W5AXY5	Uncharacterized protein	W5AXY5	38.47	4.35	322	30	5.6	1	1	2
W5AY29	Uncharacterized protein	W5AY29	76.37	7.89	630	87	13.8	6	6	1
W5AY35	Uncharacterized protein (Fragment)	W5AY35	75.4	5.22	600	74	6.5	5	3	4
W5AY37	Uncharacterized protein	W5AY37	47.01	5.55	357	224	18.5	9	5	3
W5AY47	Uncharacterized protein	W5AY47	67.47	6.33	553	96	9	5	4	5
W5AY60	Uncharacterized protein	W5AY60	70.33	9.04	546	35	1.6	1	1	1
W5AY62	Uncharacterized protein	W5AY62	59	5.12	441	39	2	1	1	1
W5AY74	Uncharacterized protein	W5AY74	30.02	6.31	243	147	18.9	8	4	2
W5AY86	Uncharacterized protein (Fragment)	W5AY86	38.87	9.9	286	40	7.7	2	2	2
W5AY94	Uncharacterized protein	W5AY94	59.01	6.09	466	107	6.7	2	1	2
W5AY97	Uncharacterized protein	W5AY97	44.01	4.91	402	28	3	1	1	1
W5AY99	Uncharacterized protein	W5AY99	74.27	7.29	599	35	1.7	1	1	1
W5AYA4	Uncharacterized protein	W5AYA4	25.78	4.82	210	42	5.2	1	1	1
W5AYA8	Uncharacterized protein (Fragment)	W5AYA8	31.29	9.13	246	37	8.9	1	1	2
W5AYC1	Uncharacterized protein	W5AYC1	21.59	8.95	177	39	11.9	1	1	2
W5AYC3	Uncharacterized protein	W5AYC3	60.23	8.84	432	36	3.2	1	1	1
W5AYC7	Uncharacterized protein	W5AYC7	101.88	4.94	790	33	1.9	0	0	1
W5AYD6	Uncharacterized protein (Fragment)	W5AYD6	53.69	7.09	435	34	3.7	2	2	1
W5AYI2	Uncharacterized protein (Fragment)	W5AYI2	104.45	5.53	866	33	1.4	1	1	1
W5AYJ0	Uncharacterized protein	W5AYJ0	43.88	6.47	371	75	8.4	2	2	1
W5AYK3	Uncharacterized protein	W5AYK3	16.64	4.8	130	68	17.7	2	2	2
W5AYL5	Uncharacterized protein	W5AYL5	87.81	5.7	681	156	8.2	5	4	5
W5AYL9	Uncharacterized protein (Fragment)	W5AYL9	75.99	5.13	600	56	2.3	1	1	1
W5AYP4	Uncharacterized protein	W5AYP4	18.47	3.79	158	40	9.5	1	1	1
W5AYQ6	Anamorsin homolog	W5AYQ6	33.48	4.76	267	83	19.5	4	3	1
W5AYR7	Uncharacterized protein	W5AYR7	78.69	6.23	597	34	2	1	1	1
W5AYX0	Uncharacterized protein	W5AYX0	47.2	6.92	380	58	5.8	1	1	1
W5AZ11	Uncharacterized protein	W5AZ11	19.06	5.89	152	31	6.6	1	1	1
W5AZ21	Uncharacterized protein	W5AZ21	239.85	4.65	1785	122	7.5	10	10	1
W5AZ23	Uncharacterized protein	W5AZ23	113.31	5.52	918	41	2.1	1	1	2
W5AZ35	Uncharacterized protein	W5AZ35	48.74	6.95	404	95	7.2	3	2	1
W5AZ41	Uncharacterized protein	W5AZ41	81.13	8.71	656	21	1.4	1	1	1
W5AZ53	Uncharacterized protein (Fragment)	W5AZ53	47.98	6.45	406	55	9.1	4	3	3
W5AZ68	Uncharacterized protein	W5AZ68	107.69	5.61	850	27	1.4	1	1	1
W5AZ89	Uncharacterized protein	W5AZ89	66.67	6.11	527	31	2.5	1	1	1
W5AZ93	Uncharacterized protein	W5AZ93	16.4	9.46	140	35	8.6	1	1	1
W5AZD0	Uncharacterized protein	W5AZD0	102.5	5.64	836	28	1.8	1	1	2
W5AZE9	Uncharacterized protein	W5AZE9	71.23	6.42	554	24	2.5	0	0	1
W5AZG3	Uncharacterized protein	W5AZG3	57.79	6.87	467	57	4.1	2	2	2
W5AZH8	Uncharacterized protein	W5AZH8	79.33	8.78	560	566	23.9	25	11	2
W5AZJ1	Uncharacterized protein	W5AZJ1	47.34	6.43	373	415	31.9	22	8	1
W5AZJ3	40S ribosomal protein S12	W5AZJ3	18.85	5.34	143	287	51.7	12	6	2
W5AZK5	Uncharacterized protein	W5AZK5	137.53	5.32	1118	29	0.9	1	1	1
W5AZL7	Uncharacterized protein (Fragment)	W5AZL7	10.47	4.84	87	31	12.6	1	1	1
W5AZM3	Uncharacterized protein	W5AZM3	43.05	10.2	326	26	2.1	1	1	1
W5AZN5	Uncharacterized protein	W5AZN5	50.49	4.6	400	42	7.8	3	3	2
W5AZN8	Uncharacterized protein (Fragment)	W5AZN8	34.74	6.06	299	51	9.4	2	2	2
W5AZP3	Uncharacterized protein (Fragment)	W5AZP3	39.54	7.68	320	57	3.4	1	1	1
W5AZS6	40S ribosomal protein S6	W5AZS6	36.88	10.66	250	213	18.4	8	4	2
W5AZT9	Uncharacterized protein	W5AZT9	95.37	4.71	766	121	10.4	5	4	2
W5AZU3	Uncharacterized protein	W5AZU3	42.88	7.52	340	55	9.4	3	3	3
W5AZV5	Uncharacterized protein	W5AZV5	71.19	8.72	573	83	8.9	4	4	4
W5AZX1	Uncharacterized protein	W5AZX1	31.79	5.27	262	49	11.1	2	2	3
W5AZX4	Uncharacterized protein (Fragment)	W5AZX4	22.74	7.85	173	51	8.1	1	1	1
W5AZY7	Uncharacterized protein	W5AZY7	36.95	9.66	255	32	6.3	1	1	1
W5B016	Uncharacterized protein	W5B016	26.71	7.68	208	131	26	10	4	5
W5B026	Uncharacterized protein	W5B026	23.57	4.52	185	156	28.1	12	4	1
W5B038	Uncharacterized protein (Fragment)	W5B038	104.84	8.25	836	22	1.4	0	0	1
W5B080	Uncharacterized protein	W5B080	12.38	9.52	102	30	12.7	1	1	1
W5B086	Uncharacterized protein	W5B086	15.34	7.71	104	62	18.3	2	1	1
W5B0B7	Uncharacterized protein (Fragment)	W5B0B7	36.79	6.76	278	36	3.6	1	1	1
W5B0C1	Uncharacterized protein	W5B0C1	31.49	6.59	252	38	8.3	2	2	2
W5B0E3	Uncharacterized protein	W5B0E3	19.08	9.87	151	59	7.9	2	1	1
W5B0G4	Uncharacterized protein	W5B0G4	19.73	5.42	171	65	22.2	2	2	1
W5B0I4	Uncharacterized protein	W5B0I4	8.92	4.23	75	111	22.7	4	1	1
W5B0J1	Uncharacterized protein	W5B0J1	33.95	5.68	264	55	8.3	1	1	2
W5B0J4	Uncharacterized protein	W5B0J4	60.62	5.29	507	28	1.6	1	1	1
W5B0K0	Uncharacterized protein (Fragment)	W5B0K0	67.5	8.02	569	279	22.8	11	8	9
W5B0L4	Uncharacterized protein	W5B0L4	127.79	6.64	1006	58	1.1	2	1	0
W5B0N4	Uncharacterized protein	W5B0N4	98.75	6.04	763	30	2.1	1	1	1
W5B0Q9	Xylose isomerase	W5B0Q9	62.23	5.36	480	792	36.9	44	14	15
W5B0R5	Ribosome biogenesis protein WDR12 homolog	W5B0R5	52.89	5.76	435	81	6	3	2	2
W5B0S2	Uncharacterized protein	W5B0S2	39.42	8.16	330	134	17	4	3	5
W5B0T0	Uncharacterized protein	W5B0T0	63.14	5.23	509	25	1.8	1	1	1
W5B0W3	40S ribosomal protein SA	W5B0W3	35.57	4.87	304	270	33.6	11	6	2
W5B100	Uncharacterized protein	W5B100	31.43	5.64	258	83	8.1	5	2	2
W5B122	Uncharacterized protein	W5B122	66.77	5.77	547	153	10.4	4	3	4
W5B133	Uncharacterized protein (Fragment)	W5B133	47.23	9.99	353	54	5.7	2	2	2
W5B146	Uncharacterized protein	W5B146	25.45	9.08	207	26	3.4	1	1	1
W5B169	Uncharacterized protein	W5B169	34.24	7.68	262	49	11.8	3	2	3
W5B182	Uncharacterized protein	W5B182	161.93	6.48	1263	23	2.5	1	1	2
W5B193	Uncharacterized protein	W5B193	75.12	8.66	539	148	25.8	10	8	2
W5B198	Uncharacterized protein (Fragment)	W5B198	120.12	5.09	1006	447	18.2	18	12	0
W5B1B3	Uncharacterized protein	W5B1B3	19.86	5.54	148	66	9.5	2	1	1
W5B1E5	Superoxide dismutase [Cu-Zn]	W5B1E5	16.66	5.71	152	664	38.2	22	4	1
W5B1F1	Uncharacterized protein (Fragment)	W5B1F1	65.9	7.61	526	129	20.7	6	6	9
W5B1I9	Uncharacterized protein (Fragment)	W5B1I9	34.55	10.38	276	62	7.2	2	2	2
W5B1K1	Uncharacterized protein	W5B1K1	184.13	5.8	1515	89	7.3	6	6	10
W5B1K8	Adenylyl-sulfate kinase	W5B1K8	26.72	6.13	208	31	4.3	1	1	1
W5B1L5	Uncharacterized protein	W5B1L5	53.41	7.52	436	29	2.1	1	1	1
W5B1P6	Uncharacterized protein	W5B1P6	38.14	6.02	290	108	19.7	4	3	5
W5B1Q4	Uncharacterized protein	W5B1Q4	23.36	5.35	182	23	8.8	0	0	1
W5B1S5	Uncharacterized protein	W5B1S5	58.41	5.46	474	310	24.1	11	7	9
W5B1U0	Uncharacterized protein	W5B1U0	55.08	9.38	413	40	8.5	3	3	1
W5B1U4	Uncharacterized protein	W5B1U4	29.26	4.47	226	179	25.2	11	5	1
W5B1U5	Uncharacterized protein	W5B1U5	71.34	5.9	570	22	2.3	0	0	1
W5B1W4	Uncharacterized protein	W5B1W4	32.95	4.56	251	115	10.8	2	1	2
W5B201	Glucose-6-phosphate 1-dehydrogenase	W5B201	68.8	6.67	530	85	11.1	6	5	5
W5B204	Uncharacterized protein	W5B204	43.92	5.63	359	39	3.3	1	1	1
W5B211	Uncharacterized protein	W5B211	79.63	6.75	656	21	1.5	0	0	1
W5B212	Uncharacterized protein	W5B212	128.46	6	1006	28	2	1	1	2
W5B218	Uncharacterized protein	W5B218	74.48	4.5	618	31	1.5	1	1	1
W5B237	Uncharacterized protein	W5B237	11.73	9.18	100	101	25	2	2	1
W5B239	Uncharacterized protein (Fragment)	W5B239	50.9	6.1	420	54	5.7	2	2	2
W5B242	Uncharacterized protein (Fragment)	W5B242	71.77	9.28	546	25	2.4	1	1	1
W5B2B4	Pyruvate kinase	W5B2B4	43.73	6.27	352	99	15.3	4	4	4
W5B2F5	Ribosomal protein L15	W5B2F5	28.89	11.79	204	96	12.3	3	2	2
W5B2I8	Uncharacterized protein	W5B2I8	46.66	8.8	376	57	2.7	1	1	1
W5B2J4	Uncharacterized protein	W5B2J4	25.81	5.95	217	94	12.9	2	2	2
W5B2K2	Uncharacterized protein	W5B2K2	26.32	9.71	210	29	3.8	1	1	1
W5B2K5	Uncharacterized protein	W5B2K5	29.71	9.27	249	85	10	4	2	1
W5B2K9	Uncharacterized protein	W5B2K9	25.34	10.03	182	25	6.6	0	0	1
W5B2L1	Uncharacterized protein (Fragment)	W5B2L1	53.88	9.65	451	52	2.9	1	1	1
W5B2N2	Uncharacterized protein	W5B2N2	18.77	4.53	154	26	5.8	1	1	1
W5B2P8	Uncharacterized protein (Fragment)	W5B2P8	22.34	9.98	177	160	21.5	6	3	3
W5B2R4	Uncharacterized protein	W5B2R4	77.91	5.08	633	29	1.4	1	1	1
W5B2T7	Uncharacterized protein	W5B2T7	134.71	5.3	1068	111	3.6	5	3	2
W5B2U4	Uncharacterized protein	W5B2U4	197.85	5.95	1625	51	2.2	3	3	3
W5B2U9	Uncharacterized protein	W5B2U9	19.81	4.56	176	60	7.4	2	1	1
W5B2V1	Uncharacterized protein	W5B2V1	25.93	4.75	213	79	6.1	2	1	1
W5B2Y3	Uncharacterized protein (Fragment)	W5B2Y3	14.44	9.64	107	28	11.2	1	1	1
W5B2Z0	Uncharacterized protein	W5B2Z0	31.95	6.3	267	28	3	1	1	1
W5B2Z5	Uncharacterized protein	W5B2Z5	54.84	6.14	424	52	4.2	2	2	2
W5B302	Uncharacterized protein	W5B302	36.81	5.43	313	82	6.4	3	2	2
W5B304	Uncharacterized protein	W5B304	22.02	8.87	214	57	6.1	1	1	1
W5B322	Uncharacterized protein	W5B322	43.81	9.02	322	37	7.1	1	1	2
W5B346	Uncharacterized protein (Fragment)	W5B346	68.66	9.07	478	281	18.2	15	10	0
W5B352	Uncharacterized protein (Fragment)	W5B352	11.43	9.68	99	46	10.1	1	1	1
W5B354	Uncharacterized protein	W5B354	108.53	6.31	926	142	9.7	7	5	2
W5B357	Uncharacterized protein	W5B357	33.24	9.13	293	125	16.7	9	4	1
W5B367	Uncharacterized protein	W5B367	41.46	5.89	340	31	3.2	1	1	1
W5B368	Uncharacterized protein	W5B368	67.11	7.11	535	112	9.5	5	4	1
W5B375	Uncharacterized protein	W5B375	15.94	5.3	133	86	21.1	2	2	3
W5B394	Uncharacterized protein (Fragment)	W5B394	26.88	5.49	210	126	18.6	5	3	1
W5B398	Uncharacterized protein	W5B398	18.91	11.47	167	48	6.6	1	1	1
W5B3C2	Uncharacterized protein	W5B3C2	155	5.75	1219	246	12.5	15	12	2
W5B3F3	Cytosine-specific methyltransferase	W5B3F3	202.56	5.86	1531	69	2	2	2	3
W5B3I0	Uncharacterized protein	W5B3I0	88.8	6.01	685	29	3.2	1	1	2
W5B3M1	Uncharacterized protein	W5B3M1	45.46	8.19	337	28	2.7	1	1	1
W5B3P9	Uncharacterized protein	W5B3P9	109.01	5.06	904	61	3.3	2	2	2
W5B3S3	Uncharacterized protein	W5B3S3	14.24	5.39	115	40	7	1	1	1
W5B3T0	Uncharacterized protein	W5B3T0	39.56	5.02	347	47	6.6	2	2	2
W5B3U9	Uncharacterized protein (Fragment)	W5B3U9	10.82	5.17	88	110	17	3	1	1
W5B421	Uncharacterized protein	W5B421	29.77	8.76	236	203	21.6	5	3	5
W5B426	Uncharacterized protein	W5B426	41.13	6.87	331	55	3	1	1	1
W5B486	Uncharacterized protein	W5B486	70.11	6.27	561	143	9.8	5	4	4
W5B491	Uncharacterized protein	W5B491	43.65	5.86	357	212	21.8	9	6	5
W5B495	Uncharacterized protein	W5B495	40.91	5.42	329	73	3	2	1	1
W5B499	Uncharacterized protein	W5B499	23.35	4.91	196	57	9.7	1	1	1
W5B4A1	tRNA-dihydrouridine(47) synthase [NAD(P)(+)] (Fragment)	W5B4A1	79.42	6.29	613	50	4.1	1	1	2
W5B4A2	Uncharacterized protein	W5B4A2	35.82	10.26	284	88	16.9	8	6	1
W5B4A3	Uncharacterized protein	W5B4A3	105.73	9.1	759	72	1.8	2	1	1
W5B4B1	Uncharacterized protein	W5B4B1	26.76	5.9	204	34	5.9	1	1	1
W5B4B5	Elongation factor 1-alpha	W5B4B5	61.15	8.93	455	644	29	44	11	2
W5B4B7	Uncharacterized protein (Fragment)	W5B4B7	102.85	5.48	787	202	13.7	15	10	10
W5B4C8	Uncharacterized protein	W5B4C8	35.82	8.74	266	52	10.9	3	3	3
W5B4D2	Uncharacterized protein	W5B4D2	42.74	6.36	350	38	9.1	1	1	3
W5B4E9	Ubiquitin carboxyl-terminal hydrolase	W5B4E9	94.17	9.14	748	59	5.9	5	4	4
W5B4F0	Uncharacterized protein	W5B4F0	28.05	4.21	237	40	3.4	1	1	1
W5B4G2	Lon protease homolog, mitochondrial	W5B4G2	111.84	5.44	861	84	8.8	5	5	1
W5B4G5	Uncharacterized protein	W5B4G5	68.42	9.07	518	38	1.5	1	1	1
W5B4H8	Uncharacterized protein	W5B4H8	108.69	4.89	766	21	1.3	1	1	1
W5B4J0	Uncharacterized protein	W5B4J0	167.2	5.6	1325	27	0.9	1	1	1
W5B4J7	Uncharacterized protein	W5B4J7	18.52	11.1	116	94	31.9	7	3	1
W5B4K9	Uncharacterized protein	W5B4K9	66.4	8.98	486	136	9.7	5	3	4
W5B4N8	Uncharacterized protein	W5B4N8	33.15	4.74	267	37	4.5	1	1	1
W5B4Q0	Uncharacterized protein	W5B4Q0	199.64	8.26	1592	56	0.8	2	1	1
W5B4T6	Uncharacterized protein	W5B4T6	36.14	9.86	288	29	2.1	1	1	1
W5B4V1	Uncharacterized protein (Fragment)	W5B4V1	44.67	5.74	343	273	24.5	10	6	1
W5B4W3	Uncharacterized protein	W5B4W3	33.2	6.67	272	54	3.7	1	1	1
W5B4W4	Uncharacterized protein	W5B4W4	58.77	7.57	452	100	7.5	3	3	2
W5B4W8	Uncharacterized protein (Fragment)	W5B4W8	25.71	9.64	206	42	5.3	1	1	1
W5B4Y2	Uncharacterized protein (Fragment)	W5B4Y2	30.91	5.99	256	49	11.3	1	1	1
W5B501	Uncharacterized protein	W5B501	25.43	6.03	208	51	8.7	2	2	2
W5B525	Uncharacterized protein	W5B525	10.68	10.15	69	148	53.6	10	5	2
W5B541	Uncharacterized protein	W5B541	44.01	6.13	366	31	5.7	2	2	2
W5B544	Uncharacterized protein	W5B544	38.17	9.86	282	35	7.1	1	1	2
W5B589	Uncharacterized protein	W5B589	30.59	9.8	214	39	9.3	1	1	1
W5B590	Uncharacterized protein	W5B590	47.48	4.99	367	156	31.6	11	9	1
W5B5B0	Uncharacterized protein (Fragment)	W5B5B0	4.64	4.85	35	55	34.3	1	1	1
W5B5B4	Uncharacterized protein	W5B5B4	69.42	4.51	552	46	6	2	2	2
W5B5B5	Uncharacterized protein	W5B5B5	18.1	11.09	114	98	32.5	8	3	1
W5B5C6	Uncharacterized protein	W5B5C6	27.95	5.68	209	63	5.7	1	1	1
W5B5E4	Uncharacterized protein	W5B5E4	34.43	6.86	313	126	17.6	4	3	2
W5B5F7	Uncharacterized protein	W5B5F7	77.53	5.71	633	142	17.1	9	7	2
W5B5H0	Uncharacterized protein (Fragment)	W5B5H0	6.94	11.63	53	26	34	1	1	2
W5B5I7	Uncharacterized protein	W5B5I7	64.31	9.46	479	90	6.3	2	2	2
W5B5J8	Uncharacterized protein (Fragment)	W5B5J8	6.72	6.78	50	56	64	2	1	2
W5B5L8	Uncharacterized protein	W5B5L8	30	8.18	260	111	15	3	2	1
W5B5M5	Uncharacterized protein	W5B5M5	56.08	8.96	445	693	23.4	32	10	6
W5B5Q1	Uncharacterized protein	W5B5Q1	29.74	5.81	253	105	13.4	4	3	3
W5B5Q3	Uncharacterized protein	W5B5Q3	17.67	4.98	135	37	7.4	1	1	1
W5B5R3	Sucrose synthase	W5B5R3	103.83	6.06	816	129	6	8	4	3
W5B5R9	Uncharacterized protein	W5B5R9	40.27	5.53	331	80	14.8	4	4	2
W5B5S8	Uncharacterized protein	W5B5S8	28.67	8.34	243	42	6.6	1	1	1
W5B5S9	Uncharacterized protein	W5B5S9	12.19	8.66	89	93	32.6	3	2	2
W5B5T6	Uncharacterized protein	W5B5T6	49.59	5.66	394	62	6.1	2	2	2
W5B5V4	Uncharacterized protein (Fragment)	W5B5V4	20.04	4.98	160	304	50	13	6	6
W5B5W5	Uncharacterized protein	W5B5W5	49.72	7.26	419	159	9.8	5	3	3
W5B5X2	Uncharacterized protein (Fragment)	W5B5X2	27.28	6.38	228	51	11.4	2	2	2
W5B5X9	Uncharacterized protein	W5B5X9	32.8	6	251	49	3.6	1	1	1
W5B5Y0	Uncharacterized protein (Fragment)	W5B5Y0	36.94	6.31	286	83	8.4	3	2	2
W5B5Y7	Uncharacterized protein	W5B5Y7	79.27	5.17	609	54	3.3	2	2	2
W5B621	Uncharacterized protein	W5B621	142.81	6.08	1095	344	15.6	14	10	1
W5B627	Uncharacterized protein (Fragment)	W5B627	38.86	7.77	314	42	2.5	1	1	1
W5B638	Uncharacterized protein	W5B638	25.19	11.27	205	113	9.3	4	2	2
W5B649	Uncharacterized protein	W5B649	73.75	6.14	515	34	5.2	2	2	1
W5B650	Uncharacterized protein	W5B650	57.08	5.38	437	241	13.5	11	5	1
W5B6L8	Uncharacterized protein	W5B6L8	132.07	4.76	1031	138	7.7	10	7	8
W5B6S8	Uncharacterized protein	W5B6S8	55.28	5.97	470	323	26.2	17	10	1
W5B6T6	Uncharacterized protein	W5B6T6	100.07	6.79	743	191	6.7	6	4	4
W5B6U4	ATP-dependent Clp protease proteolytic subunit	W5B6U4	32.53	8.47	286	24	5.2	1	1	2
W5B6W1	Uncharacterized protein	W5B6W1	55.19	5.73	425	140	22.1	9	8	3
W5B712	Uncharacterized protein	W5B712	42.96	8.64	363	38	2.5	1	1	1
W5B740	Uncharacterized protein	W5B740	33.48	5.56	280	34	3.9	1	1	1
W5B763	Uncharacterized protein	W5B763	19.91	5.73	177	23	6.8	0	0	1
W5B772	Ubiquitin carboxyl-terminal hydrolase	W5B772	151.24	5.54	1119	350	13.6	18	11	9
W5B775	Uncharacterized protein (Fragment)	W5B775	14.36	6.13	121	34	10.7	1	1	1
W5B777	Serine hydroxymethyltransferase	W5B777	46.01	8.78	347	271	23.6	11	5	8
W5B7D0	Uncharacterized protein	W5B7D0	42.46	7.6	364	123	17	6	5	1
W5B7E8	Uncharacterized protein	W5B7E8	22.51	5.51	182	52	4.9	2	1	1
W5B7G7	Uncharacterized protein (Fragment)	W5B7G7	17.58	5.41	126	45	32.5	4	4	4
W5B7J0	Uncharacterized protein	W5B7J0	12.36	10.96	96	330	47.9	16	5	0
W5B7N4	Eukaryotic translation initiation factor 3 subunit H	W5B7N4	43.19	4.87	343	245	17.2	9	5	5
W5B7R1	Uncharacterized protein	W5B7R1	22.14	9.75	206	35	9.2	1	1	1
W5B7R5	Uncharacterized protein (Fragment)	W5B7R5	4.88	4.79	42	46	31	1	1	1
W5B7R8	Uncharacterized protein	W5B7R8	33.62	5.51	295	268	26.8	11	6	5
W5B7V5	Uncharacterized protein	W5B7V5	42.76	4.76	348	68	15.8	4	4	6
W5B7W5	Uncharacterized protein	W5B7W5	30.08	6.15	244	86	18.9	5	4	2
W5B7Y4	Uncharacterized protein	W5B7Y4	76.19	7.55	659	58	4.4	3	2	3
W5B7Y9	Aminomethyltransferase	W5B7Y9	45.57	8.11	357	140	12	6	4	4
W5B7Z6	Adenosylhomocysteinase	W5B7Z6	62.15	5.56	485	741	30.5	43	12	3
W5B805	Uncharacterized protein	W5B805	14.29	6.84	113	25	10.6	0	0	1
W5B823	Uncharacterized protein	W5B823	35.21	9.85	239	32	3.3	1	1	1
W5B841	Uncharacterized protein	W5B841	66.02	6.54	550	36	3.8	2	1	1
W5B870	Uncharacterized protein	W5B870	29.39	8.29	227	54	26.9	4	4	0
W5B873	Uncharacterized protein	W5B873	53.71	6.06	441	210	24.5	15	7	2
W5B8B7	Uncharacterized protein	W5B8B7	20.75	4.92	165	49	18.2	2	2	2
W5B8C0	Uncharacterized protein	W5B8C0	78.79	5.16	605	279	21.3	9	8	7
W5B8T9	Uncharacterized protein	W5B8T9	49.21	6.62	402	58	13.2	3	3	4
W5B8U4	Uncharacterized protein	W5B8U4	30.07	4.84	262	34	5.3	1	1	1
W5B8U8	Uncharacterized protein (Fragment)	W5B8U8	47.72	5.58	377	31	3.7	1	1	1
W5B8V9	Uncharacterized protein	W5B8V9	41.01	5.74	341	54	3.2	1	1	1
W5B8X6	Uncharacterized protein	W5B8X6	35.39	5.97	311	169	23.8	7	4	2
W5B8Y8	Uncharacterized protein	atp4(=orf25)	24.47	9.44	189	92	23.3	6	4	5
W5B8Z1	Uncharacterized protein	W5B8Z1	56.73	6.4	482	79	8.1	4	3	3
W5B8Z5	Uncharacterized protein	W5B8Z5	44.27	9.26	368	358	41.6	16	9	4
W5B976	Uncharacterized protein	W5B976	38.14	8.12	341	121	7.6	3	2	1
W5B985	Proliferating cell nuclear antigen	W5B985	33.33	4.62	263	278	31.9	9	6	8
W5B9Q2	Uncharacterized protein	W5B9Q2	33.61	6.14	285	353	22.8	10	4	1
W5B9V6	Uncharacterized protein	W5B9V6	37.24	5.39	313	60	15	4	4	1
W5B9Z5	Uncharacterized protein	W5B9Z5	35.7	10.06	244	350	55.3	22	12	3
W5BAR5	Uncharacterized protein	W5BAR5	15.8	9	125	56	8.8	2	1	1
W5BAR8	Uncharacterized protein	W5BAR8	28.15	7.07	265	86	6.4	2	1	1
W5BAY3	Uncharacterized protein	W5BAY3	82.62	5.56	674	24	1.9	1	1	1
W5BB94	Uncharacterized protein	W5BB94	13.78	6.92	110	36	11.8	1	1	1
W5BB95	Uncharacterized protein	W5BB95	11.81	6.39	100	34	13	1	1	1
W5BBA0	Uncharacterized protein	W5BBA0	37.98	8.24	291	97	13.4	5	2	3
W5BBE8	Uncharacterized protein	W5BBE8	53.28	5.87	395	312	29.6	14	8	1
W5BBF3	Uncharacterized protein	W5BBF3	110.86	9.17	845	93	4.1	4	3	3
W5BBI2	Uncharacterized protein	W5BBI2	47.16	6.71	361	45	2.8	1	1	0
W5BBK1	Uncharacterized protein	W5BBK1	80.78	9.64	654	116	2.9	1	1	1
W5BBP4	Uncharacterized protein	W5BBP4	45.18	7.55	393	66	5.6	2	2	1
W5BBS7	Uncharacterized protein	W5BBS7	51.27	5.65	428	124	12.9	8	4	5
W5BBW7	Uncharacterized protein	W5BBW7	51.87	5.47	434	432	27.6	17	7	1
W5BC61	Uncharacterized protein	W5BC61	39.41	5.07	327	52	4.3	1	1	1
W5BC99	Uncharacterized protein	W5BC99	76.81	7.16	597	125	8.9	5	5	0
W5BCB5	Uncharacterized protein	W5BCB5	48.9	9.25	400	72	11.3	4	3	2
W5BCF6	Uncharacterized protein	W5BCF6	61.3	9.08	515	41	6.4	2	2	3
W5BCI3	Peptidyl-prolyl cis-trans isomerase	W5BCI3	68.04	5.61	487	269	18.5	9	6	1
W5BCK7	Uncharacterized protein	W5BCK7	129	5.33	1034	87	2.2	2	1	1
W5BCQ8	Uncharacterized protein	W5BCQ8	184.78	5.66	1436	28	1	1	1	1
W5BCR4	Uncharacterized protein	W5BCR4	48.64	6.23	411	31	2.4	1	1	1
W5BCR9	Uncharacterized protein (Fragment)	W5BCR9	19.38	11.39	122	59	13.1	3	2	1
W5BCS0	Uncharacterized protein	W5BCS0	42.46	8.94	328	28	5.8	1	1	2
W5BCT8	Uncharacterized protein	W5BCT8	46.41	4.99	376	106	17.8	6	5	3
W5BD24	Uncharacterized protein	W5BD24	43	8.29	320	819	30.3	48	9	1
W5BD38	Pyruvate kinase	W5BD38	48.52	8.25	385	338	23.9	16	7	6
W5BD43	Uncharacterized protein	W5BD43	95.46	4.97	728	175	12.1	10	7	3
W5BD57	Uncharacterized protein	W5BD57	115.39	5.99	917	525	25.2	30	18	9
W5BDK4	Uncharacterized protein	W5BDK4	28.04	6.97	229	77	9.6	2	2	1
W5BDM2	Uncharacterized protein	W5BDM2	83.64	5.07	647	1548	36.2	78	22	1
W5BDN0	Uncharacterized protein	W5BDN0	41.32	5.63	338	40	7.1	2	2	2
W5BDW8	Uncharacterized protein	W5BDW8	40.01	4.84	314	129	8.9	6	3	3
W5BE20	Uncharacterized protein	W5BE20	34.54	6.7	268	467	31.3	30	7	1
W5BE28	Uncharacterized protein (Fragment)	W5BE28	5.69	6.92	45	31	26.7	1	1	1
W5BE38	Oleosin	W5BE38	18.18	9.21	160	449	25	29	4	3
W5BE41	Uncharacterized protein	W5BE41	34.24	4.93	284	69	13.7	2	2	3
W5BE96	Glutathione peroxidase	W5BE96	22.7	6.73	168	105	16.7	7	3	1
W5BEA4	Uncharacterized protein	W5BEA4	30.2	5.37	261	39	5.4	1	1	1
W5BEB5	Uncharacterized protein	W5BEB5	45.75	5.94	362	42	3.9	1	1	1
W5BEC9	Uncharacterized protein	W5BEC9	19.8	8.8	170	59	8.2	1	1	1
W5BEI3	Uncharacterized protein	W5BEI3	34.78	5.93	302	44	4.3	1	1	1
W5BEK6	Uncharacterized protein	W5BEK6	38.87	5.48	317	168	18	8	5	5
W5BEM5	Uncharacterized protein	W5BEM5	11.68	8.9	85	37	27.1	1	1	2
W5BES8	Uncharacterized protein	W5BES8	28.63	5.79	189	43	5.8	1	1	1
W5BES9	Uncharacterized protein (Fragment)	W5BES9	12.46	12.38	100	55	9	2	1	1
W5BET4	Uncharacterized protein	W5BET4	41.31	9.1	350	69	4.9	4	2	2
W5BEW0	Uncharacterized protein	W5BEW0	30.88	4.55	266	45	7.5	3	2	2
W5BEX1	Uncharacterized protein	W5BEX1	65.4	6.78	502	36	2	1	1	1
W5BF06	Uncharacterized protein	W5BF06	100.44	5.9	828	26	2.3	1	1	1
W5BF08	Uncharacterized protein	W5BF08	63.66	5.91	537	328	17.9	14	7	3
W5BF33	Uncharacterized protein	W5BF33	30.48	4.96	282	39	5.3	1	1	1
W5BF69	Uncharacterized protein	W5BF69	77.33	6.11	659	294	19.6	9	7	2
W5BFA5	Uncharacterized protein	W5BFA5	44.76	6.19	348	143	14.7	6	4	0
W5BFB4	Histone H2B	W5BFB4	23.82	10	152	517	34.9	34	5	1
W5BFB7	Uncharacterized protein	W5BFB7	23.06	10.56	159	90	18.2	9	5	5
W5BFF1	Uncharacterized protein	W5BFF1	70.69	5.2	540	30	2.2	1	1	1
W5BFI4	Uncharacterized protein	W5BFI4	63.03	5.91	495	45	4.6	1	1	1
W5BFL7	Uncharacterized protein	W5BFL7	83.43	5.1	587	129	17.7	10	8	1
W5BFR5	Uncharacterized protein	W5BFR5	30.39	6.45	256	40	4.7	1	1	2
W5BFY3	Uncharacterized protein	W5BFY3	90.49	5.53	708	43	1.6	1	1	1
W5BG59	Uncharacterized protein	W5BG59	7.19	4.29	58	73	24.1	3	1	1
W5BG88	Uncharacterized protein	W5BG88	67.11	8.92	558	23	4.3	1	1	2
W5BG93	Uncharacterized protein (Fragment)	W5BG93	88.1	11.36	737	52	3.1	2	2	1
W5BGA8	Uncharacterized protein	W5BGA8	22.73	4.62	202	26	6.9	1	1	1
W5BGF3	Uncharacterized protein	W5BGF3	32.67	8.86	275	233	18.5	15	5	5
W5BGH0	Uncharacterized protein	W5BGH0	44.35	8.95	365	186	29.9	14	10	1
W5BGH1	Uncharacterized protein	W5BGH1	34.95	6.19	294	62	9.9	4	2	2
W5BGI9	Uncharacterized protein	W5BGI9	7.17	5.33	56	31	17.9	1	1	1
W5BGL0	Uncharacterized protein	W5BGL0	32.39	6.33	262	126	21.4	7	6	1
W5BGL9	Uncharacterized protein	W5BGL9	66.74	8.83	522	113	10.9	5	5	1
W5BGM7	Uncharacterized protein	W5BGM7	16.9	10.17	144	78	25.7	3	3	3
W5BGP8	Uncharacterized protein	W5BGP8	13.56	8.91	108	33	9.3	1	1	1
W5BGQ4	3-oxoacyl-[acyl-carrier-protein] synthase	W5BGQ4	47.45	5.33	408	131	7.6	9	3	3
W5BGV5	Uncharacterized protein	W5BGV5	31.85	9.01	264	55	4.5	1	1	1
W5BGW1	Uncharacterized protein	W5BGW1	31.6	9.88	272	39	7.4	2	2	2
W5BH09	Uncharacterized protein	W5BH09	73.39	8.78	586	871	31.4	42	15	9
W5BH20	Anamorsin homolog	W5BH20	43.89	7.94	360	62	14.4	3	3	1
W5BH26	Uncharacterized protein	W5BH26	41.68	9.28	301	503	31.9	21	7	2
W5BH30	Uncharacterized protein	W5BH30	24.69	5.76	196	56	10.7	2	2	2
W5BH76	Uncharacterized protein	W5BH76	37.39	5.19	283	44	6.7	1	1	1
W5BH79	Uncharacterized protein	W5BH79	55.38	9.15	421	65	6.4	2	2	3
W5BH99	GrpE protein homolog	W5BH99	35.97	5.76	287	42	8.7	2	2	2
W5BHD7	Uncharacterized protein	W5BHD7	32.36	5.32	275	101	7.3	3	2	2
W5BHE1	Uncharacterized protein	W5BHE1	213.41	4.63	1579	119	7.5	8	8	0
W5BHF2	Uncharacterized protein	W5BHF2	58.87	4.51	415	435	29.4	29	11	1
W5BHG0	Uncharacterized protein	W5BHG0	19.63	4.66	147	111	28.6	4	2	1
W5BHI5	Uncharacterized protein (Fragment)	W5BHI5	18.17	11.24	137	109	37.2	5	4	1
W5BHL8	Uncharacterized protein	W5BHL8	89.48	6.76	701	33	2	1	1	1
W5BHR2	Uncharacterized protein (Fragment)	W5BHR2	50.55	4.49	395	233	20	8	6	4
W5BHV8	Uncharacterized protein	W5BHV8	45.96	5.92	402	26	3.7	1	1	1
W5BHW3	Uncharacterized protein	W5BHW3	26.33	5.06	231	94	24.2	3	3	0
W5BHX2	Uncharacterized protein	W5BHX2	37.59	7.53	292	149	14	4	3	3
W5BI11	Uncharacterized protein	W5BI11	16.95	7.9	130	85	29.2	4	3	3
W5BIE4	Uncharacterized protein	W5BIE4	65.94	5.8	556	127	10.8	6	4	0
W5BIR7	Uncharacterized protein	W5BIR7	88.1	5.44	638	34	4.2	2	2	1
W5BIU1	Uncharacterized protein	W5BIU1	110.69	5.39	895	25	1.2	1	1	1
W5BIU2	Uncharacterized protein	W5BIU2	10.11	9.65	77	20	16.9	0	0	1
W5BIX1	Uncharacterized protein (Fragment)	W5BIX1	30.32	5.57	226	58	9.7	2	2	2
W5BJ58	Uncharacterized protein	W5BJ58	47.41	9.28	330	41	3.3	1	1	1
W5BJH2	Uncharacterized protein	W5BJH2	38.65	9.25	314	182	10.2	3	2	2
W5BJH6	Uncharacterized protein	W5BJH6	27.54	9.88	228	39	7.5	2	1	2
W5BJW4	Uncharacterized protein	W5BJW4	84.52	8.66	589	97	8.7	5	5	5
W5BJX9	Eukaryotic translation initiation factor 3 subunit M	W5BJX9	52.46	5.19	416	245	17.8	9	5	2
W5BK42	Uncharacterized protein	W5BK42	53.89	3.76	478	46	2.5	1	1	1
W5BK70	Uncharacterized protein	W5BK70	115.79	7.04	886	112	8.8	9	7	4
W5BK80	Uncharacterized protein	W5BK80	25.08	10.51	157	34	5.1	1	1	1
W5BK82	Uncharacterized protein	W5BK82	190.34	9.68	1647	28	0.7	1	1	1
W5BKE1	Uncharacterized protein	W5BKE1	38.59	6.3	306	398	43.5	19	9	4
W5BKE5	Uncharacterized protein	W5BKE5	49.71	5.68	381	176	29.7	14	8	11
W5BKN5	Uncharacterized protein (Fragment)	W5BKN5	32.04	4.77	272	64	11.8	4	4	4
W5BKP1	Uncharacterized protein	W5BKP1	28	7.98	243	59	7	1	1	1
W5BKQ5	Uncharacterized protein	W5BKQ5	68.41	5.71	561	49	2.5	1	1	1
W5BKR0	Uncharacterized protein	W5BKR0	176.74	6.52	1504	28	0.3	0	0	1
W5BKY5	Uncharacterized protein	W5BKY5	32.19	9.51	276	24	4	1	1	1
W5BL06	Uncharacterized protein	W5BL06	142.45	6.08	1095	357	15.6	14	10	0
W5BL29	Uncharacterized protein	W5BL29	78.79	9.19	555	277	14.6	15	9	0
W5BL76	Uncharacterized protein	W5BL76	121.21	6.3	922	330	16.6	17	11	1
W5BL90	Uncharacterized protein (Fragment)	W5BL90	9.19	9	69	131	44.9	6	3	2
W5BLE0	Uncharacterized protein	W5BLE0	75.75	8.83	540	107	21.5	7	6	1
W5BLH6	Uncharacterized protein	W5BLH6	81.6	5.05	707	33	1.6	1	1	1
W5BLI2	Uncharacterized protein	W5BLI2	81.46	5.82	697	63	3.2	1	1	2
W5BLM4	Uncharacterized protein	W5BLM4	125.51	8.34	976	202	7.7	6	5	1
W5BLN6	Uncharacterized protein	W5BLN6	61.74	6.39	496	62	5.8	3	3	3
W5BLN8	Uncharacterized protein	W5BLN8	39.48	6.57	335	40	11	1	1	3
W5BLN9	Uncharacterized protein	W5BLN9	26.64	5.21	217	26	12.9	1	1	2
W5BLX3	Uncharacterized protein	W5BLX3	152.4	6.46	1268	139	6.2	6	4	6
W5BM01	Uncharacterized protein	W5BM01	34.99	5.16	271	145	14.4	5	3	1
W5BM26	Uncharacterized protein	W5BM26	34.17	7.16	265	39	3.8	1	1	1
W5BM42	Uncharacterized protein	W5BM42	180.14	8.56	1542	85	3	3	3	4
W5BM45	Uncharacterized protein	W5BM45	87.03	4.75	692	132	8.5	9	4	1
W5BM82	Uncharacterized protein	W5BM82	19.52	4.77	143	80	20.3	4	4	1
W5BME5	Thioredoxin	W5BME5	15.68	5.29	119	64	21.8	3	2	2
W5BME8	Uncharacterized protein (Fragment)	W5BME8	34.04	9.34	281	91	15.7	3	2	1
W5BMF1	Uncharacterized protein	W5BMF1	35.98	5.49	274	33	4	1	1	1
W5BMG0	Uncharacterized protein	W5BMG0	78.61	6.06	606	44	1.8	1	1	1
W5BMJ1	Beta-amylase	W5BMJ1	64.7	5.29	505	109	7.3	4	3	1
W5BMM7	Uncharacterized protein	W5BMM7	25.74	6.05	204	50	21.6	4	3	2
W5BMN0	Uncharacterized protein	W5BMN0	134.78	5.02	1138	507	18.9	21	14	2
W5BMQ3	Uncharacterized protein	W5BMQ3	52.9	6.18	458	120	15.1	6	5	6
W5BMS1	Uncharacterized protein (Fragment)	W5BMS1	28.13	5.67	238	46	5.9	1	1	1
W5BMW7	Uncharacterized protein	W5BMW7	29.52	4.52	226	209	29.2	11	5	2
W5BMX6	Uncharacterized protein	W5BMX6	108.33	6.56	848	225	18.5	15	11	12
W5BN02	Uncharacterized protein	W5BN02	33.23	4.95	260	54	9.6	1	1	2
W5BN33	DNA-directed RNA polymerase subunit	W5BN33	15.77	7.49	114	42	8.8	1	1	1
W5BN46	Uncharacterized protein	W5BN46	20.79	4.42	162	238	38.3	16	5	1
W5BNA4	Uncharacterized protein	W5BNA4	27.13	5.19	206	34	12.6	1	1	2
W5BNC0	Uncharacterized protein	W5BNC0	9.79	10.71	72	22	11.1	1	1	1
W5BNG7	Uncharacterized protein	W5BNG7	56.16	8.44	431	56	6	2	2	1
W5BNJ7	Uncharacterized protein	W5BNJ7	18.88	9.57	130	401	39.2	15	5	2
W5BNN1	Uncharacterized protein	W5BNN1	9.64	9.75	69	77	14.5	4	1	1
W5BNP0	Uncharacterized protein	W5BNP0	47.69	6.54	360	234	26.1	16	7	1
W5BNP5	Malic enzyme	W5BNP5	75.32	5.67	623	80	5.5	3	3	1
W5BNR6	Uncharacterized protein	W5BNR6	75.05	9.32	536	213	14.2	13	9	1
W5BNS0	Histone H2A	W5BNS0	17.05	10.05	135	42	11.9	2	2	1
W5BNV2	Uncharacterized protein	W5BNV2	74.49	5.59	654	31	4.4	2	2	2
W5BNZ6	Uncharacterized protein	W5BNZ6	20.8	10.67	145	217	35.9	14	4	5
W5BP17	Uncharacterized protein	W5BP17	30.28	8.73	240	54	8.8	1	1	1
W5BP23	Uncharacterized protein	W5BP23	214.53	5.47	1715	192	7.7	12	10	12
W5BP86	Uncharacterized protein	W5BP86	32.5	9.24	284	45	4.9	1	1	1
W5BPH7	Uncharacterized protein	W5BPH7	304.29	6.32	2398	38	0.8	1	1	2
W5BPI1	Uncharacterized protein	W5BPI1	37.69	6.47	305	295	30.5	17	9	9
W5BPL1	Uncharacterized protein	W5BPL1	19.42	7.1	172	69	19.2	4	3	2
W5BPN4	Uncharacterized protein	W5BPN4	67.74	5.72	561	253	18	9	7	7
W5BPN7	Uncharacterized protein	W5BPN7	49.62	6.04	416	193	13.9	6	5	5
W5BPS8	Uncharacterized protein	W5BPS8	42.98	6.86	352	24	4.5	0	0	2
W5BQ08	Uncharacterized protein	W5BQ08	27.35	6.31	250	43	4.4	1	1	1
W5BQ26	Uncharacterized protein	W5BQ26	53.36	8.85	409	127	10	4	3	3
W5BQ35	Uncharacterized protein	W5BQ35	33.77	6.8	274	85	16.4	4	4	5
W5BQB0	Uncharacterized protein	W5BQB0	96.97	5.35	793	103	9.6	12	6	1
W5BQC3	Uncharacterized protein	W5BQC3	33.2	9.13	293	82	13.3	6	3	1
W5BR90	Uncharacterized protein	W5BR90	31.19	8.83	255	236	15.7	9	3	2
W5BRD6	Uncharacterized protein	W5BRD6	86.94	6.21	680	27	1.8	1	1	1
W5BRS1	Uncharacterized protein	W5BRS1	12.51	5.89	97	70	16.5	3	2	2
W5BRS6	Uncharacterized protein	W5BRS6	53.14	5.87	393	430	33.8	20	9	2
W5BRT4	Uncharacterized protein	W5BRT4	18.93	5.83	146	148	30.8	5	4	5
W5BRY6	Uncharacterized protein (Fragment)	W5BRY6	13.22	5.09	90	38	28.9	1	1	1
W5BS65	Uncharacterized protein	W5BS65	120.3	6.16	941	65	3.4	3	3	3
W5BSD6	Uncharacterized protein	W5BSD6	75.15	4.84	577	284	22	15	9	9
W5BSJ0	Uncharacterized protein	W5BSJ0	57.04	5.24	451	38	10	2	2	2
W5BSJ9	Uncharacterized protein	W5BSJ9	21.12	9.82	164	323	28.7	15	5	2
W5BSR5	Uncharacterized protein	W5BSR5	146.01	6.32	1211	42	2.8	2	2	1
W5BT17	Uncharacterized protein	W5BT17	7.51	8.77	55	29	27.3	2	1	1
W5BTA4	Uncharacterized protein (Fragment)	W5BTA4	39.71	5.06	273	62	4.8	2	1	1
W5BTA5	Uncharacterized protein (Fragment)	W5BTA5	30.68	4.96	259	33	6.2	2	1	1
W5BTR1	Uncharacterized protein	W5BTR1	35.25	10.06	244	299	50	19	12	3
W5BTZ9	Uncharacterized protein	W5BTZ9	23.32	5.8	194	267	32.5	10	5	2
W5BU71	Uncharacterized protein (Fragment)	W5BU71	57.7	6.56	484	124	19.2	6	5	1
W5BU85	Uncharacterized protein	W5BU85	95.94	4.94	731	130	10.3	9	7	2
W5BUC2	Uncharacterized protein (Fragment)	W5BUC2	5.01	8.48	38	45	23.7	1	1	1
W5BUE8	Uncharacterized protein	W5BUE8	111.8	5.46	927	358	18.1	14	9	1
W5BUF3	Uncharacterized protein	W5BUF3	101.76	6.04	839	30	2.3	2	2	0
W5BUF4	Uncharacterized protein	W5BUF4	37.84	6.27	301	404	30.2	35	9	0
W5BUR9	Uncharacterized protein	W5BUR9	43.41	8.57	348	99	10.1	4	3	3
W5BV64	Uncharacterized protein	W5BV64	34.75	5.05	272	108	18	3	2	1
W5BVC3	Uncharacterized protein (Fragment)	W5BVC3	11.69	5.16	88	158	34.1	11	3	2
W5BVW5	Uncharacterized protein	W5BVW5	87.44	5.95	711	35	3.2	1	1	1
W5BW25	Uncharacterized protein	W5BW25	58.06	5.75	451	77	7.8	4	3	3
W5BW70	Uncharacterized protein	W5BW70	109.67	8.37	869	45	1	1	1	1
W5BW71	Uncharacterized protein (Fragment)	W5BW71	94.44	5.15	746	111	6.6	5	5	1
W5BW98	Uncharacterized protein (Fragment)	W5BW98	61.45	8.75	483	58	6	3	3	3
W5BWC6	Uncharacterized protein (Fragment)	W5BWC6	3.86	4.87	30	45	70	2	2	2
W5BWK2	Uncharacterized protein	W5BWK2	42.89	7.01	320	842	30.3	47	9	1
W5BWY2	6,7-dimethyl-8-ribityllumazine synthase (Fragment)	W5BWY2	16.39	6.32	139	41	11.5	1	1	1
W5BWZ6	Uncharacterized protein	W5BWZ6	57.08	4.57	463	74	5.6	2	2	2
W5BX18	Uncharacterized protein	W5BX18	71.06	8.86	379	83	10.3	3	3	1
W5BX28	Peptidyl-prolyl cis-trans isomerase	W5BX28	67.79	5.45	487	242	18.5	9	6	1
W5BX31	Uncharacterized protein	W5BX31	10.61	6.09	77	39	13	1	1	1
W5BX49	Uncharacterized protein	W5BX49	27.96	8.73	214	35	5.6	1	1	1
W5BXB7	Uncharacterized protein (Fragment)	W5BXB7	41.41	9.18	356	238	20.8	8	4	1
W5BXJ7	Uncharacterized protein	W5BXJ7	46.67	4.91	376	168	14.4	7	5	2
W5BY00	Uncharacterized protein	W5BY00	71.86	9.06	572	217	21.2	12	9	9
W5BY06	Uncharacterized protein	W5BY06	20.91	5.94	167	24	6	1	1	1
W5BYM8	Uncharacterized protein	W5BYM8	47.48	5.55	388	169	24.7	15	7	2
W5BYX3	Uncharacterized protein	W5BYX3	16.07	9.75	132	195	27.3	10	3	1
W5BZ25	Uncharacterized protein	W5BZ25	275.67	6.42	2150	78	1.8	2	2	4
W5BZI3	Ferredoxin--NADP reductase (Fragment)	W5BZI3	56.84	9.05	422	29	5.5	1	1	1
W5BZM2	Uncharacterized protein	W5BZM2	16.13	8.79	110	66	18.2	2	2	2
W5BZZ2	Uncharacterized protein	W5BZZ2	41.62	9.34	301	531	28.2	24	7	2
W5C065	Uncharacterized protein	W5C065	9.22	6.54	86	93	19.8	2	1	1
W5C0C1	Uncharacterized protein (Fragment)	W5C0C1	14.44	4.6	116	47	8.6	1	1	1
W5C0E2	Uncharacterized protein	W5C0E2	47.98	5.25	397	130	15.9	5	5	1
W5C0E4	Uncharacterized protein	W5C0E4	13.3	5.78	100	44	25	2	2	2
W5C0F1	Uncharacterized protein	W5C0F1	74.62	6.39	604	129	13.6	4	3	2
W5C0F5	Uncharacterized protein	W5C0F5	11.2	4.4	92	44	15.2	1	1	1
W5C0I0	Uncharacterized protein	W5C0I0	43.38	5.14	345	158	20.9	7	6	6
W5C0Q7	Uncharacterized protein	W5C0Q7	17.27	6.64	135	44	11.1	1	1	1
W5C0R0	Uncharacterized protein	W5C0R0	31.95	6.66	249	59	21.3	4	4	0
W5C0W7	Uncharacterized protein	W5C0W7	45.53	5.73	340	126	15.6	3	3	1
W5C162	Uncharacterized protein	W5C162	16.04	7.68	129	146	27.9	8	3	2
W5C1B6	Uncharacterized protein	W5C1B6	27.37	4.74	208	151	34.6	5	4	2
W5C1E9	Uncharacterized protein	W5C1E9	19.41	11.39	122	39	13.1	2	2	1
W5C1T0	Uncharacterized protein (Fragment)	W5C1T0	11.35	4.65	85	49	22.4	3	2	1
W5C1X2	Uncharacterized protein	W5C1X2	39.9	6.19	319	128	21.9	7	5	5
W5C227	Uncharacterized protein	W5C227	42.88	8.23	351	150	21.1	5	4	1
W5C275	Superoxide dismutase	W5C275	29.56	7.9	228	353	42.5	22	8	2
W5C2B0	Uncharacterized protein (Fragment)	W5C2B0	26.55	5.53	211	71	10.9	2	2	1
W5C2D5	Uncharacterized protein	W5C2D5	37.37	5.53	312	80	15.1	4	4	1
W5C2E9	Uncharacterized protein	W5C2E9	133.01	6.25	1079	111	4.1	4	3	4
W5C2F4	Uncharacterized protein	W5C2F4	93.4	5.37	754	85	5	3	3	2
W5C2H8	Uncharacterized protein	W5C2H8	48.91	6.2	363	136	13.5	6	4	5
W5C2Z0	Uncharacterized protein	W5C2Z0	23.66	4.34	187	56	23	4	4	4
W5C322	Uncharacterized protein	W5C322	158.21	5.8	1310	123	2.1	3	2	2
W5C3F9	Uncharacterized protein	W5C3F9	222.1	7.1	1808	305	8.5	15	10	7
W5C3H4	Proteasome subunit alpha type	W5C3H4	29.48	5.39	235	182	20	9	4	4
W5C3J1	Uncharacterized protein	W5C3J1	8.82	11.46	80	32	11.3	1	1	1
W5C3Q8	Ribosomal protein L19	W5C3Q8	32.33	11.44	212	237	16.5	10	3	1
W5C3Z0	Uncharacterized protein	W5C3Z0	34.29	4.96	292	243	15.8	9	4	4
W5C4L3	Uncharacterized protein	W5C4L3	43.93	5.54	381	276	15.7	6	3	1
W5C4T7	Uncharacterized protein	W5C4T7	33.2	9.13	293	134	16.7	6	4	2
W5C4W2	Uncharacterized protein	W5C4W2	117.6	6.17	898	276	17	15	11	1
W5C4W9	Uncharacterized protein	W5C4W9	9.46	4.97	76	93	42.1	3	3	2
W5C563	Uncharacterized protein	W5C563	36.07	6.06	314	132	15.3	6	4	2
W5C570	Uncharacterized protein	W5C570	28.34	4.54	233	90	10.7	2	2	2
W5C5D3	Uncharacterized protein (Fragment)	W5C5D3	44.16	6.41	346	29	11	2	2	3
W5C5F1	Uncharacterized protein (Fragment)	W5C5F1	20.96	4.49	163	140	23.9	13	3	1
W5C5K8	Uncharacterized protein	W5C5K8	56.31	8.16	448	104	6.5	4	3	3
W5C5U5	Uncharacterized protein	W5C5U5	26.56	10.19	195	181	40.5	11	7	5
W5C618	Lon protease homolog, mitochondrial	W5C618	125	5.47	981	181	7.8	7	6	1
W5C642	Uncharacterized protein	W5C642	54.49	6.33	415	47	4.6	2	2	2
W5C698	Uncharacterized protein	W5C698	58.17	5.19	423	150	12.8	5	4	4
W5C6E7	Uncharacterized protein	W5C6E7	50.2	8.49	368	98	28.8	9	8	9
W5C6M5	Uncharacterized protein	W5C6M5	66.86	9.36	516	67	6.8	3	3	1
W5C6M7	Uncharacterized protein (Fragment)	W5C6M7	61.91	9.25	441	62	5	3	2	2
W5C753	Aldose 1-epimerase	W5C753	40.69	5.27	335	73	16.4	6	5	5
W5C7G6	Uncharacterized protein	W5C7G6	28.54	4.72	245	174	12.2	8	3	3
W5C7J3	Uncharacterized protein	W5C7J3	35.54	5.11	267	136	20.2	6	5	2
W5C7N4	Uncharacterized protein	W5C7N4	125.38	8.46	976	223	7.7	6	5	1
W5C8A1	Uncharacterized protein (Fragment)	W5C8A1	54.42	6.23	433	129	21.9	8	6	2
W5C8D1	Uncharacterized protein	W5C8D1	28.24	4.5	218	312	41.3	19	6	6
W5C8N6	40S ribosomal protein S6	W5C8N6	37.15	10.67	250	217	18.4	8	4	1
W5C8P4	Uncharacterized protein	W5C8P4	29.41	7.75	228	64	11	2	2	3
W5C911	Uncharacterized protein	W5C911	15.36	4.87	130	104	10	3	1	1
W5C9J2	Condensin complex subunit 1	W5C9J2	180.02	5.1	1431	44	1.6	2	2	2
W5C9P4	Uncharacterized protein	W5C9P4	67.34	8.09	537	113	9.5	5	4	1
W5C9Q4	Uncharacterized protein	W5C9Q4	49.08	6.33	424	211	28.3	13	8	6
W5C9Q8	Uncharacterized protein	W5C9Q8	43.34	6.38	346	40	4	1	1	1
W5C9W7	Uncharacterized protein	W5C9W7	114.75	5.37	879	97	7.1	9	7	2
W5CA65	Uncharacterized protein	W5CA65	111.09	6.06	911	66	1.5	2	1	1
W5CA69	Uricase	W5CA69	28.7	7.07	227	28	3.1	1	1	1
W5CA94	Uncharacterized protein (Fragment)	W5CA94	52.82	5.47	428	47	9.6	2	2	2
W5CAA5	Uncharacterized protein	W5CAA5	27.07	5.19	206	204	22.3	8	4	2
W5CAC3	Uncharacterized protein	W5CAC3	19.76	6.74	153	175	29.4	6	2	1
W5CAD8	Uncharacterized protein	W5CAD8	47.5	6.24	395	57	5.3	1	1	2
W5CAF1	Uncharacterized protein	W5CAF1	75.5	5.16	602	32	5.1	1	1	3
W5CAF4	Uncharacterized protein	W5CAF4	15.16	5.82	121	55	15.7	1	1	1
W5CAI0	Uncharacterized protein	W5CAI0	55.99	5.46	428	369	18.2	16	8	2
W5CAJ0	Uncharacterized protein	W5CAJ0	30	4.65	231	340	39	14	6	0
W5CAK9	Uncharacterized protein (Fragment)	W5CAK9	36.67	5.02	291	68	10.7	4	2	2
W5CAL9	Uncharacterized protein	W5CAL9	22.16	8.15	163	50	7.4	1	1	1
W5CAQ9	Uncharacterized protein (Fragment)	W5CAQ9	9.23	6.45	77	24	14.3	1	1	1
W5CAS0	Uncharacterized protein	W5CAS0	117.3	6.7	956	67	4.1	3	3	3
W5CAS5	Uncharacterized protein	W5CAS5	20.16	9.84	132	225	35.6	13	4	2
W5CAT9	Uncharacterized protein (Fragment)	W5CAT9	6.65	6.08	50	90	42	3	2	2
W5CAW4	Uncharacterized protein	W5CAW4	153.61	8.5	1154	83	4.2	3	3	1
W5CAY5	Uncharacterized protein (Fragment)	W5CAY5	54.03	8.42	446	107	7.2	4	3	2
W5CAZ7	Uncharacterized protein	W5CAZ7	51.13	5.41	400	35	3.5	2	2	1
W5CAZ9	Uncharacterized protein	W5CAZ9	90.75	5.9	719	40	3.1	1	1	2
W5CB01	Uncharacterized protein	W5CB01	36.16	12.37	291	27	2.7	1	1	1
W5CB43	Uncharacterized protein	W5CB43	16	4.62	134	28	6	1	1	1
W5CB91	Uncharacterized protein	W5CB91	20.35	5.15	162	129	30.2	7	4	1
W5CBD6	Uncharacterized protein	W5CBD6	57.11	5.99	440	36	4.3	2	2	1
W5CBE3	Glycylpeptide N-tetradecanoyltransferase	W5CBE3	22.69	5.05	181	103	14.4	3	2	2
W5CBF3	Uncharacterized protein	W5CBF3	53.66	6.38	442	46	11.5	2	2	4
W5CBG4	Uncharacterized protein	W5CBG4	41.82	5.25	351	111	8.3	3	2	3
W5CBH3	Uncharacterized protein (Fragment)	W5CBH3	38.81	6.22	300	74	12.3	3	3	2
W5CBH8	Uncharacterized protein (Fragment)	W5CBH8	34.09	8.37	278	99	13.7	10	4	1
W5CBI9	Uncharacterized protein	W5CBI9	19.21	4.66	156	29	9.6	1	1	1
W5CBJ3	Uncharacterized protein	W5CBJ3	41.9	5.13	309	37	2.9	1	1	1
W5CBR0	Uncharacterized protein	W5CBR0	60.73	8.63	480	53	5.4	2	2	2
W5CBS4	Uncharacterized protein	W5CBS4	254.07	6.18	2046	53	2	3	3	3
W5CBW0	Uncharacterized protein	W5CBW0	46.24	4.66	380	45	2.6	1	1	1
W5CBX7	Uncharacterized protein	W5CBX7	68.05	4.97	549	135	9.1	8	4	1
W5CC01	Uncharacterized protein (Fragment)	W5CC01	42.01	8.69	324	54	3.4	1	1	1
W5CC31	Uncharacterized protein (Fragment)	W5CC31	12.56	8.8	87	36	12.6	1	1	1
W5CC40	Uncharacterized protein	W5CC40	41.24	7.05	317	311	19.2	10	5	2
W5CC41	Uncharacterized protein (Fragment)	W5CC41	21.18	4.72	142	41	20.4	2	2	1
W5CC49	Uncharacterized protein	W5CC49	50.4	5.09	438	22	2.3	0	0	1
W5CC50	Uncharacterized protein	W5CC50	30.96	5.98	247	23	7.3	0	0	2
W5CCA1	Uncharacterized protein	W5CCA1	23.37	7.78	182	75	7.1	2	1	1
W5CCA9	Fructose-bisphosphate aldolase (Fragment)	W5CCA9	45.37	6.09	357	1569	50.4	61	14	0
W5CCC1	Uncharacterized protein	W5CCC1	19.14	5.29	145	36	9	1	1	1
W5CCF5	Uncharacterized protein (Fragment)	W5CCF5	30.57	7.9	237	29	4.2	1	1	1
W5CCF9	Uncharacterized protein	W5CCF9	16.25	9.73	121	179	38.8	7	3	1
W5CCH5	Uncharacterized protein	W5CCH5	21.58	10.32	143	126	22.4	8	4	2
W5CCI5	Uncharacterized protein	W5CCI5	46.56	5.29	381	104	5.5	3	2	2
W5CCJ3	Uncharacterized protein	W5CCJ3	120.75	8.17	947	25	1.3	1	1	0
W5CCN3	Uncharacterized protein	W5CCN3	126.88	5.3	1034	274	17.3	16	12	0
W5CCP4	Uncharacterized protein	W5CCP4	51.85	9.26	360	29	2.5	1	1	1
W5CCP6	Uncharacterized protein (Fragment)	W5CCP6	46.59	6.35	356	28	2.8	1	1	1
W5CCT6	Uncharacterized protein	W5CCT6	24.77	8.29	182	38	4.4	1	1	1
W5CCT9	Uncharacterized protein	W5CCT9	23.03	5.02	176	117	35.2	4	4	4
W5CCW4	Uncharacterized protein	W5CCW4	11.98	4.95	96	32	11.5	1	1	1
W5CD23	Uncharacterized protein	W5CD23	32.2	4.31	269	43	4.1	1	1	1
W5CD43	Aspartokinase	W5CD43	59.11	5.32	480	31	6.9	1	1	2
W5CD73	Uncharacterized protein	W5CD73	104.23	9.67	776	40	2.2	1	1	1
W5CD76	Uncharacterized protein	W5CD76	131.09	7.51	997	152	6.8	5	4	6
W5CD85	Uncharacterized protein	W5CD85	50.67	7.99	363	33	5.5	1	1	0
W5CDA0	Uncharacterized protein	W5CDA0	87.96	6.68	689	37	2.6	2	2	2
W5CDA9	Uncharacterized protein	W5CDA9	26.15	5.69	218	36	6	1	1	1
W5CDB4	Uncharacterized protein	W5CDB4	17.69	5.7	133	26	9.8	0	0	1
W5CDD3	Uncharacterized protein	W5CDD3	34.86	4.37	282	114	20.2	6	5	1
W5CDG5	Uncharacterized protein	W5CDG5	63.65	5.43	515	384	32.4	19	14	1
W5CDH0	Uncharacterized protein	W5CDH0	25.32	9.05	196	34	5.1	1	1	1
W5CDH8	Uncharacterized protein	W5CDH8	123.3	6.02	966	331	11.5	21	8	1
W5CDI7	DNA-directed RNA polymerase	W5CDI7	145.09	9.05	1131	40	2	1	1	2
W5CDN8	Uncharacterized protein	W5CDN8	54.09	4.68	447	759	27.5	38	8	1
W5CDP3	Uncharacterized protein	W5CDP3	30.36	9.06	239	97	18	4	3	3
W5CDW4	Uncharacterized protein	W5CDW4	26.12	10.65	162	124	19.8	4	3	3
W5CDW8	Triosephosphate isomerase	W5CDW8	31.41	5.34	256	143	23	7	5	1
W5CDX2	Uncharacterized protein (Fragment)	W5CDX2	31.99	6.64	261	62	9.2	3	2	2
W5CDX4	Uncharacterized protein	W5CDX4	35.06	5.91	290	79	5.5	1	1	1
W5CDY1	Uncharacterized protein	W5CDY1	63.3	6.59	474	56	7	2	2	2
W5CDZ4	Uncharacterized protein	W5CDZ4	49.85	6.81	395	23	2.5	1	1	1
W5CE53	Uncharacterized protein	W5CE53	31.14	8.53	223	52	4.5	1	1	1
W5CE66	Uncharacterized protein (Fragment)	W5CE66	13.07	4.57	120	177	33.3	3	2	1
W5CE89	Uncharacterized protein	W5CE89	14.99	5.24	121	53	9.9	1	1	1
W5CEA0	Uncharacterized protein	W5CEA0	22.84	5.64	169	169	47.9	11	7	1
W5CEA1	Uncharacterized protein	W5CEA1	20.15	5.9	156	32	10.9	1	1	1
W5CEF6	Uncharacterized protein	W5CEF6	35.49	9.59	279	134	5.4	3	1	1
W5CEF9	Uncharacterized protein	W5CEF9	12.03	8.89	97	85	14.4	2	1	1
W5CEG1	Uncharacterized protein	W5CEG1	17.51	8.99	131	743	60.3	28	6	1
W5CEI8	Uncharacterized protein	W5CEI8	17.83	4.58	145	78	13.8	3	2	2
W5CEP0	Uncharacterized protein (Fragment)	W5CEP0	12	9.3	81	45	9.9	1	1	1
W5CEP3	Uncharacterized protein	W5CEP3	71.15	5.02	578	58	5.4	2	2	2
W5CEQ3	Uncharacterized protein (Fragment)	W5CEQ3	21.5	7	172	22	5.2	1	1	1
W5CEQ9	Uncharacterized protein	W5CEQ9	50.6	5.88	388	28	2.6	1	1	1
W5CEZ2	Uncharacterized protein	W5CEZ2	106.54	5.28	869	80	7.4	5	4	1
W5CEZ6	Uncharacterized protein	W5CEZ6	55.05	6.31	385	90	4.9	3	2	2
W5CF03	Uncharacterized protein	W5CF03	41.3	5.39	305	42	3.3	1	1	1
W5CF17	Uncharacterized protein (Fragment)	W5CF17	8.6	4.27	67	32	13.4	1	1	1
W5CF26	Uncharacterized protein	W5CF26	28.62	4.88	216	43	6	1	1	1
W5CF50	Uncharacterized protein	W5CF50	43.36	5.63	334	29	2.4	1	1	1
W5CF59	Uncharacterized protein	W5CF59	9.72	6.03	87	48	20.7	2	2	1
W5CF70	Uncharacterized protein	W5CF70	14.62	9.2	121	36	33.9	2	2	3
W5CF85	Uncharacterized protein	W5CF85	38.86	8.98	317	31	2.5	1	1	1
W5CFA0	Malate dehydrogenase	W5CFA0	30.36	5.37	246	268	13	7	2	1
W5CFA3	Uncharacterized protein	W5CFA3	22.11	10.12	160	34	6.3	1	1	1
W5CFA7	Uncharacterized protein	W5CFA7	99.04	5.97	793	35	2	1	1	1
W5CFC1	Uncharacterized protein	W5CFC1	132.63	5.01	950	48	2.3	1	1	1
W5CFC5	Uncharacterized protein (Fragment)	W5CFC5	31.08	4.81	243	283	39.9	11	7	1
W5CFF0	Uncharacterized protein	W5CFF0	20.62	5.3	167	67	19.8	4	3	1
W5CFG1	Uncharacterized protein	W5CFG1	67.12	6.04	547	28	1.8	1	1	1
W5CFJ4	Uncharacterized protein	W5CFJ4	52.99	8.95	401	91	17.7	4	4	6
W5CFK6	Uncharacterized protein	W5CFK6	99.02	5.95	814	30	1.5	1	1	1
W5CFN8	Uncharacterized protein (Fragment)	W5CFN8	9.08	9.6	68	24	16.2	1	1	1
W5CFN9	Uncharacterized protein (Fragment)	W5CFN9	10.83	7.85	83	28	8.4	1	1	1
W5CFP1	Uncharacterized protein	W5CFP1	41.99	5.05	327	28	3.7	1	1	1
W5CFQ7	Uncharacterized protein	W5CFQ7	34.25	9.51	267	67	7.1	3	2	2
W5CFQ9	Uncharacterized protein	W5CFQ9	32.31	6.62	274	52	4.4	2	1	1
W5CFR0	Uncharacterized protein (Fragment)	W5CFR0	25.41	4.89	194	50	5.7	1	1	0
W5CFU1	Uncharacterized protein	W5CFU1	77.75	5.53	607	49	7.9	3	2	4
W5CFU4	Uncharacterized protein	W5CFU4	132.89	8.68	1023	48	2.2	2	2	2
W5CFW2	Uncharacterized protein	W5CFW2	54.01	5.17	370	39	11.6	4	4	1
W5CG86	Uncharacterized protein (Fragment)	W5CG86	94.76	7.8	813	45	3	3	3	3
W5CGC6	Uncharacterized protein	W5CGC6	24.06	9.89	168	62	18.5	2	1	4
W5CGE0	Uncharacterized protein (Fragment)	W5CGE0	9.47	10.55	70	78	35.7	5	3	3
W5CGF3	Uncharacterized protein	W5CGF3	105.86	5.11	863	28	1.5	1	1	1
W5CGG4	Uncharacterized protein	W5CGG4	29.78	5.98	234	23	4.3	1	1	1
W5CGI0	Ubiquitin carboxyl-terminal hydrolase	W5CGI0	146.27	5.67	1085	78	3.4	4	3	3
W5CGI7	Uncharacterized protein	W5CGI7	55.28	4.95	453	55	6.6	2	2	3
W5CGJ2	Uncharacterized protein	W5CGJ2	9.71	4.96	83	123	49.4	4	3	2
W5CGJ3	Uncharacterized protein	W5CGJ3	64.78	5.61	522	66	6.5	2	2	1
W5CGK5	Uncharacterized protein (Fragment)	W5CGK5	11.96	8.23	87	54	10.3	2	1	1
W5CGM4	Uncharacterized protein (Fragment)	W5CGM4	10.04	4.69	77	97	37.7	3	2	2
W5CGM5	Uncharacterized protein (Fragment)	W5CGM5	122.5	5.72	924	103	2.6	3	2	2
W5CGQ3	Uncharacterized protein	W5CGQ3	84.3	5.07	677	23	2.7	1	1	1
W5CGT8	Uncharacterized protein	W5CGT8	15.55	6.82	123	125	31.7	4	3	1
W5CGU4	Uncharacterized protein	W5CGU4	199.65	8.61	1533	109	3.2	4	4	5
W5CGZ8	Uncharacterized protein	W5CGZ8	88.24	6.81	716	78	4.7	3	3	1
W5CH07	Uncharacterized protein	W5CH07	55.14	5.5	451	334	25.9	19	9	1
W5CH11	Uncharacterized protein (Fragment)	W5CH11	34.47	5.8	284	32	3.2	1	1	1
W5CH21	Uncharacterized protein	W5CH21	124.42	6.23	989	48	5.5	1	1	3
W5CH48	Uncharacterized protein (Fragment)	W5CH48	40.83	5.89	331	21	3.6	0	0	1
W5CH49	Uncharacterized protein	W5CH49	91.61	6.96	737	27	1.4	1	1	1
W5CH65	Uncharacterized protein	W5CH65	21.91	6.28	175	39	6.9	2	2	2
W5CH96	Malic enzyme	W5CH96	31.21	4.91	256	126	29.3	5	4	3
W5CHF4	Uncharacterized protein	W5CHF4	93.58	8.16	763	35	1.3	1	1	1
W5CHI3	Uncharacterized protein	W5CHI3	41.47	5.53	305	161	23.9	11	6	6
W5CHL2	Uncharacterized protein (Fragment)	W5CHL2	7.45	4.76	52	90	63.5	5	3	1
W5CHL9	Uncharacterized protein	W5CHL9	9.22	9.39	71	97	43.7	10	4	4
W5CHM7	Uncharacterized protein	W5CHM7	53.9	8.59	406	76	12.1	4	4	4
W5CHP9	Uncharacterized protein	W5CHP9	9.85	4.97	80	30	7.5	1	1	1
W5CHQ6	Fructose-bisphosphate aldolase	W5CHQ6	45.7	5.77	362	1546	55.8	62	15	2
W5CHS2	Uncharacterized protein	W5CHS2	34.15	4.92	271	68	8.1	2	2	1
W5CHS3	Uncharacterized protein (Fragment)	W5CHS3	13.79	9.59	99	119	25.3	8	4	1
W5CHZ8	Uncharacterized protein (Fragment)	W5CHZ8	34.8	9.4	280	84	7.1	4	2	2
W5CI60	Uncharacterized protein	W5CI60	58.41	5.38	451	176	10.2	8	4	1
W5CI71	Uncharacterized protein	W5CI71	25.31	5.07	197	85	13.2	2	2	2
W5CII8	Uncharacterized protein	W5CII8	26.53	5.18	190	30	5.8	1	1	1
W5CIK0	Uncharacterized protein (Fragment)	W5CIK0	31.02	5.73	241	30	2.5	2	1	1
W5CIL1	Uncharacterized protein	W5CIL1	9.73	6.21	71	44	15.5	1	1	1
W5CIP0	Eukaryotic translation initiation factor 3 subunit A	W5CIP0	137.36	9.36	1011	325	19.2	17	13	15
W5CIR3	Uncharacterized protein (Fragment)	W5CIR3	48.25	4.51	363	54	6.3	2	2	2
W5CIU4	Uncharacterized protein	W5CIU4	48.46	6.83	388	31	1.8	1	1	1
W5CIW2	Uncharacterized protein	W5CIW2	20.25	9.81	158	26	5.1	1	1	1
W5CIW3	Uncharacterized protein (Fragment)	W5CIW3	87.22	5.72	641	37	5.6	3	3	3
W5CIY2	Uncharacterized protein	W5CIY2	46.55	8.99	371	63	10.5	2	2	3
W5CJ03	Uncharacterized protein	W5CJ03	19.97	4.48	152	33	5.9	1	1	1
W5CJ23	Uncharacterized protein	W5CJ23	54.63	4.81	411	50	2.4	1	1	1
W5CJ35	Uncharacterized protein	W5CJ35	14.61	5.3	122	82	24.6	2	2	2
W5CJ52	Histone H2B (Fragment)	W5CJ52	24.98	11.63	181	376	23.2	21	4	1
W5CJ53	Uncharacterized protein	W5CJ53	54.76	5.96	435	36	1.6	1	1	1
W5CJA2	Uncharacterized protein	W5CJA2	30.04	9.34	226	71	8.8	2	2	2
W5CJC3	Uncharacterized protein	W5CJC3	32.49	9.07	248	121	20.2	5	4	1
W5CJF5	Uncharacterized protein	W5CJF5	43.4	5.4	337	52	5.3	4	2	2
W5CJF7	Uncharacterized protein (Fragment)	W5CJF7	38.44	6.32	295	95	9.5	3	2	2
W5CJG1	Uncharacterized protein	W5CJG1	41.93	7.16	324	41	13.9	2	2	0
W5CJL8	Uncharacterized protein	W5CJL8	28.85	6.82	241	83	4.6	1	1	1
W5CJL9	Uncharacterized protein	W5CJL9	25.66	5.94	218	76	20.6	4	3	4
W5CJN3	Uncharacterized protein	W5CJN3	14.34	9.59	114	207	21.9	6	2	1
W5CJQ7	Uncharacterized protein	W5CJQ7	41.76	5.39	323	152	16.1	8	3	1
W5CJT3	Uncharacterized protein	W5CJT3	59.42	7.63	479	31	1.9	1	1	1
W5CJU0	Uncharacterized protein	W5CJU0	41.84	6.63	315	28	4.8	1	1	1
W5CJW3	Uncharacterized protein (Fragment)	W5CJW3	59.51	9.27	412	176	16.7	5	5	6
W5CJW7	Uncharacterized protein	W5CJW7	33.9	5.77	269	64	7.8	2	2	2
W5CK33	Uncharacterized protein	W5CK33	46.84	5.3	349	49	5.2	2	2	2
W5CK37	Uncharacterized protein	W5CK37	59.3	8.71	421	43	5.9	3	3	3
W5CK42	Uncharacterized protein	W5CK42	76.22	6.49	573	191	13.3	12	7	0
W5CK59	Uncharacterized protein	W5CK59	64.54	6.77	484	38	2.1	1	1	1
W5CK60	Uncharacterized protein (Fragment)	W5CK60	35.19	9.54	287	149	32.1	9	4	1
W5CK62	Uncharacterized protein	W5CK62	40.67	6.67	328	25	8.8	1	1	2
W5CK94	Asparagine synthetase	W5CK94	67.89	6.09	537	63	13	3	3	3
W5CKA0	Uncharacterized protein	W5CKA0	37.9	5.02	289	856	54	45	14	7
W5CKC3	Uncharacterized protein	W5CKC3	22.95	10	166	140	27.7	8	4	4
W5CKC4	Uncharacterized protein	W5CKC4	24.12	10.06	190	26	5.3	1	1	2
W5CKD8	Uncharacterized protein	W5CKD8	66.88	5.35	530	48	3.8	2	2	2
W5CKI0	Uncharacterized protein	W5CKI0	35.8	6.34	269	147	12.3	6	3	3
W5CKL4	Uncharacterized protein	W5CKL4	18.61	10.56	141	34	9.9	1	1	1
W5CKN1	Uncharacterized protein (Fragment)	W5CKN1	13.24	6.55	97	45	13.4	1	1	1
W5CKP4	Uncharacterized protein	W5CKP4	25.21	6.97	185	79	14.1	3	2	1
W5CKQ8	Uncharacterized protein	W5CKQ8	123.93	6.05	988	305	15.5	16	10	1
W5CKT3	Uncharacterized protein	W5CKT3	74.61	5.61	543	75	9.8	4	4	6
W5CKU6	Uncharacterized protein (Fragment)	W5CKU6	60.43	6.12	509	291	15.7	9	5	2
W5CKU7	Uncharacterized protein	W5CKU7	33.25	6.24	275	67	9.8	1	1	3
W5CKU8	Uncharacterized protein	W5CKU8	28.33	5.06	222	30	8.1	2	2	2
W5CKV9	Uncharacterized protein	W5CKV9	27.02	5.28	217	78	18.4	5	3	4
W5CKY0	Uncharacterized protein	W5CKY0	18	5.93	141	36	14.9	1	1	2
W5CL05	NADPH:adrenodoxin oxidoreductase, mitochondrial	W5CL05	64.03	8.53	507	38	1.8	1	1	1
W5CL08	Uncharacterized protein	W5CL08	33.02	5.58	267	25	3.7	1	1	1
W5CL11	Uncharacterized protein	W5CL11	26	9.3	197	32	4.1	2	1	1
W5CL20	Uncharacterized protein	W5CL20	20.24	9.99	142	129	9.2	6	1	1
W5CL60	Uncharacterized protein	W5CL60	34.35	5.87	265	86	7.2	2	1	2
W5CL67	Uncharacterized protein	W5CL67	123.17	8.53	990	51	4.7	2	2	2
W5CL74	Uncharacterized protein (Fragment)	W5CL74	8.71	8.46	62	30	27.4	1	1	1
W5CL83	Uncharacterized protein	W5CL83	15.78	5.3	114	349	46.5	20	6	4
W5CLB8	Uncharacterized protein	W5CLB8	20.85	6.77	151	372	49	21	5	1
W5CLD6	Uncharacterized protein	W5CLD6	20.57	7.71	166	24	10.2	2	2	2
W5CLD8	Uncharacterized protein	W5CLD8	25.81	4.39	187	47	15	2	2	3
W5CLE3	Uncharacterized protein (Fragment)	W5CLE3	18.26	10.68	134	93	11.9	8	3	3
W5CLF5	Uncharacterized protein	W5CLF5	41.69	9.53	331	92	16.3	8	3	3
W5CLK1	Uncharacterized protein	W5CLK1	34.37	4.67	262	472	38.2	24	8	1
W5CLM5	Uncharacterized protein (Fragment)	W5CLM5	13.04	7.57	94	113	14.9	2	1	1
[truncated: 2,866 more rows]

## Sheet: Combine
Protein identified information
[truncated: 6,282 more rows]
