# Supplementary material for: Quantitative Proteomic Analysis of Wheat Seeds during Artificial Ageing and Priming Using the Isobaric Tandem Mass Tag Labeling
Source: PLoS One. 2016 Sep 15;11(9):e0162851. doi: 10.1371/journal.pone.0162851 (PMC5025167; doi:10.1371/journal.pone.0162851)
Supplement: S2 Table — (XLS) [file pone.0162851.s015.xls]

## Sheet: Protein annotation
Protein identified information						Protein annotation
Protein accession	Protein description	Gene name	Regulated type	MW [Da]	pI	Subcellular Location	Biological Process	Cellular Component	Molecular Function	KEGG KO No.	KEGG Gene	KEGG pathway	IPR ID	Domain description	KOG category	KOG number	KOG description
P10385	Glutenin, low molecular weight subunit	P10385	down	42138	9.04	chloroplast			nutrient reservoir activity;				IPR013771; IPR016140;	Bifunctional trypsin/alpha-amylase inhibitor helical domain; Bifunctional inhibitor/plant lipid transfer protein/seed storage helical domain;
P82901	Non-specific lipid-transfer protein 2P	P82901	down	8185	8.21	extracellular	transport; lipid transport; single-organism localization; single-organism process; lipid localization; organic substance transport; macromolecule localization; localization; single-organism transport; establishment of localization;		lipid binding; binding;				IPR016140;	Bifunctional inhibitor/plant lipid transfer protein/seed storage helical domain;
W5AE12	Uncharacterized protein (Fragment)	W5AE12	down	4676	4.63	cytosol
W5ASV0	Uncharacterized protein	W5ASV0	down	56827	5.01	vacuolar membrane	proteolysis; metabolic process; macromolecule metabolic process; protein metabolic process; primary metabolic process; organic substance metabolic process;		peptidase activity, acting on L-amino acid peptides; cysteine-type peptidase activity; peptidase activity; hydrolase activity; catalytic activity;				IPR013201; IPR000118; IPR000668;	Proteinase inhibitor I29, cathepsin propeptide; Granulin; Peptidase C1A, papain C-terminal;	[O]	KOG1543	Cysteine proteinase Cathepsin L
W5D003	Uncharacterized protein	W5D003	down	18932	5.77	extracellular	regulation of cellular process; regulation of endopeptidase activity; negative regulation of endopeptidase activity; negative regulation of proteolysis; regulation of primary metabolic process; regulation of macromolecule metabolic process; negative regulation of protein processing; negative regulation of biological process; regulation of proteolysis; negative regulation of cellular process; nega…	extracellular space; extracellular region part; extracellular region;	serine-type endopeptidase inhibitor activity; enzyme regulator activity; peptidase inhibitor activity; peptidase regulator activity; endopeptidase regulator activity; enzyme inhibitor activity; molecular function regulator; endopeptidase inhibitor activity;				IPR013771; IPR016140;	Bifunctional trypsin/alpha-amylase inhibitor helical domain; Bifunctional inhibitor/plant lipid transfer protein/seed storage helical domain;
W5DK32	Uncharacterized protein	W5DK32	down	18376	6.06	extracellular	regulation of cellular process; regulation of endopeptidase activity; negative regulation of endopeptidase activity; negative regulation of proteolysis; regulation of primary metabolic process; regulation of macromolecule metabolic process; negative regulation of protein processing; negative regulation of biological process; regulation of proteolysis; negative regulation of cellular process; nega…	extracellular space; extracellular region part; extracellular region;	serine-type endopeptidase inhibitor activity; enzyme regulator activity; peptidase inhibitor activity; peptidase regulator activity; endopeptidase regulator activity; enzyme inhibitor activity; molecular function regulator; endopeptidase inhibitor activity;				IPR013771; IPR016140;	Bifunctional trypsin/alpha-amylase inhibitor helical domain; Bifunctional inhibitor/plant lipid transfer protein/seed storage helical domain;
W5DWR9	Uncharacterized protein	W5DWR9	down	22501	6.42	cytosol	response to stress; response to stimulus;						IPR014729; IPR006016;	Rossmann-like alpha/beta/alpha sandwich fold; UspA;
W5E2T7	Uncharacterized protein (Fragment)	W5E2T7	down	20998	4.65	cytosol	metabolic process; generation of precursor metabolites and energy; single-organism metabolic process; oxidation-reduction process; energy derivation by oxidation of organic compounds; single-organism cellular process; electron transport chain; single-organism process; respiratory electron transport chain; cellular process; cellular metabolic process; cellular respiration;	membrane; intracellular organelle; mitochondrial part; organelle membrane; organelle envelope; intracellular organelle part; cytoplasm; intracellular part; cell; organelle part; mitochondrion; mitochondrial envelope; intracellular membrane-bounded organelle; organelle; cell part; intracellular; envelope; organelle inner membrane; membrane-bounded organelle; mitochondrial inner membrane; mitochond…	oxidoreductase activity, acting on NAD(P)H; catalytic activity; oxidoreductase activity;	K03949	NDUFA5; NADH dehydrogenase (ubiquinone) 1 alpha subcomplex subunit 5	osa01100 Metabolic pathways - Oryza sativa japonica (Japanese rice) (RefSeq); osa00190 Oxidative phosphorylation - Oryza sativa japonica (Japanese rice) (RefSeq);			[C]	KOG3365	NADH:ubiquinone oxidoreductase, NDUFA5/B13 subunit
W5FQ55	UDP-glucose 6-dehydrogenase	W5FQ55	down	62534	5.84	extracellular	single-organism process; metabolic process; oxidation-reduction process; single-organism metabolic process;		organic cyclic compound binding; heterocyclic compound binding; oxidoreductase activity, acting on CH-OH group of donors; oxidoreductase activity, acting on the CH-OH group of donors, NAD or NADP as acceptor; nucleoside phosphate binding; UDP-glucose 6-dehydrogenase activity; NAD binding; catalytic activity; binding; nucleotide binding; cofactor binding; small molecule binding; coenzyme binding; …	K00012	UGDH; UDPglucose 6-dehydrogenase [EC:1.1.1.22]	osa01100 Metabolic pathways - Oryza sativa japonica (Japanese rice) (RefSeq); osa00040 Pentose and glucuronate interconversions - Oryza sativa japonica (Japanese rice) (RefSeq); osa00500 Starch and sucrose metabolism - Oryza sativa japonica (Japanese rice) (RefSeq); osa00053 Ascorbate and aldarate metabolism - Oryza sativa japonica (Japanese rice) (RefSeq); osa00520 Amino sugar and nucleotide sug…	IPR001732; IPR008927; IPR016040; IPR014027; IPR014026;	UDP-glucose/GDP-mannose dehydrogenase, N-terminal; 6-phosphogluconate dehydrogenase, C-terminal-like; NAD(P)-binding domain; UDP-glucose/GDP-mannose dehydrogenase, C-terminal; UDP-glucose/GDP-mannose dehydrogenase, dimerisation;
W5EVH8	Uncharacterized protein (Fragment)	W5EVH8	down	71928	5.26	nuclear	single-organism process; metabolic process; oxidation-reduction process; single-organism metabolic process;		iron ion binding; nucleoside phosphate binding; ion binding; nucleotide binding; cofactor binding; oxidoreductase activity; heterocyclic compound binding; organic cyclic compound binding; carbohydrate derivative binding; transition metal ion binding; catalytic activity; ribonucleotide binding; binding; metal ion binding; cation binding; anion binding; FMN binding; coenzyme binding; small molecule…	K00327			IPR017927; IPR001433; IPR017938; IPR003097; IPR008254; IPR023173; IPR029039; IPR001709;	Ferredoxin reductase-type FAD-binding domain; Oxidoreductase FAD/NAD(P)-binding; Riboflavin synthase-like beta-barrel; FAD-binding, type 1; Flavodoxin/nitric oxide synthase; NADPH-cytochrome p450 reductase, FAD-binding, alpha-helical domain-3; Flavoprotein-like; Flavoprotein pyridine nucleotide cytochrome reductase;	[C]	KOG1158	NADP/FAD dependent oxidoreductase
P16159	Alpha-amylase/trypsin inhibitor CM16	P16159	down	17315	5.31	extracellular	regulation of endopeptidase activity; regulation of cellular process; negative regulation of endopeptidase activity; negative regulation of proteolysis; regulation of primary metabolic process; regulation of macromolecule metabolic process; negative regulation of protein processing; negative regulation of biological process; negative regulation of cellular process; negative regulation of cellular…	extracellular region;	serine-type endopeptidase inhibitor activity; alpha-amylase inhibitor activity; enzyme regulator activity; peptidase inhibitor activity; peptidase regulator activity; endopeptidase regulator activity; enzyme inhibitor activity; molecular function regulator; endopeptidase inhibitor activity;				IPR013771; IPR016140;	Bifunctional trypsin/alpha-amylase inhibitor helical domain; Bifunctional inhibitor/plant lipid transfer protein/seed storage helical domain;
P16851	Alpha-amylase/trypsin inhibitor CM2	P16851	down	17166	6.86	extracellular	regulation of endopeptidase activity; regulation of cellular process; negative regulation of endopeptidase activity; negative regulation of proteolysis; regulation of primary metabolic process; regulation of macromolecule metabolic process; negative regulation of protein processing; negative regulation of biological process; negative regulation of cellular process; negative regulation of cellular…	extracellular region;	serine-type endopeptidase inhibitor activity; alpha-amylase inhibitor activity; enzyme regulator activity; peptidase inhibitor activity; peptidase regulator activity; endopeptidase regulator activity; enzyme inhibitor activity; molecular function regulator; endopeptidase inhibitor activity;				IPR013771; IPR016140;	Bifunctional trypsin/alpha-amylase inhibitor helical domain; Bifunctional inhibitor/plant lipid transfer protein/seed storage helical domain;
P17314	Alpha-amylase/trypsin inhibitor CM3	P17314	down	20039	7.44	chloroplast	regulation of endopeptidase activity; regulation of cellular process; negative regulation of endopeptidase activity; negative regulation of proteolysis; regulation of primary metabolic process; regulation of macromolecule metabolic process; negative regulation of protein processing; negative regulation of biological process; negative regulation of cellular process; negative regulation of cellular…	extracellular region;	serine-type endopeptidase inhibitor activity; alpha-amylase inhibitor activity; enzyme regulator activity; peptidase inhibitor activity; peptidase regulator activity; endopeptidase regulator activity; enzyme inhibitor activity; molecular function regulator; endopeptidase inhibitor activity;				IPR013771; IPR016140;	Bifunctional trypsin/alpha-amylase inhibitor helical domain; Bifunctional inhibitor/plant lipid transfer protein/seed storage helical domain;
W5B5R3	Sucrose synthase	W5B5R3	down	103826	6.06	cytosol	single-organism carbohydrate metabolic process; metabolic process; sucrose metabolic process; cellular carbohydrate metabolic process; single-organism metabolic process; single-organism cellular process; single-organism process; biosynthetic process; disaccharide metabolic process; oligosaccharide metabolic process; carbohydrate metabolic process; primary metabolic process; cellular metabolic pro…		transferase activity, transferring hexosyl groups; catalytic activity; UDP-glucosyltransferase activity; UDP-glycosyltransferase activity; glucosyltransferase activity; transferase activity, transferring glycosyl groups; sucrose synthase activity; transferase activity;	K00695	E2.4.1.13; sucrose synthase [EC:2.4.1.13]	osa01100 Metabolic pathways - Oryza sativa japonica (Japanese rice) (RefSeq); osa00500 Starch and sucrose metabolism - Oryza sativa japonica (Japanese rice) (RefSeq);	IPR000368; IPR001296;	Sucrose synthase; Glycosyl transferase, family 1;	[M]	KOG0853	Glycosyltransferase
W5CHS3	Uncharacterized protein (Fragment)	W5CHS3	down	13794	9.59	cytosol	cellular protein metabolic process; biosynthetic process; primary metabolic process; cellular metabolic process; organic substance biosynthetic process; cellular biosynthetic process; organic substance metabolic process; metabolic process; cellular macromolecule biosynthetic process; cellular macromolecule metabolic process; gene expression; macromolecule metabolic process; protein metabolic proc…	ribosome; organelle; intracellular organelle; intracellular non-membrane-bounded organelle; cell part; intracellular; cytoplasm; macromolecular complex; intracellular part; cell; ribonucleoprotein complex; cytoplasmic part; non-membrane-bounded organelle;	structural constituent of ribosome; structural molecule activity;	K02923	RP-L38e; large subunit ribosomal protein L38e	osa03010 Ribosome - Oryza sativa japonica (Japanese rice) (RefSeq);			[J]	KOG3499	60S ribosomal protein L38
W5EH57	Uncharacterized protein	W5EH57	down	20136	7.44	chloroplast	regulation of cellular process; regulation of endopeptidase activity; negative regulation of endopeptidase activity; negative regulation of proteolysis; regulation of primary metabolic process; regulation of macromolecule metabolic process; negative regulation of protein processing; negative regulation of biological process; regulation of proteolysis; negative regulation of cellular process; nega…		serine-type endopeptidase inhibitor activity; enzyme regulator activity; peptidase inhibitor activity; peptidase regulator activity; endopeptidase regulator activity; enzyme inhibitor activity; molecular function regulator; endopeptidase inhibitor activity;				IPR013771; IPR016140;	Bifunctional trypsin/alpha-amylase inhibitor helical domain; Bifunctional inhibitor/plant lipid transfer protein/seed storage helical domain;
W5FQI8	Uncharacterized protein	W5FQI8	down	17944	7.11	nuclear	response to acid chemical; response to chemical; response to stress; response to water; response to abiotic stimulus; response to oxygen-containing compound; response to inorganic substance; response to stimulus;
W5GCZ2	Uncharacterized protein (Fragment)	W5GCZ2	down	111974	6.14	cytosol	metabolic process;		isomerase activity; intramolecular transferase activity; catalytic activity;	K01853	E5.4.99.8; cycloartenol synthase [EC:5.4.99.8]	osa00100 Steroid biosynthesis - Oryza sativa japonica (Japanese rice) (RefSeq); osa01100 Metabolic pathways - Oryza sativa japonica (Japanese rice) (RefSeq); osa01110 Biosynthesis of secondary metabolites - Oryza sativa japonica (Japanese rice) (RefSeq);	IPR008930;	Terpenoid cyclases/protein prenyltransferase alpha-alpha toroid;	[I]	KOG0497	Oxidosqualene-lanosterol cyclase and related proteins
W5HXE0	Uncharacterized protein	W5HXE0	down	11684	5.08	mitochondria
W5D2W6	Non-specific lipid-transfer protein (Fragment)	W5D2W6	down	10718	9.35	extracellular	transport; lipid transport; single-organism localization; single-organism process; lipid localization; organic substance transport; macromolecule localization; localization; single-organism transport; establishment of localization;		lipid binding; binding;				IPR016140;	Bifunctional inhibitor/plant lipid transfer protein/seed storage helical domain;
W5DW51	Uncharacterized protein	W5DW51	down	44300	8.74	nuclear	regulation of biological process; regulation of catalytic activity; regulation of monooxygenase activity; regulation of molecular function; regulation of metabolic process; regulation of nitric-oxide synthase activity; regulation of oxidoreductase activity; biological regulation;	organelle; intracellular membrane-bounded organelle; intracellular organelle; nucleus; cell part; intracellular; cytoplasm; intracellular part; membrane-bounded organelle; cell;	transition metal ion binding; binding; ion binding; cation binding; metal ion binding; protein binding; zinc ion binding;	K13125			IPR001841; IPR013083; IPR027799;	Zinc finger, RING-type; Zinc finger, RING/FYVE/PHD-type; Replication termination factor 2, RING-finger;
W5G0I6	Uncharacterized protein	W5G0I6	down	33068	4.51	nuclear			organic cyclic compound binding; heterocyclic compound binding; nucleoside phosphate binding; binding; nucleic acid binding; nucleotide binding; small molecule binding;	K13186			IPR000504; IPR012677;	RNA recognition motif domain; Nucleotide-binding alpha-beta plait domain;	[R]	KOG0118	FOG: RRM domain
W4ZXA3	Uncharacterized protein	W4ZXA3	down	10776	8.92	chloroplast	regulation of biological quality; response to fungus; response to stress; defense response to other organism; response to external biotic stimulus; modification of morphology or physiology of other organism; response to stimulus; response to other organism; multi-organism process; response to biotic stimulus; defense response to fungus; response to external stimulus; killing of cells of other org…						IPR003614;	Knottin, scorpion toxin-like;
W4ZZK4	Uncharacterized protein	W4ZZK4	down	19945	9.04	mitochondria	regulation of cellular process; regulation of endopeptidase activity; negative regulation of endopeptidase activity; negative regulation of proteolysis; regulation of primary metabolic process; regulation of macromolecule metabolic process; negative regulation of protein processing; negative regulation of biological process; regulation of proteolysis; negative regulation of cellular process; nega…	extracellular region;	serine-type endopeptidase inhibitor activity; enzyme regulator activity; peptidase inhibitor activity; peptidase regulator activity; endopeptidase regulator activity; enzyme inhibitor activity; molecular function regulator; endopeptidase inhibitor activity;				IPR000877;	Proteinase inhibitor I12, Bowman-Birk;
W5ADS2	Uncharacterized protein	W5ADS2	down	23844	9.83	nuclear	cellular protein metabolic process; biosynthetic process; primary metabolic process; cellular metabolic process; organic substance biosynthetic process; cellular biosynthetic process; organic substance metabolic process; metabolic process; cellular macromolecule biosynthetic process; cellular macromolecule metabolic process; gene expression; macromolecule metabolic process; protein metabolic proc…	ribosome; organelle; intracellular organelle; intracellular non-membrane-bounded organelle; cell part; intracellular; cytoplasm; macromolecular complex; intracellular part; cell; ribonucleoprotein complex; cytoplasmic part; non-membrane-bounded organelle;	protein binding; structural constituent of ribosome; structural molecule activity; binding;	K02977	RP-S27Ae; small subunit ribosomal protein S27Ae	osa03010 Ribosome - Oryza sativa japonica (Japanese rice) (RefSeq);	IPR002906; IPR011332; IPR029071; IPR000626;	Ribosomal protein S27a; Zinc-binding ribosomal protein; Ubiquitin-related domain; Ubiquitin-like;	[J]	KOG0004	Ubiquitin/40S ribosomal protein S27a fusion
W5ALK8	Uncharacterized protein	W5ALK8	down	10906	8.49	extracellular	regulation of biological quality; response to fungus; response to stress; defense response to other organism; response to external biotic stimulus; modification of morphology or physiology of other organism; response to stimulus; response to other organism; multi-organism process; response to biotic stimulus; defense response to fungus; response to external stimulus; killing of cells of other org…						IPR003614;	Knottin, scorpion toxin-like;
W5DXM2	Uncharacterized protein	W5DXM2	down	72443	5.55	cytosol	metabolic process;		magnesium ion binding; vitamin binding; ion binding; lyase activity; cofactor binding; sulfur compound binding; thiamine pyrophosphate binding; heterocyclic compound binding; organic cyclic compound binding; catalytic activity; carbon-carbon lyase activity; binding; carboxy-lyase activity; cation binding; metal ion binding; anion binding; coenzyme binding; small molecule binding;	K01568	E4.1.1.1; pyruvate decarboxylase [EC:4.1.1.1]	osa01100 Metabolic pathways - Oryza sativa japonica (Japanese rice) (RefSeq); osa00010 Glycolysis / Gluconeogenesis - Oryza sativa japonica (Japanese rice) (RefSeq); osa01110 Biosynthesis of secondary metabolites - Oryza sativa japonica (Japanese rice) (RefSeq);	IPR012000; IPR029035; IPR029061; IPR012001; IPR011766;	Thiamine pyrophosphate enzyme, central domain; DHS-like NAD/FAD-binding domain; Thiamin diphosphate-binding fold; Thiamine pyrophosphate enzyme, N-terminal TPP-binding domain; Thiamine pyrophosphate enzyme, C-terminal TPP-binding;	[EH]	KOG1184	Thiamine pyrophosphate-requiring enzyme
W5ELG7	Uncharacterized protein	W5ELG7	down	72850	6.31	cytosol			organic cyclic compound binding; heterocyclic compound binding; magnesium ion binding; vitamin binding; binding; ion binding; metal ion binding; cation binding; anion binding; cofactor binding; sulfur compound binding; thiamine pyrophosphate binding; coenzyme binding; small molecule binding;				IPR012000; IPR029035; IPR029061; IPR012001;	Thiamine pyrophosphate enzyme, central domain; DHS-like NAD/FAD-binding domain; Thiamin diphosphate-binding fold; Thiamine pyrophosphate enzyme, N-terminal TPP-binding domain;	[EH]	KOG1184	Thiamine pyrophosphate-requiring enzyme
W5FDW8	UDP-glucose 6-dehydrogenase	W5FDW8	down	62520	5.84	extracellular	single-organism process; metabolic process; oxidation-reduction process; single-organism metabolic process;		organic cyclic compound binding; heterocyclic compound binding; oxidoreductase activity, acting on CH-OH group of donors; oxidoreductase activity, acting on the CH-OH group of donors, NAD or NADP as acceptor; nucleoside phosphate binding; UDP-glucose 6-dehydrogenase activity; NAD binding; catalytic activity; binding; nucleotide binding; cofactor binding; small molecule binding; coenzyme binding; …	K00012	UGDH; UDPglucose 6-dehydrogenase [EC:1.1.1.22]	osa01100 Metabolic pathways - Oryza sativa japonica (Japanese rice) (RefSeq); osa00040 Pentose and glucuronate interconversions - Oryza sativa japonica (Japanese rice) (RefSeq); osa00500 Starch and sucrose metabolism - Oryza sativa japonica (Japanese rice) (RefSeq); osa00053 Ascorbate and aldarate metabolism - Oryza sativa japonica (Japanese rice) (RefSeq); osa00520 Amino sugar and nucleotide sug…	IPR001732; IPR008927; IPR016040; IPR014027; IPR014026;	UDP-glucose/GDP-mannose dehydrogenase, N-terminal; 6-phosphogluconate dehydrogenase, C-terminal-like; NAD(P)-binding domain; UDP-glucose/GDP-mannose dehydrogenase, C-terminal; UDP-glucose/GDP-mannose dehydrogenase, dimerisation;
W5GGU0	Uncharacterized protein	W5GGU0	down	11577	7.62	extracellular
W5CLD6	Uncharacterized protein	W5CLD6	down	20575	7.71	mitochondria	metabolic process;		catalytic activity;				IPR013785; IPR017853;	Aldolase-type TIM barrel; Glycoside hydrolase superfamily;
W5GDM5	3-ketoacyl-CoA synthase	W5GDM5	down	72406	9.52	plasma membrane	single-organism biosynthetic process; organic acid biosynthetic process; small molecule metabolic process; single-organism cellular process; single-organism process; cellular lipid metabolic process; biosynthetic process; fatty acid metabolic process; primary metabolic process; cellular metabolic process; fatty acid biosynthetic process; organic substance biosynthetic process; cellular biosynthet…	intrinsic component of membrane; membrane; integral component of membrane; membrane part;	transferase activity, transferring acyl groups; transferase activity, transferring acyl groups other than amino-acyl groups; catalytic activity; transferase activity;	K15397	KCS; 3-ketoacyl-CoA synthase [EC:2.3.1.199]	osa01110 Biosynthesis of secondary metabolites - Oryza sativa japonica (Japanese rice) (RefSeq); osa00062 Fatty acid elongation - Oryza sativa japonica (Japanese rice) (RefSeq);	IPR016039; IPR013747; IPR013601; IPR016038;	Thiolase-like; 3-Oxoacyl-[acyl-carrier-protein (ACP)] synthase III C-terminal; FAE1/Type III polyketide synthase-like protein; Thiolase-like, subgroup;
W5H0P8	Uncharacterized protein	W5H0P8	down	45494	5.96	nuclear			organic cyclic compound binding; heterocyclic compound binding; DNA binding; binding; nucleic acid binding;				IPR005175;	Domain of unknown function DUF296;
M5AJV9	Hemoglobin 1	TaBWHb-1	down	21542	7.85	cytosol	regulation of cellular process; single organism signaling; oxygen transport; response to acid chemical; gas transport; response to abiotic stimulus; cellular response to salicylic acid stimulus; cellular response to organic substance; response to oxygen-containing compound; defense response to other organism; salicylic acid mediated signaling pathway; single-organism process; regulation of hydrog…	membrane; external encapsulating structure; cell periphery; cell junction; cytoplasm; intracellular part; cytosol; cell-cell junction; cell; symplast; plasma membrane; plasmodesma; cell part; intracellular; cell wall; cytoplasmic part;	organic cyclic compound binding; heterocyclic compound binding; heme binding; iron ion binding; transition metal ion binding; oxygen binding; binding; ion binding; metal ion binding; cation binding; tetrapyrrole binding;				IPR009050; IPR012292;	Globin-like; Globin, structural domain;	[C]	KOG3378	Globins and related hemoproteins
W5D660	Uncharacterized protein	W5D660		36594	7.38	extracellular	glucosamine-containing compound metabolic process; chitin metabolic process; cell wall macromolecule metabolic process; aminoglycan catabolic process; carbohydrate derivative catabolic process; nitrogen compound metabolic process; chitin catabolic process; glucosamine-containing compound catabolic process; cellular metabolic process; organic substance metabolic process; cell wall organization or …		hydrolase activity, hydrolyzing O-glycosyl compounds; hydrolase activity; chitin binding; carbohydrate derivative binding; chitinase activity; catalytic activity; binding; hydrolase activity, acting on glycosyl bonds;	K01183	E3.2.1.14; chitinase [EC:3.2.1.14]	osa01100 Metabolic pathways - Oryza sativa japonica (Japanese rice) (RefSeq); osa00520 Amino sugar and nucleotide sugar metabolism - Oryza sativa japonica (Japanese rice) (RefSeq);	IPR023346; IPR000726; IPR001002;	Lysozyme-like domain; Glycoside hydrolase, family 19, catalytic; Chitin-binding, type 1;	[R]	KOG4742	Predicted chitinase
W5FIQ1	rRNA N-glycosidase	W5FIQ1		18978	9.64	chloroplast	regulation of cellular process; regulation of macromolecule metabolic process; posttranscriptional regulation of gene expression; negative regulation of translation; negative regulation of biological process; negative regulation of cellular metabolic process; negative regulation of cellular process; response to stimulus; metabolic process; regulation of biosynthetic process; negative regulation o…		RNA glycosylase activity; hydrolase activity, hydrolyzing N-glycosyl compounds; hydrolase activity; rRNA N-glycosylase activity; catalytic activity; hydrolase activity, acting on glycosyl bonds;				IPR016138;	Ribosome-inactivating protein, subdomain 1;
C1K737	Multiprotein bridging factor 1	MBF1	down	20290	9.87	nuclear			organic cyclic compound binding; heterocyclic compound binding; DNA binding; sequence-specific DNA binding; binding; nucleic acid binding;	K03627			IPR010982; IPR013729; IPR001387;	Lambda repressor-like, DNA-binding domain; Multiprotein bridging factor 1, N-terminal; Cro/C1-type helix-turn-helix domain;	[K]	KOG3398	Transcription factor MBF1
W4ZP38	60S ribosomal protein L36	W4ZP38	down	17659	11.12	cytosol	cellular protein metabolic process; biosynthetic process; primary metabolic process; cellular metabolic process; organic substance biosynthetic process; cellular biosynthetic process; organic substance metabolic process; metabolic process; cellular macromolecule biosynthetic process; cellular macromolecule metabolic process; gene expression; macromolecule metabolic process; protein metabolic proc…	ribosome; organelle; intracellular organelle; intracellular non-membrane-bounded organelle; cell part; intracellular; cytoplasm; macromolecular complex; intracellular part; cell; ribonucleoprotein complex; cytoplasmic part; non-membrane-bounded organelle;	structural constituent of ribosome; structural molecule activity;	K02920	RP-L36e; large subunit ribosomal protein L36e	osa03010 Ribosome - Oryza sativa japonica (Japanese rice) (RefSeq);			[J]	KOG3452	60S ribosomal protein L36
W4ZS68	Uncharacterized protein	W4ZS68	down	44142	6.32	cytoskeleton	cellular protein metabolic process; primary metabolic process; protein dephosphorylation; dephosphorylation; cellular metabolic process; phosphate-containing compound metabolic process; organic substance metabolic process; metabolic process; phosphorus metabolic process; cellular macromolecule metabolic process; cellular protein modification process; protein metabolic process; macromolecule metab…		hydrolase activity; phosphoprotein phosphatase activity; phosphoric ester hydrolase activity; catalytic activity; protein serine/threonine phosphatase activity; phosphatase activity; hydrolase activity, acting on ester bonds;	K14803			IPR001932;	Protein phosphatase 2C (PP2C)-like domain;	[T]	KOG0698	Serine/threonine protein phosphatase
W4ZTU6	Uncharacterized protein	W4ZTU6	down	22041	7.9	cytosol		extracellular region;	transition metal ion binding; binding; ion binding; cation binding; metal ion binding; nutrient reservoir activity; manganese ion binding;				IPR011051; IPR006045; IPR014710;	RmlC-like cupin domain; Cupin 1; RmlC-like jelly roll fold;
W5A461	Uncharacterized protein	W5A461	down	12041	5.53	chloroplast	response to stress; response to stimulus;						IPR006016; IPR014729;	UspA; Rossmann-like alpha/beta/alpha sandwich fold;
W5AKU9	Uncharacterized protein	W5AKU9	down	39044	4.81	nuclear							IPR029048;	Heat shock protein 70kD, C-terminal domain;	[O]	KOG0103	Molecular chaperones HSP105/HSP110/SSE1, HSP70 superfamily
W5AW62	Oleosin	W5AW62	down	19904	9.69	cytosol		organelle; intracellular organelle; membrane; intracellular non-membrane-bounded organelle; membrane part; cell part; intracellular; intrinsic component of membrane; intracellular part; cell; lipid particle; integral component of membrane; monolayer-surrounded lipid storage body; non-membrane-bounded organelle;
W5BGH1	Uncharacterized protein	W5BGH1	down	34951	6.19	cytosol	single-organism process; metabolic process; oxidation-reduction process; single-organism metabolic process;		oxidoreductase activity, acting on diphenols and related substances as donors, oxygen as acceptor; oxidoreductase activity, acting on diphenols and related substances as donors; catalytic activity; binding; catechol oxidase activity; ion binding; cation binding; metal ion binding; oxidoreductase activity;				IPR022739; IPR008922; IPR002227; IPR022740;	Polyphenol oxidase, central domain; Uncharacterised domain, di-copper centre; Tyrosinase copper-binding domain; Polyphenol oxidase, C-terminal;
W5CT08	Uncharacterized protein	W5CT08	down	38910	9.2	chloroplast							IPR021109;	Aspartic peptidase domain;	[O]	KOG1339	Aspartyl protease
W5CU03	Uncharacterized protein	W5CU03	down	95335	5.13	nuclear			protein binding; binding;				IPR009060;	UBA-like;
W5D3B1	Uncharacterized protein	W5D3B1	down	216460	5.99	chloroplast	dicarboxylic acid metabolic process; organic acid biosynthetic process; single-organism process; biosynthetic process; organonitrogen compound biosynthetic process; cellular metabolic process; glutamine family amino acid biosynthetic process; organic substance metabolic process; metabolic process; cellular amino acid metabolic process; alpha-amino acid biosynthetic process; glutamate metabolic pr…		catalytic activity; iron-sulfur cluster binding; binding; glutamate synthase activity; oxidoreductase activity, acting on the CH-NH2 group of donors; metal cluster binding; oxidoreductase activity;	K00284	E1.4.7.1; glutamate synthase (ferredoxin) [EC:1.4.7.1]	osa00630 Glyoxylate and dicarboxylate metabolism - Oryza sativa japonica (Japanese rice) (RefSeq); osa00910 Nitrogen metabolism - Oryza sativa japonica (Japanese rice) (RefSeq);	IPR000583; IPR013785; IPR002489; IPR028261; IPR029055; IPR006982; IPR009051; IPR016040; IPR002932; IPR017932;	Class II glutamine amidotransferase domain; Aldolase-type TIM barrel; Glutamate synthase, alpha subunit, C-terminal; Dihydroprymidine dehydrogenase domain II; Nucleophile aminohydrolases, N-terminal; Glutamate synthase, central-N; Alpha-helical ferredoxin; NAD(P)-binding domain; Glutamate synthase domain; Glutamine amidotransferase type 2 domain;	[E]	KOG0399	Glutamate synthase
W5DAC9	Uncharacterized protein (Fragment)	W5DAC9	down	37221	4.99	chloroplast	transport; endocytosis; localization; establishment of localization; vesicle-mediated transport;	membrane;					IPR011993;	Pleckstrin homology-like domain;
W5DN17	Uncharacterized protein	W5DN17	down	79997	5.3	chloroplast	single-organism carbohydrate metabolic process; metabolic process; arabinose metabolic process; single-organism metabolic process; monosaccharide metabolic process; single-organism process; L-arabinose metabolic process; primary metabolic process; carbohydrate metabolic process; pentose metabolic process; organic substance metabolic process;		alpha-L-arabinofuranosidase activity; hydrolase activity, hydrolyzing O-glycosyl compounds; hydrolase activity; catalytic activity; hydrolase activity, acting on glycosyl bonds;	K01209	E3.2.1.55; alpha-N-arabinofuranosidase [EC:3.2.1.55]	osa00520 Amino sugar and nucleotide sugar metabolism - Oryza sativa japonica (Japanese rice) (RefSeq);	IPR010720; IPR017853; IPR008979;	Alpha-L-arabinofuranosidase, C-terminal; Glycoside hydrolase superfamily; Galactose-binding domain-like;
W5EJ68	Uncharacterized protein	W5EJ68	down	45779	5.53	cytosol	phosphorylation; cellular protein metabolic process; primary metabolic process; cellular metabolic process; phosphate-containing compound metabolic process; organic substance metabolic process; metabolic process; protein phosphorylation; phosphorus metabolic process; cellular macromolecule metabolic process; cellular protein modification process; protein metabolic process; macromolecule metabolic…		ATP binding; nucleoside phosphate binding; phosphotransferase activity, alcohol group as acceptor; nucleoside binding; ion binding; protein kinase activity; nucleotide binding; organic cyclic compound binding; heterocyclic compound binding; ribonucleoside binding; carbohydrate derivative binding; kinase activity; catalytic activity; ribonucleotide binding; binding; purine ribonucleoside binding; …	K04368	MAP2K1; mitogen-activated protein kinase kinase 1 [EC:2.7.12.2]	osa04626 Plant-pathogen interaction - Oryza sativa japonica (Japanese rice) (RefSeq);	IPR000719; IPR002290; IPR011009;	Protein kinase domain; Serine/threonine/dual specificity protein kinase, catalytic domain; Protein kinase-like domain;	[T]	KOG0581	Mitogen-activated protein kinase kinase (MAP2K)
W5EJS3	Uncharacterized protein	W5EJS3	down	15060	5.21	mitochondria
W5FAJ3	Uncharacterized protein	W5FAJ3	down	40470	5.08	nuclear		organelle; intracellular membrane-bounded organelle; intracellular organelle; nucleus; cell part; intracellular; intracellular part; membrane-bounded organelle; cell;	organic cyclic compound binding; heterocyclic compound binding; DNA binding; transition metal ion binding; binding; ion binding; nucleic acid binding; metal ion binding; cation binding; zinc ion binding;				IPR016177; IPR001739; IPR011124;	DNA-binding domain; Methyl-CpG DNA binding; Zinc finger, CW-type;	[KB]	KOG4161	Methyl-CpG binding transcription regulators
W5FHA6	Oleosin	W5FHA6	down	18290	7.06	plasma membrane		organelle; intracellular organelle; membrane; intracellular non-membrane-bounded organelle; cell part; intracellular; membrane part; intrinsic component of membrane; intracellular part; cell; lipid particle; integral component of membrane; monolayer-surrounded lipid storage body; non-membrane-bounded organelle;
W5FLE4	Uncharacterized protein	W5FLE4	down	186569	9.35	nuclear
W5FW73	Uncharacterized protein	W5FW73	down	21139	9.41	mitochondria	cellular protein metabolic process; primary metabolic process; peptidyl-proline modification; protein peptidyl-prolyl isomerization; cellular metabolic process; organic substance metabolic process; peptidyl-amino acid modification; metabolic process; cellular macromolecule metabolic process; cellular protein modification process; protein metabolic process; macromolecule metabolic process; protein…		peptidyl-prolyl cis-trans isomerase activity; isomerase activity; catalytic activity; cis-trans isomerase activity;	K09579			IPR000297;	Peptidyl-prolyl cis-trans isomerase, PpiC-type;
W5FYW1	Oleosin	W5FYW1	down	18264	7.1	plasma membrane		organelle; intracellular organelle; membrane; intracellular non-membrane-bounded organelle; cell part; intracellular; membrane part; intrinsic component of membrane; intracellular part; cell; lipid particle; integral component of membrane; monolayer-surrounded lipid storage body; non-membrane-bounded organelle;
W5GSE7	Uncharacterized protein	W5GSE7	down	90309	6.78	nuclear				K12821	PRPF40; pre-mRNA-processing factor 40	osa03040 Spliceosome - Oryza sativa japonica (Japanese rice) (RefSeq);	IPR002713;	FF domain;	[A]	KOG0152	Spliceosomal protein FBP11/Splicing factor PRP40
W5GTE3	Uncharacterized protein	W5GTE3	down	39843	9.08	nuclear			protein binding; binding;	K09560			IPR006636; IPR011990; IPR013026;	Heat shock chaperonin-binding; Tetratricopeptide-like helical domain; Tetratricopeptide repeat-containing domain;	[OT]	KOG1308	Hsp70-interacting protein Hip/Transient component of progesterone receptor complexes and an Hsp70-binding protein
W5HP61	Uncharacterized protein (Fragment)	W5HP61	down	25690	9.08	chloroplast	transport; single-organism localization; cation transport; metal ion transport; ion transport; single-organism process; localization; single-organism transport; establishment of localization;		metal ion binding; cation binding; binding; ion binding;	K07213			IPR006121;	Heavy metal-associated domain, HMA;	[P]	KOG1603	Copper chaperone
W5I3S0	Uncharacterized protein	W5I3S0	down	36003	8.79	chloroplast	response to stress; single-organism catabolic process; oxidation-reduction process; single-organism cellular process; single-organism process; response to stimulus; cellular metabolic process; metabolic process; hydrogen peroxide metabolic process; reactive oxygen species metabolic process; single-organism metabolic process; response to oxidative stress; cellular catabolic process; catabolic proc…	extracellular region;	organic cyclic compound binding; heterocyclic compound binding; heme binding; catalytic activity; binding; ion binding; antioxidant activity; cation binding; metal ion binding; peroxidase activity; tetrapyrrole binding; oxidoreductase activity; oxidoreductase activity, acting on peroxide as acceptor;				IPR002016;	Haem peroxidase, plant/fungal/bacterial;
W5I4U0	Uncharacterized protein	W5I4U0	down	18354	5.01	cytosol			cation binding; metal ion binding; calcium ion binding; binding; ion binding;	K13448	CML; calcium-binding protein CML	osa04626 Plant-pathogen interaction - Oryza sativa japonica (Japanese rice) (RefSeq);	IPR002048; IPR011992;	EF-hand domain; EF-hand domain pair;	[T]	KOG0027	Calmodulin and related proteins (EF-Hand superfamily)
O04074	Starch branching enzyme 1	Sbe1	down	106292	6.27	chloroplast	carbohydrate biosynthetic process; polysaccharide biosynthetic process; glucan metabolic process; single-organism process; biosynthetic process; energy reserve metabolic process; cellular metabolic process; cellular polysaccharide metabolic process; organic substance metabolic process; metabolic process; generation of precursor metabolites and energy; cellular carbohydrate metabolic process; poly…		1,4-alpha-glucan branching enzyme activity; transferase activity, transferring hexosyl groups; catalytic activity; binding; ion binding; hydrolase activity, acting on glycosyl bonds; cation binding; hydrolase activity, hydrolyzing O-glycosyl compounds; transferase activity, transferring glycosyl groups; hydrolase activity; transferase activity;	K00700	glgB; 1,4-alpha-glucan branching enzyme [EC:2.4.1.18]	osa01100 Metabolic pathways - Oryza sativa japonica (Japanese rice) (RefSeq); osa00500 Starch and sucrose metabolism - Oryza sativa japonica (Japanese rice) (RefSeq); osa01110 Biosynthesis of secondary metabolites - Oryza sativa japonica (Japanese rice) (RefSeq);	IPR014756; IPR004193; IPR017853; IPR006048; IPR006589; IPR013783; IPR013780; IPR013781; IPR006047;	Immunoglobulin E-set; Glycoside hydrolase, family 13, N-terminal; Glycoside hydrolase superfamily; Alpha-amylase, C-terminal all beta; Glycosyl hydrolase, family 13, subfamily, catalytic domain; Immunoglobulin-like fold; Glycosyl hydrolase, family 13, all-beta; Glycoside hydrolase, catalytic domain; Glycosyl hydrolase, family 13, catalytic domain;
P10969	Agglutinin isolectin 3 (Fragment)	P10969	down	22630	6.75	chloroplast			carbohydrate binding; chitin binding; carbohydrate derivative binding; binding;				IPR001002;	Chitin-binding, type 1;
W4ZM24	Uncharacterized protein	W4ZM24	down	35608	8.41	chloroplast	metabolic process; carbohydrate metabolic process; primary metabolic process; organic substance metabolic process;		hydrolase activity, hydrolyzing O-glycosyl compounds; carbohydrate binding; hydrolase activity; catalytic activity; binding; hydrolase activity, acting on glycosyl bonds;				IPR011013; IPR025887; IPR017853;	Galactose mutarotase-like domain; Glycoside hydrolase family 31, N-terminal domain; Glycoside hydrolase superfamily;	[GMO]	KOG1066	Glucosidase II catalytic (alpha) subunit and related enzymes, glycosyl hydrolase family 31
W5A810	Malic enzyme	W5A810	down	70940	5.56	cytosol	dicarboxylic acid metabolic process; metabolic process; oxidation-reduction process; single-organism metabolic process; malate metabolic process; small molecule metabolic process; carboxylic acid metabolic process; single-organism cellular process; single-organism process; organic acid metabolic process; cellular process; cellular metabolic process; oxoacid metabolic process; organic substance me…		malate dehydrogenase (decarboxylating) (NAD+) activity; nucleoside phosphate binding; ion binding; nucleotide binding; cofactor binding; oxidoreductase activity; oxidoreductase activity, acting on CH-OH group of donors; heterocyclic compound binding; organic cyclic compound binding; oxidoreductase activity, acting on the CH-OH group of donors, NAD or NADP as acceptor; catalytic activity; NAD bind…	K00029	E1.1.1.40; malate dehydrogenase (oxaloacetate-decarboxylating)(NADP+) [EC:1.1.1.40]	osa01200 Carbon metabolism - Oryza sativa japonica (Japanese rice) (RefSeq); osa01100 Metabolic pathways - Oryza sativa japonica (Japanese rice) (RefSeq); osa00620 Pyruvate metabolism - Oryza sativa japonica (Japanese rice) (RefSeq); osa00710 Carbon fixation in photosynthetic organisms - Oryza sativa japonica (Japanese rice) (RefSeq);	IPR012302; IPR012301; IPR016040;	Malic enzyme, NAD-binding; Malic enzyme, N-terminal domain; NAD(P)-binding domain;	[C]	KOG1257	NADP+-dependent malic enzyme
W5AA95	Uncharacterized protein (Fragment)	W5AA95	down	25512	6.9	vacuolar membrane		intracellular organelle; membrane; bounding membrane of organelle; organelle membrane; intracellular organelle part; cytoplasm; Golgi membrane; intrinsic component of membrane; endomembrane system; intracellular part; cell; integral component of membrane; organelle part; intracellular membrane-bounded organelle; organelle; intracellular; cell part; membrane part; Golgi apparatus part; Golgi appar…							[R]	KOG3195	Uncharacterized membrane protein NPD008/CGI-148
W5ALP3	Uncharacterized protein	W5ALP3	down	10889	8.7	extracellular	regulation of biological quality; response to fungus; response to stress; defense response to other organism; response to external biotic stimulus; modification of morphology or physiology of other organism; response to stimulus; response to other organism; multi-organism process; response to biotic stimulus; defense response to fungus; response to external stimulus; killing of cells of other org…						IPR003614;	Knottin, scorpion toxin-like;
W5ATY4	Uncharacterized protein	W5ATY4	down	12802	9.41	chloroplast	metabolic process; cellular metabolic compound salvage; biosynthetic process; photorespiration; cellular metabolic process; cellular process; cellular biosynthetic process;	membrane; organelle membrane; cytoplasm; respiratory chain complex I; macromolecular complex; intracellular part; mitochondrial respiratory chain complex I; mitochondrial membrane part; cell; organelle part; mitochondrial envelope; catalytic complex; intracellular; cell part; membrane part; organelle inner membrane; membrane-bounded organelle; mitochondrial inner membrane; intracellular organelle…		K03946	NDUFA2; NADH dehydrogenase (ubiquinone) 1 alpha subcomplex subunit 2	osa01100 Metabolic pathways - Oryza sativa japonica (Japanese rice) (RefSeq); osa00190 Oxidative phosphorylation - Oryza sativa japonica (Japanese rice) (RefSeq);	IPR007741; IPR012336;	Ribosomal protein/NADH dehydrogenase domain; Thioredoxin-like fold;	[C]	KOG3446	NADH:ubiquinone oxidoreductase NDUFA2/B8 subunit
W5AXR2	Uncharacterized protein	W5AXR2	down	37320	9.08	plasma membrane							IPR005018; IPR006593;	DOMON domain; Cytochrome b561/ferric reductase transmembrane;	[T]	KOG4293	Predicted membrane protein, contains DoH and Cytochrome b-561/ferric reductase transmembrane domains
W5B089	Uncharacterized protein	W5B089	down	33646	8.56	chloroplast			protein binding; binding;				IPR013210;	Leucine-rich repeat-containing N-terminal, type 2;
W5C563	Uncharacterized protein	W5C563	down	36069	6.06	chloroplast	response to stress; single-organism catabolic process; oxidation-reduction process; single-organism cellular process; single-organism process; response to stimulus; cellular metabolic process; metabolic process; hydrogen peroxide metabolic process; reactive oxygen species metabolic process; single-organism metabolic process; response to oxidative stress; cellular catabolic process; catabolic proc…	extracellular region;	organic cyclic compound binding; heterocyclic compound binding; heme binding; catalytic activity; binding; ion binding; antioxidant activity; cation binding; metal ion binding; peroxidase activity; tetrapyrrole binding; oxidoreductase activity; oxidoreductase activity, acting on peroxide as acceptor;				IPR002016;	Haem peroxidase, plant/fungal/bacterial;
W5CJW7	Uncharacterized protein	W5CJW7	down	33899	5.77	cytosol	single-organism process; metabolic process; oxidation-reduction process; single-organism metabolic process;		organic cyclic compound binding; heterocyclic compound binding; heme binding; iron ion binding; transition metal ion binding; catalytic activity; binding; ion binding; oxidoreductase activity, acting on paired donors, with incorporation or reduction of molecular oxygen; cation binding; metal ion binding; monooxygenase activity; tetrapyrrole binding; oxidoreductase activity;						[Q]	KOG0156	Cytochrome P450 CYP2 subfamily
W5CWC1	Uncharacterized protein	W5CWC1	down	55040	9.51	cytosol			ATP binding; nucleoside phosphate binding; nucleoside binding; ion binding; nucleotide binding; organic cyclic compound binding; heterocyclic compound binding; ribonucleoside binding; carbohydrate derivative binding; ribonucleotide binding; binding; nucleic acid binding; purine ribonucleoside binding; anion binding; purine ribonucleotide binding; adenyl ribonucleotide binding; adenyl nucleotide b…	K12823	DDX5; ATP-dependent RNA helicase DDX5/DBP2 [EC:3.6.4.13]	osa03040 Spliceosome - Oryza sativa japonica (Japanese rice) (RefSeq);	IPR014014; IPR011545; IPR027417; IPR014001; IPR001650;	RNA helicase, DEAD-box type, Q motif; DEAD/DEAH box helicase domain; P-loop containing nucleoside triphosphate hydrolase; Helicase superfamily 1/2, ATP-binding domain; Helicase, C-terminal;	[A]	KOG0331	ATP-dependent RNA helicase
W5DLS3	Uncharacterized protein	W5DLS3	down	54371	8.98	nuclear	regulation of cellular process; regulation of intracellular signal transduction; positive regulation of GTPase activity; regulation of signaling; regulation of Ras protein signal transduction; regulation of Ral protein signal transduction; positive regulation of biological process; positive regulation of catalytic activity; regulation of Rap protein signal transduction; regulation of Rab protein …		transition metal ion binding; enzyme regulator activity; binding; nucleoside-triphosphatase regulator activity; ion binding; GTPase regulator activity; metal ion binding; cation binding; zinc ion binding; molecular function regulator; enzyme activator activity; GTPase activator activity;	K12493	ARFGAP2_3; ADP-ribosylation factor GTPase-activating protein 2/3	osa04144 Endocytosis - Oryza sativa japonica (Japanese rice) (RefSeq);			[T]	KOG0706	Predicted GTPase-activating protein
W5DRM0	Uncharacterized protein	W5DRM0	down	68917	5.03	nuclear	establishment of protein localization; transport; intracellular transport; cellular macromolecule localization; establishment of localization in cell; intracellular protein transport; organic substance transport; protein localization; macromolecule localization; cellular protein localization; localization; protein transport; establishment of localization; cellular localization;	cell; intracellular; cell part;					IPR002014; IPR004152; IPR018205; IPR008942;	VHS; GAT domain; VHS subgroup; ENTH/VHS;	[U]	KOG1087	Cytosolic sorting protein GGA2/TOM1
W5DVY2	Uncharacterized protein	W5DVY2	down	55871	6.15	nuclear	regulation of cellular process; regulation of intracellular signal transduction; positive regulation of GTPase activity; regulation of signaling; regulation of Ras protein signal transduction; regulation of Ral protein signal transduction; positive regulation of biological process; positive regulation of catalytic activity; regulation of Rap protein signal transduction; regulation of Rab protein …		transition metal ion binding; enzyme regulator activity; binding; nucleoside-triphosphatase regulator activity; ion binding; GTPase regulator activity; metal ion binding; cation binding; zinc ion binding; molecular function regulator; enzyme activator activity; GTPase activator activity;	K12492	ARFGAP1; ADP-ribosylation factor GTPase-activating protein 1	osa04144 Endocytosis - Oryza sativa japonica (Japanese rice) (RefSeq);			[TUZ]	KOG0704	ADP-ribosylation factor GTPase activator
W5E875	Uncharacterized protein	W5E875	down	7488	4.14	chloroplast
W5EC70	Uncharacterized protein	W5EC70	down	314804	7.18	chloroplast			binding;				IPR022716; IPR011989; IPR016024;	Domain of unknown function DUF3554; Armadillo-like helical; Armadillo-type fold;	[J]	KOG1242	Protein containing adaptin N-terminal region
W5EE59	Uncharacterized protein	W5EE59	down	53222	5.88	extracellular	metabolic process; carbohydrate metabolic process; primary metabolic process; organic substance metabolic process;		hydrolase activity, hydrolyzing O-glycosyl compounds; hydrolase activity; catalytic activity; hydrolase activity, acting on glycosyl bonds;				IPR012946; IPR017853; IPR013781;	X8 domain; Glycoside hydrolase superfamily; Glycoside hydrolase, catalytic domain;
W5EV67	Uncharacterized protein (Fragment)	W5EV67	down	36549	5.44	cytosol		extracellular space; extracellular region part; extracellular region;					IPR023796;	Serpin domain;	[V]	KOG2392	Serpin
W5HND1	Catalase (Fragment)	W5HND1	down	59295	6.57	nuclear	response to stress; single-organism catabolic process; oxidation-reduction process; single-organism cellular process; single-organism process; response to stimulus; cellular metabolic process; metabolic process; hydrogen peroxide metabolic process; reactive oxygen species metabolic process; single-organism metabolic process; response to oxidative stress; cellular catabolic process; catabolic proc…		organic cyclic compound binding; heterocyclic compound binding; heme binding; catalytic activity; binding; ion binding; antioxidant activity; cation binding; metal ion binding; catalase activity; peroxidase activity; tetrapyrrole binding; oxidoreductase activity; oxidoreductase activity, acting on peroxide as acceptor;	K03781	katE; catalase [EC:1.11.1.6]	osa00380 Tryptophan metabolism - Oryza sativa japonica (Japanese rice) (RefSeq); osa01200 Carbon metabolism - Oryza sativa japonica (Japanese rice) (RefSeq); osa04146 Peroxisome - Oryza sativa japonica (Japanese rice) (RefSeq); osa00630 Glyoxylate and dicarboxylate metabolism - Oryza sativa japonica (Japanese rice) (RefSeq); osa01110 Biosynthesis of secondary metabolites - Oryza sativa japonica (…	IPR020835; IPR011614; IPR010582;	Catalase-like domain; Catalase core domain; Catalase immune-responsive domain;	[P]	KOG0047	Catalase
W5BT17	Uncharacterized protein	W5BT17	down	7510	8.77	mitochondria							IPR001453;	MoaB/Mog domain;
Q8LRM8	Translationally-controlled tumor protein homolog	TCTP	up	22518	4.55	chloroplast		intracellular part; cell; cell part; intracellular; cytoplasm;					IPR011323; IPR011057;	Mss4/translationally controlled tumour-associated TCTP; Mss4-like;	[DZ]	KOG1727	Microtubule-binding protein (translationally controlled tumor protein)
W5DNE7	Uncharacterized protein	W5DNE7	up	10399	10.18	cytosol			nucleoside phosphate binding; nucleoside binding; ion binding; nucleotide binding; organic cyclic compound binding; heterocyclic compound binding; ribonucleoside binding; carbohydrate derivative binding; ribonucleotide binding; binding; purine ribonucleoside binding; anion binding; purine ribonucleotide binding; purine nucleoside binding; guanyl ribonucleotide binding; guanyl nucleotide binding; …				IPR004161; IPR009000;	Translation elongation factor EFTu/EF1A, domain 2; Translation protein, beta-barrel domain;	[J]	KOG0469	Elongation factor 2
W5F2L1	Uncharacterized protein	W5F2L1	up	22534	5.28	nuclear							IPR024286; IPR029055;	Domain of unknown function DUF3700; Nucleophile aminohydrolases, N-terminal;
W5BFB4	Histone H2B	W5BFB4	up	23816	10	nuclear		intracellular organelle; intracellular non-membrane-bounded organelle; intracellular organelle part; macromolecular complex; intracellular part; cell; organelle part; DNA bending complex; chromosomal part; nucleosome; non-membrane-bounded organelle; intracellular membrane-bounded organelle; organelle; nucleus; chromatin; intracellular; cell part; chromosome; protein complex; membrane-bounded orga…	organic cyclic compound binding; heterocyclic compound binding; DNA binding; protein heterodimerization activity; binding; protein dimerization activity; nucleic acid binding; protein binding;	K11252			IPR009072; IPR007125;	Histone-fold; Histone core;	[B]	KOG1744	Histone H2B
W5G4D7	Histone H2B	W5G4D7	up	24265	10.05	nuclear		intracellular organelle; intracellular non-membrane-bounded organelle; intracellular organelle part; macromolecular complex; intracellular part; cell; organelle part; DNA bending complex; chromosomal part; nucleosome; non-membrane-bounded organelle; intracellular membrane-bounded organelle; organelle; nucleus; chromatin; intracellular; cell part; chromosome; protein complex; membrane-bounded orga…	organic cyclic compound binding; heterocyclic compound binding; DNA binding; protein heterodimerization activity; binding; protein dimerization activity; nucleic acid binding; protein binding;	K11252			IPR009072; IPR007125;	Histone-fold; Histone core;	[B]	KOG1744	Histone H2B
W5BMQ3	Uncharacterized protein	W5BMQ3	up	52901	6.18	chloroplast	metabolic process;		transferase activity, transferring glycosyl groups; transferase activity, transferring hexosyl groups; catalytic activity; transferase activity;	K00699					[GC]	KOG1192	UDP-glucuronosyl and UDP-glucosyl transferase
W5CUW2	Uncharacterized protein	W5CUW2	up	18840	4.79	chloroplast	response to water deprivation; response to acid chemical; response to chemical; response to stress; response to water; response to abiotic stimulus; response to oxygen-containing compound; response to inorganic substance; response to stimulus; response to desiccation;						IPR013783; IPR013990; IPR004864;	Immunoglobulin-like fold; Water stress and hypersensitive response domain; Late embryogenesis abundant protein, LEA-14;
W5HL92	Uncharacterized protein (Fragment)	W5HL92	up	9721	4.08	mitochondria							IPR007011;	Seed maturation protein;
W5CK94	Asparagine synthetase	W5CK94	up	67886	6.09	mitochondria	organic acid biosynthetic process; aspartate family amino acid metabolic process; single-organism process; biosynthetic process; organonitrogen compound biosynthetic process; cellular metabolic process; organic substance metabolic process; metabolic process; cellular amino acid metabolic process; alpha-amino acid biosynthetic process; cellular nitrogen compound metabolic process; cellular process…		ligase activity, forming carbon-nitrogen bonds; carbon-nitrogen ligase activity, with glutamine as amido-N-donor; catalytic activity; asparagine synthase (glutamine-hydrolyzing) activity; ligase activity;				IPR000583; IPR014729; IPR029055; IPR001962; IPR017932;	Class II glutamine amidotransferase domain; Rossmann-like alpha/beta/alpha sandwich fold; Nucleophile aminohydrolases, N-terminal; Asparagine synthase; Glutamine amidotransferase type 2 domain;	[E]	KOG0571	Asparagine synthase (glutamine-hydrolyzing)
W5CL83	Uncharacterized protein	W5CL83	up	15777	5.3	nuclear
W5DPH7	Uncharacterized protein	W5DPH7	up	29581	10.24	nuclear	cellular component biogenesis; cellular component organization; nucleosome organization; cellular macromolecular complex assembly; chromatin assembly or disassembly; protein complex subunit organization; macromolecular complex subunit organization; protein-DNA complex assembly; DNA packaging; nucleosome assembly; chromosome organization; cellular component assembly; macromolecular complex assembl…	intracellular organelle; intracellular non-membrane-bounded organelle; intracellular organelle part; macromolecular complex; intracellular part; cell; organelle part; DNA bending complex; chromosomal part; nucleosome; non-membrane-bounded organelle; intracellular membrane-bounded organelle; organelle; nucleus; chromatin; intracellular; cell part; chromosome; protein complex; membrane-bounded orga…	organic cyclic compound binding; heterocyclic compound binding; DNA binding; chromatin DNA binding; binding; macromolecular complex binding; nucleic acid binding; nucleosome binding; structure-specific DNA binding; protein binding; chromatin binding; nucleosomal DNA binding; protein complex binding;				IPR011991; IPR005818;	Winged helix-turn-helix DNA-binding domain; Linker histone H1/H5, domain H15;
W5G947	Uncharacterized protein (Fragment)	W5G947	up	18415	9.35	mitochondria				K11129	NHP2; H/ACA ribonucleoprotein complex subunit 2	osa03008 Ribosome biogenesis in eukaryotes - Oryza sativa japonica (Japanese rice) (RefSeq);	IPR029064; IPR004038;	50S ribosomal protein L30e-like; Ribosomal protein L7Ae/L30e/S12e/Gadd45;	[A]	KOG3167	Box H/ACA snoRNP component, involved in ribosomal RNA pseudouridinylation
W4ZRM2	Uncharacterized protein (Fragment)	W4ZRM2	up	19766	10.08	chloroplast		intrinsic component of membrane; membrane; integral component of membrane; membrane part;					IPR012946;	X8 domain;
W5A8E0	60S ribosomal protein L18	W5A8E0	up	26146	11.49	nuclear	cellular protein metabolic process; biosynthetic process; primary metabolic process; cellular metabolic process; organic substance biosynthetic process; cellular biosynthetic process; organic substance metabolic process; metabolic process; cellular macromolecule biosynthetic process; cellular macromolecule metabolic process; gene expression; macromolecule metabolic process; protein metabolic proc…	ribosome; organelle; intracellular organelle; intracellular non-membrane-bounded organelle; cell part; intracellular; cytoplasm; macromolecular complex; intracellular part; cell; ribonucleoprotein complex; cytoplasmic part; non-membrane-bounded organelle;	structural constituent of ribosome; structural molecule activity;	K02883	RP-L18e; large subunit ribosomal protein L18e	osa03010 Ribosome - Oryza sativa japonica (Japanese rice) (RefSeq);	IPR021131;	Ribosomal protein L18e/L15P;	[J]	KOG1714	60s ribosomal protein L18
W5AKQ2	Uncharacterized protein	W5AKQ2	up	15682	8.47	extracellular							IPR016140;	Bifunctional inhibitor/plant lipid transfer protein/seed storage helical domain;
W5FDU3	Asparagine synthetase	W5FDU3	up	74271	6.01	cytosol	organic acid biosynthetic process; response to abiotic stimulus; aspartate family amino acid metabolic process; single-organism process; biosynthetic process; response to absence of light; organonitrogen compound biosynthetic process; response to stimulus; cellular metabolic process; organic substance metabolic process; metabolic process; cellular amino acid metabolic process; alpha-amino acid bi…		ligase activity, forming carbon-nitrogen bonds; carbon-nitrogen ligase activity, with glutamine as amido-N-donor; catalytic activity; asparagine synthase (glutamine-hydrolyzing) activity; ligase activity;	K01953	asnB; asparagine synthase (glutamine-hydrolysing) [EC:6.3.5.4]	osa01100 Metabolic pathways - Oryza sativa japonica (Japanese rice) (RefSeq); osa00250 Alanine, aspartate and glutamate metabolism - Oryza sativa japonica (Japanese rice) (RefSeq); osa01110 Biosynthesis of secondary metabolites - Oryza sativa japonica (Japanese rice) (RefSeq);	IPR000583; IPR014729; IPR029055; IPR001962; IPR017932;	Class II glutamine amidotransferase domain; Rossmann-like alpha/beta/alpha sandwich fold; Nucleophile aminohydrolases, N-terminal; Asparagine synthase; Glutamine amidotransferase type 2 domain;	[E]	KOG0571	Asparagine synthase (glutamine-hydrolyzing)
P01083	Alpha-amylase inhibitor 0.28	IMA1	down	19192	7.45	chloroplast	regulation of cellular process; regulation of endopeptidase activity; negative regulation of endopeptidase activity; negative regulation of proteolysis; regulation of primary metabolic process; regulation of macromolecule metabolic process; negative regulation of protein processing; negative regulation of biological process; regulation of proteolysis; negative regulation of cellular process; nega…	extracellular space; extracellular region part; extracellular region;	serine-type endopeptidase inhibitor activity; alpha-amylase inhibitor activity; enzyme regulator activity; peptidase inhibitor activity; peptidase regulator activity; endopeptidase regulator activity; enzyme inhibitor activity; molecular function regulator; endopeptidase inhibitor activity;				IPR013771; IPR016140;	Bifunctional trypsin/alpha-amylase inhibitor helical domain; Bifunctional inhibitor/plant lipid transfer protein/seed storage helical domain;
W4ZTI8	Uncharacterized protein	W4ZTI8	down	44752	5.04	cytosol	heterocycle biosynthetic process; cellular aromatic compound metabolic process; nucleic acid-templated transcription; nucleobase-containing compound biosynthetic process; organic cyclic compound metabolic process; nitrogen compound metabolic process; RNA biosynthetic process; biosynthetic process; primary metabolic process; organic substance biosynthetic process; cellular metabolic process; cellu…		organic cyclic compound binding; heterocyclic compound binding; DNA binding; nucleotidyltransferase activity; RNA polymerase activity; catalytic activity; binding; protein dimerization activity; nucleic acid binding; DNA-directed RNA polymerase activity; protein binding; transferase activity; transferase activity, transferring phosphorus-containing groups;	K03027	RPC40; DNA-directed RNA polymerases I and III subunit RPAC1	osa01100 Metabolic pathways - Oryza sativa japonica (Japanese rice) (RefSeq); osa00240 Pyrimidine metabolism - Oryza sativa japonica (Japanese rice) (RefSeq); osa00230 Purine metabolism - Oryza sativa japonica (Japanese rice) (RefSeq); osa03020 RNA polymerase - Oryza sativa japonica (Japanese rice) (RefSeq);	IPR011262; IPR011263; IPR009025;	DNA-directed RNA polymerase, insert domain; DNA-directed RNA polymerase, RpoA/D/Rpb3-type; DNA-directed RNA polymerase, RBP11-like dimerisation domain;	[K]	KOG1521	RNA polymerase I and III, subunit RPA40/RPC40
W5B2P8	Uncharacterized protein (Fragment)	W5B2P8	down	22339	9.98	chloroplast	protein folding; metabolic process; cellular protein metabolic process; cellular macromolecule metabolic process; macromolecule metabolic process; protein metabolic process; primary metabolic process; cellular process; cellular metabolic process; organic substance metabolic process;	intracellular part; cell; cell part; intracellular; cytoplasm;		K04078			IPR011032;	GroES (chaperonin 10)-like;	[O]	KOG1641	Mitochondrial chaperonin
W5E673	Uncharacterized protein	W5E673	down	11452	8.7	extracellular							IPR016140;	Bifunctional inhibitor/plant lipid transfer protein/seed storage helical domain;
W5G105	Uncharacterized protein	W5G105	down	41161	9.35	chloroplast, mitochondria	cellular protein metabolic process; biosynthetic process; primary metabolic process; cellular metabolic process; organic substance biosynthetic process; cellular biosynthetic process; organic substance metabolic process; metabolic process; cellular macromolecule biosynthetic process; cellular macromolecule metabolic process; gene expression; macromolecule metabolic process; protein metabolic proc…	ribosome; organelle; intracellular organelle; intracellular non-membrane-bounded organelle; cell part; intracellular; cytoplasm; macromolecular complex; intracellular part; cell; ribonucleoprotein complex; cytoplasmic part; non-membrane-bounded organelle;	organic cyclic compound binding; heterocyclic compound binding; RNA binding; 5S rRNA binding; binding; nucleic acid binding; structural constituent of ribosome; structural molecule activity; rRNA binding;	K02932	RP-L5e; large subunit ribosomal protein L5e	osa03010 Ribosome - Oryza sativa japonica (Japanese rice) (RefSeq);	IPR025607;	Ribosomal protein L5 eukaryotic/L18 archaeal, C-terminal;	[J]	KOG0875	60S ribosomal protein L5
W5GVC8	Uncharacterized protein	W5GVC8	down	87288	6.21	chloroplast	carbohydrate biosynthetic process; single-organism biosynthetic process; single-organism cellular process; single-organism process; biosynthetic process; disaccharide metabolic process; carbohydrate metabolic process; primary metabolic process; oligosaccharide biosynthetic process; cellular metabolic process; organic substance biosynthetic process; cellular biosynthetic process; organic substance…	organelle; intracellular membrane-bounded organelle; intracellular organelle; cell part; intracellular; cytoplasm; intracellular part; membrane-bounded organelle; cytosol; cell; mitochondrion; cytoplasmic part;	catalytic activity;	K16055	TPS; trehalose 6-phosphate synthase/phosphatase [EC:2.4.1.15 3.1.3.12]	osa01100 Metabolic pathways - Oryza sativa japonica (Japanese rice) (RefSeq); osa00500 Starch and sucrose metabolism - Oryza sativa japonica (Japanese rice) (RefSeq);	IPR001830; IPR023214; IPR003337;	Glycosyl transferase, family 20; HAD-like domain; Trehalose-phosphatase;	[G]	KOG1050	Trehalose-6-phosphate synthase component TPS1 and related subunits
W5H6E4	Uncharacterized protein	W5H6E4	down	18977	8.8	nuclear			protein binding; binding;				IPR000008;	C2 domain;	[R]	KOG1030	Predicted Ca2+-dependent phospholipid-binding protein
W5C5D3	Uncharacterized protein (Fragment)	W5C5D3	down	44155	6.41	chloroplast			protein binding; binding;				IPR001452;	SH3 domain;
P08453	Gamma-gliadin	P08453	down	38415	7.62	vacuolar membrane			nutrient reservoir activity;				IPR013771; IPR016140;	Bifunctional trypsin/alpha-amylase inhibitor helical domain; Bifunctional inhibitor/plant lipid transfer protein/seed storage helical domain;
P26913	Probable non-specific lipid-transfer protein (Fragment)	P26913	down	4286	8.54	extracellular	transport; lipid transport; single-organism localization; single-organism process; lipid localization; organic substance transport; macromolecule localization; localization; single-organism transport; establishment of localization;		lipid binding; binding;				IPR016140;	Bifunctional inhibitor/plant lipid transfer protein/seed storage helical domain;
P30569	EC protein I/II	P30569	down	9135	7.85	mitochondria			metal ion binding; cation binding; zinc ion binding; transition metal ion binding; binding; ion binding;
Q2A784	Avenin-like a1	AVNLA	down	19671	8.42	chloroplast			nutrient reservoir activity;				IPR013771; IPR016140;	Bifunctional trypsin/alpha-amylase inhibitor helical domain; Bifunctional inhibitor/plant lipid transfer protein/seed storage helical domain;
Q43659	15kDa grain softness protein	GSP-1b	down	21528	8.02	extracellular							IPR013771; IPR016140;	Bifunctional trypsin/alpha-amylase inhibitor helical domain; Bifunctional inhibitor/plant lipid transfer protein/seed storage helical domain;
W4ZX60	Uncharacterized protein	W4ZX60	down	16386	11.52	nuclear
W5B375	Uncharacterized protein	W5B375	down	15941	5.3	chloroplast				K15448					[S]	KOG1088	Uncharacterized conserved protein
W5CTN8	Uncharacterized protein	W5CTN8	down	51754	5.54	cytosol	metabolic process;		hydrolase activity; catalytic activity;	K14664			IPR011650;	Peptidase M20, dimerisation domain;
D2KFG9	Gliadin/avenin-like seed protein	D2KFG9	down	24188	6.2	extracellular			nutrient reservoir activity;				IPR013771; IPR016140;	Bifunctional trypsin/alpha-amylase inhibitor helical domain; Bifunctional inhibitor/plant lipid transfer protein/seed storage helical domain;
W5CZU9	Uncharacterized protein	W5CZU9	down	14086	4.68	chloroplast			protein binding; binding;				IPR000449; IPR002715;	Ubiquitin-associated domain/translation elongation factor EF-Ts, N-terminal; Nascent polypeptide-associated complex NAC domain;	[K]	KOG2239	Transcription factor containing NAC and TS-N domains
W4ZSA0	Uncharacterized protein	W4ZSA0	down	8787	9.74	chloroplast	cellular component biogenesis; cellular component organization; proteasome assembly; proteolysis involved in cellular protein catabolic process; cellular protein catabolic process; cellular protein metabolic process; biosynthetic process; response to stimulus; cellular metabolic process; organic substance metabolic process; metabolic process; response to topologically incorrect protein; cellular …	membrane; organelle membrane; cytoplasm; intrinsic component of membrane; respiratory chain complex I; macromolecular complex; intracellular part; mitochondrial respiratory chain complex I; mitochondrial membrane part; cell; organelle part; mitochondrial envelope; catalytic complex; intracellular; cell part; membrane part; organelle inner membrane; membrane-bounded organelle; mitochondrial inner …		K03945	NDUFA1; NADH dehydrogenase (ubiquinone) 1 alpha subcomplex subunit 1	osa01100 Metabolic pathways - Oryza sativa japonica (Japanese rice) (RefSeq); osa00190 Oxidative phosphorylation - Oryza sativa japonica (Japanese rice) (RefSeq);
A1YE31	Ribosomal protein L3-A3	RPL3-A3	up	57500	9.97	chloroplast	cellular protein metabolic process; biosynthetic process; primary metabolic process; cellular metabolic process; organic substance biosynthetic process; cellular biosynthetic process; organic substance metabolic process; metabolic process; cellular macromolecule biosynthetic process; cellular macromolecule metabolic process; gene expression; macromolecule metabolic process; protein metabolic proc…	ribosome; organelle; intracellular organelle; intracellular non-membrane-bounded organelle; cell part; intracellular; cytoplasm; macromolecular complex; intracellular part; cell; ribonucleoprotein complex; cytoplasmic part; non-membrane-bounded organelle;	structural constituent of ribosome; structural molecule activity;	K02925	RP-L3e; large subunit ribosomal protein L3e	osa03010 Ribosome - Oryza sativa japonica (Japanese rice) (RefSeq);	IPR009000;	Translation protein, beta-barrel domain;	[J]	KOG0746	60S ribosomal protein L3 and related proteins
A1YE34	Ribosomal protein L3-B2	RPL3-B2	up	57106	10.07	chloroplast	cellular protein metabolic process; biosynthetic process; primary metabolic process; cellular metabolic process; organic substance biosynthetic process; cellular biosynthetic process; organic substance metabolic process; metabolic process; cellular macromolecule biosynthetic process; cellular macromolecule metabolic process; gene expression; macromolecule metabolic process; protein metabolic proc…	ribosome; organelle; intracellular organelle; intracellular non-membrane-bounded organelle; cell part; intracellular; cytoplasm; macromolecular complex; intracellular part; cell; ribonucleoprotein complex; cytoplasmic part; non-membrane-bounded organelle;	structural constituent of ribosome; structural molecule activity;	K02925	RP-L3e; large subunit ribosomal protein L3e	osa03010 Ribosome - Oryza sativa japonica (Japanese rice) (RefSeq);	IPR009000;	Translation protein, beta-barrel domain;	[J]	KOG0746	60S ribosomal protein L3 and related proteins
W4ZQV5	Histone H4 (Fragment)	W4ZQV5	up	23364	11.61	chloroplast	cellular component biogenesis; cellular component organization; nucleosome organization; cellular macromolecular complex assembly; chromatin assembly or disassembly; protein complex subunit organization; macromolecular complex subunit organization; protein-DNA complex assembly; DNA packaging; nucleosome assembly; chromosome organization; cellular component assembly; macromolecular complex assembl…	intracellular organelle; intracellular non-membrane-bounded organelle; intracellular organelle part; macromolecular complex; intracellular part; cell; organelle part; DNA bending complex; chromosomal part; nucleosome; non-membrane-bounded organelle; intracellular membrane-bounded organelle; organelle; nucleus; chromatin; intracellular; cell part; chromosome; protein complex; membrane-bounded orga…	organic cyclic compound binding; heterocyclic compound binding; DNA binding; protein heterodimerization activity; binding; protein dimerization activity; nucleic acid binding; protein binding;	K11254			IPR009072; IPR007125;	Histone-fold; Histone core;	[B]	KOG3467	Histone H4
W5A8B5	Uncharacterized protein	W5A8B5	up	110528	5.08	cytosol			ATP binding; nucleoside phosphate binding; nucleoside binding; ion binding; nucleotide binding; organic cyclic compound binding; heterocyclic compound binding; ribonucleoside binding; carbohydrate derivative binding; ribonucleotide binding; binding; purine ribonucleoside binding; anion binding; purine ribonucleotide binding; adenyl ribonucleotide binding; adenyl nucleotide binding; purine nucleos…	K09489			IPR029048; IPR029047;	Heat shock protein 70kD, C-terminal domain; Heat shock protein 70kD, peptide-binding domain;	[O]	KOG0103	Molecular chaperones HSP105/HSP110/SSE1, HSP70 superfamily
W5CDW4	Uncharacterized protein	W5CDW4	up	26122	10.65	cytosol				K02896	RP-L24e; large subunit ribosomal protein L24e	osa03010 Ribosome - Oryza sativa japonica (Japanese rice) (RefSeq);	IPR023441; IPR011017;	Ribosomal protein L24e domain; TRASH domain;	[J]	KOG1722	60s ribosomal protein L24
W5EA78	Histone H2B	W5EA78	up	23484	10.02	nuclear		intracellular organelle; intracellular non-membrane-bounded organelle; intracellular organelle part; macromolecular complex; intracellular part; cell; organelle part; DNA bending complex; chromosomal part; nucleosome; non-membrane-bounded organelle; intracellular membrane-bounded organelle; organelle; nucleus; chromatin; intracellular; cell part; chromosome; protein complex; membrane-bounded orga…	organic cyclic compound binding; heterocyclic compound binding; DNA binding; protein heterodimerization activity; binding; protein dimerization activity; nucleic acid binding; protein binding;	K11252			IPR009072; IPR007125;	Histone-fold; Histone core;	[B]	KOG1744	Histone H2B
W5FPA7	Uncharacterized protein	W5FPA7	up	26198	10.37	mitochondria	cellular protein metabolic process; biosynthetic process; primary metabolic process; cellular metabolic process; organic substance biosynthetic process; cellular biosynthetic process; organic substance metabolic process; metabolic process; cellular macromolecule biosynthetic process; cellular macromolecule metabolic process; gene expression; macromolecule metabolic process; protein metabolic proc…	ribosome; intracellular organelle; intracellular non-membrane-bounded organelle; small ribosomal subunit; intracellular organelle part; cytoplasm; macromolecular complex; intracellular part; cell; organelle part; non-membrane-bounded organelle; organelle; ribosomal subunit; intracellular; cell part; ribonucleoprotein complex; cytoplasmic part;	organic cyclic compound binding; heterocyclic compound binding; RNA binding; binding; nucleic acid binding; structural molecule activity; structural constituent of ribosome; rRNA binding;	K02997	RP-S9e; small subunit ribosomal protein S9e	osa03010 Ribosome - Oryza sativa japonica (Japanese rice) (RefSeq);	IPR001912; IPR002942;	Ribosomal protein S4/S9, N-terminal; RNA-binding S4 domain;	[J]	KOG3301	Ribosomal protein S4
W5I0S7	Uncharacterized protein	W5I0S7	up	35551	8.35	mitochondria	regulation of cellular process; single organism signaling; intracellular transport; cellular response to stimulus; intracellular signal transduction; single-organism cellular process; single-organism process; nuclear transport; organic substance transport; small GTPase mediated signal transduction; signaling; response to stimulus; protein transport; establishment of localization; cellular localiz…	membrane; cell; intracellular; cell part;	nucleoside phosphate binding; nucleoside binding; ion binding; hydrolase activity, acting on acid anhydrides; hydrolase activity; nucleotide binding; nucleoside-triphosphatase activity; organic cyclic compound binding; heterocyclic compound binding; ribonucleoside binding; carbohydrate derivative binding; pyrophosphatase activity; catalytic activity; ribonucleotide binding; binding; purine ribonu…	K07904	RAB11A; Ras-related protein Rab-11A	osa04144 Endocytosis - Oryza sativa japonica (Japanese rice) (RefSeq);	IPR005225; IPR027417;	Small GTP-binding protein domain; P-loop containing nucleoside triphosphate hydrolase;	[U]	KOG0087	GTPase Rab11/YPT3, small G protein superfamily
W5AJX7	Uncharacterized protein (Fragment)	W5AJX7	up	8416	5.52	cytosol
W5AR91	Uncharacterized protein (Fragment)	W5AR91	up	24610	4.79	nuclear									[O]	KOG2062	26S proteasome regulatory complex, subunit RPN2/PSMD1
W5B501	Uncharacterized protein	W5B501	up	25431	6.03	cytosol
W5EVV9	Uncharacterized protein (Fragment)	W5EVV9	up	52731	7.94	chloroplast	regulation of cellular process; single-multicellular organism process; regulation of cell proliferation; reproductive process; response to abiotic stimulus; regulation of macromolecule metabolic process; vegetative to reproductive phase transition of meristem; regulation of nucleobase-containing compound metabolic process; single-organism process; photoperiodism; post-embryonic development; respo…	organelle; intracellular membrane-bounded organelle; intracellular organelle; nucleus; cell part; intracellular; intracellular part; membrane-bounded organelle; cell;	cation binding; metal ion binding; zinc ion binding; transition metal ion binding; binding; ion binding;				IPR009349;	Zinc finger, C2HC5-type;	[K]	KOG2845	Activating signal cointegrator 1
W5G5X7	Uncharacterized protein	W5G5X7	up	82780	5.24	nuclear		organelle; intracellular membrane-bounded organelle; intracellular organelle; nucleus; cell part; intracellular; intracellular part; membrane-bounded organelle; cell;		K12829	SF3B2; splicing factor 3B subunit 2	osa03040 Spliceosome - Oryza sativa japonica (Japanese rice) (RefSeq);	IPR006568; IPR007180;	PSP, proline-rich; Domain of unknown function DUF382;	[A]	KOG2330	Splicing factor 3b, subunit 2
W4ZNS1	Uncharacterized protein (Fragment)	W4ZNS1	down	44574	6.26	nuclear	sulfur amino acid biosynthetic process; organic acid biosynthetic process; L-methionine biosynthetic process from methylthioadenosine; aspartate family amino acid metabolic process; single-organism process; biosynthetic process; organonitrogen compound biosynthetic process; cellular metabolic process; sulfur amino acid metabolic process; sulfur compound biosynthetic process; methionine biosynthet…	organelle; intracellular membrane-bounded organelle; intracellular organelle; nucleus; cell part; intracellular; cytoplasm; intracellular part; membrane-bounded organelle; cell;	oxidoreductase activity, acting on single donors with incorporation of molecular oxygen, incorporation of two atoms of oxygen; acireductone dioxygenase [iron(II)-requiring] activity; oxidoreductase activity, acting on single donors with incorporation of molecular oxygen; catalytic activity; dioxygenase activity; oxidoreductase activity;	K08967	mtnD; 1,2-dihydroxy-3-keto-5-methylthiopentene dioxygenase [EC:1.13.11.53 1.13.11.54]	osa01100 Metabolic pathways - Oryza sativa japonica (Japanese rice) (RefSeq); osa00270 Cysteine and methionine metabolism - Oryza sativa japonica (Japanese rice) (RefSeq);	IPR011051; IPR014710;	RmlC-like cupin domain; RmlC-like jelly roll fold;	[S]	KOG2107	Uncharacterized conserved protein, contains double-stranded beta-helix domain
W4ZPC3	Uncharacterized protein	W4ZPC3	down	13717	5.09	chloroplast	phosphorylation; small molecule metabolic process; single-organism cellular process; single-organism process; cellular metabolic process; phosphate-containing compound metabolic process; organic substance metabolic process; metabolic process; pyruvate metabolic process; phosphorus metabolic process; single-organism metabolic process; carboxylic acid metabolic process; monocarboxylic acid metaboli…		transferase activity; catalytic activity; pyruvate, phosphate dikinase activity; transferase activity, transferring phosphorus-containing groups; phosphotransferase activity, paired acceptors;				IPR008279; IPR015813; IPR000121;	PEP-utilising enzyme, mobile domain; Pyruvate/Phosphoenolpyruvate kinase-like domain; PEP-utilising enzyme, C-terminal;
W4ZRX8	Uncharacterized protein	W4ZRX8	down	70279	6.61	cytoskeleton	phosphorylation; single-organism carbohydrate catabolic process; glycolytic process; single-organism catabolic process; small molecule metabolic process; single-organism cellular process; single-organism process; fructose 6-phosphate metabolic process; primary metabolic process; carbohydrate metabolic process; cellular metabolic process; glycolytic process through fructose-6-phosphate; phosphate-…	intracellular part; cell; cell part; intracellular; cytoplasm;	6-phosphofructokinase activity; ATP binding; nucleoside phosphate binding; phosphotransferase activity, alcohol group as acceptor; nucleoside binding; ion binding; nucleotide binding; organic cyclic compound binding; heterocyclic compound binding; ribonucleoside binding; carbohydrate derivative binding; carbohydrate kinase activity; kinase activity; ribonucleotide binding; catalytic activity; bin…	K00850	pfkA; 6-phosphofructokinase 1 [EC:2.7.1.11]	osa01230 Biosynthesis of amino acids - Oryza sativa japonica (Japanese rice) (RefSeq); osa01100 Metabolic pathways - Oryza sativa japonica (Japanese rice) (RefSeq); osa01200 Carbon metabolism - Oryza sativa japonica (Japanese rice) (RefSeq); osa00010 Glycolysis / Gluconeogenesis - Oryza sativa japonica (Japanese rice) (RefSeq); osa00030 Pentose phosphate pathway - Oryza sativa japonica (Japanese …	IPR000023;	Phosphofructokinase domain;	[G]	KOG2440	Pyrophosphate-dependent phosphofructo-1-kinase
W5B525	Uncharacterized protein	W5B525	down	10679	10.15	cytosol	cellular protein metabolic process; biosynthetic process; primary metabolic process; cellular metabolic process; organic substance biosynthetic process; cellular biosynthetic process; organic substance metabolic process; metabolic process; cellular macromolecule biosynthetic process; cellular macromolecule metabolic process; gene expression; macromolecule metabolic process; protein metabolic proc…	ribosome; organelle; intracellular organelle; intracellular non-membrane-bounded organelle; cell part; intracellular; cytoplasm; macromolecular complex; intracellular part; cell; ribonucleoprotein complex; cytoplasmic part; non-membrane-bounded organelle;	structural constituent of ribosome; structural molecule activity;	K02923	RP-L38e; large subunit ribosomal protein L38e	osa03010 Ribosome - Oryza sativa japonica (Japanese rice) (RefSeq);			[J]	KOG3499	60S ribosomal protein L38
W5BLN6	Uncharacterized protein	W5BLN6	down	61736	6.39	cytosol	single-organism process; metabolic process; oxidation-reduction process; single-organism metabolic process;		oxidoreductase activity, acting on the aldehyde or oxo group of donors, NAD or NADP as acceptor; catalytic activity; oxidoreductase activity; oxidoreductase activity, acting on the aldehyde or oxo group of donors;	K00131	gapN; glyceraldehyde-3-phosphate dehydrogenase (NADP+) [EC:1.2.1.9]	osa01200 Carbon metabolism - Oryza sativa japonica (Japanese rice) (RefSeq); osa01100 Metabolic pathways - Oryza sativa japonica (Japanese rice) (RefSeq); osa00010 Glycolysis / Gluconeogenesis - Oryza sativa japonica (Japanese rice) (RefSeq); osa00030 Pentose phosphate pathway - Oryza sativa japonica (Japanese rice) (RefSeq);	IPR016161; IPR015590; IPR016162; IPR016163;	Aldehyde/histidinol dehydrogenase; Aldehyde dehydrogenase domain; Aldehyde dehydrogenase N-terminal domain; Aldehyde dehydrogenase, C-terminal;	[C]	KOG2450	Aldehyde dehydrogenase
W5BN46	Uncharacterized protein	W5BN46	down	20792	4.42	chloroplast	ion transmembrane transport; cation transmembrane transport; inorganic ion transmembrane transport; single-organism cellular process; single-organism process; hydrogen transport; proton transport; establishment of localization; transport; transmembrane transport; single-organism localization; cation transport; ion transport; hydrogen ion transmembrane transport; localization; monovalent inorganic…	organelle; intracellular membrane-bounded organelle; intracellular organelle; cell part; intracellular; cytoplasm; intracellular part; membrane-bounded organelle; cell; mitochondrion; cytoplasmic part;	ion transmembrane transporter activity; substrate-specific transporter activity; monovalent inorganic cation transmembrane transporter activity; oxidoreductase activity, acting on a heme group of donors, oxygen as acceptor; oxidoreductase activity, acting on a heme group of donors; hydrogen ion transmembrane transporter activity; heme-copper terminal oxidase activity; oxidoreductase activity; sub…	K02267	COX6B; cytochrome c oxidase subunit 6b	osa01100 Metabolic pathways - Oryza sativa japonica (Japanese rice) (RefSeq); osa00190 Oxidative phosphorylation - Oryza sativa japonica (Japanese rice) (RefSeq);			[C]	KOG3057	Cytochrome c oxidase, subunit VIb/COX12
W5CQW3	Uncharacterized protein	W5CQW3	down	21163	5.54	chloroplast
W5D5G5	Uncharacterized protein	W5D5G5	down	46683	4.99	cytosol			metal ion binding; cation binding; catalytic activity; binding; ion binding;				IPR007863; IPR011765; IPR011249; IPR011237;	Peptidase M16, C-terminal domain; Peptidase M16, N-terminal; Metalloenzyme, LuxS/M16 peptidase-like; Peptidase M16 domain;	[O]	KOG0960	Mitochondrial processing peptidase, beta subunit, and related enzymes (insulinase superfamily)
W5DYW7	Uncharacterized protein	W5DYW7	down	31933	5.85	cytosol	metabolic process; response to stress; oxidation-reduction process; single-organism metabolic process; response to oxidative stress; single-organism process; response to stimulus;		organic cyclic compound binding; heterocyclic compound binding; heme binding; catalytic activity; binding; antioxidant activity; peroxidase activity; tetrapyrrole binding; oxidoreductase activity; oxidoreductase activity, acting on peroxide as acceptor;	K00434	E1.11.1.11; L-ascorbate peroxidase [EC:1.11.1.11]	osa00480 Glutathione metabolism - Oryza sativa japonica (Japanese rice) (RefSeq); osa00053 Ascorbate and aldarate metabolism - Oryza sativa japonica (Japanese rice) (RefSeq);	IPR002016;	Haem peroxidase, plant/fungal/bacterial;
W5EJN5	Uncharacterized protein	W5EJN5	down	8918	4.37	chloroplast							IPR007011;	Seed maturation protein;
W5EU46	Uncharacterized protein (Fragment)	W5EU46	down	65196	9.33	chloroplast	metabolic process;	organelle; intracellular membrane-bounded organelle; intracellular organelle; nucleus; cell part; intracellular; intracellular part; membrane-bounded organelle; cell;	RNA binding; ATP binding; nucleoside phosphate binding; helicase activity; nucleoside binding; ion binding; hydrolase activity, acting on acid anhydrides; hydrolase activity; nucleotide binding; nucleoside-triphosphatase activity; heterocyclic compound binding; organic cyclic compound binding; ribonucleoside binding; carbohydrate derivative binding; pyrophosphatase activity; catalytic activity; r…				IPR011545; IPR012562; IPR027417; IPR014001; IPR001650;	DEAD/DEAH box helicase domain; GUCT; P-loop containing nucleoside triphosphate hydrolase; Helicase superfamily 1/2, ATP-binding domain; Helicase, C-terminal;	[A]	KOG0331	ATP-dependent RNA helicase
W5EUZ5	Uncharacterized protein	W5EUZ5	down	11378	9.06	chloroplast							IPR016140;	Bifunctional inhibitor/plant lipid transfer protein/seed storage helical domain;
W5F4N9	DNA-directed RNA polymerase subunit	W5F4N9	down	14666	6.19	chloroplast	heterocycle biosynthetic process; cellular aromatic compound metabolic process; nucleic acid-templated transcription; nucleobase-containing compound biosynthetic process; organic cyclic compound metabolic process; nitrogen compound metabolic process; RNA biosynthetic process; biosynthetic process; primary metabolic process; organic substance biosynthetic process; cellular metabolic process; cellu…	intracellular organelle; intracellular non-membrane-bounded organelle; intracellular organelle part; nuclear lumen; intracellular part; nucleolus; cell; organelle part; non-membrane-bounded organelle; intracellular membrane-bounded organelle; organelle; membrane-enclosed lumen; nucleus; intracellular organelle lumen; intracellular; cell part; membrane-bounded organelle; organelle lumen; nuclear p…	DNA binding; RNA polymerase activity; ion binding; zinc ion binding; heterocyclic compound binding; organic cyclic compound binding; nucleotidyltransferase activity; transition metal ion binding; catalytic activity; binding; nucleic acid binding; DNA-directed RNA polymerase activity; cation binding; metal ion binding; transferase activity; transferase activity, transferring phosphorus-containing …	K03017	RPB9; DNA-directed RNA polymerase II subunit RPB9	osa01100 Metabolic pathways - Oryza sativa japonica (Japanese rice) (RefSeq); osa00240 Pyrimidine metabolism - Oryza sativa japonica (Japanese rice) (RefSeq); osa00230 Purine metabolism - Oryza sativa japonica (Japanese rice) (RefSeq); osa03020 RNA polymerase - Oryza sativa japonica (Japanese rice) (RefSeq);	IPR001222; IPR001529;	Zinc finger, TFIIS-type; DNA-directed RNA polymerase, M/15kDa subunit;	[K]	KOG2691	RNA polymerase II subunit 9
W5F5C1	Uncharacterized protein	W5F5C1	down	12955	5.84	chloroplast	establishment of protein localization; transport; organic substance transport; localization; macromolecule localization; protein localization; protein transport; establishment of localization;	organelle; intracellular membrane-bounded organelle; intracellular organelle; cell part; intracellular; cytoplasm; intracellular part; membrane-bounded organelle; cell; mitochondrion; cytoplasmic part;	metal ion binding; cation binding; binding; ion binding;	K17777			IPR004217;	Tim10/DDP family zinc finger;	[U]	KOG3479	Mitochondrial import inner membrane translocase, subunit TIM9
W5FCP5	Uncharacterized protein	W5FCP5	down	11963	5.68	chloroplast	establishment of protein localization to organelle; protein import; mitochondrial transport; single-organism process; biosynthetic process; cellular metabolic process; RNA modification; protein transport; methylation; protein import into mitochondrial inner membrane; establishment of localization; protein targeting; metabolic process; establishment of localization in cell; mitochondrion organizat…	intracellular organelle; mitochondrial part; intracellular organelle part; organelle envelope; cytoplasm; intracellular part; cell; mitochondrion; organelle part; mitochondrial envelope; intracellular membrane-bounded organelle; membrane-enclosed lumen; organelle; organelle envelope lumen; intracellular; mitochondrial intermembrane space; cell part; envelope; membrane-bounded organelle; cytoplasm…	metal ion binding; cation binding; binding; ion binding;	K17778			IPR004217;	Tim10/DDP family zinc finger;	[U]	KOG3480	Mitochondrial import inner membrane translocase, subunits TIM10/TIM12
W5H748	Uncharacterized protein	W5H748	down	39221	9.57	nuclear				K14561	IMP4; U3 small nucleolar ribonucleoprotein protein IMP4	osa03008 Ribosome biogenesis in eukaryotes - Oryza sativa japonica (Japanese rice) (RefSeq);	IPR007109; IPR004154;	Brix domain; Anticodon-binding;	[A]	KOG2781	U3 small nucleolar ribonucleoprotein (snoRNP) component
W5HH04	Uncharacterized protein (Fragment)	W5HH04	down	10498	8.45	nuclear	establishment of protein localization; transport; organic substance transport; localization; macromolecule localization; protein localization; protein transport; establishment of localization;	organelle; intracellular membrane-bounded organelle; intracellular organelle; cell part; intracellular; cytoplasm; intracellular part; membrane-bounded organelle; cell; mitochondrion; cytoplasmic part;	metal ion binding; cation binding; binding; ion binding;				IPR004217;	Tim10/DDP family zinc finger;	[U]	KOG3489	Mitochondrial import inner membrane translocase, subunit TIM8
Q2PCC3	Type 2 non specific lipid transfer protein	ltp7.1b	down	11889	9.04	extracellular							IPR016140;	Bifunctional inhibitor/plant lipid transfer protein/seed storage helical domain;
W4ZVF9	50S ribosomal protein L16, chloroplastic (Fragment)	rpl16	down	38147	10.13	nuclear	cellular protein metabolic process; biosynthetic process; primary metabolic process; cellular metabolic process; organic substance biosynthetic process; cellular biosynthetic process; organic substance metabolic process; metabolic process; cellular macromolecule biosynthetic process; cellular macromolecule metabolic process; gene expression; macromolecule metabolic process; protein metabolic proc…	ribosome; organelle; intracellular organelle; intracellular non-membrane-bounded organelle; cell part; intracellular; cytoplasm; macromolecular complex; intracellular part; cell; ribonucleoprotein complex; cytoplasmic part; non-membrane-bounded organelle;	organic cyclic compound binding; heterocyclic compound binding; RNA binding; binding; nucleic acid binding; structural molecule activity; structural constituent of ribosome;				IPR001351;	Ribosomal protein S3, C-terminal;
W5AY94	Uncharacterized protein	W5AY94	down	59013	6.09	cytosol	metabolic process; single-organism metabolic process; small molecule metabolic process; single-organism cellular process; carboxylic acid metabolic process; single-organism process; organic acid metabolic process; cellular metabolic process; cellular process; oxoacid metabolic process; organic substance metabolic process;		organic cyclic compound binding; heterocyclic compound binding; catalytic activity; binding; carbon-carbon lyase activity; ion binding; carboxy-lyase activity; lyase activity; anion binding; cofactor binding; pyridoxal phosphate binding;	K01590	hdc; histidine decarboxylase [EC:4.1.1.22]	osa01100 Metabolic pathways - Oryza sativa japonica (Japanese rice) (RefSeq); osa00340 Histidine metabolism - Oryza sativa japonica (Japanese rice) (RefSeq); osa01110 Biosynthesis of secondary metabolites - Oryza sativa japonica (Japanese rice) (RefSeq);	IPR015424; IPR015421;	Pyridoxal phosphate-dependent transferase; Pyridoxal phosphate-dependent transferase, major region, subdomain 1;	[E]	KOG0629	Glutamate decarboxylase and related proteins
W5AYI1	Uncharacterized protein	W5AYI1	down	44698	6.37	chloroplast	metabolic process;		lyase activity; catalytic activity;	K01714	dapA; 4-hydroxy-tetrahydrodipicolinate synthase [EC:4.3.3.7]	osa00300 Lysine biosynthesis - Oryza sativa japonica (Japanese rice) (RefSeq); osa01230 Biosynthesis of amino acids - Oryza sativa japonica (Japanese rice) (RefSeq); osa01100 Metabolic pathways - Oryza sativa japonica (Japanese rice) (RefSeq); osa00261 Monobactam biosynthesis - Oryza sativa japonica (Japanese rice) (RefSeq); osa01110 Biosynthesis of secondary metabolites - Oryza sativa japonica (…	IPR013785;	Aldolase-type TIM barrel;
W5B5E4	Uncharacterized protein	W5B5E4	down	34432	6.86	chloroplast	response to stress; single-organism catabolic process; oxidation-reduction process; single-organism cellular process; single-organism process; response to stimulus; cellular metabolic process; metabolic process; hydrogen peroxide metabolic process; reactive oxygen species metabolic process; single-organism metabolic process; response to oxidative stress; cellular catabolic process; catabolic proc…	extracellular region;	organic cyclic compound binding; heterocyclic compound binding; heme binding; catalytic activity; binding; ion binding; antioxidant activity; cation binding; metal ion binding; peroxidase activity; tetrapyrrole binding; oxidoreductase activity; oxidoreductase activity, acting on peroxide as acceptor;				IPR002016;	Haem peroxidase, plant/fungal/bacterial;
W5CP16	Uncharacterized protein	W5CP16	down	60595	6.73	cytosol	phosphorylation; single-organism carbohydrate catabolic process; glycolytic process; single-organism catabolic process; small molecule metabolic process; single-organism cellular process; single-organism process; fructose 6-phosphate metabolic process; primary metabolic process; carbohydrate metabolic process; cellular metabolic process; glycolytic process through fructose-6-phosphate; phosphate-…	intracellular part; cell; cell part; intracellular; cytoplasm;	6-phosphofructokinase activity; ATP binding; nucleoside phosphate binding; phosphotransferase activity, alcohol group as acceptor; nucleoside binding; ion binding; nucleotide binding; organic cyclic compound binding; heterocyclic compound binding; ribonucleoside binding; carbohydrate derivative binding; carbohydrate kinase activity; kinase activity; ribonucleotide binding; catalytic activity; bin…	K00850	pfkA; 6-phosphofructokinase 1 [EC:2.7.1.11]	osa01230 Biosynthesis of amino acids - Oryza sativa japonica (Japanese rice) (RefSeq); osa01100 Metabolic pathways - Oryza sativa japonica (Japanese rice) (RefSeq); osa01200 Carbon metabolism - Oryza sativa japonica (Japanese rice) (RefSeq); osa00010 Glycolysis / Gluconeogenesis - Oryza sativa japonica (Japanese rice) (RefSeq); osa00030 Pentose phosphate pathway - Oryza sativa japonica (Japanese …	IPR000023;	Phosphofructokinase domain;	[G]	KOG2440	Pyrophosphate-dependent phosphofructo-1-kinase
W5DXB0	Uncharacterized protein (Fragment)	W5DXB0	down	58960	6.5	cytosol	regulation of cellular process; single organism signaling; phosphorylation; cellular protein metabolic process; single-organism process; response to stimulus; cellular metabolic process; phosphate-containing compound metabolic process; organic substance metabolic process; signal transduction; metabolic process; protein phosphorylation; cell communication; macromolecule metabolic process; protein …	cell; intracellular; cell part;	ATP binding; nucleoside phosphate binding; phosphotransferase activity, alcohol group as acceptor; nucleoside binding; ion binding; protein kinase activity; nucleotide binding; receptor signaling protein serine/threonine kinase activity; signal transducer activity; MAP kinase activity; organic cyclic compound binding; heterocyclic compound binding; ribonucleoside binding; molecular transducer act…	K04371	MAPK1_3; mitogen-activated protein kinase 1/3 [EC:2.7.11.24]	osa04933 AGE-RAGE signaling pathway in diabetic complications - Oryza sativa japonica (Japanese rice) (RefSeq);	IPR000719; IPR002290; IPR011009;	Protein kinase domain; Serine/threonine/dual specificity protein kinase, catalytic domain; Protein kinase-like domain;	[T]	KOG0660	Mitogen-activated protein kinase
W5FSX7	Non-specific lipid-transfer protein	W5FSX7	down	19385	9.73	chloroplast	transport; lipid transport; single-organism localization; single-organism process; lipid localization; organic substance transport; macromolecule localization; localization; single-organism transport; establishment of localization;		lipid binding; binding;				IPR016140;	Bifunctional inhibitor/plant lipid transfer protein/seed storage helical domain;
W5I774	Sucrose synthase	W5I774	down	103740	5.72	cytosol	single-organism carbohydrate metabolic process; metabolic process; sucrose metabolic process; cellular carbohydrate metabolic process; single-organism metabolic process; single-organism cellular process; single-organism process; biosynthetic process; disaccharide metabolic process; oligosaccharide metabolic process; carbohydrate metabolic process; primary metabolic process; cellular metabolic pro…		transferase activity, transferring hexosyl groups; catalytic activity; UDP-glucosyltransferase activity; UDP-glycosyltransferase activity; glucosyltransferase activity; transferase activity, transferring glycosyl groups; sucrose synthase activity; transferase activity;	K00695	E2.4.1.13; sucrose synthase [EC:2.4.1.13]	osa01100 Metabolic pathways - Oryza sativa japonica (Japanese rice) (RefSeq); osa00500 Starch and sucrose metabolism - Oryza sativa japonica (Japanese rice) (RefSeq);	IPR000368; IPR001296;	Sucrose synthase; Glycosyl transferase, family 1;	[M]	KOG0853	Glycosyltransferase
W5DTS5	Uncharacterized protein	W5DTS5	down	13404	5.56	nuclear
W5B2U9	Uncharacterized protein	W5B2U9	up	19806	4.56	chloroplast
W5DP85	Uncharacterized protein	W5DP85	up	26881	7.3	chloroplast
W5E1B7	Uncharacterized protein (Fragment)	W5E1B7	up	8985	7.18	mitochondria
W5FN32	Uncharacterized protein	W5FN32	up	26754	8.12	chloroplast
W5FZ62	Uncharacterized protein	W5FZ62	up	47741	5.44	mitochondria		extracellular space; extracellular region part; extracellular region;		K03911			IPR023796;	Serpin domain;	[V]	KOG2392	Serpin
W5H789	Uncharacterized protein	W5H789	up	16051	4.51	nuclear							IPR009071;	High mobility group box domain;	[R]	KOG0381	HMG box-containing protein
W5I0M2	Uncharacterized protein	W5I0M2	up	22601	9.44	chloroplast	glucosamine-containing compound metabolic process; chitin metabolic process; cell wall macromolecule metabolic process; aminoglycan catabolic process; carbohydrate derivative catabolic process; nitrogen compound metabolic process; chitin catabolic process; carbohydrate metabolic process; primary metabolic process; glucosamine-containing compound catabolic process; cellular metabolic process; orga…		hydrolase activity, hydrolyzing O-glycosyl compounds; hydrolase activity; chitinase activity; catalytic activity; hydrolase activity, acting on glycosyl bonds;				IPR023346; IPR000726;	Lysozyme-like domain; Glycoside hydrolase, family 19, catalytic;	[R]	KOG4742	Predicted chitinase
A4K4Y1	Alpha tubulin-2A	TUBA-2A		54951	4.89	cytosol	cellular component biogenesis; cellular component organization; cellular macromolecular complex assembly; protein complex subunit organization; single-organism cellular process; single-organism process; microtubule-based process; macromolecular complex subunit organization; metabolic process; cellular component assembly; macromolecular complex assembly; protein polymerization; protein complex bio…	intracellular organelle; microtubule; intracellular non-membrane-bounded organelle; cytoskeletal part; cytoplasm; intracellular organelle part; macromolecular complex; intracellular part; cell; organelle part; non-membrane-bounded organelle; organelle; cytoskeleton; microtubule cytoskeleton; intracellular; cell part; protein complex;	nucleoside phosphate binding; nucleoside binding; ion binding; hydrolase activity, acting on acid anhydrides; hydrolase activity; nucleotide binding; nucleoside-triphosphatase activity; heterocyclic compound binding; organic cyclic compound binding; ribonucleoside binding; carbohydrate derivative binding; pyrophosphatase activity; ribonucleotide binding; structural constituent of cytoskeleton; ca…	K07374	TUBA; tubulin alpha	osa04145 Phagosome - Oryza sativa japonica (Japanese rice) (RefSeq);	IPR003008; IPR023123; IPR008280; IPR018316;	Tubulin/FtsZ, GTPase domain; Tubulin, C-terminal; Tubulin/FtsZ, C-terminal; Tubulin/FtsZ, 2-layer sandwich domain;	[Z]	KOG1376	Alpha tubulin
A5A4L5	Avenin-like b4	A5A4L5		34388	8.29	chloroplast			nutrient reservoir activity;				IPR013771; IPR016140;	Bifunctional trypsin/alpha-amylase inhibitor helical domain; Bifunctional inhibitor/plant lipid transfer protein/seed storage helical domain;
A5H7F0	Serine/threonine-protein phosphatase	PP2Ac-1		38718	5.08	cytosol	cellular protein metabolic process; primary metabolic process; protein dephosphorylation; dephosphorylation; cellular metabolic process; phosphate-containing compound metabolic process; organic substance metabolic process; metabolic process; phosphorus metabolic process; cellular macromolecule metabolic process; cellular protein modification process; protein metabolic process; macromolecule metab…		hydrolase activity; phosphoprotein phosphatase activity; phosphoric ester hydrolase activity; catalytic activity; phosphatase activity; hydrolase activity, acting on ester bonds;	K04382	PPP2C; serine/threonine-protein phosphatase 2A catalytic subunit [EC:3.1.3.16]	osa03015 mRNA surveillance pathway - Oryza sativa japonica (Japanese rice) (RefSeq);	IPR029052; IPR004843; IPR006186;	Metallo-dependent phosphatase-like; Calcineurin-like phosphoesterase domain, apaH type; Serine/threonine-specific protein phosphatase/bis(5-nucleosyl)-tetraphosphatase;	[T]	KOG0371	Serine/threonine protein phosphatase 2A, catalytic subunit
A5HE90	Hypersensitive response protein	hir1		35644	5.29	cytosol		membrane;							[C]	KOG2620	Prohibitins and stomatins of the PID superfamily
A9U8G4	Alcohol dehydrogenase ADH1A	A9U8G4		47688	6.15	cytosol	single-organism process; metabolic process; oxidation-reduction process; single-organism metabolic process;		transition metal ion binding; catalytic activity; binding; ion binding; cation binding; metal ion binding; zinc ion binding; oxidoreductase activity;	K18857	ADH1; alcohol dehydrogenase class-P [EC:1.1.1.1]	osa00592 alpha-Linolenic acid metabolism - Oryza sativa japonica (Japanese rice) (RefSeq); osa01100 Metabolic pathways - Oryza sativa japonica (Japanese rice) (RefSeq); osa00071 Fatty acid degradation - Oryza sativa japonica (Japanese rice) (RefSeq); osa00010 Glycolysis / Gluconeogenesis - Oryza sativa japonica (Japanese rice) (RefSeq); osa00350 Tyrosine metabolism - Oryza sativa japonica (Japane…	IPR011032; IPR016040; IPR013154; IPR013149;	GroES (chaperonin 10)-like; NAD(P)-binding domain; Alcohol dehydrogenase GroES-like; Alcohol dehydrogenase, C-terminal;	[Q]	KOG0022	Alcohol dehydrogenase, class III
B0LXM0	S-adenosylmethionine synthase	SAMS		49567	5.55	cytosol	cofactor biosynthetic process; nucleoside metabolic process; purine nucleoside metabolic process; cellular aromatic compound metabolic process; cellular modified amino acid biosynthetic process; single-organism process; biosynthetic process; nucleoside biosynthetic process; purine ribonucleoside biosynthetic process; organonitrogen compound biosynthetic process; cellular metabolic process; sulfur…	intracellular part; cell; cell part; intracellular; cytoplasm;	ATP binding; nucleoside phosphate binding; nucleoside binding; ion binding; nucleotide binding; methionine adenosyltransferase activity; organic cyclic compound binding; heterocyclic compound binding; ribonucleoside binding; carbohydrate derivative binding; catalytic activity; ribonucleotide binding; binding; purine ribonucleoside binding; transferase activity, transferring alkyl or aryl (other t…	K00789	metK; S-adenosylmethionine synthetase [EC:2.5.1.6]	osa01230 Biosynthesis of amino acids - Oryza sativa japonica (Japanese rice) (RefSeq); osa01100 Metabolic pathways - Oryza sativa japonica (Japanese rice) (RefSeq); osa01110 Biosynthesis of secondary metabolites - Oryza sativa japonica (Japanese rice) (RefSeq); osa00270 Cysteine and methionine metabolism - Oryza sativa japonica (Japanese rice) (RefSeq);	IPR022636; IPR022628; IPR022629; IPR022630;	S-adenosylmethionine synthetase superfamily; S-adenosylmethionine synthetase, N-terminal; S-adenosylmethionine synthetase, central domain; S-adenosylmethionine synthetase, C-terminal;	[H]	KOG1506	S-adenosylmethionine synthetase
B2B9U2	Uncharacterized protein	B2B9U2		14215	8.04	chloroplast	transport; transmembrane transport; single-organism localization; cation transport; ion transport; single-organism cellular process; single-organism process; localization; monovalent inorganic cation transport; cellular process; hydrogen transport; proton transport; single-organism transport; establishment of localization;	membrane; intracellular organelle; bounding membrane of organelle; organelle membrane; cytoplasm; intracellular organelle part; macromolecular complex; intracellular part; proton-transporting V-type ATPase complex; cell; organelle part; vacuolar proton-transporting V-type ATPase complex; intracellular membrane-bounded organelle; organelle; intracellular; membrane part; cell part; vacuolar part; p…	hydrolase activity, acting on acid anhydrides; hydrolase activity, acting on acid anhydrides, catalyzing transmembrane movement of substances; hydrolase activity; catalytic activity; transporter activity; transmembrane transporter activity;	K02152	ATPeV1G; V-type H+-transporting ATPase subunit G	osa01100 Metabolic pathways - Oryza sativa japonica (Japanese rice) (RefSeq); osa04145 Phagosome - Oryza sativa japonica (Japanese rice) (RefSeq); osa00190 Oxidative phosphorylation - Oryza sativa japonica (Japanese rice) (RefSeq);			[C]	KOG1772	Vacuolar H+-ATPase V1 sector, subunit G
C0KTS8	Hypersensitive induced response protein 4	hir4		36564	5.26	cytoskeleton		intracellular organelle; membrane; bounding membrane of organelle; organelle membrane; cell junction; cytoplasm; intracellular organelle part; endomembrane system; intracellular part; cell-cell junction; cell; symplast; organelle part; intracellular membrane-bounded organelle; organelle; plasmodesma; cell part; intracellular; vacuolar part; vacuole; vacuolar membrane; Golgi apparatus; membrane-bo…							[C]	KOG2620	Prohibitins and stomatins of the PID superfamily
D8L9B5	Putative PDI-like protein	pdil5-1		56758	5.36	extracellular	regulation of cellular process; homeostatic process; regulation of biological quality; metabolic process; regulation of biological process; cell redox homeostasis; single-organism cellular process; single-organism process; cellular homeostasis; cellular process; biological regulation;	cell;	isomerase activity; catalytic activity;	K09584	PDIA6; protein disulfide-isomerase A6 [EC:5.3.4.1]	osa04141 Protein processing in endoplasmic reticulum - Oryza sativa japonica (Japanese rice) (RefSeq);	IPR005788; IPR013766; IPR012336;	Disulphide isomerase; Thioredoxin domain; Thioredoxin-like fold;	[O]	KOG0191	Thioredoxin/protein disulfide isomerase
E2F3W4	40S ribosomal protein S15a	E2F3W4		17588	9.9	cytosol	cellular protein metabolic process; biosynthetic process; primary metabolic process; cellular metabolic process; organic substance biosynthetic process; cellular biosynthetic process; organic substance metabolic process; metabolic process; cellular macromolecule biosynthetic process; cellular macromolecule metabolic process; gene expression; macromolecule metabolic process; protein metabolic proc…	ribosome; organelle; intracellular organelle; intracellular non-membrane-bounded organelle; cell part; intracellular; cytoplasm; macromolecular complex; intracellular part; cell; ribonucleoprotein complex; cytoplasmic part; non-membrane-bounded organelle;	structural constituent of ribosome; structural molecule activity;	K02957	RP-S15Ae; small subunit ribosomal protein S15Ae	osa03010 Ribosome - Oryza sativa japonica (Japanese rice) (RefSeq);			[J]	KOG1754	40S ribosomal protein S15/S22
F2VQM4	Nad9	nad9		24773	7.82	nuclear	single-organism process; metabolic process; oxidation-reduction process; single-organism metabolic process;	organelle; intracellular membrane-bounded organelle; intracellular organelle; cell part; intracellular; cytoplasm; intracellular part; membrane-bounded organelle; cell; mitochondrion; cytoplasmic part;	NADH dehydrogenase (quinone) activity; oxidoreductase activity, acting on NAD(P)H; NADH dehydrogenase activity; catalytic activity; oxidoreductase activity, acting on NAD(P)H, quinone or similar compound as acceptor; NADH dehydrogenase (ubiquinone) activity; oxidoreductase activity;	K03936	NDUFS3; NADH dehydrogenase (ubiquinone) Fe-S protein 3 [EC:1.6.5.3 1.6.99.3]	osa01100 Metabolic pathways - Oryza sativa japonica (Japanese rice) (RefSeq); osa00190 Oxidative phosphorylation - Oryza sativa japonica (Japanese rice) (RefSeq);	IPR001268;	NADH:ubiquinone oxidoreductase, 30kDa subunit;	[C]	KOG1713	NADH-ubiquinone oxidoreductase, NDUFS3/30 kDa subunit
F4Y590	Heat shock protein 90	Hsp90.1-B1		98711	4.95	cytosol	protein folding; metabolic process; response to stress; cellular protein metabolic process; cellular macromolecule metabolic process; macromolecule metabolic process; protein metabolic process; response to stimulus; primary metabolic process; cellular process; cellular metabolic process; organic substance metabolic process;		ATP binding; nucleoside phosphate binding; nucleoside binding; ion binding; protein binding; nucleotide binding; organic cyclic compound binding; heterocyclic compound binding; ribonucleoside binding; carbohydrate derivative binding; ribonucleotide binding; binding; purine ribonucleoside binding; anion binding; purine ribonucleotide binding; unfolded protein binding; adenyl ribonucleotide binding…	K04079	htpG; molecular chaperone HtpG	osa04626 Plant-pathogen interaction - Oryza sativa japonica (Japanese rice) (RefSeq); osa04141 Protein processing in endoplasmic reticulum - Oryza sativa japonica (Japanese rice) (RefSeq);	IPR020568; IPR020575; IPR003594;	Ribosomal protein S5 domain 2-type fold; Heat shock protein Hsp90, N-terminal; Histidine kinase-like ATPase, C-terminal domain;	[O]	KOG0019	Molecular chaperone (HSP90 family)
F4Y593	Heat shock protein 90	Hsp90.2-B1		99023	4.98	cytosol	protein folding; metabolic process; response to stress; cellular protein metabolic process; cellular macromolecule metabolic process; macromolecule metabolic process; protein metabolic process; response to stimulus; primary metabolic process; cellular process; cellular metabolic process; organic substance metabolic process;		ATP binding; nucleoside phosphate binding; nucleoside binding; ion binding; protein binding; nucleotide binding; organic cyclic compound binding; heterocyclic compound binding; ribonucleoside binding; carbohydrate derivative binding; ribonucleotide binding; binding; purine ribonucleoside binding; anion binding; purine ribonucleotide binding; unfolded protein binding; adenyl ribonucleotide binding…	K04079	htpG; molecular chaperone HtpG	osa04626 Plant-pathogen interaction - Oryza sativa japonica (Japanese rice) (RefSeq); osa04141 Protein processing in endoplasmic reticulum - Oryza sativa japonica (Japanese rice) (RefSeq);	IPR020575; IPR020568; IPR003594;	Heat shock protein Hsp90, N-terminal; Ribosomal protein S5 domain 2-type fold; Histidine kinase-like ATPase, C-terminal domain;	[O]	KOG0019	Molecular chaperone (HSP90 family)
F4Y594	Heat shock protein 90	Hsp90.2-D1		99005	4.98	cytosol	protein folding; metabolic process; response to stress; cellular protein metabolic process; cellular macromolecule metabolic process; macromolecule metabolic process; protein metabolic process; response to stimulus; primary metabolic process; cellular process; cellular metabolic process; organic substance metabolic process;		ATP binding; nucleoside phosphate binding; nucleoside binding; ion binding; protein binding; nucleotide binding; organic cyclic compound binding; heterocyclic compound binding; ribonucleoside binding; carbohydrate derivative binding; ribonucleotide binding; binding; purine ribonucleoside binding; anion binding; purine ribonucleotide binding; unfolded protein binding; adenyl ribonucleotide binding…	K04079	htpG; molecular chaperone HtpG	osa04626 Plant-pathogen interaction - Oryza sativa japonica (Japanese rice) (RefSeq); osa04141 Protein processing in endoplasmic reticulum - Oryza sativa japonica (Japanese rice) (RefSeq);	IPR020575; IPR020568; IPR003594;	Heat shock protein Hsp90, N-terminal; Ribosomal protein S5 domain 2-type fold; Histidine kinase-like ATPase, C-terminal domain;	[O]	KOG0019	Molecular chaperone (HSP90 family)
F6LAX4	Protein phosphatase 2A structural subunit	F6LAX4		72389	4.95	cytosol			binding;	K03456	PPP2R1; serine/threonine-protein phosphatase 2A regulatory subunit A	osa03015 mRNA surveillance pathway - Oryza sativa japonica (Japanese rice) (RefSeq);	IPR011989; IPR016024;	Armadillo-like helical; Armadillo-type fold;	[T]	KOG0211	Protein phosphatase 2A regulatory subunit A and related proteins
F8RP11	Hsp70-Hsp90 organizing protein	HOP		77946	5.78	mitochondria	cellular component biogenesis; cellular component organization; cellular macromolecular complex assembly; protein complex subunit organization; cellular component assembly; macromolecular complex assembly; chaperone-mediated protein complex assembly; protein complex biogenesis; protein complex assembly; cellular protein complex assembly; cellular component organization or biogenesis; macromolecul…	organelle; intracellular membrane-bounded organelle; intracellular organelle; nucleus; cell part; intracellular; cytoplasm; intracellular part; membrane-bounded organelle; cell;	Hsp90 protein binding; preprotein binding; protein binding; heat shock protein binding; binding;	K09553			IPR006636; IPR011990; IPR013026;	Heat shock chaperonin-binding; Tetratricopeptide-like helical domain; Tetratricopeptide repeat-containing domain;	[O]	KOG0548	Molecular co-chaperone STI1
G0Z6F1	26s proteasome non-ATPase regulatory subunit	G0Z6F1		38659	6	nuclear	cellular component biogenesis; glycolytic process; protein targeting to vacuole; cellular lipid metabolic process; cellular metabolic process; lipoprotein metabolic process; protein transport; fluid transport; metabolic process; N-terminal protein myristoylation; response to topologically incorrect protein; generation of precursor metabolites and energy; lipid modification; macromolecular complex…	intracellular organelle; proteasome complex; cytoplasm; macromolecular complex; intracellular part; cytosol; cell; intracellular membrane-bounded organelle; organelle; nucleus; intracellular; cell part; protein complex; membrane-bounded organelle; cytoplasmic part;	protein binding; binding;	K03030	PSMD14; 26S proteasome regulatory subunit N11	osa03050 Proteasome - Oryza sativa japonica (Japanese rice) (RefSeq);	IPR000555; IPR024969;	JAB1/MPN/MOV34 metalloenzyme domain; Rpn11/EIF3F C-terminal domain;	[O]	KOG1555	26S proteasome regulatory complex, subunit RPN11
G5DFC5	14-3-3 protein	G5DFC5		34420	4.73	plasma membrane			protein domain specific binding; protein binding; binding;	K06630			IPR023410;	14-3-3 domain;	[O]	KOG0841	Multifunctional chaperone (14-3-3 family)
H9NAV6	Superoxide dismutase [Cu-Zn]	H9NAV6		16628	5.7	cytosol	superoxide metabolic process; cellular response to stress; carbohydrate biosynthetic process; response to superoxide; glycolytic process; hexose biosynthetic process; response to oxygen-containing compound; single-organism process; monosaccharide biosynthetic process; biosynthetic process; response to stimulus; cellular metabolic process; organic substance metabolic process; glucose metabolic pro…		superoxide dismutase activity; catalytic activity; oxidoreductase activity, acting on superoxide radicals as acceptor; binding; ion binding; antioxidant activity; cation binding; metal ion binding; oxidoreductase activity;	K04565	SOD1; superoxide dismutase, Cu-Zn family [EC:1.15.1.1]	osa04146 Peroxisome - Oryza sativa japonica (Japanese rice) (RefSeq);	IPR001424;	Superoxide dismutase, copper/zinc binding domain;	[P]	KOG0441	Cu2+/Zn2+ superoxide dismutase SOD1
I3NM23	Lipoxygenase	4K11.1		105200	5.85	cytosol	single-organism biosynthetic process; organic acid biosynthetic process; oxidation-reduction process; small molecule metabolic process; single-organism cellular process; single-organism process; biosynthetic process; cellular lipid metabolic process; fatty acid metabolic process; primary metabolic process; cellular metabolic process; fatty acid biosynthetic process; organic substance biosynthetic…		oxidoreductase activity, acting on single donors with incorporation of molecular oxygen, incorporation of two atoms of oxygen; oxidoreductase activity, acting on single donors with incorporation of molecular oxygen; catalytic activity; binding; dioxygenase activity; ion binding; cation binding; metal ion binding; protein binding; oxidoreductase activity;	K15718	LOX1_5; linoleate 9S-lipoxygenase [EC:1.13.11.58]	osa00591 Linoleic acid metabolism - Oryza sativa japonica (Japanese rice) (RefSeq);	IPR027433; IPR001024; IPR008976; IPR013819;	Lipoxygenase, domain 3; PLAT/LH2 domain; Lipase/lipooxygenase, PLAT/LH2; Lipoxygenase, C-terminal;
I3NM28	Putative eukaryotic peptide chain release factor subunit 1-3	4N5.2		57209	5.43	cytosol	cellular component organization; protein complex subunit organization; cellular protein metabolic process; single-organism cellular process; single-organism process; macromolecular complex disassembly; biosynthetic process; primary metabolic process; cellular metabolic process; organic substance biosynthetic process; cellular biosynthetic process; protein complex disassembly; macromolecular compl…	intracellular part; cell; cell part; intracellular; cytoplasm;	organic cyclic compound binding; translation termination factor activity; heterocyclic compound binding; RNA binding; translation factor activity, nucleic acid binding; binding; nucleic acid binding; translation release factor activity, codon specific; translation release factor activity;	K03265	ETF1; peptide chain release factor subunit 1	osa03015 mRNA surveillance pathway - Oryza sativa japonica (Japanese rice) (RefSeq);	IPR005141; IPR029064; IPR005142; IPR005140; IPR024049;	eRF1 domain 2; 50S ribosomal protein L30e-like; eRF1 domain 3; eRF1 domain 1/Pelota-like; Peptide Chain Release Factor eRF1/aRF1, N-terminal;	[J]	KOG0688	Peptide chain release factor 1 (eRF1)
I3NM51	Putative DEAD-box ATP-dependent RNA helicase	1C14.7		97306	8.92	cytosol	metabolic process;		ATP binding; nucleoside phosphate binding; helicase activity; nucleoside binding; ion binding; hydrolase activity, acting on acid anhydrides; hydrolase activity; nucleotide binding; nucleoside-triphosphatase activity; organic cyclic compound binding; heterocyclic compound binding; ribonucleoside binding; carbohydrate derivative binding; pyrophosphatase activity; catalytic activity; ribonucleotide…	K12858	DDX23; ATP-dependent RNA helicase DDX23/PRP28 [EC:3.6.4.13]	osa03040 Spliceosome - Oryza sativa japonica (Japanese rice) (RefSeq);	IPR011545; IPR014014; IPR014001; IPR027417; IPR001650;	DEAD/DEAH box helicase domain; RNA helicase, DEAD-box type, Q motif; Helicase superfamily 1/2, ATP-binding domain; P-loop containing nucleoside triphosphate hydrolase; Helicase, C-terminal;	[A]	KOG0333	U5 snRNP-like RNA helicase subunit
I6QQ39	Globulin-3A	Glo-3A		70293	8.48	vacuolar membrane	developmental process; single-multicellular organism process; regulation of biological quality; response to stress; response to freezing; response to abiotic stimulus; single-organism process; post-embryonic development; lipid localization; response to stimulus; multicellular organismal process; response to cold; seed germination; single-organism developmental process; response to temperature sti…	plant-type cell wall; cell wall; external encapsulating structure; cell; cell part; cell periphery;	nutrient reservoir activity;				IPR011051; IPR006045; IPR014710;	RmlC-like cupin domain; Cupin 1; RmlC-like jelly roll fold;
L0GED8	14-3-3 protein	14R2		33715	4.83	chloroplast			protein domain specific binding; protein binding; binding;	K06630			IPR023410;	14-3-3 domain;	[O]	KOG0841	Multifunctional chaperone (14-3-3 family)
N0E6R8	DEAD-box ATP-dependent RNA helicase, putative	TAA_ctg0355a.00030		99341	10.12	nuclear	metabolic process;		ATP binding; nucleoside phosphate binding; helicase activity; nucleoside binding; ion binding; hydrolase activity, acting on acid anhydrides; protein binding; hydrolase activity; nucleotide binding; nucleoside-triphosphatase activity; organic cyclic compound binding; heterocyclic compound binding; ribonucleoside binding; carbohydrate derivative binding; pyrophosphatase activity; catalytic activit…	K12823	DDX5; ATP-dependent RNA helicase DDX5/DBP2 [EC:3.6.4.13]	osa03040 Spliceosome - Oryza sativa japonica (Japanese rice) (RefSeq);	IPR011545; IPR014014; IPR001202; IPR014001; IPR027417; IPR001650;	DEAD/DEAH box helicase domain; RNA helicase, DEAD-box type, Q motif; WW domain; Helicase superfamily 1/2, ATP-binding domain; P-loop containing nucleoside triphosphate hydrolase; Helicase, C-terminal;	[A]	KOG0331	ATP-dependent RNA helicase
O64393	Wheatwin-2	PR4B		17402	8.18	chloroplast	cellular response to stress; regulation of biological quality; death; defense response to other organism; single-organism process; response to external biotic stimulus; modification of morphology or physiology of other organism; response to stimulus; response to other organism; innate immune response; response to biotic stimulus; response to external stimulus; killing of cells of other organism; …						IPR009009; IPR001153; IPR014733;	RlpA-like double-psi beta-barrel domain; Barwin; Barwin-like endoglucanase;	[R]	KOG4742	Predicted chitinase
P04464	Calmodulin	P04464		19414	4.1	cytosol			metal ion binding; cation binding; calcium ion binding; binding; ion binding;	K02183	CALM; calmodulin	osa04626 Plant-pathogen interaction - Oryza sativa japonica (Japanese rice) (RefSeq); osa04070 Phosphatidylinositol signaling system - Oryza sativa japonica (Japanese rice) (RefSeq);	IPR002048; IPR011992;	EF-hand domain; EF-hand domain pair;	[T]	KOG0027	Calmodulin and related proteins (EF-Hand superfamily)
P04568	Em protein	EM		11561	5.55	nuclear
P04730	Gamma-gliadin (Fragment)	P04730		28406	9.2	chloroplast			nutrient reservoir activity;				IPR013771; IPR016140;	Bifunctional trypsin/alpha-amylase inhibitor helical domain; Bifunctional inhibitor/plant lipid transfer protein/seed storage helical domain;
P08488	Glutenin, high molecular weight subunit 12	P08488		73515	7.64	extracellular			nutrient reservoir activity;				IPR016140;	Bifunctional inhibitor/plant lipid transfer protein/seed storage helical domain;	[O]	KOG0907	Thioredoxin
P08489	Glutenin, high molecular weight subunit PW212	P08489		91181	5.82	vacuolar membrane			nutrient reservoir activity;				IPR016140;	Bifunctional inhibitor/plant lipid transfer protein/seed storage helical domain;
P12112	ATP synthase subunit alpha, chloroplastic	atpA		60589	6.11	cytosol	nucleoside metabolic process; purine nucleoside metabolic process; purine ribonucleoside monophosphate metabolic process; nucleotide metabolic process; energy coupled proton transmembrane transport, against electrochemical gradient; single-organism process; biosynthetic process; nucleoside biosynthetic process; purine ribonucleoside biosynthetic process; ribonucleoside monophosphate biosynthetic …	membrane; chloroplast thylakoid membrane; chloroplast part; cytoplasm; chloroplast thylakoid; thylakoid membrane; macromolecular complex; intracellular part; cell; organelle part; proton-transporting ATP synthase complex, catalytic core F(1); membrane part; intracellular; cell part; plastid thylakoid membrane; membrane-bounded organelle; plastid; intracellular organelle; intracellular organelle p…	ATPase activity, coupled to transmembrane movement of ions; nucleoside phosphate binding; primary active transmembrane transporter activity; substrate-specific transporter activity; hydrolase activity, acting on acid anhydrides; ATPase activity, coupled to transmembrane movement of ions, rotational mechanism; monovalent inorganic cation transmembrane transporter activity; hydrolase activity; hydr…	K02111	ATPF1A; F-type H+-transporting ATPase subunit alpha [EC:3.6.3.14]	osa01100 Metabolic pathways - Oryza sativa japonica (Japanese rice) (RefSeq); osa00195 Photosynthesis - Oryza sativa japonica (Japanese rice) (RefSeq); osa00190 Oxidative phosphorylation - Oryza sativa japonica (Japanese rice) (RefSeq);	IPR000793; IPR004100; IPR000194; IPR027417; IPR023366;	ATPase, F1/V1/A1 complex, alpha/beta subunit, C-terminal; ATPase, F1 complex alpha/beta subunit, N-terminal domain; ATPase, F1/V1/A1 complex, alpha/beta subunit, nucleotide-binding domain; P-loop containing nucleoside triphosphate hydrolase; ATP synthase subunit alpha-like domain;	[C]	KOG1353	F0F1-type ATP synthase, alpha subunit
P12782	Phosphoglycerate kinase, chloroplastic	P12782		58230	6.58	chloroplast	phosphorylation; carbohydrate biosynthetic process; glycolytic process; single-organism process; biosynthetic process; cellular metabolic process; phosphate-containing compound metabolic process; organic substance metabolic process; pyruvate metabolic process; metabolic process; generation of precursor metabolites and energy; monocarboxylic acid metabolic process; carbon fixation; reductive pento…	organelle; intracellular membrane-bounded organelle; intracellular organelle; cell part; intracellular; cytoplasm; intracellular part; membrane-bounded organelle; cell; plastid; cytoplasmic part; chloroplast;	ATP binding; nucleoside phosphate binding; nucleoside binding; ion binding; nucleotide binding; phosphotransferase activity, carboxyl group as acceptor; organic cyclic compound binding; heterocyclic compound binding; ribonucleoside binding; carbohydrate derivative binding; kinase activity; catalytic activity; ribonucleotide binding; binding; phosphoglycerate kinase activity; purine ribonucleoside…	K00927	PGK; phosphoglycerate kinase [EC:2.7.2.3]	osa01230 Biosynthesis of amino acids - Oryza sativa japonica (Japanese rice) (RefSeq); osa01200 Carbon metabolism - Oryza sativa japonica (Japanese rice) (RefSeq); osa01100 Metabolic pathways - Oryza sativa japonica (Japanese rice) (RefSeq); osa00010 Glycolysis / Gluconeogenesis - Oryza sativa japonica (Japanese rice) (RefSeq); osa01110 Biosynthesis of secondary metabolites - Oryza sativa japonic…	IPR015824; IPR015901;	Phosphoglycerate kinase, N-terminal; Phosphoglycerate kinase, C-terminal;	[G]	KOG1367	3-phosphoglycerate kinase
P12862	ATP synthase subunit alpha, mitochondrial	ATPA		61015	5.7	cytosol	nucleoside metabolic process; purine nucleoside metabolic process; purine ribonucleoside monophosphate metabolic process; nucleotide metabolic process; energy coupled proton transmembrane transport, against electrochemical gradient; single-organism process; biosynthetic process; nucleoside biosynthetic process; purine ribonucleoside biosynthetic process; ribonucleoside monophosphate biosynthetic …	intracellular organelle; membrane; mitochondrial part; organelle membrane; organelle envelope; intracellular organelle part; cytoplasm; macromolecular complex; intracellular part; cell; organelle part; proton-transporting ATP synthase complex; mitochondrion; mitochondrial envelope; intracellular membrane-bounded organelle; organelle; proton-transporting ATP synthase complex, catalytic core F(1); …	ATPase activity, coupled to transmembrane movement of ions; nucleoside phosphate binding; primary active transmembrane transporter activity; substrate-specific transporter activity; hydrolase activity, acting on acid anhydrides; ATPase activity, coupled to transmembrane movement of ions, rotational mechanism; monovalent inorganic cation transmembrane transporter activity; hydrolase activity; hydr…	K02132	ATPeF1A; F-type H+-transporting ATPase subunit alpha	osa01100 Metabolic pathways - Oryza sativa japonica (Japanese rice) (RefSeq); osa00190 Oxidative phosphorylation - Oryza sativa japonica (Japanese rice) (RefSeq);	IPR000793; IPR004100; IPR000194; IPR027417; IPR023366;	ATPase, F1/V1/A1 complex, alpha/beta subunit, C-terminal; ATPase, F1 complex alpha/beta subunit, N-terminal domain; ATPase, F1/V1/A1 complex, alpha/beta subunit, nucleotide-binding domain; P-loop containing nucleoside triphosphate hydrolase; ATP synthase subunit alpha-like domain;	[C]	KOG1353	F0F1-type ATP synthase, alpha subunit
P16347	Endogenous alpha-amylase/subtilisin inhibitor	P16347		21453	6.77	cytosol	regulation of endopeptidase activity; regulation of cellular process; negative regulation of endopeptidase activity; negative regulation of proteolysis; regulation of primary metabolic process; regulation of macromolecule metabolic process; negative regulation of protein processing; negative regulation of biological process; negative regulation of cellular process; negative regulation of cellular…		serine-type endopeptidase inhibitor activity; alpha-amylase inhibitor activity; enzyme regulator activity; peptidase inhibitor activity; peptidase regulator activity; endopeptidase regulator activity; enzyme inhibitor activity; molecular function regulator; endopeptidase inhibitor activity;				IPR011065;	Kunitz inhibitor ST1-like;
P22701	Em protein CS41	EM		12043	5.28	nuclear
P27736	Granule-bound starch synthase 1, chloroplastic/amyloplastic	WAXY		77443	8.25	chloroplast	starch metabolic process; carbohydrate biosynthetic process; cellular glucan metabolic process; single-organism biosynthetic process; polysaccharide biosynthetic process; glucan metabolic process; single-organism cellular process; single-organism process; cellular polysaccharide biosynthetic process; biosynthetic process; carbohydrate metabolic process; primary metabolic process; cellular metabol…	organelle; intracellular membrane-bounded organelle; intracellular organelle; amyloplast; cell part; intracellular; cytoplasm; intracellular part; cell; membrane-bounded organelle; plastid; cytoplasmic part; chloroplast;	NDP-glucose-starch glucosyltransferase activity; transferase activity, transferring hexosyl groups; catalytic activity; UDP-glucosyltransferase activity; glucosyltransferase activity; UDP-glycosyltransferase activity; glycogen (starch) synthase activity; transferase activity, transferring glycosyl groups; starch synthase activity; transferase activity;	K00703	E2.4.1.21; starch synthase [EC:2.4.1.21]	osa01100 Metabolic pathways - Oryza sativa japonica (Japanese rice) (RefSeq); osa00500 Starch and sucrose metabolism - Oryza sativa japonica (Japanese rice) (RefSeq); osa01110 Biosynthesis of secondary metabolites - Oryza sativa japonica (Japanese rice) (RefSeq);	IPR013534; IPR001296;	Starch synthase, catalytic domain; Glycosyl transferase, family 1;
P33432	Puroindoline-A	PINA		18780	8.72	extracellular	response to external stimulus; response to stress; defense response to bacterium; defense response to other organism; defense response; response to external biotic stimulus; response to stimulus; response to other organism; multi-organism process; response to bacterium; response to biotic stimulus;	membrane; extracellular space; extracellular region part; extracellular region;					IPR013771; IPR016140;	Bifunctional trypsin/alpha-amylase inhibitor helical domain; Bifunctional inhibitor/plant lipid transfer protein/seed storage helical domain;
P42755	Em protein H5	EMH5		11658	5.14	nuclear
P93606	Superoxide dismutase	SOD3.2		30096	7.89	mitochondria	superoxide metabolic process; cellular response to stress; cellular response to stimulus; response to superoxide; cellular response to reactive oxygen species; response to stress; cellular response to superoxide; cellular response to oxygen radical; oxidation-reduction process; response to reactive oxygen species; single-organism cellular process; response to oxygen-containing compound; single-or…		superoxide dismutase activity; catalytic activity; oxidoreductase activity, acting on superoxide radicals as acceptor; binding; ion binding; antioxidant activity; cation binding; metal ion binding; oxidoreductase activity;	K04564	SOD2; superoxide dismutase, Fe-Mn family [EC:1.15.1.1]	osa04146 Peroxisome - Oryza sativa japonica (Japanese rice) (RefSeq);	IPR019831; IPR019832;	Manganese/iron superoxide dismutase, N-terminal; Manganese/iron superoxide dismutase, C-terminal;	[P]	KOG0876	Manganese superoxide dismutase
Q0GJJ2	11-beta-hydroxysteroid dehydrogenase-like protein	HSD11BL		42069	6.1	endoplasmic reticulum	single-organism process; metabolic process; oxidation-reduction process; single-organism metabolic process;	intrinsic component of membrane; membrane; integral component of membrane; membrane part;	catalytic activity; oxidoreductase activity;				IPR016040;	NAD(P)-binding domain;	[Q]	KOG1205	Predicted dehydrogenase
Q0Q0I7	Heat shock protein 90	HSP90-2		99486	4.96	cytosol	protein folding; metabolic process; response to stress; cellular protein metabolic process; cellular macromolecule metabolic process; macromolecule metabolic process; protein metabolic process; response to stimulus; primary metabolic process; cellular process; cellular metabolic process; organic substance metabolic process;		ATP binding; nucleoside phosphate binding; nucleoside binding; ion binding; protein binding; nucleotide binding; organic cyclic compound binding; heterocyclic compound binding; ribonucleoside binding; carbohydrate derivative binding; ribonucleotide binding; binding; purine ribonucleoside binding; anion binding; purine ribonucleotide binding; unfolded protein binding; adenyl ribonucleotide binding…	K04079	htpG; molecular chaperone HtpG	osa04626 Plant-pathogen interaction - Oryza sativa japonica (Japanese rice) (RefSeq); osa04141 Protein processing in endoplasmic reticulum - Oryza sativa japonica (Japanese rice) (RefSeq);	IPR020568; IPR020575; IPR003594;	Ribosomal protein S5 domain 2-type fold; Heat shock protein Hsp90, N-terminal; Histidine kinase-like ATPase, C-terminal domain;	[O]	KOG0019	Molecular chaperone (HSP90 family)
Q1ANA7	Uncharacterized protein	Q1ANA7		30597	7.56	Golgi apparatus		intracellular organelle; membrane; endoplasmic reticulum; nuclear outer membrane-endoplasmic reticulum membrane network; bounding membrane of organelle; organelle membrane; cytoplasm; intracellular organelle part; endomembrane system; intrinsic component of membrane; intracellular part; cell; integral component of membrane; organelle part; organelle; intracellular membrane-bounded organelle; endo…					IPR008962; IPR000535;	PapD-like; MSP domain;	[U]	KOG0439	VAMP-associated protein involved in inositol metabolism
Q1W693	Calcium-dependent protein kinase	CPK1C		68819	5.63	chloroplast	phosphorylation; cellular protein metabolic process; primary metabolic process; cellular metabolic process; phosphate-containing compound metabolic process; organic substance metabolic process; metabolic process; protein phosphorylation; phosphorus metabolic process; cellular macromolecule metabolic process; cellular protein modification process; protein metabolic process; macromolecule metabolic…		ATP binding; nucleoside phosphate binding; phosphotransferase activity, alcohol group as acceptor; nucleoside binding; ion binding; protein kinase activity; nucleotide binding; organic cyclic compound binding; heterocyclic compound binding; ribonucleoside binding; carbohydrate derivative binding; kinase activity; catalytic activity; ribonucleotide binding; binding; purine ribonucleoside binding; …	K13412	CPK; calcium-dependent protein kinase [EC:2.7.11.1]	osa04626 Plant-pathogen interaction - Oryza sativa japonica (Japanese rice) (RefSeq);	IPR000719; IPR002290; IPR002048; IPR011992; IPR011009;	Protein kinase domain; Serine/threonine/dual specificity protein kinase, catalytic domain; EF-hand domain; EF-hand domain pair; Protein kinase-like domain;	[T]	KOG0032	Ca2+/calmodulin-dependent protein kinase, EF-Hand protein superfamily
Q1XHC6	Multidomain cystatin	TaMDC1		31172	6.37	chloroplast	regulation of endopeptidase activity; regulation of cellular process; negative regulation of endopeptidase activity; negative regulation of proteolysis; regulation of primary metabolic process; regulation of macromolecule metabolic process; negative regulation of protein processing; negative regulation of biological process; negative regulation of cellular process; negative regulation of cellular…		endopeptidase regulator activity; molecular function regulator; enzyme inhibitor activity; enzyme regulator activity; endopeptidase inhibitor activity; cysteine-type endopeptidase inhibitor activity; peptidase inhibitor activity; peptidase regulator activity;				IPR020381; IPR000010;	Proteinase inhibitor I25, cystatin, conserved region; Proteinase inhibitor I25, cystatin;
Q2L9B8	Uncharacterized protein	VATE		31975	6.38	cytosol	ion transmembrane transport; cation transmembrane transport; inorganic ion transmembrane transport; single-organism cellular process; energy coupled proton transmembrane transport, against electrochemical gradient; single-organism process; hydrogen transport; proton transport; establishment of localization; transport; transmembrane transport; single-organism localization; cation transport; ion tr…	macromolecular complex; membrane; proton-transporting two-sector ATPase complex, catalytic domain; protein complex; membrane part; proton-transporting two-sector ATPase complex;	active transmembrane transporter activity; ATPase activity, coupled to transmembrane movement of ions; ion transmembrane transporter activity; primary active transmembrane transporter activity; ATPase activity, coupled to transmembrane movement of ions, rotational mechanism; hydrolase activity, acting on acid anhydrides; substrate-specific transporter activity; monovalent inorganic cation transme…	K02150	ATPeV1E; V-type H+-transporting ATPase subunit E	osa01100 Metabolic pathways - Oryza sativa japonica (Japanese rice) (RefSeq); osa04145 Phagosome - Oryza sativa japonica (Japanese rice) (RefSeq); osa00190 Oxidative phosphorylation - Oryza sativa japonica (Japanese rice) (RefSeq);			[C]	KOG1664	Vacuolar H+-ATPase V1 sector, subunit E
Q2PCD2	Type 1 non specific lipid transfer protein	ltp9.7b		13610	8.89	chloroplast	transport; lipid transport; single-organism localization; single-organism process; lipid localization; organic substance transport; macromolecule localization; localization; single-organism transport; establishment of localization;		lipid binding; binding;				IPR016140;	Bifunctional inhibitor/plant lipid transfer protein/seed storage helical domain;
Q3S4I1	Eukaryotic translation initiation factor 5A1	Q3S4I1		21476	5.7	cytosol	regulation of cellular process; positive regulation of cellular protein metabolic process; regulation of macromolecule metabolic process; posttranscriptional regulation of gene expression; positive regulation of protein complex disassembly; regulation of translational termination; positive regulation of biosynthetic process; cellular protein metabolic process; biosynthetic process; translational …		organic cyclic compound binding; heterocyclic compound binding; ribosome binding; RNA binding; translation factor activity, nucleic acid binding; translation elongation factor activity; binding; nucleic acid binding; macromolecular complex binding; translation initiation factor activity; ribonucleoprotein complex binding;	K03263			IPR008991; IPR012340; IPR014722; IPR020189;	Translation protein SH3-like domain; Nucleic acid-binding, OB-fold; Ribosomal protein L2 domain 2; Translation elongation factor, IF5A C-terminal;	[J]	KOG3271	Translation initiation factor 5A (eIF-5A)
Q43654	Starch synthase 1, chloroplastic/amyloplastic	WSSI-2		77545	5.83	chloroplast	starch metabolic process; carbohydrate biosynthetic process; cellular glucan metabolic process; single-organism biosynthetic process; polysaccharide biosynthetic process; glucan metabolic process; single-organism cellular process; single-organism process; cellular polysaccharide biosynthetic process; biosynthetic process; carbohydrate metabolic process; primary metabolic process; cellular metabol…	organelle; intracellular membrane-bounded organelle; intracellular organelle; amyloplast; cell part; intracellular; cytoplasm; intracellular part; cell; membrane-bounded organelle; plastid; cytoplasmic part; chloroplast;	alpha-1,4-glucan synthase activity; transferase activity, transferring hexosyl groups; catalytic activity; UDP-glucosyltransferase activity; UDP-glycosyltransferase activity; glucosyltransferase activity; glycogen (starch) synthase activity; transferase activity, transferring glycosyl groups; starch synthase activity; transferase activity;	K00703	E2.4.1.21; starch synthase [EC:2.4.1.21]	osa01100 Metabolic pathways - Oryza sativa japonica (Japanese rice) (RefSeq); osa00500 Starch and sucrose metabolism - Oryza sativa japonica (Japanese rice) (RefSeq); osa01110 Biosynthesis of secondary metabolites - Oryza sativa japonica (Japanese rice) (RefSeq);	IPR013534; IPR001296;	Starch synthase, catalytic domain; Glycosyl transferase, family 1;
Q4W6G2	Uncharacterized protein	Xip-III		37220	7.14	chloroplast	cell wall macromolecule metabolic process; primary metabolic process; carbohydrate metabolic process; polysaccharide catabolic process; cellular metabolic process; xylan metabolic process; hemicellulose metabolic process; carbohydrate catabolic process; organic substance metabolic process; cell wall organization or biogenesis; xylan catabolic process; organic substance catabolic process; metaboli…		hydrolase activity, hydrolyzing O-glycosyl compounds; hydrolase activity; catalytic activity; hydrolase activity, acting on glycosyl bonds;				IPR001223; IPR017853; IPR013781;	Glycoside hydrolase, family 18, catalytic domain; Glycoside hydrolase superfamily; Glycoside hydrolase, catalytic domain;	[M]	KOG4701	Chitinase
Q5I5K7	Small GTP-binding protein	rab2		26155	6.9	nuclear	regulation of cellular process; single organism signaling; cellular component organization; intracellular transport; establishment of protein localization to organelle; cellular developmental process; cellular component morphogenesis; Golgi vesicle transport; single-organism process; nuclear transport; protein targeting to vacuole; response to stimulus; protein transport; establishment of localiz…	organelle; intracellular membrane-bounded organelle; intracellular organelle; membrane; intracellular; cell part; cytoplasm; vacuole; intracellular part; membrane-bounded organelle; cell; cytoplasmic part;	nucleoside phosphate binding; nucleoside binding; ion binding; hydrolase activity, acting on acid anhydrides; hydrolase activity; nucleotide binding; nucleoside-triphosphatase activity; organic cyclic compound binding; heterocyclic compound binding; ribonucleoside binding; carbohydrate derivative binding; pyrophosphatase activity; catalytic activity; ribonucleotide binding; binding; purine ribonu…	K07877			IPR005225; IPR027417;	Small GTP-binding protein domain; P-loop containing nucleoside triphosphate hydrolase;	[U]	KOG0098	GTPase Rab2, small G protein superfamily
Q5I7K2	Ribosomal protein S7	Q5I7K2		27112	9.79	cytosol	cellular protein metabolic process; biosynthetic process; primary metabolic process; cellular metabolic process; organic substance biosynthetic process; cellular biosynthetic process; organic substance metabolic process; metabolic process; cellular macromolecule biosynthetic process; cellular macromolecule metabolic process; gene expression; macromolecule metabolic process; protein metabolic proc…	ribosome; organelle; intracellular organelle; intracellular non-membrane-bounded organelle; cell part; intracellular; cytoplasm; macromolecular complex; intracellular part; cell; ribonucleoprotein complex; cytoplasmic part; non-membrane-bounded organelle;	structural constituent of ribosome; structural molecule activity;	K02993	RP-S7e; small subunit ribosomal protein S7e	osa03010 Ribosome - Oryza sativa japonica (Japanese rice) (RefSeq);			[J]	KOG3320	40S ribosomal protein S7
Q5I7K4	Ribosomal protein L17	Q5I7K4		18843	10.48	cytosol	cellular protein metabolic process; biosynthetic process; primary metabolic process; cellular metabolic process; organic substance biosynthetic process; cellular biosynthetic process; organic substance metabolic process; metabolic process; cellular macromolecule biosynthetic process; cellular macromolecule metabolic process; gene expression; macromolecule metabolic process; protein metabolic proc…	ribosome; organelle; intracellular organelle; intracellular non-membrane-bounded organelle; cell part; intracellular; cytoplasm; macromolecular complex; intracellular part; cell; ribonucleoprotein complex; cytoplasmic part; non-membrane-bounded organelle;	structural constituent of ribosome; structural molecule activity;	K02894	RP-L23e; large subunit ribosomal protein L23e	osa03010 Ribosome - Oryza sativa japonica (Japanese rice) (RefSeq);	IPR023571;	Ribosomal protein L14 domain;	[J]	KOG0901	60S ribosomal protein L14/L17/L23
Q5I7L1	Ribosomal protein L13a	Q5I7L1		29014	10.39	cytosol	cellular protein metabolic process; biosynthetic process; primary metabolic process; cellular metabolic process; organic substance biosynthetic process; cellular biosynthetic process; organic substance metabolic process; metabolic process; cellular macromolecule biosynthetic process; cellular macromolecule metabolic process; gene expression; macromolecule metabolic process; protein metabolic proc…	ribosome; intracellular organelle; intracellular non-membrane-bounded organelle; intracellular organelle part; cytoplasm; macromolecular complex; intracellular part; cell; organelle part; non-membrane-bounded organelle; organelle; large ribosomal subunit; intracellular; cell part; ribosomal subunit; ribonucleoprotein complex; cytoplasmic part;	structural constituent of ribosome; structural molecule activity;	K02872	RP-L13Ae; large subunit ribosomal protein L13Ae	osa03010 Ribosome - Oryza sativa japonica (Japanese rice) (RefSeq);	IPR023564;	Ribosomal protein L13 domain;	[J]	KOG3204	60S ribosomal protein L13a
Q5I7L3	Ribosomal protein	Q5I7L3		32505	9.99	cytosol	cellular protein metabolic process; biosynthetic process; primary metabolic process; cellular metabolic process; organic substance biosynthetic process; cellular biosynthetic process; organic substance metabolic process; metabolic process; cellular macromolecule biosynthetic process; cellular macromolecule metabolic process; gene expression; macromolecule metabolic process; protein metabolic proc…	ribosome; intracellular organelle; intracellular non-membrane-bounded organelle; intracellular organelle part; cytoplasm; macromolecular complex; intracellular part; cell; organelle part; non-membrane-bounded organelle; organelle; large ribosomal subunit; intracellular; cell part; ribosomal subunit; ribonucleoprotein complex; cytoplasmic part;	organic cyclic compound binding; heterocyclic compound binding; RNA binding; binding; nucleic acid binding; structural molecule activity; structural constituent of ribosome;	K02865	RP-L10Ae; large subunit ribosomal protein L10Ae	osa03010 Ribosome - Oryza sativa japonica (Japanese rice) (RefSeq);	IPR023674; IPR016095; IPR016094;	Ribosomal protein L1-like; Ribosomal protein L1, 3-layer alpha/beta-sandwich; Ribosomal protein L1, 2-layer alpha/beta-sandwich;	[J]	KOG1570	60S ribosomal protein L10A
Q6W8Q2	1-Cys peroxiredoxin PER1	PER1		28991	6.08	cytosol	reproduction; single-multicellular organism process; response to acid chemical; reproductive process; response to abiotic stimulus; response to oxygen-containing compound; seed development; single-organism process; post-embryonic development; maintenance of dormancy; response to stimulus; metabolic process; response to water; seed maturation; single organism reproductive process; response to inor…	organelle; intracellular membrane-bounded organelle; intracellular organelle; nucleus; cell part; intracellular; intracellular part; membrane-bounded organelle; cell;	catalytic activity; thioredoxin peroxidase activity; peroxiredoxin activity; antioxidant activity; peroxidase activity; oxidoreductase activity; oxidoreductase activity, acting on peroxide as acceptor;	K11188	PRDX6; peroxiredoxin 6, 1-Cys peroxiredoxin [EC:1.11.1.7 1.11.1.15 3.1.1.-]	osa01100 Metabolic pathways - Oryza sativa japonica (Japanese rice) (RefSeq); osa00940 Phenylpropanoid biosynthesis - Oryza sativa japonica (Japanese rice) (RefSeq); osa01110 Biosynthesis of secondary metabolites - Oryza sativa japonica (Japanese rice) (RefSeq);	IPR019479; IPR000866; IPR012336;	Peroxiredoxin, C-terminal; Alkyl hydroperoxide reductase subunit C/ Thiol specific antioxidant; Thioredoxin-like fold;
Q7FT21	Thioredoxin	Q7FT21		16376	5.12	cytosol	regulation of cellular process; regulation of biological quality; oxidation-reduction process; cell redox homeostasis; small molecule metabolic process; single-organism cellular process; cellular homeostasis; ether metabolic process; single-organism process; organic substance metabolic process; homeostatic process; metabolic process; regulation of biological process; single-organism metabolic pro…	cell;	protein disulfide oxidoreductase activity; oxidoreductase activity, acting on a sulfur group of donors; disulfide oxidoreductase activity; catalytic activity; oxidoreductase activity;	K03671			IPR013766; IPR012336;	Thioredoxin domain; Thioredoxin-like fold;	[O]	KOG0907	Thioredoxin
Q8GZB0	Non-specific lipid-transfer protein	LTP1500		13622	8.72	extracellular	transport; lipid transport; single-organism localization; single-organism process; lipid localization; organic substance transport; macromolecule localization; localization; single-organism transport; establishment of localization;		lipid binding; binding;				IPR016140;	Bifunctional inhibitor/plant lipid transfer protein/seed storage helical domain;
Q8LRU5	HMG-I/Y protein HMGa	HMGa		24810	10.43	nuclear	cellular component biogenesis; regulation of cellular process; cellular component organization; nucleosome organization; regulation of macromolecule metabolic process; regulation of nucleobase-containing compound metabolic process; regulation of RNA biosynthetic process; DNA packaging; nucleosome assembly; cellular component assembly; macromolecular complex assembly; regulation of biosynthetic pr…	intracellular organelle; intracellular non-membrane-bounded organelle; intracellular organelle part; macromolecular complex; intracellular part; cell; organelle part; DNA bending complex; nucleosome; chromosomal part; non-membrane-bounded organelle; intracellular membrane-bounded organelle; organelle; nucleus; chromatin; intracellular; cell part; chromosome; protein complex; membrane-bounded orga…	organic cyclic compound binding; heterocyclic compound binding; DNA binding; binding; nucleic acid binding;				IPR011991; IPR005818;	Winged helix-turn-helix DNA-binding domain; Linker histone H1/H5, domain H15;
Q93W25	Peptidyl-prolyl cis-trans isomerase	CyP3		21929	8.53	cytosol	cellular protein metabolic process; protein peptidyl-prolyl isomerization; peptidyl-proline modification; primary metabolic process; cellular metabolic process; organic substance metabolic process; protein folding; peptidyl-amino acid modification; metabolic process; cellular macromolecule metabolic process; cellular protein modification process; protein metabolic process; macromolecule metabolic…		peptidyl-prolyl cis-trans isomerase activity; isomerase activity; catalytic activity; cis-trans isomerase activity;	K01802			IPR002130; IPR029000;	Cyclophilin-type peptidyl-prolyl cis-trans isomerase domain; Cyclophilin-like domain;	[O]	KOG0865	Cyclophilin type peptidyl-prolyl cis-trans isomerase
Q93XQ7	Protein disulfide isomerase	PDI3		68108	4.96	endoplasmic reticulum	regulation of cellular process; regulation of biological quality; cell redox homeostasis; single-organism cellular process; cellular protein metabolic process; single-organism process; cellular homeostasis; primary metabolic process; cellular metabolic process; organic substance metabolic process; protein folding; homeostatic process; metabolic process; regulation of biological process; cellular …	organelle; intracellular membrane-bounded organelle; intracellular organelle; endoplasmic reticulum; cell part; intracellular; cytoplasm; endomembrane system; intracellular part; membrane-bounded organelle; cell; cytoplasmic part;	intramolecular oxidoreductase activity, transposing S-S bonds; intramolecular oxidoreductase activity; isomerase activity; protein disulfide isomerase activity; catalytic activity;	K09580	PDIA1; protein disulfide-isomerase A1 [EC:5.3.4.1]	osa04141 Protein processing in endoplasmic reticulum - Oryza sativa japonica (Japanese rice) (RefSeq);	IPR005788; IPR013766; IPR012336;	Disulphide isomerase; Thioredoxin domain; Thioredoxin-like fold;	[O]	KOG0190	Protein disulfide isomerase (prolyl 4-hydroxylase beta subunit)
Q93XQ8	Protein disulfide isomerase	PDI2		68149	5.03	endoplasmic reticulum	regulation of cellular process; regulation of biological quality; cell redox homeostasis; single-organism cellular process; cellular protein metabolic process; single-organism process; cellular homeostasis; primary metabolic process; cellular metabolic process; organic substance metabolic process; protein folding; homeostatic process; metabolic process; regulation of biological process; cellular …	organelle; intracellular membrane-bounded organelle; intracellular organelle; endoplasmic reticulum; cell part; intracellular; cytoplasm; endomembrane system; intracellular part; membrane-bounded organelle; cell; cytoplasmic part;	intramolecular oxidoreductase activity, transposing S-S bonds; intramolecular oxidoreductase activity; isomerase activity; protein disulfide isomerase activity; catalytic activity;	K09580	PDIA1; protein disulfide-isomerase A1 [EC:5.3.4.1]	osa04141 Protein processing in endoplasmic reticulum - Oryza sativa japonica (Japanese rice) (RefSeq);	IPR005788; IPR013766; IPR012336;	Disulphide isomerase; Thioredoxin domain; Thioredoxin-like fold;	[O]	KOG0190	Protein disulfide isomerase (prolyl 4-hydroxylase beta subunit)
Q9FXQ9	TaWIN1	TaWIN1		33386	4.75	chloroplast			protein domain specific binding; protein binding; binding;	K06630			IPR023410;	14-3-3 domain;	[O]	KOG0841	Multifunctional chaperone (14-3-3 family)
Q9SP56	Glutathione S-transferase	GST1		27276	5.79	cytosol	metabolic process;		protein binding; transferase activity; catalytic activity; binding;	K00799	GST; glutathione S-transferase [EC:2.5.1.18]	osa00480 Glutathione metabolism - Oryza sativa japonica (Japanese rice) (RefSeq);	IPR010987; IPR004046; IPR012336; IPR004045;	Glutathione S-transferase, C-terminal-like; Glutathione S-transferase, C-terminal; Thioredoxin-like fold; Glutathione S-transferase, N-terminal;	[O]	KOG0867	Glutathione S-transferase
Q9ZR70	Em protein	Em-D1		11616	5.57	nuclear
U5HTD8	Ribosomal protein S20	rps20		17648	9.48	chloroplast	cellular protein metabolic process; biosynthetic process; primary metabolic process; cellular metabolic process; organic substance biosynthetic process; cellular biosynthetic process; organic substance metabolic process; metabolic process; cellular macromolecule biosynthetic process; cellular macromolecule metabolic process; gene expression; macromolecule metabolic process; protein metabolic proc…	ribosome; intracellular organelle; intracellular non-membrane-bounded organelle; small ribosomal subunit; intracellular organelle part; cytoplasm; macromolecular complex; intracellular part; cell; organelle part; non-membrane-bounded organelle; organelle; ribosomal subunit; intracellular; cell part; ribonucleoprotein complex; cytoplasmic part;	structural constituent of ribosome; structural molecule activity;	K02969	RP-S20e; small subunit ribosomal protein S20e	osa03010 Ribosome - Oryza sativa japonica (Japanese rice) (RefSeq);	IPR027486;	Ribosomal protein S10 domain;	[J]	KOG0900	40S ribosomal protein S20
U5HTF2	Eukaryotic translation initiation factor 3 subunit G	eIF3g		35980	6.55	chloroplast	regulation of cellular process; cellular component biogenesis; cellular component organization; ribonucleoprotein complex biogenesis; ribonucleoprotein complex assembly; regulation of macromolecule metabolic process; posttranscriptional regulation of gene expression; cellular protein metabolic process; biosynthetic process; cellular metabolic process; organic substance metabolic process; metaboli…	cell part; intracellular; translation preinitiation complex; cytoplasm; macromolecular complex; eukaryotic 43S preinitiation complex; intracellular part; protein complex; ribonucleoprotein complex; cell; eukaryotic 48S preinitiation complex; eukaryotic translation initiation factor 3 complex; cytoplasmic part;	RNA binding; nucleoside phosphate binding; ion binding; translation initiation factor activity; nucleotide binding; zinc ion binding; heterocyclic compound binding; organic cyclic compound binding; translation factor activity, nucleic acid binding; transition metal ion binding; binding; nucleic acid binding; metal ion binding; cation binding; small molecule binding;	K03248	EIF3G; translation initiation factor 3 subunit G	osa03013 RNA transport - Oryza sativa japonica (Japanese rice) (RefSeq);	IPR000504; IPR024675; IPR012677;	RNA recognition motif domain; Eukaryotic translation initiation factor 3 subunit G, N-terminal; Nucleotide-binding alpha-beta plait domain;	[J]	KOG0122	Translation initiation factor 3, subunit g (eIF-3g)
W4ZLP9	Uncharacterized protein	W4ZLP9		29690	4.69	mitochondria	transport; intracellular transport; establishment of localization in cell; localization; establishment of localization; cellular localization;	cell; intracellular; cell part;		K15306			IPR000156; IPR011993;	Ran binding domain; Pleckstrin homology-like domain;	[U]	KOG0864	Ran-binding protein RANBP1 and related RanBD domain proteins
W4ZLQ8	Uncharacterized protein	W4ZLQ8		54715	7.14	cytosol	proteolysis; metabolic process; macromolecule metabolic process; protein metabolic process; primary metabolic process; organic substance metabolic process;		peptidase activity; exopeptidase activity; catalytic activity; metalloexopeptidase activity; peptidase activity, acting on L-amino acid peptides; hydrolase activity; aminopeptidase activity; metallopeptidase activity;				IPR011991; IPR000994;	Winged helix-turn-helix DNA-binding domain; Peptidase M24, structural domain;	[R]	KOG2776	Metallopeptidase
W4ZLT1	Uncharacterized protein	W4ZLT1		25238	4.29	mitochondria	response to oxygen-containing compound; response to nitrogen compound; response to endogenous stimulus; response to chitin; response to organonitrogen compound; response to organic substance; response to chemical; response to stimulus;		transition metal ion binding; binding; ion binding; cation binding; metal ion binding; protein binding; zinc ion binding;				IPR001841; IPR013083;	Zinc finger, RING-type; Zinc finger, RING/FYVE/PHD-type;	[O]	KOG0800	FOG: Predicted E3 ubiquitin ligase
W4ZM52	Uncharacterized protein	W4ZM52		43360	5.8	chloroplast	cellular response to stress; cellular aromatic compound metabolic process; response to abiotic stimulus; DNA metabolic process; single-organism process; response to stimulus; cellular metabolic process; organic substance metabolic process; metabolic process; heterocycle metabolic process; nucleobase-containing compound metabolic process; response to radiation; cellular nitrogen compound metabolic…	organelle; intracellular membrane-bounded organelle; intracellular organelle; nucleus; cell part; intracellular; cytoplasm; intracellular part; cytosol; membrane-bounded organelle; cell; cytoplasmic part;	isomerase activity; catalytic activity;				IPR011051; IPR013096; IPR014710;	RmlC-like cupin domain; Cupin 2, conserved barrel; RmlC-like jelly roll fold;
W4ZM65	Nucleoside diphosphate kinase	W4ZM65		29894	8.77	chloroplast	purine nucleoside metabolic process; nucleoside metabolic process; pyrimidine ribonucleoside biosynthetic process; nucleoside diphosphate phosphorylation; pyrimidine nucleoside triphosphate metabolic process; nucleotide metabolic process; single-organism process; purine ribonucleoside biosynthetic process; biosynthetic process; nucleoside biosynthetic process; nucleotide phosphorylation; CTP meta…		ATP binding; nucleoside phosphate binding; nucleoside diphosphate kinase activity; nucleobase-containing compound kinase activity; nucleoside binding; ion binding; nucleotide binding; phosphotransferase activity, phosphate group as acceptor; organic cyclic compound binding; heterocyclic compound binding; ribonucleoside binding; carbohydrate derivative binding; kinase activity; catalytic activity;…	K00940	ndk; nucleoside-diphosphate kinase [EC:2.7.4.6]	osa01100 Metabolic pathways - Oryza sativa japonica (Japanese rice) (RefSeq); osa00240 Pyrimidine metabolism - Oryza sativa japonica (Japanese rice) (RefSeq); osa00230 Purine metabolism - Oryza sativa japonica (Japanese rice) (RefSeq); osa01110 Biosynthesis of secondary metabolites - Oryza sativa japonica (Japanese rice) (RefSeq);			[F]	KOG0888	Nucleoside diphosphate kinase
W4ZME7	Uncharacterized protein	W4ZME7		141273	5.51	chloroplast			binding;				IPR016024;	Armadillo-type fold;	[YU]	KOG4541	Nuclear transport receptor exportin 4 (importin beta superfamily)
W4ZMG9	Uncharacterized protein	W4ZMG9		72076	5.91	nuclear			protein binding; binding;	K12200	PDCD6IP; programmed cell death 6-interacting protein	osa04144 Endocytosis - Oryza sativa japonica (Japanese rice) (RefSeq);	IPR025304; IPR004328;	ALIX V-shaped domain; BRO1 domain;	[R]	KOG2220	Predicted signal transduction protein
W4ZMK6	Uncharacterized protein	W4ZMK6		19992	7.15	mitochondria							IPR010259;	Peptidase S8 propeptide/proteinase inhibitor I9;
W4ZMM8	Coatomer subunit gamma	W4ZMM8		111072	5.03	chloroplast	intracellular transport; vesicle-mediated transport; organic substance transport; protein transport; cellular localization; establishment of localization; transport; establishment of protein localization; cellular macromolecule localization; establishment of localization in cell; intracellular protein transport; localization; cellular protein localization; macromolecule localization; protein loca…	membrane; cytoplasmic vesicle; organelle membrane; membrane-bounded vesicle; cytoplasmic membrane-bounded vesicle; COPI-coated vesicle; cytoplasm; vesicle; Golgi-associated vesicle membrane; cytoplasmic vesicle part; macromolecular complex; intracellular part; vesicle coat; cell; COPI-coated vesicle membrane; organelle part; coated vesicle membrane; COPI vesicle coat; intracellular; cell part; me…	structural molecule activity; binding;	K17267			IPR013040; IPR011989; IPR016024; IPR009028; IPR015873; IPR002553; IPR013041;	Coatomer, gamma subunit, appendage, Ig-like subdomain; Armadillo-like helical; Armadillo-type fold; Coatomer/calthrin adaptor appendage, C-terminal subdomain; Clathrin alpha-adaptin/coatomer adaptor, appendage, C-terminal subdomain; Clathrin/coatomer adaptor, adaptin-like, N-terminal; Coatomer/clathrin adaptor appendage, Ig-like subdomain;	[U]	KOG1078	Vesicle coat complex COPI, gamma subunit
W4ZMP2	Uncharacterized protein	W4ZMP2		38197	6.07	vacuolar membrane	single-organism process; metabolic process; oxidation-reduction process; single-organism metabolic process;		vitamin binding; iron ion binding; L-ascorbic acid binding; ion binding; organic acid binding; oxidoreductase activity, acting on paired donors, with incorporation or reduction of molecular oxygen; monosaccharide binding; oxidoreductase activity, acting on paired donors, with incorporation or reduction of molecular oxygen, 2-oxoglutarate as one donor, and incorporation of one atom each of oxygen …	K00472	E1.14.11.2; prolyl 4-hydroxylase [EC:1.14.11.2]	osa01100 Metabolic pathways - Oryza sativa japonica (Japanese rice) (RefSeq); osa00330 Arginine and proline metabolism - Oryza sativa japonica (Japanese rice) (RefSeq);	IPR006620; IPR005123; IPR003582;	Prolyl 4-hydroxylase, alpha subunit; Oxoglutarate/iron-dependent dioxygenase; ShKT domain;	[E]	KOG1591	Prolyl 4-hydroxylase alpha subunit
W4ZMQ4	Uncharacterized protein	W4ZMQ4		22857	8.56	chloroplast	reproductive process; alcohol metabolic process; positive regulation of biosynthetic process; single-organism process; biosynthetic process; cellular metabolic process; phosphate-containing compound metabolic process; regulation of RNA biosynthetic process; metabolic process; positive regulation of metabolic process; positive regulation of nitrogen compound metabolic process; seed maturation; sin…
W4ZMT6	Uncharacterized protein (Fragment)	W4ZMT6		35981	5	chloroplast			organic cyclic compound binding; heterocyclic compound binding; heme binding; tetrapyrrole binding; binding;	K17278			IPR001199;	Cytochrome b5-like heme/steroid binding domain;	[R]	KOG1110	Putative steroid membrane receptor Hpr6.6/25-Dx
W4ZMT7	Uncharacterized protein	W4ZMT7		32745	5.81	cytosol	nitrogen compound metabolic process; metabolic process;		pyrophosphatase activity; transition metal ion binding; catalytic activity; binding; GTPase activity; ion binding; hydrolase activity, acting on acid anhydrides; metal ion binding; cation binding; hydrolase activity; nucleoside-triphosphatase activity; hydrolase activity, acting on acid anhydrides, in phosphorus-containing anhydrides; nickel cation binding;	K03189			IPR027417; IPR003495;	P-loop containing nucleoside triphosphate hydrolase; CobW/HypB/UreG domain;
W4ZN54	Uncharacterized protein (Fragment)	W4ZN54		83728	8.74	nuclear	nucleotide biosynthetic process; cellular aromatic compound metabolic process; nucleotide metabolic process; single-organism process; biosynthetic process; organonitrogen compound biosynthetic process; cellular metabolic process; phosphate-containing compound metabolic process; organic substance metabolic process; metabolic process; heterocycle metabolic process; aromatic compound biosynthetic pr…		hydrolase activity, acting on carbon-nitrogen (but not peptide) bonds, in cyclic amidines; phosphoribosylaminoimidazolecarboxamide formyltransferase activity; catalytic activity; transferase activity, transferring one-carbon groups; hydrolase activity; cyclohydrolase activity; hydroxymethyl-, formyl- and related transferase activity; transferase activity; hydrolase activity, acting on carbon-nitr…	K00602	purH; phosphoribosylaminoimidazolecarboxamide formyltransferase / IMP cyclohydrolase [EC:2.1.2.3 3.5.4.10]	osa00670 One carbon pool by folate - Oryza sativa japonica (Japanese rice) (RefSeq); osa01100 Metabolic pathways - Oryza sativa japonica (Japanese rice) (RefSeq); osa00230 Purine metabolism - Oryza sativa japonica (Japanese rice) (RefSeq); osa01110 Biosynthesis of secondary metabolites - Oryza sativa japonica (Japanese rice) (RefSeq);	IPR016193; IPR024051; IPR011607;	Cytidine deaminase-like; AICAR transformylase domain; Methylglyoxal synthase-like domain;	[F]	KOG2555	AICAR transformylase/IMP cyclohydrolase/methylglyoxal synthase
W4ZN68	Uncharacterized protein	W4ZN68		30287	8.81	nuclear									[S]	KOG4744	Uncharacterized conserved protein
W4ZN85	Uncharacterized protein (Fragment)	W4ZN85		55027	11.32	chloroplast	cellular protein metabolic process; biosynthetic process; primary metabolic process; cellular metabolic process; organic substance biosynthetic process; cellular biosynthetic process; organic substance metabolic process; metabolic process; cellular macromolecule biosynthetic process; cellular macromolecule metabolic process; gene expression; macromolecule metabolic process; protein metabolic proc…	ribosome; organelle; intracellular organelle; intracellular non-membrane-bounded organelle; cell part; intracellular; cytoplasm; macromolecular complex; intracellular part; cell; ribonucleoprotein complex; cytoplasmic part; non-membrane-bounded organelle;	structural constituent of ribosome; structural molecule activity;	K02930	RP-L4e; large subunit ribosomal protein L4e	osa03010 Ribosome - Oryza sativa japonica (Japanese rice) (RefSeq);	IPR023574; IPR025755;	Ribosomal protein L4 domain; 60S ribosomal protein L4, C-terminal domain;	[A]	KOG1475	Ribosomal protein RPL1/RPL2/RL4L4
W4ZNA6	DNA ligase (Fragment)	W4ZNA6		78769	6.64	nuclear	cellular response to stress; DNA ligation; DNA replication; cellular aromatic compound metabolic process; DNA metabolic process; single-organism process; biosynthetic process; response to stimulus; cellular metabolic process; organic substance metabolic process; metabolic process; heterocycle metabolic process; aromatic compound biosynthetic process; nucleobase-containing compound metabolic proce…		DNA binding; ATP binding; DNA ligase (ATP) activity; nucleoside phosphate binding; ligase activity; nucleoside binding; ion binding; ligase activity, forming phosphoric ester bonds; DNA ligase activity; nucleotide binding; heterocyclic compound binding; organic cyclic compound binding; ribonucleoside binding; carbohydrate derivative binding; catalytic activity; ribonucleotide binding; binding; nu…	K10747	LIG1; DNA ligase 1 [EC:6.5.1.1 6.5.1.6 6.5.1.7]	osa03030 DNA replication - Oryza sativa japonica (Japanese rice) (RefSeq); osa03420 Nucleotide excision repair - Oryza sativa japonica (Japanese rice) (RefSeq); osa03410 Base excision repair - Oryza sativa japonica (Japanese rice) (RefSeq); osa03430 Mismatch repair - Oryza sativa japonica (Japanese rice) (RefSeq);	IPR012340; IPR012308; IPR012310; IPR012309;	Nucleic acid-binding, OB-fold; DNA ligase, ATP-dependent, N-terminal; DNA ligase, ATP-dependent, central; DNA ligase, ATP-dependent, C-terminal;	[L]	KOG0967	ATP-dependent DNA ligase I
W4ZNH0	ATP-dependent Clp protease proteolytic subunit	W4ZNH0		48332	9.14	chloroplast	proteolysis; metabolic process; macromolecule metabolic process; protein metabolic process; primary metabolic process; organic substance metabolic process;	intracellular organelle; chloroplast part; plastid envelope; chloroplast thylakoid; organelle envelope; cytoplasm; intracellular organelle part; endopeptidase Clp complex; plastid part; macromolecular complex; intracellular part; cell; plastid stroma; chloroplast envelope; organelle part; chloroplast; intracellular membrane-bounded organelle; organelle; cell part; intracellular; envelope; thylako…	serine-type endopeptidase activity; endopeptidase activity; peptidase activity; catalytic activity; serine hydrolase activity; serine-type peptidase activity; peptidase activity, acting on L-amino acid peptides; hydrolase activity;	K01358			IPR029045;	ClpP/crotonase-like domain;	[O]	KOG0840	ATP-dependent Clp protease, proteolytic subunit
W4ZNI1	Uncharacterized protein	W4ZNI1		54842	8.08	chloroplast	biosynthetic process; metabolic process;		organic cyclic compound binding; heterocyclic compound binding; catalytic activity; binding; ion binding; anion binding; cofactor binding; pyridoxal phosphate binding;	K15849	PAT; bifunctional aspartate aminotransferase and glutamate/aspartate-prephenate aminotransferase [EC:2.6.1.1 2.6.1.78 2.6.1.79]	osa01230 Biosynthesis of amino acids - Oryza sativa japonica (Japanese rice) (RefSeq); osa01100 Metabolic pathways - Oryza sativa japonica (Japanese rice) (RefSeq); osa00960 Tropane, piperidine and pyridine alkaloid biosynthesis - Oryza sativa japonica (Japanese rice) (RefSeq); osa00350 Tyrosine metabolism - Oryza sativa japonica (Japanese rice) (RefSeq); osa00360 Phenylalanine metabolism - Oryza…	IPR015424; IPR004839; IPR015422; IPR015421;	Pyridoxal phosphate-dependent transferase; Aminotransferase, class I/classII; Pyridoxal phosphate-dependent transferase, major region, subdomain 2; Pyridoxal phosphate-dependent transferase, major region, subdomain 1;	[E]	KOG0257	Kynurenine aminotransferase, glutamine transaminase K
W4ZNN7	Uncharacterized protein	W4ZNN7		97790	9.22	plasma membrane	protein glycosylation; macromolecule glycosylation; glycoprotein biosynthetic process; single-organism cellular process; cellular protein metabolic process; glycoprotein metabolic process; single-organism process; biosynthetic process; primary metabolic process; carbohydrate metabolic process; cellular metabolic process; organic substance biosynthetic process; cellular biosynthetic process; organ…	intrinsic component of membrane; membrane; integral component of membrane; membrane part;	transferase activity, transferring glycosyl groups; transferase activity, transferring hexosyl groups; catalytic activity; transferase activity; oligosaccharyl transferase activity;	K07151	STT3; dolichyl-diphosphooligosaccharide--protein glycosyltransferase [EC:2.4.99.18]	osa01100 Metabolic pathways - Oryza sativa japonica (Japanese rice) (RefSeq); osa00510 N-Glycan biosynthesis - Oryza sativa japonica (Japanese rice) (RefSeq); osa04141 Protein processing in endoplasmic reticulum - Oryza sativa japonica (Japanese rice) (RefSeq);			[O]	KOG2292	Oligosaccharyltransferase, STT3 subunit
W4ZP03	Uncharacterized protein	W4ZP03		99267	4.63	chloroplast	establishment of protein localization; transport; intracellular transport; cellular macromolecule localization; establishment of localization in cell; intracellular protein transport; organic substance transport; protein localization; macromolecule localization; cellular protein localization; localization; protein transport; establishment of localization; cellular localization;		small GTPase binding; Ras GTPase binding; binding; protein binding; Ran GTPase binding; GTPase binding; enzyme binding;	K14293	KPNB1; importin subunit beta-1	osa03013 RNA transport - Oryza sativa japonica (Japanese rice) (RefSeq);	IPR001494; IPR011989; IPR016024;	Importin-beta, N-terminal domain; Armadillo-like helical; Armadillo-type fold;	[YU]	KOG1241	Karyopherin (importin) beta 1
W4ZP28	Uncharacterized protein	W4ZP28		19837	9.59	mitochondria	transport; localization; establishment of localization;	intrinsic component of membrane; membrane; integral component of membrane; membrane part;	transporter activity;				IPR023271;	Aquaporin-like;	[G]	KOG0223	Aquaporin (major intrinsic protein family)
W4ZP32	Uncharacterized protein	W4ZP32		76752	5.44	chloroplast	DNA unwinding involved in DNA replication; regulation of flower development; DNA geometric change; single-organism process; biosynthetic process; cytokinetic process; mitotic cytokinetic process; cellular metabolic process; methylation; protein alkylation; metabolic process; protein metabolic process; macromolecule metabolic process; DNA-dependent DNA replication; regulation of cell cycle; DNA co…	organelle; intracellular membrane-bounded organelle; intracellular organelle; nucleus; cell part; intracellular; macromolecular complex; intracellular part; membrane-bounded organelle; cell; protein complex; MCM complex;	DNA binding; ATP binding; nucleoside phosphate binding; helicase activity; nucleoside binding; ion binding; hydrolase activity, acting on acid anhydrides; hydrolase activity; nucleotide binding; nucleoside-triphosphatase activity; heterocyclic compound binding; organic cyclic compound binding; ribonucleoside binding; carbohydrate derivative binding; pyrophosphatase activity; catalytic activity; r…				IPR012340; IPR003593; IPR027417;	Nucleic acid-binding, OB-fold; AAA+ ATPase domain; P-loop containing nucleoside triphosphate hydrolase;	[L]	KOG0479	DNA replication licensing factor, MCM3 component
W4ZP33	Uncharacterized protein (Fragment)	W4ZP33		44457	5.75	chloroplast	ion transmembrane transport; cation transmembrane transport; inorganic ion transmembrane transport; single-organism cellular process; energy coupled proton transmembrane transport, against electrochemical gradient; single-organism process; hydrogen transport; proton transport; establishment of localization; transport; transmembrane transport; single-organism localization; cation transport; ion tr…	macromolecular complex; membrane; proton-transporting two-sector ATPase complex, catalytic domain; proton-transporting V-type ATPase complex; protein complex; membrane part; proton-transporting two-sector ATPase complex; proton-transporting V-type ATPase, V1 domain;	ion transmembrane transporter activity; substrate-specific transporter activity; monovalent inorganic cation transmembrane transporter activity; inorganic cation transmembrane transporter activity; hydrogen ion transmembrane transporter activity; cation transmembrane transporter activity; substrate-specific transmembrane transporter activity; transporter activity; transmembrane transporter activi…	K02148	ATPeV1C; V-type H+-transporting ATPase subunit C	osa01100 Metabolic pathways - Oryza sativa japonica (Japanese rice) (RefSeq); osa04145 Phagosome - Oryza sativa japonica (Japanese rice) (RefSeq); osa00190 Oxidative phosphorylation - Oryza sativa japonica (Japanese rice) (RefSeq);			[C]	KOG2909	Vacuolar H+-ATPase V1 sector, subunit C
W4ZP51	Uncharacterized protein	W4ZP51		11575	5.57	nuclear
W4ZP58	Uncharacterized protein (Fragment)	W4ZP58		15938	6.96	cytosol
W4ZP60	Uncharacterized protein	W4ZP60		77469	5.24	cytosol			ATP binding; nucleoside phosphate binding; nucleoside binding; ion binding; nucleotide binding; organic cyclic compound binding; heterocyclic compound binding; ribonucleoside binding; carbohydrate derivative binding; ribonucleotide binding; binding; purine ribonucleoside binding; anion binding; purine ribonucleotide binding; adenyl ribonucleotide binding; adenyl nucleotide binding; purine nucleos…				IPR029048; IPR029047;	Heat shock protein 70kD, C-terminal domain; Heat shock protein 70kD, peptide-binding domain;	[O]	KOG0101	Molecular chaperones HSP70/HSC70, HSP70 superfamily
W4ZP77	ATP synthase subunit beta	W4ZP77		49374	5.45	mitochondria	nucleoside metabolic process; purine nucleoside metabolic process; purine ribonucleoside monophosphate metabolic process; nucleotide metabolic process; energy coupled proton transmembrane transport, against electrochemical gradient; single-organism process; purine ribonucleoside biosynthetic process; nucleoside biosynthetic process; biosynthetic process; ribonucleoside monophosphate biosynthetic …	proton-transporting ATP synthase complex, catalytic core F(1); membrane; membrane part; cell part; intracellular; proton-transporting two-sector ATPase complex; macromolecular complex; proton-transporting two-sector ATPase complex, catalytic domain; intracellular part; protein complex; cell; proton-transporting ATP synthase complex;	ATPase activity, coupled to transmembrane movement of ions; nucleoside phosphate binding; primary active transmembrane transporter activity; substrate-specific transporter activity; ATPase activity, coupled to transmembrane movement of ions, rotational mechanism; hydrolase activity, acting on acid anhydrides; monovalent inorganic cation transmembrane transporter activity; hydrolase activity; hydr…				IPR000793; IPR003593; IPR000194; IPR027417; IPR024034;	ATPase, F1/V1/A1 complex, alpha/beta subunit, C-terminal; AAA+ ATPase domain; ATPase, F1/V1/A1 complex, alpha/beta subunit, nucleotide-binding domain; P-loop containing nucleoside triphosphate hydrolase; ATPase, F1 complex beta subunit/V1 complex, C-terminal;	[C]	KOG1350	F0F1-type ATP synthase, beta subunit
W4ZP90	Uncharacterized protein	W4ZP90		57886	6.77	chloroplast	metabolic process;		cyclase activity; catalytic activity; tocopherol cyclase activity;	K09834	VTE1; tocopherol cyclase [EC:5.5.1.24]	osa01100 Metabolic pathways - Oryza sativa japonica (Japanese rice) (RefSeq); osa01110 Biosynthesis of secondary metabolites - Oryza sativa japonica (Japanese rice) (RefSeq); osa00130 Ubiquinone and other terpenoid-quinone biosynthesis - Oryza sativa japonica (Japanese rice) (RefSeq);
W4ZPE1	Uncharacterized protein	W4ZPE1		143227	5.44	cytosol	macromolecule glycosylation; cellular aromatic compound metabolic process; nucleotide metabolic process; cellular protein metabolic process; single-organism process; biosynthetic process; cellular metabolic process; phosphate-containing compound metabolic process; organic substance metabolic process; metabolic process; UDP-glucose metabolic process; carbohydrate derivative biosynthetic process; h…		transferase activity, transferring hexosyl groups; catalytic activity; UDP-glucose:glycoprotein glucosyltransferase activity; UDP-glucosyltransferase activity; UDP-glycosyltransferase activity; glucosyltransferase activity; transferase activity, transferring glycosyl groups; transferase activity;	K11718			IPR029044;	Nucleotide-diphospho-sugar transferases;	[G]	KOG1879	UDP-glucose:glycoprotein glucosyltransferase
W4ZPF0	Uncharacterized protein (Fragment)	W4ZPF0		34885	8.73	mitochondria	regulation of cellular process; regulation of macromolecule metabolic process; regulation of nucleobase-containing compound metabolic process; single-organism process; negative regulation of cellular process; negative regulation of cellular metabolic process; negative regulation of biological process; negative regulation of RNA metabolic process; negative regulation of transcription, DNA-template…		nucleoside phosphate binding; ion binding; nucleotide binding; cofactor binding; oxidoreductase activity; heterocyclic compound binding; organic cyclic compound binding; carbohydrate derivative binding; ribonucleotide binding; catalytic activity; binding; anion binding; FMN binding; coenzyme binding; small molecule binding;	K03809	wrbA; NAD(P)H dehydrogenase (quinone) [EC:1.6.5.2]	osa01110 Biosynthesis of secondary metabolites - Oryza sativa japonica (Japanese rice) (RefSeq); osa00130 Ubiquinone and other terpenoid-quinone biosynthesis - Oryza sativa japonica (Japanese rice) (RefSeq);	IPR005025; IPR008254; IPR029039;	NADPH-dependent FMN reductase-like; Flavodoxin/nitric oxide synthase; Flavoprotein-like;	[R]	KOG3135	1,4-benzoquinone reductase-like; Trp repressor binding protein-like/protoplast-secreted protein
W4ZPF8	Uncharacterized protein (Fragment)	W4ZPF8		27472	6.01	chloroplast				K14496	PYL; abscisic acid receptor PYR/PYL family	osa04075 Plant hormone signal transduction - Oryza sativa japonica (Japanese rice) (RefSeq);	IPR023393;	START-like domain;
W4ZPG4	Uncharacterized protein	W4ZPG4		79769	8	chloroplast	single-organism process; metabolic process; oxidation-reduction process; single-organism metabolic process;		organic cyclic compound binding; heterocyclic compound binding; heme binding; oxidoreductase activity, acting on a sulfur group of donors, iron-sulfur protein as acceptor; catalytic activity; iron-sulfur cluster binding; binding; oxidoreductase activity, acting on a sulfur group of donors; sulfite reductase (ferredoxin) activity; 4 iron, 4 sulfur cluster binding; tetrapyrrole binding; oxidoreduct…	K00392	sir; sulfite reductase (ferredoxin) [EC:1.8.7.1]	osa01100 Metabolic pathways - Oryza sativa japonica (Japanese rice) (RefSeq); osa00920 Sulfur metabolism - Oryza sativa japonica (Japanese rice) (RefSeq);	IPR006067; IPR005117;	Nitrite/sulphite reductase 4Fe-4S domain; Nitrite/Sulfite reductase ferredoxin-like domain;	[P]	KOG0560	Sulfite reductase (ferredoxin)
W4ZPJ9	Uncharacterized protein	W4ZPJ9		496626	5.83	plasma membrane	cellular component biogenesis; cellular component organization; cellular macromolecular complex assembly; ribonucleoprotein complex biogenesis; ribonucleoprotein complex assembly; ribosome biogenesis; ribosomal large subunit biogenesis; macromolecular complex subunit organization; ribosome assembly; metabolic process; ribosomal large subunit assembly; ribonucleoprotein complex subunit organizatio…	organelle; intracellular membrane-bounded organelle; intracellular organelle; nucleus; cell part; intracellular; intracellular part; membrane-bounded organelle; cell;	ATP binding; nucleoside phosphate binding; nucleoside binding; ion binding; hydrolase activity, acting on acid anhydrides; hydrolase activity; nucleotide binding; nucleoside-triphosphatase activity; ATPase activity; organic cyclic compound binding; heterocyclic compound binding; ribonucleoside binding; carbohydrate derivative binding; pyrophosphatase activity; catalytic activity; ribonucleotide b…	K14572	MDN1; midasin	osa03008 Ribosome biogenesis in eukaryotes - Oryza sativa japonica (Japanese rice) (RefSeq);	IPR011704; IPR003593; IPR027417;	ATPase, dynein-related, AAA domain; AAA+ ATPase domain; P-loop containing nucleoside triphosphate hydrolase;	[R]	KOG1808	AAA ATPase containing von Willebrand factor type A (vWA) domain
W4ZPK7	Uncharacterized protein	W4ZPK7		69300	6.69	mitochondria	single-organism process; metabolic process; oxidation-reduction process; single-organism metabolic process;		oxidoreductase activity, acting on the aldehyde or oxo group of donors, NAD or NADP as acceptor; catalytic activity; oxidoreductase activity; oxidoreductase activity, acting on the aldehyde or oxo group of donors;	K00294			IPR016161; IPR015590; IPR016162; IPR016163;	Aldehyde/histidinol dehydrogenase; Aldehyde dehydrogenase domain; Aldehyde dehydrogenase N-terminal domain; Aldehyde dehydrogenase, C-terminal;	[C]	KOG2451	Aldehyde dehydrogenase
W4ZPL6	Uncharacterized protein	W4ZPL6		334353	5.28	plasma membrane							IPR009543;	Vacuolar protein sorting-associated protein 13 domain;	[U]	KOG1809	Vacuolar protein sorting-associated protein
W4ZPL8	Uncharacterized protein	W4ZPL8		31428	8.48	chloroplast	response to stress; oxidation-reduction process; cellular protein metabolic process; single-organism process; protein repair; primary metabolic process; response to stimulus; cellular metabolic process; organic substance metabolic process; metabolic process; single-organism metabolic process; cellular macromolecule metabolic process; response to oxidative stress; macromolecule metabolic process; …		oxidoreductase activity, acting on a sulfur group of donors; peptide-methionine (S)-S-oxide reductase activity; oxidoreductase activity, acting on a sulfur group of donors, disulfide as acceptor; catalytic activity; oxidoreductase activity;	K07304			IPR002569;	Peptide methionine sulphoxide reductase MsrA;	[O]	KOG1635	Peptide methionine sulfoxide reductase
W4ZPQ1	Uncharacterized protein	W4ZPQ1		19188	10.22	nuclear	cellular protein metabolic process; biosynthetic process; primary metabolic process; cellular metabolic process; organic substance biosynthetic process; cellular biosynthetic process; organic substance metabolic process; metabolic process; cellular macromolecule biosynthetic process; cellular macromolecule metabolic process; gene expression; macromolecule metabolic process; protein metabolic proc…	ribosome; organelle; intracellular organelle; intracellular non-membrane-bounded organelle; cell part; intracellular; cytoplasm; macromolecular complex; intracellular part; cell; ribonucleoprotein complex; cytoplasmic part; non-membrane-bounded organelle;	structural constituent of ribosome; structural molecule activity;	K02962	RP-S17e; small subunit ribosomal protein S17e	osa03010 Ribosome - Oryza sativa japonica (Japanese rice) (RefSeq);			[J]	KOG0187	40S ribosomal protein S17
W4ZQ38	Nucleoside diphosphate kinase (Fragment)	W4ZQ38		29272	10.03	chloroplast	purine nucleoside metabolic process; nucleoside metabolic process; pyrimidine ribonucleoside biosynthetic process; nucleoside diphosphate phosphorylation; pyrimidine nucleoside triphosphate metabolic process; nucleotide metabolic process; single-organism process; purine ribonucleoside biosynthetic process; biosynthetic process; nucleoside biosynthetic process; nucleotide phosphorylation; CTP meta…		ATP binding; nucleoside phosphate binding; nucleoside diphosphate kinase activity; nucleobase-containing compound kinase activity; nucleoside binding; ion binding; nucleotide binding; phosphotransferase activity, phosphate group as acceptor; organic cyclic compound binding; heterocyclic compound binding; ribonucleoside binding; carbohydrate derivative binding; kinase activity; catalytic activity;…	K00940	ndk; nucleoside-diphosphate kinase [EC:2.7.4.6]	osa01100 Metabolic pathways - Oryza sativa japonica (Japanese rice) (RefSeq); osa00240 Pyrimidine metabolism - Oryza sativa japonica (Japanese rice) (RefSeq); osa00230 Purine metabolism - Oryza sativa japonica (Japanese rice) (RefSeq); osa01110 Biosynthesis of secondary metabolites - Oryza sativa japonica (Japanese rice) (RefSeq);			[F]	KOG0888	Nucleoside diphosphate kinase
W4ZQ59	Uncharacterized protein	W4ZQ59		14019	4.38	chloroplast	translational elongation; cellular protein metabolic process; biosynthetic process; primary metabolic process; cellular metabolic process; organic substance biosynthetic process; cellular biosynthetic process; organic substance metabolic process; metabolic process; cellular macromolecule biosynthetic process; cellular macromolecule metabolic process; gene expression; macromolecule metabolic proce…	ribosome; organelle; intracellular organelle; intracellular non-membrane-bounded organelle; cell part; intracellular; cytoplasm; macromolecular complex; intracellular part; cell; ribonucleoprotein complex; cytoplasmic part; non-membrane-bounded organelle;	structural constituent of ribosome; structural molecule activity;						[J]	KOG3449	60S acidic ribosomal protein P2
W4ZQ62	Uncharacterized protein (Fragment)	W4ZQ62		27164	6.1	chloroplast	response to oxidative stress; response to stimulus; response to stress;
W4ZQA1	Uncharacterized protein	W4ZQA1		27909	5.95	cytosol	regulation of cellular process; single organism signaling; intracellular transport; cellular response to stimulus; intracellular signal transduction; single-organism cellular process; single-organism process; nuclear transport; organic substance transport; small GTPase mediated signal transduction; signaling; response to stimulus; protein transport; establishment of localization; cellular localiz…	membrane; cell; intracellular; cell part;	nucleoside phosphate binding; nucleoside binding; ion binding; hydrolase activity, acting on acid anhydrides; hydrolase activity; nucleotide binding; nucleoside-triphosphatase activity; organic cyclic compound binding; heterocyclic compound binding; ribonucleoside binding; carbohydrate derivative binding; pyrophosphatase activity; catalytic activity; ribonucleotide binding; binding; purine ribonu…	K07901	RAB8A; Ras-related protein Rab-8A	osa04144 Endocytosis - Oryza sativa japonica (Japanese rice) (RefSeq);	IPR005225; IPR027417;	Small GTP-binding protein domain; P-loop containing nucleoside triphosphate hydrolase;	[TU]	KOG0078	GTP-binding protein SEC4, small G protein superfamily, and related Ras family GTP-binding proteins
W4ZQI4	Uncharacterized protein	W4ZQI4		293494	5.52	nuclear				K12604	CNOT1; CCR4-NOT transcription complex subunit 1	osa03018 RNA degradation - Oryza sativa japonica (Japanese rice) (RefSeq);	IPR007196; IPR024557;	CCR4-Not complex component, Not1, C-terminal; CCR4-Not complex, Not1 subunit, domain of unknown function DUF3819;	[K]	KOG1831	Negative regulator of transcription
W4ZQL3	Uncharacterized protein	W4ZQL3		28540	9.52	chloroplast
W4ZQS8	Uncharacterized protein	W4ZQS8		46398	5.75	cytoskeleton	regulation of cellular process; single organism signaling; phosphorylation; cellular protein metabolic process; single-organism process; response to stimulus; cellular metabolic process; phosphate-containing compound metabolic process; organic substance metabolic process; signal transduction; metabolic process; protein phosphorylation; cell communication; macromolecule metabolic process; protein …	cell; intracellular; cell part;	ATP binding; nucleoside phosphate binding; phosphotransferase activity, alcohol group as acceptor; nucleoside binding; ion binding; protein kinase activity; nucleotide binding; receptor signaling protein serine/threonine kinase activity; signal transducer activity; MAP kinase activity; organic cyclic compound binding; heterocyclic compound binding; ribonucleoside binding; molecular transducer act…	K04371	MAPK1_3; mitogen-activated protein kinase 1/3 [EC:2.7.11.24]	osa04933 AGE-RAGE signaling pathway in diabetic complications - Oryza sativa japonica (Japanese rice) (RefSeq);	IPR000719; IPR002290; IPR011009;	Protein kinase domain; Serine/threonine/dual specificity protein kinase, catalytic domain; Protein kinase-like domain;	[T]	KOG0660	Mitogen-activated protein kinase
W4ZQT9	Uncharacterized protein	W4ZQT9		12336	4.76	cytosol				K12622	LSM3; U6 snRNA-associated Sm-like protein LSm3	osa03018 RNA degradation - Oryza sativa japonica (Japanese rice) (RefSeq); osa03040 Spliceosome - Oryza sativa japonica (Japanese rice) (RefSeq);	IPR001163; IPR010920; IPR006649;	Ribonucleoprotein LSM domain; Like-Sm (LSM) domain; Ribonucleoprotein LSM domain, eukaryotic/archaea-type;	[A]	KOG3460	Small nuclear ribonucleoprotein (snRNP) LSM3
W4ZQV3	Reticulon-like protein	W4ZQV3		40702	9.59	plasma membrane		intracellular organelle; membrane; nuclear outer membrane-endoplasmic reticulum membrane network; endoplasmic reticulum; bounding membrane of organelle; organelle membrane; intracellular organelle part; cytoplasm; intrinsic component of membrane; endomembrane system; intracellular part; cell; integral component of membrane; organelle part; intracellular membrane-bounded organelle; organelle; endo…							[U]	KOG1792	Reticulon
W4ZR59	Uncharacterized protein	W4ZR59		20911	6.74	nuclear	cellular component organization; organelle organization; mitochondrion organization; organelle fission; cellular process; mitochondrial fission; cellular component organization or biogenesis;	intrinsic component of membrane; membrane; integral component of membrane; membrane part;	protein binding; binding;	K17969			IPR011990;	Tetratricopeptide-like helical domain;	[M]	KOG3364	Membrane protein involved in organellar division
W4ZR82	Uncharacterized protein	W4ZR82		54492	6.03	chloroplast							IPR012336;	Thioredoxin-like fold;
W4ZR91	Uncharacterized protein (Fragment)	W4ZR91		17043	11.21	cytosol	phosphorylation; nucleoside metabolic process; purine nucleoside metabolic process; cellular aromatic compound metabolic process; purine ribonucleoside monophosphate metabolic process; ATP synthesis coupled electron transport; ribonucleotide metabolic process; nucleotide metabolic process; single-organism process; respiratory electron transport chain; biosynthetic process; cellular metabolic proc…	membrane; organelle membrane; cytoplasm; intrinsic component of membrane; macromolecular complex; intracellular part; cell; mitochondrial membrane part; organelle part; mitochondrial envelope; catalytic complex; mitochondrial respiratory chain complex III; membrane part; cell part; intracellular; organelle inner membrane; transporter complex; membrane-bounded organelle; mitochondrial inner membra…		K00419	QCR9; ubiquinol-cytochrome c reductase subunit 9	osa01100 Metabolic pathways - Oryza sativa japonica (Japanese rice) (RefSeq); osa00190 Oxidative phosphorylation - Oryza sativa japonica (Japanese rice) (RefSeq);			[C]	KOG3494	Ubiquinol cytochrome c oxidoreductase, subunit QCR9
W4ZR97	Uncharacterized protein	W4ZR97		24346	6.62	chloroplast									[S]	KOG4744	Uncharacterized conserved protein
W4ZRD4	Uncharacterized protein	W4ZRD4		55360	9.06	cytosol	single-organism carbohydrate metabolic process; metabolic process; single-organism metabolic process; monosaccharide metabolic process; single-organism process; primary metabolic process; carbohydrate metabolic process; galactose metabolic process; organic substance metabolic process; hexose metabolic process;	intrinsic component of membrane; membrane; integral component of membrane; membrane part;	isomerase activity; racemase and epimerase activity; racemase and epimerase activity, acting on carbohydrates and derivatives; catalytic activity; binding; cofactor binding; UDP-glucose 4-epimerase activity; coenzyme binding;	K01784	galE; UDP-glucose 4-epimerase [EC:5.1.3.2]	osa01100 Metabolic pathways - Oryza sativa japonica (Japanese rice) (RefSeq); osa00052 Galactose metabolism - Oryza sativa japonica (Japanese rice) (RefSeq); osa00520 Amino sugar and nucleotide sugar metabolism - Oryza sativa japonica (Japanese rice) (RefSeq);	IPR001509; IPR016040; IPR025308;	NAD-dependent epimerase/dehydratase, N-terminal domain; NAD(P)-binding domain; UDP-glucose 4-epimerase C-terminal domain;	[M]	KOG1371	UDP-glucose 4-epimerase/UDP-sulfoquinovose synthase
W4ZRH9	Glucose-1-phosphate adenylyltransferase	W4ZRH9		64601	6.25	chloroplast	starch metabolic process; carbohydrate biosynthetic process; polysaccharide biosynthetic process; glucan metabolic process; single-organism process; biosynthetic process; energy reserve metabolic process; cellular metabolic process; cellular polysaccharide metabolic process; organic substance metabolic process; metabolic process; generation of precursor metabolites and energy; cellular carbohydra…	organelle; intracellular membrane-bounded organelle; intracellular organelle; cell part; intracellular; cytoplasm; intracellular part; membrane-bounded organelle; cell; plastid; cytoplasmic part; chloroplast;	ATP binding; glucose-1-phosphate adenylyltransferase activity; nucleoside phosphate binding; nucleoside binding; ion binding; nucleotide binding; adenylyltransferase activity; organic cyclic compound binding; heterocyclic compound binding; ribonucleoside binding; carbohydrate derivative binding; nucleotidyltransferase activity; ribonucleotide binding; catalytic activity; binding; purine ribonucle…	K00975	glgC; glucose-1-phosphate adenylyltransferase [EC:2.7.7.27]	osa01100 Metabolic pathways - Oryza sativa japonica (Japanese rice) (RefSeq); osa00500 Starch and sucrose metabolism - Oryza sativa japonica (Japanese rice) (RefSeq); osa01110 Biosynthesis of secondary metabolites - Oryza sativa japonica (Japanese rice) (RefSeq); osa00520 Amino sugar and nucleotide sugar metabolism - Oryza sativa japonica (Japanese rice) (RefSeq);	IPR011004; IPR005835; IPR029044;	Trimeric LpxA-like; Nucleotidyl transferase; Nucleotide-diphospho-sugar transferases;	[M]	KOG1322	GDP-mannose pyrophosphorylase/mannose-1-phosphate guanylyltransferase
W4ZRP4	Uncharacterized protein (Fragment)	W4ZRP4		25085	4.91	cytosol	response to stress; response to stimulus;						IPR014729; IPR006016;	Rossmann-like alpha/beta/alpha sandwich fold; UspA;
W4ZRR5	Uncharacterized protein	W4ZRR5		116334	5.3	nuclear	establishment of protein localization; transport; intracellular transport; cellular macromolecule localization; establishment of localization in cell; intracellular protein transport; organic substance transport; protein localization; macromolecule localization; cellular protein localization; localization; protein transport; establishment of localization; cellular localization;	cell; intracellular; cell part;	small GTPase binding; Ras GTPase binding; binding; protein binding; Ran GTPase binding; GTPase binding; enzyme binding;	K15436			IPR011989; IPR013598; IPR016024;	Armadillo-like helical; Exportin-1/Importin-beta-like; Armadillo-type fold;	[U]	KOG2081	Nuclear transport regulator
W4ZRT8	Uncharacterized protein (Fragment)	W4ZRT8		60038	10.15	chloroplast			organic cyclic compound binding; heterocyclic compound binding; nucleoside phosphate binding; binding; nucleic acid binding; nucleotide binding; small molecule binding;				IPR000504; IPR012677;	RNA recognition motif domain; Nucleotide-binding alpha-beta plait domain;	[A]	KOG4205	RNA-binding protein musashi/mRNA cleavage and polyadenylation factor I complex, subunit HRP1
W4ZRW9	Uncharacterized protein	W4ZRW9		56633	9.17	nuclear	rRNA metabolic process; ncRNA processing; cellular component biogenesis; ribonucleoprotein complex biogenesis; cellular aromatic compound metabolic process; rRNA modification; rRNA methylation; nitrogen compound metabolic process; ribosome biogenesis; organic cyclic compound metabolic process; primary metabolic process; cellular metabolic process; RNA modification; methylation; organic substance …	organelle; intracellular membrane-bounded organelle; intracellular organelle; nucleus; cell part; intracellular; intracellular part; membrane-bounded organelle; cell;	S-adenosylmethionine-dependent methyltransferase activity; methyltransferase activity; RNA methyltransferase activity; catalytic activity; transferase activity, transferring one-carbon groups; rRNA methyltransferase activity; transferase activity;				IPR012920;	Ribosomal RNA methyltransferase, Spb1, C-terminal;	[AR]	KOG1098	Putative SAM-dependent rRNA methyltransferase SPB1
W4ZRX7	Uncharacterized protein	W4ZRX7		51615	6.14	cytosol	single-organism process; metabolic process; primary metabolic process; single-organism metabolic process; lipid metabolic process; organic substance metabolic process;		hydrolase activity; catalytic activity;				IPR002921; IPR029058;	Fungal lipase-like domain; Alpha/Beta hydrolase fold;	[I]	KOG4569	Predicted lipase
W4ZS35	Uncharacterized protein	W4ZS35		77728	7.7	cytosol	metabolic process;		nucleoside phosphate binding; nucleoside binding; ion binding; hydrolase activity, acting on acid anhydrides; hydrolase activity; nucleotide binding; nucleoside-triphosphatase activity; heterocyclic compound binding; organic cyclic compound binding; ribonucleoside binding; carbohydrate derivative binding; pyrophosphatase activity; catalytic activity; ribonucleotide binding; binding; GTPase activi…				IPR030381; IPR003130; IPR020850; IPR027417; IPR001401; IPR000375;	Dynamin-type guanine nucleotide-binding (G) domain; Dynamin GTPase effector; GTPase effector domain, GED; P-loop containing nucleoside triphosphate hydrolase; Dynamin, GTPase domain; Dynamin central domain;	[UR]	KOG0446	Vacuolar sorting protein VPS1, dynamin, and related proteins
W4ZS83	Uncharacterized protein (Fragment)	W4ZS83		86206	8.85	chloroplast	proteolysis; metabolic process; macromolecule metabolic process; protein metabolic process; primary metabolic process; organic substance metabolic process;	membrane;	metalloendopeptidase activity; peptidase activity; ATP binding; nucleoside phosphate binding; nucleoside binding; ion binding; metallopeptidase activity; hydrolase activity; nucleotide binding; endopeptidase activity; organic cyclic compound binding; heterocyclic compound binding; ribonucleoside binding; carbohydrate derivative binding; catalytic activity; ribonucleotide binding; binding; purine …				IPR003593; IPR003959; IPR000642; IPR027417;	AAA+ ATPase domain; ATPase, AAA-type, core; Peptidase M41; P-loop containing nucleoside triphosphate hydrolase;	[O]	KOG0734	AAA+-type ATPase containing the peptidase M41 domain
W4ZSM2	Uncharacterized protein (Fragment)	W4ZSM2		318266	6.09	plasma membrane	endomembrane system organization; establishment of protein localization to organelle; reproductive process; single-organism process; protein targeting to vacuole; protein transport; establishment of localization; protein targeting; response to external stimulus; establishment of localization in cell; establishment of protein localization to vacuole; single organism reproductive process; response …	membrane; intracellular organelle; endoplasmic reticulum; bounding membrane of organelle; late endosome; organelle membrane; intracellular organelle part; cytoplasm; endomembrane system; intracellular part; cell; organelle part; intracellular membrane-bounded organelle; organelle; intracellular; cell part; vacuolar part; trans-Golgi network; vacuole; Golgi apparatus part; vacuolar membrane; endos…	binding;	K09533			IPR011989; IPR001623; IPR016024; IPR025640;	Armadillo-like helical; DnaJ domain; Armadillo-type fold; Domain of unknown function DUF4339;	[UO]	KOG1789	Endocytosis protein RME-8, contains DnaJ domain
W4ZSP1	Uncharacterized protein (Fragment)	W4ZSP1		20495	11.27	chloroplast				K02975	RP-S25e; small subunit ribosomal protein S25e	osa03010 Ribosome - Oryza sativa japonica (Japanese rice) (RefSeq);	IPR011991;	Winged helix-turn-helix DNA-binding domain;	[J]	KOG1767	40S ribosomal protein S25
W4ZSP8	Uncharacterized protein	W4ZSP8		41519	9.87	endoplasmic reticulum		intrinsic component of membrane; membrane; integral component of membrane; membrane part;
W4ZSU2	Uncharacterized protein (Fragment)	W4ZSU2		27488	9.72	chloroplast	cellular response to stress; cellular response to stimulus; cellular aromatic compound metabolic process; response to stress; response to abiotic stimulus; DNA metabolic process; response to gamma radiation; single-organism cellular process; double-strand break repair; nitrogen compound metabolic process; organic cyclic compound metabolic process; single-organism process; primary metabolic proces…	cell part; intracellular; cytoplasm; intracellular part; cytosol; cell; cytoplasmic part;		K14845					[L]	KOG1982	Nuclear 5'-3' exoribonuclease-interacting protein, Rai1p
W4ZSW5	Uncharacterized protein	W4ZSW5		64994	9.33	cytosol	intracellular transport; cellular component organization; establishment of protein localization to organelle; single-organism process; cotranslational protein targeting to membrane; protein transport; establishment of localization; protein targeting; protein targeting to membrane; metabolic process; establishment of localization in cell; single-organism localization; protein localization to endop…	cell part; intracellular; signal recognition particle; cytoplasm; macromolecular complex; intracellular part; ribonucleoprotein complex; cell; cytoplasmic part;	RNA binding; nucleoside phosphate binding; nucleoside binding; ion binding; hydrolase activity, acting on acid anhydrides; hydrolase activity; nucleotide binding; nucleoside-triphosphatase activity; 7S RNA binding; organic cyclic compound binding; heterocyclic compound binding; ribonucleoside binding; carbohydrate derivative binding; pyrophosphatase activity; catalytic activity; ribonucleotide bi…	K03106	SRP54; signal recognition particle subunit SRP54	osa03060 Protein export - Oryza sativa japonica (Japanese rice) (RefSeq);	IPR003593; IPR013822; IPR004125; IPR027417; IPR000897;	AAA+ ATPase domain; Signal recognition particle, SRP54 subunit, helical bundle; Signal recognition particle, SRP54 subunit, M-domain; P-loop containing nucleoside triphosphate hydrolase; Signal recognition particle, SRP54 subunit, GTPase domain;	[U]	KOG0780	Signal recognition particle, subunit Srp54
W4ZT36	Uncharacterized protein	W4ZT36		121150	5.07	nuclear	cellular component organization; DNA replication; cellular aromatic compound metabolic process; DNA duplex unwinding; DNA metabolic process; DNA geometric change; organic cyclic compound metabolic process; nitrogen compound metabolic process; biosynthetic process; primary metabolic process; organic substance biosynthetic process; cellular metabolic process; cellular biosynthetic process; organic …	organelle; intracellular membrane-bounded organelle; intracellular organelle; nucleus; cell part; intracellular; macromolecular complex; intracellular part; MCM complex; protein complex; membrane-bounded organelle; cell;	DNA binding; ATP binding; nucleoside phosphate binding; helicase activity; nucleoside binding; ion binding; hydrolase activity, acting on acid anhydrides; hydrolase activity; nucleotide binding; nucleoside-triphosphatase activity; heterocyclic compound binding; organic cyclic compound binding; ribonucleoside binding; carbohydrate derivative binding; pyrophosphatase activity; catalytic activity; r…	K02540	MCM2; DNA replication licensing factor MCM2 [EC:3.6.4.12]	osa03030 DNA replication - Oryza sativa japonica (Japanese rice) (RefSeq);	IPR012340; IPR027417; IPR027925;	Nucleic acid-binding, OB-fold; P-loop containing nucleoside triphosphate hydrolase; MCM N-terminal domain;	[L]	KOG0477	DNA replication licensing factor, MCM2 component
W4ZT39	Malate dehydrogenase	W4ZT39		38969	5.59	cytosol	tricarboxylic acid metabolic process; dicarboxylic acid metabolic process; oxidation-reduction process; small molecule metabolic process; tricarboxylic acid cycle; single-organism cellular process; single-organism process; carbohydrate metabolic process; primary metabolic process; cellular respiration; cellular metabolic process; organic substance metabolic process; citrate metabolic process; met…		oxidoreductase activity, acting on CH-OH group of donors; oxidoreductase activity, acting on the CH-OH group of donors, NAD or NADP as acceptor; malate dehydrogenase activity; catalytic activity; L-malate dehydrogenase activity; oxidoreductase activity;	K00025	MDH1; malate dehydrogenase [EC:1.1.1.37]	osa01200 Carbon metabolism - Oryza sativa japonica (Japanese rice) (RefSeq); osa01100 Metabolic pathways - Oryza sativa japonica (Japanese rice) (RefSeq); osa00620 Pyruvate metabolism - Oryza sativa japonica (Japanese rice) (RefSeq); osa00020 Citrate cycle (TCA cycle) - Oryza sativa japonica (Japanese rice) (RefSeq); osa00630 Glyoxylate and dicarboxylate metabolism - Oryza sativa japonica (Japane…	IPR022383; IPR016040; IPR001236; IPR015955;	Lactate/malate dehydrogenase, C-terminal; NAD(P)-binding domain; Lactate/malate dehydrogenase, N-terminal; Lactate dehydrogenase/glycoside hydrolase, family 4, C-terminal;
W4ZT58	Uncharacterized protein	W4ZT58		40785	5.49	cytosol							IPR000644;	CBS domain;	[S]	KOG2118	Predicted membrane protein, contains two CBS domains
W4ZT77	Uncharacterized protein	W4ZT77		34998	8.95	nuclear			organic cyclic compound binding; heterocyclic compound binding; transition metal ion binding; binding; nucleic acid binding; ion binding; cation binding; metal ion binding; zinc ion binding;	K09250			IPR001878;	Zinc finger, CCHC-type;	[O]	KOG4400	E3 ubiquitin ligase interacting with arginine methyltransferase
W4ZT78	Uncharacterized protein	W4ZT78		59720	6.78	chloroplast	glutamine family amino acid metabolic process; cellular amino acid biosynthetic process; arginine biosynthetic process; organic acid biosynthetic process; single-organism biosynthetic process; small molecule metabolic process; single-organism cellular process; arginine metabolic process; single-organism process; nitrogen compound metabolic process; biosynthetic process; alpha-amino acid metabolic…		ATP binding; argininosuccinate synthase activity; nucleoside phosphate binding; ligase activity; nucleoside binding; ion binding; nucleotide binding; ligase activity, forming carbon-nitrogen bonds; organic cyclic compound binding; heterocyclic compound binding; ribonucleoside binding; carbohydrate derivative binding; catalytic activity; ribonucleotide binding; binding; purine ribonucleoside bindi…	K01940	argG; argininosuccinate synthase [EC:6.3.4.5]	osa01230 Biosynthesis of amino acids - Oryza sativa japonica (Japanese rice) (RefSeq); osa01100 Metabolic pathways - Oryza sativa japonica (Japanese rice) (RefSeq); osa00250 Alanine, aspartate and glutamate metabolism - Oryza sativa japonica (Japanese rice) (RefSeq); osa01110 Biosynthesis of secondary metabolites - Oryza sativa japonica (Japanese rice) (RefSeq); osa00220 Arginine biosynthesis - O…	IPR014729; IPR024074;	Rossmann-like alpha/beta/alpha sandwich fold; Argininosuccinate synthetase, catalytic/multimerisation domain body;	[E]	KOG1706	Argininosuccinate synthase
W4ZTB2	Uncharacterized protein (Fragment)	W4ZTB2		53882	8.84	chloroplast	metabolic process; phosphorus metabolic process; primary metabolic process; carbohydrate metabolic process; dephosphorylation; cellular process; cellular metabolic process; phosphate-containing compound metabolic process; organic substance metabolic process;		carbohydrate phosphatase activity; phosphoric ester hydrolase activity; catalytic activity; phosphatase activity; hydrolase activity, acting on ester bonds; hydrolase activity; sugar-phosphatase activity; fructose 1,6-bisphosphate 1-phosphatase activity;	K03841	FBP; fructose-1,6-bisphosphatase I [EC:3.1.3.11]	osa01200 Carbon metabolism - Oryza sativa japonica (Japanese rice) (RefSeq); osa01100 Metabolic pathways - Oryza sativa japonica (Japanese rice) (RefSeq); osa00010 Glycolysis / Gluconeogenesis - Oryza sativa japonica (Japanese rice) (RefSeq); osa00030 Pentose phosphate pathway - Oryza sativa japonica (Japanese rice) (RefSeq); osa01110 Biosynthesis of secondary metabolites - Oryza sativa japonica …			[G]	KOG1458	Fructose-1,6-bisphosphatase
W4ZTH2	Uncharacterized protein	W4ZTH2		46686	7	chloroplast			protein binding; binding;				IPR001452; IPR027267;	SH3 domain; Arfaptin homology (AH) domain/BAR domain;
W4ZTI0	Uncharacterized protein	W4ZTI0		36301	9.01	nuclear	cellular aromatic compound metabolic process; nucleic acid-templated transcription; DNA-templated transcription, initiation; biosynthetic process; cellular metabolic process; organic substance metabolic process; metabolic process; heterocycle metabolic process; aromatic compound biosynthetic process; nucleobase-containing compound metabolic process; cellular nitrogen compound metabolic process; m…	intracellular organelle; DNA-directed RNA polymerase complex; nuclear DNA-directed RNA polymerase complex; transcription factor TFIIF complex; intracellular organelle part; RNA polymerase complex; macromolecular complex; nuclear lumen; intracellular part; transferase complex; cell; transcription factor complex; nuclear transcription factor complex; organelle part; DNA-directed RNA polymerase II, …	catalytic activity;	K03139	TFIIF2; transcription initiation factor TFIIF subunit beta [EC:3.6.4.12]	osa03022 Basal transcription factors - Oryza sativa japonica (Japanese rice) (RefSeq);	IPR011991; IPR011039;	Winged helix-turn-helix DNA-binding domain; Transcription Factor IIF, Rap30/Rap74, interaction;	[K]	KOG2905	Transcription initiation factor IIF, small subunit (RAP30)
W4ZTL3	Uncharacterized protein	W4ZTL3		20892	9.1	cytosol	protein folding; metabolic process; cellular protein metabolic process; cellular macromolecule metabolic process; macromolecule metabolic process; protein metabolic process; primary metabolic process; cellular process; cellular metabolic process; organic substance metabolic process;		protein binding; unfolded protein binding; binding;				IPR008971; IPR002939;	HSP40/DnaJ peptide-binding; Chaperone DnaJ, C-terminal;	[O]	KOG0714	Molecular chaperone (DnaJ superfamily)
W4ZTR1	Uncharacterized protein	W4ZTR1		19010	9.25	nuclear									[R]	KOG2945	Predicted RNA-binding protein
W4ZTS8	Uncharacterized protein (Fragment)	W4ZTS8		53666	8.21	chloroplast			protein binding; binding;	K18726			IPR006577; IPR029071; IPR001012; IPR012336;	UAS; Ubiquitin-related domain; UBX domain; Thioredoxin-like fold;	[T]	KOG1363	Predicted regulator of the ubiquitin pathway (contains UAS and UBX domains)
W4ZU18	Uncharacterized protein	W4ZU18		24794	8.62	mitochondria	metabolic process; cellular aromatic compound metabolic process; heterocycle metabolic process; organic cyclic compound metabolic process; nitrogen compound metabolic process; cellular metabolic process; cellular process; pteridine-containing compound metabolic process; organic substance metabolic process; organonitrogen compound metabolic process;		hydrolase activity; catalytic activity;				IPR002893; IPR000994; IPR000489;	Zinc finger, MYND-type; Peptidase M24, structural domain; Pterin-binding;	[O]	KOG2738	Putative methionine aminopeptidase
W4ZU27	Uncharacterized protein	W4ZU27		33392	9.89	chloroplast	NADP metabolic process; pyridine nucleotide metabolic process; cellular aromatic compound metabolic process; nicotinamide nucleotide metabolic process; organophosphate catabolic process; nucleotide metabolic process; single-organism process; cellular metabolic process; pyridine-containing compound metabolic process; phosphate-containing compound metabolic process; organic substance metabolic proc…		oxidoreductase activity, acting on CH-OH group of donors; organic cyclic compound binding; heterocyclic compound binding; oxidoreductase activity, acting on the CH-OH group of donors, NAD or NADP as acceptor; phosphogluconate dehydrogenase (decarboxylating) activity; nucleoside phosphate binding; catalytic activity; binding; NADP binding; nucleotide binding; cofactor binding; oxidoreductase activ…				IPR008927; IPR013328; IPR006114; IPR012284;	6-phosphogluconate dehydrogenase, C-terminal-like; Dehydrogenase, multihelical; 6-phosphogluconate dehydrogenase, C-terminal; Fibritin/6-phosphogluconate dehydrogenase, C-terminal extension;	[G]	KOG2653	6-phosphogluconate dehydrogenase
W4ZU44	Uncharacterized protein	W4ZU44		27057	5.71	cytoskeleton				K09008
W4ZUD0	Uncharacterized protein	W4ZUD0		58033	5.53	cytosol	oxidation-reduction process; single-organism process; organic substance transport; protein transport; establishment of localization; transport; establishment of protein localization; metabolic process; regulation of biological process; single-organism metabolic process; regulation of catalytic activity; regulation of metabolic process; regulation of molecular function; localization; macromolecule…		enzyme regulator activity; catalytic activity; Rab GDP-dissociation inhibitor activity; nucleoside-triphosphatase regulator activity; GDP-dissociation inhibitor activity; GTPase regulator activity; molecular function regulator; oxidoreductase activity;	K17255					[O]	KOG1439	RAB proteins geranylgeranyltransferase component A (RAB escort protein)
W4ZUF2	Uncharacterized protein	W4ZUF2		41164	9.55	mitochondria	nucleoside metabolic process; purine nucleoside metabolic process; purine ribonucleoside monophosphate metabolic process; nucleotide metabolic process; single-organism process; purine ribonucleoside biosynthetic process; nucleoside biosynthetic process; biosynthetic process; ribonucleoside monophosphate biosynthetic process; cellular metabolic process; phosphate-containing compound metabolic proc…	proton-transporting ATP synthase complex, catalytic core F(1); membrane; membrane part; cell part; intracellular; proton-transporting two-sector ATPase complex; macromolecular complex; proton-transporting two-sector ATPase complex, catalytic domain; intracellular part; protein complex; cell; proton-transporting ATP synthase complex;	active transmembrane transporter activity; ATPase activity, coupled to transmembrane movement of ions; ion transmembrane transporter activity; primary active transmembrane transporter activity; ATPase activity, coupled to transmembrane movement of ions, rotational mechanism; hydrolase activity, acting on acid anhydrides; substrate-specific transporter activity; monovalent inorganic cation transme…	K02136	ATPeF1G; F-type H+-transporting ATPase subunit gamma	osa01100 Metabolic pathways - Oryza sativa japonica (Japanese rice) (RefSeq); osa00190 Oxidative phosphorylation - Oryza sativa japonica (Japanese rice) (RefSeq);	IPR023633;	ATPase, F1 complex, gamma subunit domain;	[C]	KOG1531	F0F1-type ATP synthase, gamma subunit
W4ZUF5	Uncharacterized protein (Fragment)	W4ZUF5		71210	9.87	nuclear	phosphorylation; cellular protein metabolic process; primary metabolic process; cellular metabolic process; phosphate-containing compound metabolic process; organic substance metabolic process; metabolic process; protein phosphorylation; phosphorus metabolic process; cellular macromolecule metabolic process; cellular protein modification process; protein metabolic process; macromolecule metabolic…		ATP binding; nucleoside phosphate binding; phosphotransferase activity, alcohol group as acceptor; nucleoside binding; ion binding; protein kinase activity; nucleotide binding; organic cyclic compound binding; heterocyclic compound binding; ribonucleoside binding; carbohydrate derivative binding; kinase activity; catalytic activity; ribonucleotide binding; binding; purine ribonucleoside binding; …	K02218			IPR000719; IPR002290; IPR011009;	Protein kinase domain; Serine/threonine/dual specificity protein kinase, catalytic domain; Protein kinase-like domain;	[T]	KOG1164	Casein kinase (serine/threonine/tyrosine protein kinase)
W4ZUJ0	Structural maintenance of chromosomes protein	W4ZUJ0		167233	8.2	cytosol	cellular component organization; chromosome organization; cellular process; organelle organization; cellular component organization or biogenesis;	organelle; intracellular organelle; intracellular non-membrane-bounded organelle; cell part; intracellular; chromosome; intracellular part; cell; non-membrane-bounded organelle;	ATP binding; nucleoside phosphate binding; nucleoside binding; ion binding; protein binding; nucleotide binding; organic cyclic compound binding; heterocyclic compound binding; ribonucleoside binding; carbohydrate derivative binding; ribonucleotide binding; binding; purine ribonucleoside binding; anion binding; purine ribonucleotide binding; adenyl ribonucleotide binding; adenyl nucleotide bindin…	K06669			IPR010935; IPR027417; IPR003395;	SMCs flexible hinge; P-loop containing nucleoside triphosphate hydrolase; RecF/RecN/SMC, N-terminal;	[D]	KOG0964	Structural maintenance of chromosome protein 3 (sister chromatid cohesion complex Cohesin, subunit SMC3)
W4ZUK2	Uncharacterized protein	W4ZUK2		42275	9.33	chloroplast	single-organism process; metabolic process; oxidation-reduction process; single-organism metabolic process;		catalytic activity; oxidoreductase activity;				IPR016040;	NAD(P)-binding domain;	[R]	KOG0725	Reductases with broad range of substrate specificities
W4ZUS7	Uncharacterized protein	W4ZUS7		24742	9.97	cytosol	cellular protein metabolic process; biosynthetic process; primary metabolic process; cellular metabolic process; organic substance biosynthetic process; cellular biosynthetic process; organic substance metabolic process; metabolic process; cellular macromolecule biosynthetic process; cellular macromolecule metabolic process; gene expression; macromolecule metabolic process; protein metabolic proc…	ribosome; organelle; intracellular organelle; intracellular non-membrane-bounded organelle; cell part; intracellular; cytoplasm; macromolecular complex; intracellular part; cell; ribonucleoprotein complex; cytoplasmic part; non-membrane-bounded organelle;	structural constituent of ribosome; structural molecule activity;	K02868	RP-L11e; large subunit ribosomal protein L11e	osa03010 Ribosome - Oryza sativa japonica (Japanese rice) (RefSeq);	IPR022803;	Ribosomal protein L5 domain;	[J]	KOG0397	60S ribosomal protein L11
W4ZUZ6	Dihydrolipoyl dehydrogenase	W4ZUZ6		62498	6.72	mitochondria	regulation of cellular process; homeostatic process; regulation of biological quality; metabolic process; regulation of biological process; oxidation-reduction process; single-organism metabolic process; cell redox homeostasis; single-organism cellular process; cellular homeostasis; single-organism process; cellular process; biological regulation;	cell;	dihydrolipoyl dehydrogenase activity; oxidoreductase activity, acting on NAD(P)H; nucleoside phosphate binding; flavin adenine dinucleotide binding; ion binding; nucleotide binding; cofactor binding; oxidoreductase activity, acting on a sulfur group of donors, NAD(P) as acceptor; oxidoreductase activity; heterocyclic compound binding; organic cyclic compound binding; catalytic activity; binding; …	K00382	DLD; dihydrolipoamide dehydrogenase [EC:1.8.1.4]	osa00620 Pyruvate metabolism - Oryza sativa japonica (Japanese rice) (RefSeq); osa00260 Glycine, serine and threonine metabolism - Oryza sativa japonica (Japanese rice) (RefSeq); osa00020 Citrate cycle (TCA cycle) - Oryza sativa japonica (Japanese rice) (RefSeq); osa00630 Glyoxylate and dicarboxylate metabolism - Oryza sativa japonica (Japanese rice) (RefSeq); osa00640 Propanoate metabolism - Ory…	IPR016156; IPR001327; IPR004099; IPR023753;	FAD/NAD-linked reductase, dimerisation domain; Pyridine nucleotide-disulphide oxidoreductase, NAD-binding domain; Pyridine nucleotide-disulphide oxidoreductase, dimerisation domain; Pyridine nucleotide-disulphide oxidoreductase, FAD/NAD(P)-binding domain;	[C]	KOG1335	Dihydrolipoamide dehydrogenase
W4ZVG0	Uncharacterized protein	W4ZVG0		98915	6.12	nuclear			organic cyclic compound binding; heterocyclic compound binding; RNA binding; binding; nucleic acid binding;	K17943			IPR012940; IPR011989; IPR016024;	Nucleic acid binding NABP; Armadillo-like helical; Armadillo-type fold;	[J]	KOG1488	Translational repressor Pumilio/PUF3 and related RNA-binding proteins (Puf superfamily)
W4ZVM3	Uncharacterized protein (Fragment)	W4ZVM3		10306	6.08	cytosol									[E]	KOG0258	Alanine aminotransferase
W4ZVP5	Uncharacterized protein	W4ZVP5		77960	5.37	nuclear		organelle; intracellular membrane-bounded organelle; intracellular organelle; nucleus; cell part; intracellular; intracellular part; membrane-bounded organelle; cell;	organic cyclic compound binding; heterocyclic compound binding; DNA binding; binding; nucleic acid binding;	K09272			IPR013719; IPR011993; IPR009071; IPR024954;	Domain of unknown function DUF1747; Pleckstrin homology-like domain; High mobility group box domain; SSRP1 domain;	[KLB]	KOG0526	Nucleosome-binding factor SPN, POB3 subunit
W4ZVY5	Histone H2A	W4ZVY5		13932	9.55	mitochondria		intracellular organelle; intracellular non-membrane-bounded organelle; intracellular organelle part; macromolecular complex; intracellular part; cell; organelle part; DNA bending complex; chromosomal part; nucleosome; non-membrane-bounded organelle; intracellular membrane-bounded organelle; organelle; nucleus; chromatin; intracellular; cell part; chromosome; protein complex; membrane-bounded orga…	organic cyclic compound binding; heterocyclic compound binding; DNA binding; protein heterodimerization activity; binding; protein dimerization activity; nucleic acid binding; protein binding;	K11251			IPR002119; IPR009072; IPR007125;	Histone H2A; Histone-fold; Histone core;	[B]	KOG1757	Histone 2A
W4ZW44	Uncharacterized protein	W4ZW44		50536	6.76	chloroplast	single-organism process; metabolic process; oxidation-reduction process; single-organism metabolic process;		nucleoside phosphate binding; flavin adenine dinucleotide binding; ion binding; nucleotide binding; cofactor binding; oxidoreductase activity; oxidoreductase activity, acting on the CH-CH group of donors; heterocyclic compound binding; organic cyclic compound binding; catalytic activity; binding; anion binding; acyl-CoA dehydrogenase activity; coenzyme binding; small molecule binding;	K00253	IVD; isovaleryl-CoA dehydrogenase [EC:1.3.8.4]	osa00280 Valine, leucine and isoleucine degradation - Oryza sativa japonica (Japanese rice) (RefSeq); osa01100 Metabolic pathways - Oryza sativa japonica (Japanese rice) (RefSeq);	IPR009100; IPR013786; IPR006091; IPR009075;	Acyl-CoA dehydrogenase/oxidase, N-terminal and middle domain; Acyl-CoA dehydrogenase/oxidase, N-terminal; Acyl-CoA oxidase/dehydrogenase, central domain; Acyl-CoA dehydrogenase/oxidase C-terminal;	[EI]	KOG0141	Isovaleryl-CoA dehydrogenase
W4ZWJ3	Uncharacterized protein	W4ZWJ3		32494	10.21	chloroplast	cellular protein metabolic process; biosynthetic process; primary metabolic process; cellular metabolic process; organic substance biosynthetic process; cellular biosynthetic process; organic substance metabolic process; metabolic process; cellular macromolecule biosynthetic process; cellular macromolecule metabolic process; gene expression; macromolecule metabolic process; protein metabolic proc…	ribosome; organelle; intracellular organelle; intracellular non-membrane-bounded organelle; cell part; intracellular; cytoplasm; macromolecular complex; intracellular part; cell; ribonucleoprotein complex; cytoplasmic part; non-membrane-bounded organelle;	structural constituent of ribosome; structural molecule activity;	K02866	RP-L10e; large subunit ribosomal protein L10e	osa03010 Ribosome - Oryza sativa japonica (Japanese rice) (RefSeq);	IPR016180;	Ribosomal protein L10e/L16;	[J]	KOG0857	60s ribosomal protein L10
W4ZWP1	Uncharacterized protein	W4ZWP1		41143	10.9	nuclear			organic cyclic compound binding; heterocyclic compound binding; nucleoside phosphate binding; transition metal ion binding; binding; nucleic acid binding; ion binding; cation binding; metal ion binding; nucleotide binding; zinc ion binding; small molecule binding;	K12896	SFRS7; splicing factor, arginine/serine-rich 7	osa03040 Spliceosome - Oryza sativa japonica (Japanese rice) (RefSeq);	IPR000504; IPR012677; IPR001878;	RNA recognition motif domain; Nucleotide-binding alpha-beta plait domain; Zinc finger, CCHC-type;	[A]	KOG0107	Alternative splicing factor SRp20/9G8 (RRM superfamily)
W4ZWR6	Uncharacterized protein	W4ZWR6		73156	5.79	chloroplast	cellular aromatic compound metabolic process; cellular protein metabolic process; single-organism process; biosynthetic process; asparaginyl-tRNA aminoacylation; tRNA aminoacylation; cellular metabolic process; organic substance metabolic process; metabolic process; cellular amino acid metabolic process; heterocycle metabolic process; nucleobase-containing compound metabolic process; cellular nit…	intracellular part; cell; cell part; intracellular; cytoplasm;	ligase activity, forming aminoacyl-tRNA and related compounds; ATP binding; nucleoside phosphate binding; ligase activity, forming carbon-oxygen bonds; ligase activity; nucleoside binding; ion binding; nucleotide binding; organic cyclic compound binding; heterocyclic compound binding; ribonucleoside binding; carbohydrate derivative binding; catalytic activity; ribonucleotide binding; binding; nuc…	K01893	NARS; asparaginyl-tRNA synthetase [EC:6.1.1.22]	osa00970 Aminoacyl-tRNA biosynthesis - Oryza sativa japonica (Japanese rice) (RefSeq);	IPR004364; IPR012340; IPR004365; IPR009068; IPR000738; IPR006195;	Aminoacyl-tRNA synthetase, class II (D/K/N); Nucleic acid-binding, OB-fold; OB-fold nucleic acid binding domain, AA-tRNA synthetase-type; S15/NS1, RNA-binding; WHEP-TRS; Aminoacyl-tRNA synthetase, class II;	[J]	KOG0554	Asparaginyl-tRNA synthetase (mitochondrial)
W4ZWS1	Uncharacterized protein	W4ZWS1		54809	9.12	chloroplast	single-organism process; metabolic process; oxidation-reduction process; single-organism metabolic process;		nucleoside phosphate binding; flavin adenine dinucleotide binding; ion binding; nucleotide binding; cofactor binding; oxidoreductase activity; oxidoreductase activity, acting on the CH-CH group of donors; heterocyclic compound binding; organic cyclic compound binding; catalytic activity; binding; anion binding; acyl-CoA dehydrogenase activity; coenzyme binding; small molecule binding;	K00232	E1.3.3.6; acyl-CoA oxidase [EC:1.3.3.6]	osa00592 alpha-Linolenic acid metabolism - Oryza sativa japonica (Japanese rice) (RefSeq); osa01100 Metabolic pathways - Oryza sativa japonica (Japanese rice) (RefSeq); osa00071 Fatty acid degradation - Oryza sativa japonica (Japanese rice) (RefSeq); osa01212 Fatty acid metabolism - Oryza sativa japonica (Japanese rice) (RefSeq); osa04146 Peroxisome - Oryza sativa japonica (Japanese rice) (RefSeq…	IPR009100; IPR013786; IPR006091; IPR009075;	Acyl-CoA dehydrogenase/oxidase, N-terminal and middle domain; Acyl-CoA dehydrogenase/oxidase, N-terminal; Acyl-CoA oxidase/dehydrogenase, central domain; Acyl-CoA dehydrogenase/oxidase C-terminal;	[E]	KOG0138	Glutaryl-CoA dehydrogenase
W4ZWW6	Uncharacterized protein (Fragment)	W4ZWW6		61017	4.6	cytosol							IPR029048; IPR029047;	Heat shock protein 70kD, C-terminal domain; Heat shock protein 70kD, peptide-binding domain;	[O]	KOG0103	Molecular chaperones HSP105/HSP110/SSE1, HSP70 superfamily
W4ZWZ7	Uncharacterized protein (Fragment)	W4ZWZ7		37487	5.27	cytosol							IPR014002; IPR008395;	Tudor-like, plant; Agenet-like domain;
W4ZXH8	Uncharacterized protein	W4ZXH8		19271	5.91	nuclear		intrinsic component of membrane; membrane; integral component of membrane; membrane part;
W4ZXI8	Uncharacterized protein	W4ZXI8		28981	5.99	chloroplast			protein binding; binding;	K00799	GST; glutathione S-transferase [EC:2.5.1.18]	osa00480 Glutathione metabolism - Oryza sativa japonica (Japanese rice) (RefSeq);	IPR004046; IPR010987; IPR004045; IPR012336;	Glutathione S-transferase, C-terminal; Glutathione S-transferase, C-terminal-like; Glutathione S-transferase, N-terminal; Thioredoxin-like fold;	[O]	KOG0867	Glutathione S-transferase
W4ZXL1	Uncharacterized protein	W4ZXL1		29828	6.78	cytosol
W4ZXM1	Uncharacterized protein	W4ZXM1		16653	5.95	chloroplast
W4ZXR4	Uncharacterized protein	W4ZXR4		50403	5.13	cytoskeleton			ATP binding; nucleoside phosphate binding; nucleoside binding; ion binding; nucleotide binding; organic cyclic compound binding; heterocyclic compound binding; ribonucleoside binding; carbohydrate derivative binding; ribonucleotide binding; binding; purine ribonucleoside binding; anion binding; purine ribonucleotide binding; adenyl ribonucleotide binding; adenyl nucleotide binding; purine nucleos…	K05692					[Z]	KOG0676	Actin and related proteins
W4ZXW6	Uncharacterized protein	W4ZXW6		161788	7.05	cytosol	RNA processing; cellular aromatic compound metabolic process; organic cyclic compound metabolic process; nitrogen compound metabolic process; primary metabolic process; cellular metabolic process; organic substance metabolic process; mRNA processing; RNA metabolic process; metabolic process; nucleic acid metabolic process; heterocycle metabolic process; nucleobase-containing compound metabolic pr…	organelle; intracellular membrane-bounded organelle; intracellular organelle; nucleus; cell part; intracellular; intracellular part; membrane-bounded organelle; cell;	organic cyclic compound binding; heterocyclic compound binding; protein binding; binding; nucleic acid binding;	K14792			IPR012340; IPR003029; IPR011990; IPR022967; IPR008847;	Nucleic acid-binding, OB-fold; Ribosomal protein S1, RNA-binding domain; Tetratricopeptide-like helical domain; RNA-binding domain, S1; Suppressor of forked;	[A]	KOG1070	rRNA processing protein Rrp5
W4ZY52	Uncharacterized protein (Fragment)	W4ZY52		51066	9.24	chloroplast	regulation of cellular process; homeostatic process; regulation of biological quality; metabolic process; regulation of biological process; cell redox homeostasis; single-organism cellular process; single-organism process; cellular homeostasis; cellular process; biological regulation;	organelle; intracellular membrane-bounded organelle; intracellular organelle; endoplasmic reticulum; cell part; intracellular; cytoplasm; endomembrane system; intracellular part; membrane-bounded organelle; cell; cytoplasmic part;	isomerase activity; catalytic activity;				IPR005788; IPR012336; IPR013766; IPR011679;	Disulphide isomerase; Thioredoxin-like fold; Thioredoxin domain; Endoplasmic reticulum, protein ERp29, C-terminal;	[O]	KOG0191	Thioredoxin/protein disulfide isomerase
W4ZY98	Uncharacterized protein	W4ZY98		85255	5.04	chloroplast	protein folding; metabolic process; cellular protein metabolic process; cellular macromolecule metabolic process; macromolecule metabolic process; protein metabolic process; primary metabolic process; cellular process; cellular metabolic process; organic substance metabolic process;		ATP binding; nucleoside phosphate binding; nucleoside binding; ion binding; protein binding; nucleotide binding; organic cyclic compound binding; heterocyclic compound binding; ribonucleoside binding; carbohydrate derivative binding; ribonucleotide binding; binding; purine ribonucleoside binding; anion binding; purine ribonucleotide binding; unfolded protein binding; adenyl ribonucleotide binding…	K03283	HSPA1_8; heat shock 70kDa protein 1/8	osa04144 Endocytosis - Oryza sativa japonica (Japanese rice) (RefSeq); osa03040 Spliceosome - Oryza sativa japonica (Japanese rice) (RefSeq); osa04141 Protein processing in endoplasmic reticulum - Oryza sativa japonica (Japanese rice) (RefSeq);	IPR029048; IPR029047;	Heat shock protein 70kD, C-terminal domain; Heat shock protein 70kD, peptide-binding domain;	[O]	KOG0102	Molecular chaperones mortalin/PBP74/GRP75, HSP70 superfamily
W4ZYD0	Uncharacterized protein	W4ZYD0		27030	9.79	cytosol	cellular protein metabolic process; biosynthetic process; primary metabolic process; cellular metabolic process; organic substance biosynthetic process; cellular biosynthetic process; organic substance metabolic process; metabolic process; cellular macromolecule biosynthetic process; cellular macromolecule metabolic process; gene expression; macromolecule metabolic process; protein metabolic proc…	ribosome; organelle; intracellular organelle; intracellular non-membrane-bounded organelle; cell part; intracellular; cytoplasm; macromolecular complex; intracellular part; cell; ribonucleoprotein complex; cytoplasmic part; non-membrane-bounded organelle;	structural constituent of ribosome; structural molecule activity;	K02993	RP-S7e; small subunit ribosomal protein S7e	osa03010 Ribosome - Oryza sativa japonica (Japanese rice) (RefSeq);			[J]	KOG3320	40S ribosomal protein S7
W4ZYQ4	Uncharacterized protein	W4ZYQ4		49153	8.25	cytosol			ATP binding; nucleoside phosphate binding; nucleoside binding; ion binding; nucleotide binding; organic cyclic compound binding; heterocyclic compound binding; ribonucleoside binding; carbohydrate derivative binding; ribonucleotide binding; binding; purine ribonucleoside binding; anion binding; purine ribonucleotide binding; adenyl ribonucleotide binding; adenyl nucleotide binding; purine nucleos…						[O]	KOG0103	Molecular chaperones HSP105/HSP110/SSE1, HSP70 superfamily
W4ZZ25	Uncharacterized protein	W4ZZ25		37722	9.51	extracellular	transport; localization; establishment of localization;	intrinsic component of membrane; membrane; integral component of membrane; membrane part;		K15104			IPR023395;	Mitochondrial carrier domain;	[C]	KOG0759	Mitochondrial oxoglutarate/malate carrier proteins
W4ZZ26	Dihydrolipoyl dehydrogenase	W4ZZ26		66788	6.24	chloroplast	regulation of cellular process; homeostatic process; regulation of biological quality; metabolic process; regulation of biological process; oxidation-reduction process; single-organism metabolic process; cell redox homeostasis; single-organism cellular process; cellular homeostasis; single-organism process; cellular process; biological regulation;	cell;	dihydrolipoyl dehydrogenase activity; oxidoreductase activity, acting on NAD(P)H; nucleoside phosphate binding; flavin adenine dinucleotide binding; ion binding; nucleotide binding; cofactor binding; oxidoreductase activity, acting on a sulfur group of donors, NAD(P) as acceptor; oxidoreductase activity; heterocyclic compound binding; organic cyclic compound binding; catalytic activity; binding; …	K00382	DLD; dihydrolipoamide dehydrogenase [EC:1.8.1.4]	osa00620 Pyruvate metabolism - Oryza sativa japonica (Japanese rice) (RefSeq); osa00260 Glycine, serine and threonine metabolism - Oryza sativa japonica (Japanese rice) (RefSeq); osa00020 Citrate cycle (TCA cycle) - Oryza sativa japonica (Japanese rice) (RefSeq); osa00630 Glyoxylate and dicarboxylate metabolism - Oryza sativa japonica (Japanese rice) (RefSeq); osa00640 Propanoate metabolism - Ory…	IPR016156; IPR001327; IPR004099; IPR023753;	FAD/NAD-linked reductase, dimerisation domain; Pyridine nucleotide-disulphide oxidoreductase, NAD-binding domain; Pyridine nucleotide-disulphide oxidoreductase, dimerisation domain; Pyridine nucleotide-disulphide oxidoreductase, FAD/NAD(P)-binding domain;	[C]	KOG1335	Dihydrolipoamide dehydrogenase
W4ZZC1	Uncharacterized protein (Fragment)	W4ZZC1		90151	5.44	chloroplast			ATP binding; nucleoside phosphate binding; nucleoside binding; ion binding; nucleotide binding; organic cyclic compound binding; heterocyclic compound binding; ribonucleoside binding; carbohydrate derivative binding; ribonucleotide binding; binding; purine ribonucleoside binding; anion binding; purine ribonucleotide binding; adenyl ribonucleotide binding; adenyl nucleotide binding; purine nucleos…	K06027			IPR029067; IPR003593; IPR003959; IPR009010; IPR004201; IPR027417; IPR003338;	CDC48 domain 2-like; AAA+ ATPase domain; ATPase, AAA-type, core; Aspartate decarboxylase-like domain; CDC48, domain 2; P-loop containing nucleoside triphosphate hydrolase; CDC48, N-terminal subdomain;	[O]	KOG0741	AAA+-type ATPase
W4ZZF4	Uncharacterized protein	W4ZZF4		87176	5.78	nuclear				K13150
W5A0D6	Uncharacterized protein	W5A0D6		28569	8.67	nuclear			protein binding; binding;				IPR017986; IPR015943; IPR013915;	WD40-repeat-containing domain; WD40/YVTN repeat-like-containing domain; Pre-mRNA-splicing factor 19;	[R]	KOG0289	mRNA splicing factor
W5A0E2	Uncharacterized protein	W5A0E2		35640	9.23	mitochondria	transport; transmembrane transport; single-organism localization; single-organism cellular process; single-organism process; localization; cellular process; single-organism transport; establishment of localization;	membrane; intracellular organelle; outer membrane; mitochondrial part; bounding membrane of organelle; organelle membrane; mitochondrial outer membrane; cytoplasm; intracellular organelle part; organelle envelope; intracellular part; cell; organelle part; mitochondrion; organelle; mitochondrial envelope; intracellular membrane-bounded organelle; intracellular; cell part; envelope; organelle outer…		K15040			IPR023614;	Porin domain;	[P]	KOG3126	Porin/voltage-dependent anion-selective channel protein
W5A0J9	Uncharacterized protein	W5A0J9		79346	8.85	cytosol				K14565	NOP58; nucleolar protein 58	osa03008 Ribosome biogenesis in eukaryotes - Oryza sativa japonica (Japanese rice) (RefSeq);	IPR002687; IPR012974; IPR012976;	Nop domain; NOP5, N-terminal; NOSIC;	[AJ]	KOG2572	Ribosome biogenesis protein - Nop58p/Nop5p
W5A0U2	Uncharacterized protein	W5A0U2		62097	5.15	Golgi apparatus	metabolic process; single-organism metabolic process; single-organism process; proteolysis; protein metabolic process; macromolecule metabolic process; primary metabolic process; lipid metabolic process; organic substance metabolic process;		endopeptidase activity; peptidase activity; catalytic activity; aspartic-type endopeptidase activity; peptidase activity, acting on L-amino acid peptides; hydrolase activity; aspartic-type peptidase activity;	K08245			IPR008139; IPR011001; IPR021109; IPR007856; IPR008138;	Saposin B; Saposin-like; Aspartic peptidase domain; Saposin-like type B, 1; Saposin-like type B, 2;	[O]	KOG1339	Aspartyl protease
W5A0W9	Uncharacterized protein	W5A0W9		49857	5.49	chloroplast			protein binding; binding;				IPR011990;	Tetratricopeptide-like helical domain;
W5A152	Uncharacterized protein	W5A152		67902	5.05	cytosol	protein folding; metabolic process; cellular protein metabolic process; cellular macromolecule metabolic process; macromolecule metabolic process; protein metabolic process; primary metabolic process; cellular process; cellular metabolic process; protein refolding; organic substance metabolic process;	intracellular part; cell; cell part; intracellular; cytoplasm;	ATP binding; nucleoside phosphate binding; nucleoside binding; ion binding; nucleotide binding; organic cyclic compound binding; heterocyclic compound binding; ribonucleoside binding; carbohydrate derivative binding; ribonucleotide binding; binding; purine ribonucleoside binding; anion binding; purine ribonucleotide binding; adenyl ribonucleotide binding; adenyl nucleotide binding; purine nucleos…	K04077	groEL; chaperonin GroEL	osa03018 RNA degradation - Oryza sativa japonica (Japanese rice) (RefSeq);	IPR027409; IPR027413;	GroEL-like apical domain; GroEL-like equatorial domain;	[O]	KOG0356	Mitochondrial chaperonin, Cpn60/Hsp60p
W5A1C6	Uncharacterized protein	W5A1C6		38384	4.59	nuclear			metal ion binding; cation binding; binding; ion binding;				IPR007087;	Zinc finger, C2H2;
W5A1W8	Uncharacterized protein	W5A1W8		50193	6.33	plasma membrane		intrinsic component of membrane; membrane; integral component of membrane; membrane part;					IPR012936;	Endoplasmic reticulum vesicle transporter, C-terminal;	[U]	KOG2667	COPII vesicle protein
W5A209	Uncharacterized protein	W5A209		44489	6.73	cytosol			organic cyclic compound binding; heterocyclic compound binding; nucleoside phosphate binding; binding; nucleic acid binding; nucleotide binding; small molecule binding;	K14411	MSI; RNA-binding protein Musashi	osa03015 mRNA surveillance pathway - Oryza sativa japonica (Japanese rice) (RefSeq);	IPR000504; IPR012677;	RNA recognition motif domain; Nucleotide-binding alpha-beta plait domain;	[R]	KOG0118	FOG: RRM domain
W5A248	Uncharacterized protein	W5A248		55905	5.25	chloroplast	macromolecule glycosylation; cellular aromatic compound metabolic process; nucleotide metabolic process; cellular protein metabolic process; single-organism process; biosynthetic process; cellular metabolic process; phosphate-containing compound metabolic process; organic substance metabolic process; metabolic process; UDP-glucose metabolic process; carbohydrate derivative biosynthetic process; h…		transferase activity, transferring hexosyl groups; catalytic activity; UDP-glucose:glycoprotein glucosyltransferase activity; UDP-glucosyltransferase activity; UDP-glycosyltransferase activity; glucosyltransferase activity; transferase activity, transferring glycosyl groups; transferase activity;						[G]	KOG1879	UDP-glucose:glycoprotein glucosyltransferase
W5A284	Uncharacterized protein	W5A284		129962	7.33	chloroplast	single-organism process; metabolic process; oxidation-reduction process; single-organism metabolic process;		UDP-N-acetylmuramate dehydrogenase activity; nucleoside phosphate binding; iron ion binding; flavin adenine dinucleotide binding; ion binding; nucleotide binding; cofactor binding; oxidoreductase activity; oxidoreductase activity, acting on CH-OH group of donors; heterocyclic compound binding; organic cyclic compound binding; oxidoreductase activity, acting on the CH-OH group of donors, NAD or NA…				IPR002346; IPR012675; IPR002888; IPR016167; IPR016166; IPR005107; IPR016169; IPR000674; IPR008274;	Molybdopterin dehydrogenase, FAD-binding; Beta-grasp domain; [2Fe-2S]-binding; FAD-binding, type 2, subdomain 1; FAD-binding, type 2; CO dehydrogenase flavoprotein, C-terminal; CO dehydrogenase flavoprotein-like, FAD-binding, subdomain 2; Aldehyde oxidase/xanthine dehydrogenase, a/b hammerhead; Aldehyde oxidase/xanthine dehydrogenase, molybdopterin binding;	[F]	KOG0430	Xanthine dehydrogenase
W5A294	Uncharacterized protein	W5A294		118741	4.94	nuclear			organic cyclic compound binding; heterocyclic compound binding; DNA binding; binding; nucleic acid binding;
W5A2C0	Uncharacterized protein	W5A2C0		28759	9.02	nuclear									[S]	KOG4744	Uncharacterized conserved protein
W5A2C3	Uncharacterized protein	W5A2C3		23226	5.5	mitochondria				K06910
W5A2D2	Uncharacterized protein	W5A2D2		22302	6.98	cytosol	peptide metabolic process; signal peptide processing; cellular protein metabolic process; nitrogen compound metabolic process; cellular amide metabolic process; protein processing; primary metabolic process; cellular metabolic process; organic substance metabolic process; metabolic process; cellular macromolecule metabolic process; proteolysis; cellular nitrogen compound metabolic process; macrom…	intrinsic component of membrane; membrane; integral component of membrane; membrane part;	peptidase activity; hydrolase activity; catalytic activity;	K13280	SEC11; signal peptidase, endoplasmic reticulum-type [EC:3.4.-.-]	osa03060 Protein export - Oryza sativa japonica (Japanese rice) (RefSeq);	IPR019759; IPR015927; IPR028360;	Peptidase S24/S26A/S26B; Peptidase S24/S26A/S26B/S26C; Peptidase S24/S26, beta-ribbon domain;	[U]	KOG3342	Signal peptidase I
W5A2M9	Uncharacterized protein	W5A2M9		150251	8.53	plasma membrane	transport; metabolic process; single-organism localization; cation transport; ion transport; single-organism process; localization; single-organism transport; establishment of localization;	intrinsic component of membrane; membrane; integral component of membrane; membrane part;	ATP binding; nucleoside phosphate binding; nucleoside binding; ion binding; hydrolase activity, acting on acid anhydrides; hydrolase activity; nucleotide binding; nucleoside-triphosphatase activity; ATPase activity; organic cyclic compound binding; heterocyclic compound binding; ribonucleoside binding; carbohydrate derivative binding; pyrophosphatase activity; catalytic activity; ribonucleotide b…	K14950			IPR023299; IPR008250; IPR023214;	P-type ATPase, cytoplasmic domain N; P-type ATPase, A domain; HAD-like domain;	[P]	KOG0209	P-type ATPase
W5A364	Uncharacterized protein	W5A364		35197	7.7	chloroplast			organic cyclic compound binding; heterocyclic compound binding; DNA binding; sequence-specific DNA binding; binding; nucleic acid binding;				IPR016069; IPR016068;	Translin, C-terminal; Translin, N-terminal;	[R]	KOG3067	Translin family protein
W5A376	Uncharacterized protein	W5A376		55025	6.13	nuclear	oxidation-reduction process; single-organism process; organic substance transport; protein transport; establishment of localization; transport; establishment of protein localization; metabolic process; regulation of biological process; single-organism metabolic process; regulation of catalytic activity; regulation of metabolic process; regulation of molecular function; localization; macromolecule…		enzyme regulator activity; catalytic activity; Rab GDP-dissociation inhibitor activity; nucleoside-triphosphatase regulator activity; GDP-dissociation inhibitor activity; GTPase regulator activity; molecular function regulator; oxidoreductase activity;						[O]	KOG1439	RAB proteins geranylgeranyltransferase component A (RAB escort protein)
W5A377	Uncharacterized protein	W5A377		21970	8.87	mitochondria	cellular component biogenesis; cellular component organization; proteasome assembly; proteolysis involved in cellular protein catabolic process; cellular protein catabolic process; cellular protein metabolic process; single-organism process; biosynthetic process; response to stimulus; cellular metabolic process; organic substance metabolic process; metabolic process; response to topologically inc…	membrane; organelle membrane; cytoplasm; respiratory chain complex I; macromolecular complex; intracellular part; mitochondrial respiratory chain complex I; mitochondrial membrane part; cell; organelle part; mitochondrial envelope; catalytic complex; intracellular; cell part; membrane part; organelle inner membrane; membrane-bounded organelle; mitochondrial inner membrane; intracellular organelle…	electron carrier activity; oxidoreductase activity, acting on NAD(P)H; NADH dehydrogenase activity; transition metal ion binding; catalytic activity; binding; cobalt ion binding; ion binding; NADH dehydrogenase (quinone) activity; metal ion binding; cation binding; oxidoreductase activity, acting on NAD(P)H, quinone or similar compound as acceptor; NADH dehydrogenase (ubiquinone) activity; oxidor…	K11352	NDUFA12; NADH dehydrogenase (ubiquinone) 1 alpha subcomplex subunit 12	osa01100 Metabolic pathways - Oryza sativa japonica (Japanese rice) (RefSeq); osa00190 Oxidative phosphorylation - Oryza sativa japonica (Japanese rice) (RefSeq);			[C]	KOG3382	NADH:ubiquinone oxidoreductase, B17.2 subunit
W5A3C9	Uncharacterized protein	W5A3C9		109471	5.2	nuclear	protein glycosylation; macromolecule glycosylation; glycoprotein biosynthetic process; single-organism cellular process; cellular protein metabolic process; glycoprotein metabolic process; single-organism process; biosynthetic process; primary metabolic process; carbohydrate metabolic process; cellular metabolic process; organic substance biosynthetic process; cellular biosynthetic process; organ…	organelle; intracellular membrane-bounded organelle; intracellular organelle; nucleus; cell part; intracellular; intracellular part; membrane-bounded organelle; cell;	transferase activity, transferring pentosyl groups; transferase activity, transferring glycosyl groups; NAD+ ADP-ribosyltransferase activity; catalytic activity; transferase activity;	K10798	PARP; poly [ADP-ribose] polymerase [EC:2.4.2.30]	osa03410 Base excision repair - Oryza sativa japonica (Japanese rice) (RefSeq);	IPR008893; IPR004102; IPR012982; IPR012317; IPR001357;	WGR domain; Poly(ADP-ribose) polymerase, regulatory domain; PADR1; Poly(ADP-ribose) polymerase, catalytic domain; BRCT domain;	[KLO]	KOG1037	NAD+ ADP-ribosyltransferase Parp, required for poly-ADP ribosylation of nuclear proteins
W5A3G1	Uncharacterized protein (Fragment)	W5A3G1		30732	6.72	cytosol	regulation of cellular process; single organism signaling; intracellular transport; cellular response to stimulus; intracellular signal transduction; single-organism cellular process; single-organism process; nuclear transport; organic substance transport; small GTPase mediated signal transduction; signaling; response to stimulus; protein transport; establishment of localization; cellular localiz…	membrane; cell; intracellular; cell part;	nucleoside phosphate binding; nucleoside binding; ion binding; hydrolase activity, acting on acid anhydrides; hydrolase activity; nucleotide binding; nucleoside-triphosphatase activity; organic cyclic compound binding; heterocyclic compound binding; ribonucleoside binding; carbohydrate derivative binding; pyrophosphatase activity; catalytic activity; ribonucleotide binding; binding; purine ribonu…	K07936	RAN; GTP-binding nuclear protein Ran	osa03013 RNA transport - Oryza sativa japonica (Japanese rice) (RefSeq); osa03008 Ribosome biogenesis in eukaryotes - Oryza sativa japonica (Japanese rice) (RefSeq);	IPR005225; IPR027417;	Small GTP-binding protein domain; P-loop containing nucleoside triphosphate hydrolase;	[U]	KOG0096	GTPase Ran/TC4/GSP1 (nuclear protein transport pathway), small G protein superfamily
W5A3I2	Uncharacterized protein	W5A3I2		36742	5.42	cytosol	metabolic process;		transferase activity, transferring glycosyl groups; transferase activity, transferring hexosyl groups; catalytic activity; transferase activity;						[GC]	KOG1192	UDP-glucuronosyl and UDP-glucosyl transferase
W5A4Y6	Uncharacterized protein	W5A4Y6		24551	9.41	chloroplast	single-organism process; metabolic process; oxidation-reduction process; single-organism metabolic process;		oxidoreductase activity, acting on NAD(P)H; ion binding; NADH dehydrogenase (quinone) activity; 4 iron, 4 sulfur cluster binding; cofactor binding; oxidoreductase activity, acting on NAD(P)H, quinone or similar compound as acceptor; NADH dehydrogenase (ubiquinone) activity; oxidoreductase activity; NADH dehydrogenase activity; catalytic activity; binding; iron-sulfur cluster binding; metal ion bi…	K03940	NDUFS7; NADH dehydrogenase (ubiquinone) Fe-S protein 7 [EC:1.6.5.3 1.6.99.3]	osa01100 Metabolic pathways - Oryza sativa japonica (Japanese rice) (RefSeq); osa00190 Oxidative phosphorylation - Oryza sativa japonica (Japanese rice) (RefSeq);	IPR006137;	NADH:ubiquinone oxidoreductase-like, 20kDa subunit;	[C]	KOG1687	NADH-ubiquinone oxidoreductase, NUFS7/PSST/20 kDa subunit
W5A4Y9	Uncharacterized protein	W5A4Y9		48443	9.46	chloroplast	phosphorylation; small molecule metabolic process; single-organism cellular process; single-organism process; cellular metabolic process; phosphate-containing compound metabolic process; organic substance metabolic process; metabolic process; pyruvate metabolic process; phosphorus metabolic process; single-organism metabolic process; carboxylic acid metabolic process; monocarboxylic acid metaboli…	intracellular organelle; chloroplast part; intracellular organelle part; cytoplasm; plastid part; intracellular part; plastid stroma; cytosol; cell; organelle part; chloroplast; intracellular membrane-bounded organelle; organelle; nucleus; intracellular; cell part; membrane-bounded organelle; plastid; cytoplasmic part; chloroplast stroma;	ATP binding; nucleoside phosphate binding; phosphotransferase activity, paired acceptors; nucleoside binding; ion binding; nucleotide binding; organic cyclic compound binding; heterocyclic compound binding; ribonucleoside binding; carbohydrate derivative binding; kinase activity; catalytic activity; ribonucleotide binding; binding; purine ribonucleoside binding; anion binding; purine ribonucleoti…				IPR002192; IPR013816; IPR013815;	Pyruvate phosphate dikinase, PEP/pyruvate-binding; ATP-grasp fold, subdomain 2; ATP-grasp fold, subdomain 1;
W5A4Z8	Uncharacterized protein	W5A4Z8		19847	5.57	nuclear
W5A520	Uncharacterized protein	W5A520		15733	8.57	cytosol	cellular protein metabolic process; biosynthetic process; primary metabolic process; organic substance biosynthetic process; cellular metabolic process; cellular biosynthetic process; organic substance metabolic process; metabolic process; cellular macromolecule biosynthetic process; translational initiation; cellular macromolecule metabolic process; gene expression; macromolecule metabolic proce…		organic cyclic compound binding; heterocyclic compound binding; RNA binding; translation factor activity, nucleic acid binding; binding; nucleic acid binding; translation initiation factor activity;	K03113	EIF1; translation initiation factor 1	osa03013 RNA transport - Oryza sativa japonica (Japanese rice) (RefSeq);	IPR001950;	Translation initiation factor SUI1;	[J]	KOG1770	Translation initiation factor 1 (eIF-1/SUI1)
W5A531	Uncharacterized protein	W5A531		17544	4.67	mitochondria			protein binding; binding;	K03626			IPR000449; IPR002715;	Ubiquitin-associated domain/translation elongation factor EF-Ts, N-terminal; Nascent polypeptide-associated complex NAC domain;	[K]	KOG2239	Transcription factor containing NAC and TS-N domains
W5A578	Uncharacterized protein	W5A578		17705	5.37	cytosol
W5A593	Uncharacterized protein	W5A593		121854	5.75	nuclear		plasmodesma; cell part; intracellular; cell junction; cytoplasm; intracellular part; cell; cell-cell junction; cytosol; symplast; cytoplasmic part;	protein binding; binding;	K17973			IPR011990;	Tetratricopeptide-like helical domain;	[Z]	KOG2053	Mitochondrial inheritance and actin cytoskeleton organization protein
W5A5C9	Uncharacterized protein	W5A5C9		54799	7.59	cytosol	protein modification by small protein removal; establishment of protein localization to organelle; protein import; nucleotide metabolic process; single-organism process; nuclear transport; biosynthetic process; RNA modification; cellular metabolic process; protein transport; methylation; phosphate-containing compound metabolic process; establishment of localization; protein targeting; ribose phos…	membrane; intracellular organelle; intracellular non-membrane-bounded organelle; cell periphery; intracellular organelle part; nuclear lumen; intracellular part; nucleolus; cell; organelle part; plasma membrane; non-membrane-bounded organelle; organelle; intracellular membrane-bounded organelle; membrane-enclosed lumen; nucleus; intracellular organelle lumen; cell part; intracellular; membrane-bo…	peptidase activity; exopeptidase activity; catalytic activity; metalloexopeptidase activity; peptidase activity, acting on L-amino acid peptides; aminopeptidase activity; hydrolase activity; metallopeptidase activity;				IPR011991; IPR000994;	Winged helix-turn-helix DNA-binding domain; Peptidase M24, structural domain;	[R]	KOG2776	Metallopeptidase
W5A5G4	Uncharacterized protein	W5A5G4		23050	7.88	cytosol	regulation of cellular process; cellular aromatic compound metabolic process; nucleic acid-templated transcription; regulation of macromolecule metabolic process; regulation of nucleobase-containing compound metabolic process; biosynthetic process; cellular metabolic process; organic substance metabolic process; regulation of RNA biosynthetic process; metabolic process; heterocycle metabolic proc…			K01527			IPR002715;	Nascent polypeptide-associated complex NAC domain;	[K]	KOG2240	RNA polymerase II general transcription factor BTF3 and related proteins
W5A5I4	Uncharacterized protein	W5A5I4		21789	6.32	nuclear									[S]	KOG4744	Uncharacterized conserved protein
W5A5J5	Malate dehydrogenase	W5A5J5		40807	7.66	chloroplast	dicarboxylic acid metabolic process; oxidation-reduction process; small molecule metabolic process; single-organism cellular process; single-organism process; carbohydrate metabolic process; primary metabolic process; cellular metabolic process; organic substance metabolic process; metabolic process; single-organism metabolic process; malate metabolic process; carboxylic acid metabolic process; o…		oxidoreductase activity, acting on CH-OH group of donors; oxidoreductase activity, acting on the CH-OH group of donors, NAD or NADP as acceptor; malate dehydrogenase activity; catalytic activity; L-malate dehydrogenase activity; oxidoreductase activity;	K00026	MDH2; malate dehydrogenase [EC:1.1.1.37]	osa01200 Carbon metabolism - Oryza sativa japonica (Japanese rice) (RefSeq); osa01100 Metabolic pathways - Oryza sativa japonica (Japanese rice) (RefSeq); osa00620 Pyruvate metabolism - Oryza sativa japonica (Japanese rice) (RefSeq); osa00020 Citrate cycle (TCA cycle) - Oryza sativa japonica (Japanese rice) (RefSeq); osa00630 Glyoxylate and dicarboxylate metabolism - Oryza sativa japonica (Japane…	IPR022383; IPR016040; IPR001236; IPR015955;	Lactate/malate dehydrogenase, C-terminal; NAD(P)-binding domain; Lactate/malate dehydrogenase, N-terminal; Lactate dehydrogenase/glycoside hydrolase, family 4, C-terminal;	[C]	KOG1494	NAD-dependent malate dehydrogenase
W5A5Y6	Uncharacterized protein (Fragment)	W5A5Y6		39872	6.26	mitochondria				K13199			IPR006861;	Hyaluronan/mRNA-binding protein;	[R]	KOG2945	Predicted RNA-binding protein
W5A671	Uncharacterized protein	W5A671		59282	9.41	chloroplast	regulation of cellular process; regulation of intracellular signal transduction; positive regulation of GTPase activity; regulation of signaling; regulation of Ras protein signal transduction; regulation of Ral protein signal transduction; positive regulation of biological process; positive regulation of catalytic activity; regulation of Rap protein signal transduction; regulation of Rab protein …		transition metal ion binding; enzyme regulator activity; binding; nucleoside-triphosphatase regulator activity; ion binding; GTPase regulator activity; metal ion binding; cation binding; zinc ion binding; molecular function regulator; enzyme activator activity; GTPase activator activity;	K12493	ARFGAP2_3; ADP-ribosylation factor GTPase-activating protein 2/3	osa04144 Endocytosis - Oryza sativa japonica (Japanese rice) (RefSeq);			[T]	KOG0706	Predicted GTPase-activating protein
W5A715	Uncharacterized protein	W5A715		20570	9.68	chloroplast	transport; transmembrane transport; single-organism localization; single-organism cellular process; single-organism process; localization; cellular process; single-organism transport; establishment of localization;	organelle; intracellular membrane-bounded organelle; intracellular organelle; membrane; cell part; intracellular; membrane part; cytoplasm; intrinsic component of membrane; intracellular part; cell; membrane-bounded organelle; integral component of membrane; mitochondrion; cytoplasmic part;	hydrolase activity, acting on acid anhydrides; hydrolase activity, acting on acid anhydrides, catalyzing transmembrane movement of substances; hydrolase activity; catalytic activity; transporter activity; transmembrane transporter activity;				IPR003319; IPR009455;	ATP synthase YMF19-like, N-terminal; ATP synthase YMF19, uncharacterised, C-terminal;
W5A7F4	Uncharacterized protein	W5A7F4		50259	5.4	cytosol			protein binding; binding;	K03039	PSMD13; 26S proteasome regulatory subunit N9	osa03050 Proteasome - Oryza sativa japonica (Japanese rice) (RefSeq);	IPR000717;	Proteasome component (PCI) domain;	[O]	KOG2908	26S proteasome regulatory complex, subunit RPN9/PSMD13
W5A8D9	Uncharacterized protein	W5A8D9		141781	5.58	plasma membrane							IPR014770; IPR014772;	Munc13 homology 1; Mammalian uncoordinated homology 13, domain 2;
W5A8Q4	Uncharacterized protein	W5A8Q4		97815	7.27	cytosol	modification-dependent macromolecule catabolic process; cellular macromolecule catabolic process; proteolysis involved in cellular protein catabolic process; cellular protein catabolic process; modification-dependent protein catabolic process; cellular protein metabolic process; ubiquitin-dependent protein catabolic process; primary metabolic process; cellular metabolic process; organic substance…	catalytic complex; cell part; intracellular; cullin-RING ubiquitin ligase complex; macromolecular complex; intracellular part; transferase complex; cell; protein complex; ubiquitin ligase complex;	protein binding; ubiquitin protein ligase binding; ubiquitin-like protein ligase binding; binding; enzyme binding;	K03347	CUL1; cullin 1	osa04120 Ubiquitin mediated proteolysis - Oryza sativa japonica (Japanese rice) (RefSeq); osa04141 Protein processing in endoplasmic reticulum - Oryza sativa japonica (Japanese rice) (RefSeq);	IPR011991; IPR019559; IPR016158; IPR001373; IPR016159;	Winged helix-turn-helix DNA-binding domain; Cullin protein, neddylation domain; Cullin homology; Cullin, N-terminal; Cullin repeat-like-containing domain;	[D]	KOG2166	Cullins
W5A8S5	Uncharacterized protein	W5A8S5		134558	8.37	cytosol	cellular component organization; chromatin remodeling; metabolic process; chromosome organization; organelle organization; chromatin organization; ATP-dependent chromatin remodeling; cellular process; macromolecular complex subunit organization; cellular component organization or biogenesis; chromatin modification;	intracellular organelle; intracellular organelle part; macromolecular complex; intracellular part; SWI/SNF superfamily-type complex; cell; organelle part; ISWI-type complex; intracellular membrane-bounded organelle; organelle; nucleus; NURF complex; intracellular; cell part; membrane-bounded organelle; protein complex; nuclear part;	nucleoside phosphate binding; hydrolase activity, acting on acid anhydrides; hydrolase activity; protein binding; chromatin binding; ATPase activity; heterocyclic compound binding; organic cyclic compound binding; pyrophosphatase activity; catalytic activity; ribonucleotide binding; binding; purine ribonucleoside binding; anion binding; adenyl ribonucleotide binding; adenyl nucleotide binding; hy…	K11654			IPR015194; IPR027417; IPR017884; IPR000330; IPR001005; IPR009057; IPR015195; IPR014001; IPR001650;	ISWI, HAND domain; P-loop containing nucleoside triphosphate hydrolase; SANT domain; SNF2-related; SANT/Myb domain; Homeodomain-like; SLIDE domain; Helicase superfamily 1/2, ATP-binding domain; Helicase, C-terminal;	[K]	KOG0385	Chromatin remodeling complex WSTF-ISWI, small subunit
W5A8Y0	Uncharacterized protein	W5A8Y0		103631	6.46	cytosol	modification-dependent macromolecule catabolic process; cellular macromolecule catabolic process; proteolysis involved in cellular protein catabolic process; cellular protein catabolic process; modification-dependent protein catabolic process; cellular protein metabolic process; ubiquitin-dependent protein catabolic process; primary metabolic process; cellular metabolic process; organic substance…	catalytic complex; cell part; intracellular; cullin-RING ubiquitin ligase complex; macromolecular complex; intracellular part; transferase complex; cell; protein complex; ubiquitin ligase complex;	protein binding; ubiquitin protein ligase binding; ubiquitin-like protein ligase binding; binding; enzyme binding;	K03347	CUL1; cullin 1	osa04120 Ubiquitin mediated proteolysis - Oryza sativa japonica (Japanese rice) (RefSeq); osa04141 Protein processing in endoplasmic reticulum - Oryza sativa japonica (Japanese rice) (RefSeq);	IPR011991; IPR019559; IPR016158; IPR001373; IPR016159;	Winged helix-turn-helix DNA-binding domain; Cullin protein, neddylation domain; Cullin homology; Cullin, N-terminal; Cullin repeat-like-containing domain;	[D]	KOG2166	Cullins
W5A9E1	Uncharacterized protein	W5A9E1		23830	9.83	nuclear	cellular protein metabolic process; biosynthetic process; primary metabolic process; cellular metabolic process; organic substance biosynthetic process; cellular biosynthetic process; organic substance metabolic process; metabolic process; cellular macromolecule biosynthetic process; cellular macromolecule metabolic process; gene expression; macromolecule metabolic process; protein metabolic proc…	ribosome; organelle; intracellular organelle; intracellular non-membrane-bounded organelle; cell part; intracellular; cytoplasm; macromolecular complex; intracellular part; cell; ribonucleoprotein complex; cytoplasmic part; non-membrane-bounded organelle;	protein binding; structural constituent of ribosome; structural molecule activity; binding;	K02977	RP-S27Ae; small subunit ribosomal protein S27Ae	osa03010 Ribosome - Oryza sativa japonica (Japanese rice) (RefSeq);	IPR002906; IPR011332; IPR029071; IPR000626;	Ribosomal protein S27a; Zinc-binding ribosomal protein; Ubiquitin-related domain; Ubiquitin-like;	[J]	KOG0004	Ubiquitin/40S ribosomal protein S27a fusion
W5A9N3	Uncharacterized protein	W5A9N3		24384	8.78	chloroplast
W5A9W9	Uncharacterized protein	W5A9W9		135091	8.82	nuclear	protein glycosylation; macromolecule glycosylation; glycoprotein biosynthetic process; single-organism cellular process; cellular protein metabolic process; glycoprotein metabolic process; single-organism process; biosynthetic process; primary metabolic process; carbohydrate metabolic process; cellular metabolic process; organic substance biosynthetic process; cellular biosynthetic process; organ…	organelle; intracellular membrane-bounded organelle; intracellular organelle; nucleus; cell part; intracellular; intracellular part; membrane-bounded organelle; cell;	transferase activity, transferring pentosyl groups; DNA binding; nucleoside phosphate binding; NAD+ ADP-ribosyltransferase activity; ion binding; nucleotide binding; zinc ion binding; cofactor binding; heterocyclic compound binding; organic cyclic compound binding; transition metal ion binding; NAD binding; catalytic activity; binding; nucleic acid binding; cation binding; metal ion binding; tran…	K10798	PARP; poly [ADP-ribose] polymerase [EC:2.4.2.30]	osa03410 Base excision repair - Oryza sativa japonica (Japanese rice) (RefSeq);	IPR008893; IPR004102; IPR012982; IPR001510; IPR012317; IPR001357;	WGR domain; Poly(ADP-ribose) polymerase, regulatory domain; PADR1; Zinc finger, PARP-type; Poly(ADP-ribose) polymerase, catalytic domain; BRCT domain;	[KLO]	KOG1037	NAD+ ADP-ribosyltransferase Parp, required for poly-ADP ribosylation of nuclear proteins
W5AA07	Uncharacterized protein	W5AA07		173020	4.38	cytosol	metabolic process;		nucleoside phosphate binding; nucleoside binding; ion binding; hydrolase activity, acting on acid anhydrides; hydrolase activity; nucleotide binding; organic cyclic compound binding; heterocyclic compound binding; ribonucleoside binding; carbohydrate derivative binding; catalytic activity; ribonucleotide binding; binding; purine ribonucleoside binding; purine ribonucleotide binding; anion binding…				IPR024283; IPR006703; IPR027417;	Domain of unknown function DUF3406, chloroplast translocase; AIG1-type guanine nucleotide-binding (G) domain; P-loop containing nucleoside triphosphate hydrolase;
W5AA52	Uncharacterized protein	W5AA52		123459	6.23	vacuolar membrane	single-organism carbohydrate metabolic process; metabolic process; single-organism metabolic process; monosaccharide metabolic process; single-organism process; mannose metabolic process; primary metabolic process; carbohydrate metabolic process; organic substance metabolic process; hexose metabolic process;		mannosidase activity; transition metal ion binding; catalytic activity; binding; ion binding; alpha-mannosidase activity; hydrolase activity, acting on glycosyl bonds; carbohydrate binding; metal ion binding; hydrolase activity, hydrolyzing O-glycosyl compounds; cation binding; hydrolase activity; zinc ion binding;	K01191	E3.2.1.24; alpha-mannosidase [EC:3.2.1.24]	osa00511 Other glycan degradation - Oryza sativa japonica (Japanese rice) (RefSeq);	IPR011013; IPR027291; IPR011330; IPR013780; IPR028995; IPR015341; IPR000602; IPR011682;	Galactose mutarotase-like domain; Glycoside hydrolase 38/57, N-terminal domain; Glycoside hydrolase/deacetylase, beta/alpha-barrel; Glycosyl hydrolase, family 13, all-beta; Glycoside hydrolase, families 57/38, central domain; Glycoside hydrolase, family 38, central domain; Glycoside hydrolase family 38, N-terminal domain; Glycosyl hydrolase family 38, C-terminal;	[G]	KOG1959	Glycosyl hydrolase, family 38 - alpha-mannosidase
W5AA88	Uncharacterized protein	W5AA88		41565	4.71	chloroplast			binding;				IPR007205; IPR011989; IPR007206; IPR016024;	Protein HGH1 N-terminal; Armadillo-like helical; Protein HGH1 C-terminal; Armadillo-type fold;	[S]	KOG2973	Uncharacterized conserved protein
W5AA91	Importin subunit alpha	W5AA91		65340	5.13	nuclear	intracellular transport; establishment of protein localization to organelle; protein import; single-organism nuclear import; single-organism process; organic substance transport; nuclear transport; protein transport; single-organism intracellular transport; cellular localization; establishment of localization; transport; protein targeting; establishment of protein localization; cellular macromole…	organelle; intracellular membrane-bounded organelle; intracellular organelle; nucleus; cell part; intracellular; cytoplasm; intracellular part; membrane-bounded organelle; cell;	substrate-specific transporter activity; protein binding; protein transporter activity; binding; transporter activity;				IPR002652; IPR011989; IPR016024;	Importin-alpha, importin-beta-binding domain; Armadillo-like helical; Armadillo-type fold;	[U]	KOG0166	Karyopherin (importin) alpha
W5ABD3	Uncharacterized protein	W5ABD3		43070	5.65	cytosol	glutamine family amino acid metabolic process; small molecule metabolic process; single-organism cellular process; arginine metabolic process; nitrogen compound metabolic process; single-organism process; primary metabolic process; alpha-amino acid metabolic process; cellular metabolic process; organic substance metabolic process; metabolic process; cellular amino acid metabolic process; single-o…		organic cyclic compound binding; heterocyclic compound binding; transferase activity, transferring nitrogenous groups; catalytic activity; binding; ion binding; anion binding; transaminase activity; transferase activity; cofactor binding; pyridoxal phosphate binding;	K00818	E2.6.1.11; acetylornithine aminotransferase [EC:2.6.1.11]	osa01230 Biosynthesis of amino acids - Oryza sativa japonica (Japanese rice) (RefSeq); osa01100 Metabolic pathways - Oryza sativa japonica (Japanese rice) (RefSeq); osa01210 2-Oxocarboxylic acid metabolism - Oryza sativa japonica (Japanese rice) (RefSeq); osa01110 Biosynthesis of secondary metabolites - Oryza sativa japonica (Japanese rice) (RefSeq); osa00220 Arginine biosynthesis - Oryza sativa …	IPR015424; IPR015421; IPR015422;	Pyridoxal phosphate-dependent transferase; Pyridoxal phosphate-dependent transferase, major region, subdomain 1; Pyridoxal phosphate-dependent transferase, major region, subdomain 2;	[E]	KOG1401	Acetylornithine aminotransferase
W5ABI3	Uncharacterized protein (Fragment)	W5ABI3		75350	8.81	cytosol	sulfur compound metabolic process; peptide metabolic process; peptide biosynthetic process; nitrogen compound metabolic process; cellular modified amino acid biosynthetic process; biosynthetic process; cellular amide metabolic process; organonitrogen compound biosynthetic process; organic substance biosynthetic process; cellular metabolic process; cellular biosynthetic process; sulfur compound bi…		ligase activity, forming carbon-nitrogen bonds; glutamate-cysteine ligase activity; acid-amino acid ligase activity; catalytic activity; ligase activity;	K01919	gshA; glutamate--cysteine ligase [EC:6.3.2.2]	osa01100 Metabolic pathways - Oryza sativa japonica (Japanese rice) (RefSeq); osa00480 Glutathione metabolism - Oryza sativa japonica (Japanese rice) (RefSeq); osa00270 Cysteine and methionine metabolism - Oryza sativa japonica (Japanese rice) (RefSeq);
W5ABL4	Uncharacterized protein	W5ABL4		24796	4.69	nuclear	RNA processing; cellular aromatic compound metabolic process; organic cyclic compound metabolic process; nitrogen compound metabolic process; primary metabolic process; cellular metabolic process; organic substance metabolic process; RNA metabolic process; metabolic process; nucleic acid metabolic process; heterocycle metabolic process; nucleobase-containing compound metabolic process; cellular m…	organelle; intracellular membrane-bounded organelle; intracellular organelle; nucleus; cell part; intracellular; cytoplasm; intracellular part; membrane-bounded organelle; cell;	organic cyclic compound binding; heterocyclic compound binding; RNA binding; nucleoside phosphate binding; binding; nucleic acid binding; nucleotide binding; small molecule binding;	K12876	RBM8A; RNA-binding protein 8A	osa03013 RNA transport - Oryza sativa japonica (Japanese rice) (RefSeq); osa03015 mRNA surveillance pathway - Oryza sativa japonica (Japanese rice) (RefSeq); osa03040 Spliceosome - Oryza sativa japonica (Japanese rice) (RefSeq);	IPR000504; IPR012677;	RNA recognition motif domain; Nucleotide-binding alpha-beta plait domain;	[R]	KOG0130	RNA-binding protein RBM8/Tsunagi (RRM superfamily)
W5AC28	Uncharacterized protein	W5AC28		38980	8.98	chloroplast			protein binding; binding;				IPR010987; IPR012336; IPR004045;	Glutathione S-transferase, C-terminal-like; Thioredoxin-like fold; Glutathione S-transferase, N-terminal;	[P]	KOG1422	Intracellular Cl- channel CLIC, contains GST domain
W5ACA2	Uncharacterized protein	W5ACA2		67961	5.13	cytosol	protein folding; metabolic process; cellular protein metabolic process; cellular macromolecule metabolic process; macromolecule metabolic process; protein metabolic process; primary metabolic process; cellular process; cellular metabolic process; protein refolding; organic substance metabolic process;	intracellular part; cell; cell part; intracellular; cytoplasm;	ATP binding; nucleoside phosphate binding; nucleoside binding; ion binding; nucleotide binding; organic cyclic compound binding; heterocyclic compound binding; ribonucleoside binding; carbohydrate derivative binding; ribonucleotide binding; binding; purine ribonucleoside binding; anion binding; purine ribonucleotide binding; adenyl ribonucleotide binding; adenyl nucleotide binding; purine nucleos…	K04077	groEL; chaperonin GroEL	osa03018 RNA degradation - Oryza sativa japonica (Japanese rice) (RefSeq);	IPR027409; IPR027413;	GroEL-like apical domain; GroEL-like equatorial domain;	[O]	KOG0356	Mitochondrial chaperonin, Cpn60/Hsp60p
W5ACA3	Uncharacterized protein	W5ACA3		128019	5.07	cytosol		organelle; intracellular membrane-bounded organelle; intracellular organelle; nucleus; cell part; intracellular; intracellular part; membrane-bounded organelle; cell;	organic cyclic compound binding; heterocyclic compound binding; protein binding; binding; nucleic acid binding;	K10610	DDB1; DNA damage-binding protein 1	osa04120 Ubiquitin mediated proteolysis - Oryza sativa japonica (Japanese rice) (RefSeq); osa03420 Nucleotide excision repair - Oryza sativa japonica (Japanese rice) (RefSeq);	IPR015943; IPR004871; IPR011047;	WD40/YVTN repeat-like-containing domain; Cleavage/polyadenylation specificity factor, A subunit, C-terminal; Quinonprotein alcohol dehydrogenase-like superfamily;	[L]	KOG1897	Damage-specific DNA binding complex, subunit DDB1
W5ACJ8	Uncharacterized protein	W5ACJ8		55902	4.72	nuclear	cellular component biogenesis; cellular component organization; cellular macromolecular complex assembly; protein complex subunit organization; single-organism cellular process; single-organism process; microtubule-based process; macromolecular complex subunit organization; metabolic process; cellular component assembly; macromolecular complex assembly; protein polymerization; protein complex bio…	intracellular organelle; microtubule; intracellular non-membrane-bounded organelle; cytoskeletal part; intracellular organelle part; macromolecular complex; intracellular part; cell; organelle part; non-membrane-bounded organelle; organelle; cytoskeleton; microtubule cytoskeleton; cell part; intracellular; protein complex;	nucleoside phosphate binding; nucleoside binding; ion binding; hydrolase activity, acting on acid anhydrides; hydrolase activity; nucleotide binding; nucleoside-triphosphatase activity; heterocyclic compound binding; organic cyclic compound binding; ribonucleoside binding; carbohydrate derivative binding; pyrophosphatase activity; ribonucleotide binding; structural constituent of cytoskeleton; ca…	K07375	TUBB; tubulin beta	osa04145 Phagosome - Oryza sativa japonica (Japanese rice) (RefSeq);	IPR003008; IPR023123; IPR018316; IPR008280;	Tubulin/FtsZ, GTPase domain; Tubulin, C-terminal; Tubulin/FtsZ, 2-layer sandwich domain; Tubulin/FtsZ, C-terminal;	[Z]	KOG1375	Beta tubulin
W5ACX6	Uncharacterized protein	W5ACX6		110093	5.2	nuclear	protein glycosylation; macromolecule glycosylation; glycoprotein biosynthetic process; single-organism cellular process; cellular protein metabolic process; glycoprotein metabolic process; single-organism process; biosynthetic process; primary metabolic process; carbohydrate metabolic process; cellular metabolic process; organic substance biosynthetic process; cellular biosynthetic process; organ…	organelle; intracellular membrane-bounded organelle; intracellular organelle; nucleus; cell part; intracellular; intracellular part; membrane-bounded organelle; cell;	transferase activity, transferring pentosyl groups; transferase activity, transferring glycosyl groups; NAD+ ADP-ribosyltransferase activity; catalytic activity; transferase activity;	K10798	PARP; poly [ADP-ribose] polymerase [EC:2.4.2.30]	osa03410 Base excision repair - Oryza sativa japonica (Japanese rice) (RefSeq);	IPR008893; IPR004102; IPR012982; IPR012317; IPR001357;	WGR domain; Poly(ADP-ribose) polymerase, regulatory domain; PADR1; Poly(ADP-ribose) polymerase, catalytic domain; BRCT domain;	[KLO]	KOG1037	NAD+ ADP-ribosyltransferase Parp, required for poly-ADP ribosylation of nuclear proteins
W5ADY6	Uncharacterized protein	W5ADY6		25381	6.85	cytosol, nuclear	regulation of cellular process; single organism signaling; cellular response to stimulus; intracellular transport; intracellular signal transduction; single-organism cellular process; single-organism process; organic substance transport; small GTPase mediated signal transduction; signaling; response to stimulus; protein transport; establishment of localization; cellular localization; transport; e…	membrane; intracellular; cell part; membrane part; intrinsic component of membrane; cell; integral component of membrane;	nucleoside phosphate binding; nucleoside binding; ion binding; nucleotide binding; heterocyclic compound binding; organic cyclic compound binding; ribonucleoside binding; carbohydrate derivative binding; ribonucleotide binding; binding; purine ribonucleoside binding; anion binding; purine ribonucleotide binding; guanyl ribonucleotide binding; purine nucleoside binding; guanyl nucleotide binding; …				IPR005225; IPR027417;	Small GTP-binding protein domain; P-loop containing nucleoside triphosphate hydrolase;	[U]	KOG0070	GTP-binding ADP-ribosylation factor Arf1
W5AE72	Uncharacterized protein	W5AE72		55724	5.42	cytosol	hexose biosynthetic process; glycolytic process; organic acid biosynthetic process; nucleotide metabolic process; branched-chain amino acid biosynthetic process; single-organism process; biosynthetic process; cellular metabolic process; phosphate-containing compound metabolic process; glucose metabolic process; metabolic process; gluconeogenesis; cellular amino acid metabolic process; generation …	intracellular organelle; apoplast; external encapsulating structure; chloroplast part; cell periphery; plastid envelope; organelle envelope; intracellular organelle part; cytoplasm; plastid part; intracellular part; plastid stroma; cell; extracellular region; mitochondrion; organelle part; chloroplast envelope; chloroplast; organelle; intracellular membrane-bounded organelle; intracellular; cell …	oxidoreductase activity, acting on CH-OH group of donors; oxidoreductase activity, acting on the CH-OH group of donors, NAD or NADP as acceptor; transition metal ion binding; ketol-acid reductoisomerase activity; catalytic activity; binding; ion binding; metal ion binding; cation binding; copper ion binding; cofactor binding; coenzyme binding; oxidoreductase activity;	K00053	ilvC; ketol-acid reductoisomerase [EC:1.1.1.86]	osa00770 Pantothenate and CoA biosynthesis - Oryza sativa japonica (Japanese rice) (RefSeq); osa01230 Biosynthesis of amino acids - Oryza sativa japonica (Japanese rice) (RefSeq); osa01100 Metabolic pathways - Oryza sativa japonica (Japanese rice) (RefSeq); osa00290 Valine, leucine and isoleucine biosynthesis - Oryza sativa japonica (Japanese rice) (RefSeq); osa01210 2-Oxocarboxylic acid metaboli…	IPR013116; IPR008927; IPR013328; IPR000506;	Acetohydroxy acid isomeroreductase, catalytic; 6-phosphogluconate dehydrogenase, C-terminal-like; Dehydrogenase, multihelical; Acetohydroxy acid isomeroreductase C-terminal;
W5AEG7	Uncharacterized protein	W5AEG7		40072	6.02	cytosol	post-embryonic organ development; single-multicellular organism process; floral organ development; reproductive process; pigment accumulation in tissues; response to abiotic stimulus; cellular protein metabolic process; single-organism process; phyllome development; post-embryonic development; protein processing; response to stimulus; cellular metabolic process; pigment accumulation in tissues in…	cell part; intracellular; cytoplasm; intracellular part; cytosol; cell; cytoplasmic part;	peptidase activity; exopeptidase activity; catalytic activity; metalloexopeptidase activity; peptidase activity, acting on L-amino acid peptides; aminopeptidase activity; hydrolase activity; metallopeptidase activity;	K01265			IPR000994;	Peptidase M24, structural domain;	[O]	KOG2738	Putative methionine aminopeptidase
W5AEG8	Uncharacterized protein	W5AEG8		15687	5.44	extracellular							IPR012946;	X8 domain;
W5AF41	Malic enzyme	W5AF41		56420	5.49	cytosol	dicarboxylic acid metabolic process; metabolic process; oxidation-reduction process; single-organism metabolic process; malate metabolic process; small molecule metabolic process; carboxylic acid metabolic process; single-organism cellular process; single-organism process; organic acid metabolic process; cellular process; cellular metabolic process; oxoacid metabolic process; organic substance me…		malate dehydrogenase (decarboxylating) (NAD+) activity; nucleoside phosphate binding; ion binding; nucleotide binding; cofactor binding; oxidoreductase activity; oxidoreductase activity, acting on CH-OH group of donors; heterocyclic compound binding; organic cyclic compound binding; oxidoreductase activity, acting on the CH-OH group of donors, NAD or NADP as acceptor; catalytic activity; NAD bind…				IPR012302; IPR012301; IPR016040;	Malic enzyme, NAD-binding; Malic enzyme, N-terminal domain; NAD(P)-binding domain;	[C]	KOG1257	NADP+-dependent malic enzyme
W5AFS8	Uncharacterized protein	W5AFS8		43709	6.47	cytosol	single-organism process; metabolic process; oxidation-reduction process; single-organism metabolic process;		catalytic activity; oxidoreductase activity;				IPR023210;	NADP-dependent oxidoreductase domain;	[R]	KOG1577	Aldo/keto reductase family proteins
W5AFT6	Uncharacterized protein (Fragment)	W5AFT6		133238	4.97	nuclear			organic cyclic compound binding; heterocyclic compound binding; DNA binding; binding; nucleic acid binding;				IPR000313;	PWWP domain;
W5AFV1	Uncharacterized protein	W5AFV1		17632	4.63	nuclear			organic cyclic compound binding; heterocyclic compound binding; heme binding; tetrapyrrole binding; binding;				IPR001199;	Cytochrome b5-like heme/steroid binding domain;	[R]	KOG1110	Putative steroid membrane receptor Hpr6.6/25-Dx
W5AFW9	Uncharacterized protein	W5AFW9		46417	5.29	cytoskeleton			ATP binding; nucleoside phosphate binding; nucleoside binding; ion binding; nucleotide binding; organic cyclic compound binding; heterocyclic compound binding; ribonucleoside binding; carbohydrate derivative binding; ribonucleotide binding; binding; purine ribonucleoside binding; anion binding; purine ribonucleotide binding; adenyl ribonucleotide binding; adenyl nucleotide binding; purine nucleos…	K05692					[Z]	KOG0676	Actin and related proteins
W5AFY5	Uncharacterized protein	W5AFY5		26823	5.83	cytosol	single-organism process; metabolic process; oxidation-reduction process; single-organism metabolic process;		2 iron, 2 sulfur cluster binding; catalytic activity; binding; iron-sulfur cluster binding; ion binding; cation binding; metal ion binding; oxidoreductase activity; metal cluster binding;	K03943	NDUFV2; NADH dehydrogenase (ubiquinone) flavoprotein 2 [EC:1.6.5.3 1.6.99.3]	osa01100 Metabolic pathways - Oryza sativa japonica (Japanese rice) (RefSeq); osa00190 Oxidative phosphorylation - Oryza sativa japonica (Japanese rice) (RefSeq);	IPR012336;	Thioredoxin-like fold;	[C]	KOG3196	NADH:ubiquinone oxidoreductase, NDUFV2/24 kD subunit
W5AG97	Uncharacterized protein	W5AG97		66419	8.77	cytosol	phosphorylation; cellular protein metabolic process; primary metabolic process; cellular metabolic process; phosphate-containing compound metabolic process; organic substance metabolic process; metabolic process; protein phosphorylation; phosphorus metabolic process; cellular macromolecule metabolic process; cellular protein modification process; protein metabolic process; macromolecule metabolic…		ATP binding; nucleoside phosphate binding; phosphotransferase activity, alcohol group as acceptor; nucleoside binding; ion binding; protein kinase activity; nucleotide binding; organic cyclic compound binding; heterocyclic compound binding; ribonucleoside binding; carbohydrate derivative binding; kinase activity; catalytic activity; ribonucleotide binding; binding; purine ribonucleoside binding; …	K07198	PRKAA; 5'-AMP-activated protein kinase, catalytic alpha subunit [EC:2.7.11.11]	osa04931 Insulin resistance - Oryza sativa japonica (Japanese rice) (RefSeq); osa04140 Regulation of autophagy - Oryza sativa japonica (Japanese rice) (RefSeq);	IPR015940; IPR028375; IPR000719; IPR001772; IPR002290; IPR011009;	Ubiquitin-associated/translation elongation factor EF1B, N-terminal, eukaryote; KA1 domain/Ssp2 C-terminal domain; Protein kinase domain; Kinase associated domain 1 (KA1); Serine/threonine/dual specificity protein kinase, catalytic domain; Protein kinase-like domain;	[T]	KOG0583	Serine/threonine protein kinase
W5AH15	Uncharacterized protein (Fragment)	W5AH15		11095	5.73	chloroplast									[S]	KOG4744	Uncharacterized conserved protein
W5AH72	Uncharacterized protein	W5AH72		15505	9.51	nuclear	cellular protein metabolic process; biosynthetic process; primary metabolic process; cellular metabolic process; organic substance biosynthetic process; cellular biosynthetic process; organic substance metabolic process; metabolic process; cellular macromolecule biosynthetic process; cellular macromolecule metabolic process; gene expression; macromolecule metabolic process; protein metabolic proc…	ribosome; organelle; intracellular organelle; intracellular non-membrane-bounded organelle; cell part; intracellular; cytoplasm; macromolecular complex; intracellular part; cell; ribonucleoprotein complex; cytoplasmic part; non-membrane-bounded organelle;	structural constituent of ribosome; structural molecule activity;						[J]	KOG0187	40S ribosomal protein S17
W5AI75	Uncharacterized protein	W5AI75		85133	5.55	cytosol	proteolysis; metabolic process; macromolecule metabolic process; protein metabolic process; primary metabolic process; organic substance metabolic process;	intrinsic component of membrane; membrane; integral component of membrane; membrane part;	metalloendopeptidase activity; peptidase activity; ATP binding; nucleoside phosphate binding; nucleoside binding; ion binding; metallopeptidase activity; hydrolase activity; nucleotide binding; zinc ion binding; endopeptidase activity; organic cyclic compound binding; heterocyclic compound binding; ribonucleoside binding; carbohydrate derivative binding; transition metal ion binding; catalytic ac…	K08956			IPR003959; IPR003593; IPR011546; IPR000642; IPR027417;	ATPase, AAA-type, core; AAA+ ATPase domain; Peptidase M41, FtsH extracellular; Peptidase M41; P-loop containing nucleoside triphosphate hydrolase;	[O]	KOG0731	AAA+-type ATPase containing the peptidase M41 domain
W5AIJ5	Uncharacterized protein	W5AIJ5		65083	5.11	nuclear	phosphatidylcholine metabolic process; glycerolipid metabolic process; organic hydroxy compound metabolic process; alcohol metabolic process; phospholipid biosynthetic process; single-organism process; ammonium ion metabolic process; biosynthetic process; cellular lipid metabolic process; organonitrogen compound biosynthetic process; cellular metabolic process; phosphate-containing compound metab…		S-adenosylmethionine-dependent methyltransferase activity; methyltransferase activity; catalytic activity; phosphoethanolamine N-methyltransferase activity; transferase activity, transferring one-carbon groups; N-methyltransferase activity; transferase activity;				IPR029063; IPR013216;	S-adenosyl-L-methionine-dependent methyltransferase; Methyltransferase type 11;	[IR]	KOG1269	SAM-dependent methyltransferases
W5AK05	Glucose-6-phosphate isomerase	W5AK05		70901	6.98	cytosol	carbohydrate biosynthetic process; glycolytic process; hexose biosynthetic process; single-organism process; biosynthetic process; monosaccharide biosynthetic process; cellular metabolic process; organic substance metabolic process; glucose metabolic process; pyruvate metabolic process; metabolic process; gluconeogenesis; generation of precursor metabolites and energy; monosaccharide metabolic pr…		glucose-6-phosphate isomerase activity; isomerase activity; intramolecular oxidoreductase activity; catalytic activity; intramolecular oxidoreductase activity, interconverting aldoses and ketoses;	K01810	GPI; glucose-6-phosphate isomerase [EC:5.3.1.9]	osa01200 Carbon metabolism - Oryza sativa japonica (Japanese rice) (RefSeq); osa01100 Metabolic pathways - Oryza sativa japonica (Japanese rice) (RefSeq); osa00010 Glycolysis / Gluconeogenesis - Oryza sativa japonica (Japanese rice) (RefSeq); osa00030 Pentose phosphate pathway - Oryza sativa japonica (Japanese rice) (RefSeq); osa00500 Starch and sucrose metabolism - Oryza sativa japonica (Japanes…	IPR023096;	Phosphoglucose isomerase, C-terminal;	[G]	KOG2446	Glucose-6-phosphate isomerase
W5AL78	Uncharacterized protein	W5AL78		109125	5.09	cytosol			ATP binding; nucleoside phosphate binding; nucleoside binding; ion binding; nucleotide binding; organic cyclic compound binding; heterocyclic compound binding; ribonucleoside binding; carbohydrate derivative binding; ribonucleotide binding; binding; purine ribonucleoside binding; anion binding; purine ribonucleotide binding; adenyl ribonucleotide binding; adenyl nucleotide binding; purine nucleos…	K09489			IPR029048; IPR029047;	Heat shock protein 70kD, C-terminal domain; Heat shock protein 70kD, peptide-binding domain;	[O]	KOG0103	Molecular chaperones HSP105/HSP110/SSE1, HSP70 superfamily
W5ALS3	Uncharacterized protein	W5ALS3		56489	6.63	chloroplast	protein modification by small protein removal; regulation of flower development; nucleotide metabolic process; single-organism process; biosynthetic process; cellular metabolic process; methylation; phosphate-containing compound metabolic process; ribose phosphate biosynthetic process; protein alkylation; metabolic process; carbohydrate derivative biosynthetic process; nucleoside phosphate metabo…								[R]	KOG4197	FOG: PPR repeat
W5ALU9	Proteasome subunit beta type	W5ALU9		31378	6.51	cytosol	proteolysis involved in cellular protein catabolic process; cellular macromolecule catabolic process; cellular protein catabolic process; cellular protein metabolic process; primary metabolic process; cellular metabolic process; organic substance metabolic process; organic substance catabolic process; metabolic process; protein catabolic process; macromolecule catabolic process; cellular macromol…	organelle; intracellular membrane-bounded organelle; intracellular organelle; nucleus; proteasome complex; cell part; intracellular; cytoplasm; proteasome core complex; macromolecular complex; intracellular part; protein complex; membrane-bounded organelle; cell;	endopeptidase activity; threonine-type endopeptidase activity; peptidase activity; threonine-type peptidase activity; catalytic activity; peptidase activity, acting on L-amino acid peptides; hydrolase activity;	K02739	PSMB7; 20S proteasome subunit beta 2 [EC:3.4.25.1]	osa03050 Proteasome - Oryza sativa japonica (Japanese rice) (RefSeq);	IPR029055;	Nucleophile aminohydrolases, N-terminal;	[O]	KOG0173	20S proteasome, regulatory subunit beta type PSMB7/PSMB10/PUP1
W5AMA0	Uncharacterized protein	W5AMA0		104863	5.4	cytosol
W5AMD4	ATP synthase subunit beta	W5AMD4		58666	5.01	chloroplast	nucleoside metabolic process; purine nucleoside metabolic process; purine ribonucleoside monophosphate metabolic process; nucleotide metabolic process; energy coupled proton transmembrane transport, against electrochemical gradient; single-organism process; biosynthetic process; nucleoside biosynthetic process; purine ribonucleoside biosynthetic process; ribonucleoside monophosphate biosynthetic …	proton-transporting ATP synthase complex, catalytic core F(1); membrane; membrane part; cell part; intracellular; proton-transporting two-sector ATPase complex; macromolecular complex; proton-transporting two-sector ATPase complex, catalytic domain; intracellular part; protein complex; cell; proton-transporting ATP synthase complex;	ATPase activity, coupled to transmembrane movement of ions; nucleoside phosphate binding; primary active transmembrane transporter activity; substrate-specific transporter activity; ATPase activity, coupled to transmembrane movement of ions, rotational mechanism; hydrolase activity, acting on acid anhydrides; monovalent inorganic cation transmembrane transporter activity; hydrolase activity; hydr…	K02112	ATPF1B; F-type H+-transporting ATPase subunit beta [EC:3.6.3.14]	osa01100 Metabolic pathways - Oryza sativa japonica (Japanese rice) (RefSeq); osa00195 Photosynthesis - Oryza sativa japonica (Japanese rice) (RefSeq); osa00190 Oxidative phosphorylation - Oryza sativa japonica (Japanese rice) (RefSeq);	IPR000793; IPR003593; IPR004100; IPR000194; IPR027417; IPR024034;	ATPase, F1/V1/A1 complex, alpha/beta subunit, C-terminal; AAA+ ATPase domain; ATPase, F1 complex alpha/beta subunit, N-terminal domain; ATPase, F1/V1/A1 complex, alpha/beta subunit, nucleotide-binding domain; P-loop containing nucleoside triphosphate hydrolase; ATPase, F1 complex beta subunit/V1 complex, C-terminal;	[C]	KOG1350	F0F1-type ATP synthase, beta subunit
W5AMH9	Uncharacterized protein	W5AMH9		56374	4.52	extracellular			ATP binding; nucleoside phosphate binding; nucleoside binding; ion binding; nucleotide binding; organic cyclic compound binding; heterocyclic compound binding; ribonucleoside binding; carbohydrate derivative binding; ribonucleotide binding; binding; purine ribonucleoside binding; anion binding; purine ribonucleotide binding; adenyl ribonucleotide binding; adenyl nucleotide binding; purine nucleos…				IPR029048; IPR029047;	Heat shock protein 70kD, C-terminal domain; Heat shock protein 70kD, peptide-binding domain;	[O]	KOG0102	Molecular chaperones mortalin/PBP74/GRP75, HSP70 superfamily
W5AMI8	Uncharacterized protein	W5AMI8		42115	9.13	chloroplast	single-organism process; metabolic process; oxidation-reduction process; single-organism metabolic process;		catalytic activity; oxidoreductase activity;				IPR016040;	NAD(P)-binding domain;	[R]	KOG0725	Reductases with broad range of substrate specificities
W5AMX9	Uncharacterized protein	W5AMX9		39610	7.01	cytosol				K03152			IPR029062; IPR002818;	Class I glutamine amidotransferase-like; ThiJ/PfpI;	[RV]	KOG2764	Putative transcriptional regulator DJ-1
W5ANF8	Uncharacterized protein (Fragment)	W5ANF8		107517	4.11	nuclear
W5ANS6	Uncharacterized protein	W5ANS6		24133	4.27	nuclear							IPR007052; IPR008978;	CS domain; HSP20-like chaperone;	[O]	KOG3158	HSP90 co-chaperone p23
W5AP21	Uncharacterized protein	W5AP21		19803	5.08	extracellular							IPR014756; IPR003172;	Immunoglobulin E-set; MD-2-related lipid-recognition domain;	[R]	KOG4680	Uncharacterized conserved protein, contains ML domain
W5AP33	Uncharacterized protein	W5AP33		44398	7.18	cytosol	cofactor biosynthetic process; vitamin biosynthetic process; cellular aromatic compound metabolic process; organic hydroxy compound metabolic process; pyridoxal phosphate metabolic process; single-organism process; biosynthetic process; organonitrogen compound biosynthetic process; cellular metabolic process; pyridine-containing compound metabolic process; phosphate-containing compound metabolic …		catalytic activity;	K06215	pdxS; pyridoxal 5'-phosphate synthase pdxS subunit [EC:4.3.3.6]	osa00750 Vitamin B6 metabolism - Oryza sativa japonica (Japanese rice) (RefSeq);	IPR013785; IPR011060;	Aldolase-type TIM barrel; Ribulose-phosphate binding barrel;	[H]	KOG1606	Stationary phase-induced protein, SOR/SNZ family
W5AP46	Uncharacterized protein	W5AP46		13928	4.37	chloroplast	translational elongation; cellular protein metabolic process; biosynthetic process; primary metabolic process; cellular metabolic process; organic substance biosynthetic process; cellular biosynthetic process; organic substance metabolic process; metabolic process; cellular macromolecule biosynthetic process; cellular macromolecule metabolic process; gene expression; macromolecule metabolic proce…	ribosome; organelle; intracellular organelle; intracellular non-membrane-bounded organelle; cell part; intracellular; cytoplasm; macromolecular complex; intracellular part; cell; ribonucleoprotein complex; cytoplasmic part; non-membrane-bounded organelle;	structural constituent of ribosome; structural molecule activity;	K02943	RP-LP2; large subunit ribosomal protein LP2	osa03010 Ribosome - Oryza sativa japonica (Japanese rice) (RefSeq);			[J]	KOG3449	60S acidic ribosomal protein P2
W5APB6	Uncharacterized protein	W5APB6		200861	6.43	plasma membrane	transport; transmembrane transport; metabolic process; single-organism localization; single-organism cellular process; single-organism process; localization; cellular process; single-organism transport; establishment of localization;	intrinsic component of membrane; membrane; integral component of membrane; membrane part;	nucleoside phosphate binding; primary active transmembrane transporter activity; hydrolase activity, acting on acid anhydrides; hydrolase activity; ATPase activity; organic cyclic compound binding; heterocyclic compound binding; pyrophosphatase activity; catalytic activity; ribonucleotide binding; ATPase activity, coupled to movement of substances; binding; purine ribonucleoside binding; hydrolas…				IPR003593; IPR003439; IPR027417; IPR011527;	AAA+ ATPase domain; ABC transporter-like; P-loop containing nucleoside triphosphate hydrolase; ABC transporter type 1, transmembrane domain;	[Q]	KOG0054	Multidrug resistance-associated protein/mitoxantrone resistance protein, ABC superfamily
W5APE4	Uncharacterized protein	W5APE4		63565	6.93	chloroplast	metabolic process;		organic cyclic compound binding; heterocyclic compound binding; transferase activity, transferring nitrogenous groups; catalytic activity; binding; ion binding; anion binding; transaminase activity; transferase activity; cofactor binding; pyridoxal phosphate binding;	K16871	POP2; 4-aminobutyrate---pyruvate transaminase [EC:2.6.1.96]	osa00650 Butanoate metabolism - Oryza sativa japonica (Japanese rice) (RefSeq); osa01100 Metabolic pathways - Oryza sativa japonica (Japanese rice) (RefSeq); osa00250 Alanine, aspartate and glutamate metabolism - Oryza sativa japonica (Japanese rice) (RefSeq);	IPR015424; IPR015422; IPR015421;	Pyridoxal phosphate-dependent transferase; Pyridoxal phosphate-dependent transferase, major region, subdomain 2; Pyridoxal phosphate-dependent transferase, major region, subdomain 1;	[E]	KOG1404	Alanine-glyoxylate aminotransferase AGT2
W5APG2	Uncharacterized protein	W5APG2		33547	7.85	plasma membrane		intrinsic component of membrane; membrane; integral component of membrane; membrane part;
W5APK5	Uncharacterized protein	W5APK5		41414	7.63	cytosol	DNA replication; cellular aromatic compound metabolic process; DNA metabolic process; organic cyclic compound metabolic process; nitrogen compound metabolic process; biosynthetic process; primary metabolic process; organic substance biosynthetic process; cellular metabolic process; cellular biosynthetic process; organic substance metabolic process; metabolic process; cellular macromolecule biosyn…		DNA binding; ATP binding; nucleoside phosphate binding; nucleoside binding; ion binding; nucleotide binding; heterocyclic compound binding; organic cyclic compound binding; ribonucleoside binding; carbohydrate derivative binding; ribonucleotide binding; binding; nucleic acid binding; purine ribonucleoside binding; anion binding; purine ribonucleotide binding; adenyl ribonucleotide binding; adenyl…	K10755	RFC2_4; replication factor C subunit 2/4	osa03030 DNA replication - Oryza sativa japonica (Japanese rice) (RefSeq); osa03420 Nucleotide excision repair - Oryza sativa japonica (Japanese rice) (RefSeq); osa03430 Mismatch repair - Oryza sativa japonica (Japanese rice) (RefSeq);	IPR003593; IPR003959; IPR013748; IPR008921; IPR027417;	AAA+ ATPase domain; ATPase, AAA-type, core; Replication factor C, C-terminal domain; DNA polymerase III, clamp loader complex, gamma/delta/delta subunit, C-terminal; P-loop containing nucleoside triphosphate hydrolase;	[L]	KOG0991	Replication factor C, subunit RFC2
W5APP4	Uncharacterized protein	W5APP4		40229	9.01	chloroplast	single-organism process; metabolic process; oxidation-reduction process; single-organism metabolic process;		transition metal ion binding; catalytic activity; binding; ion binding; metal ion binding; cation binding; zinc ion binding; oxidoreductase activity;				IPR011032; IPR020843; IPR016040; IPR013154;	GroES (chaperonin 10)-like; Polyketide synthase, enoylreductase domain; NAD(P)-binding domain; Alcohol dehydrogenase GroES-like;	[CR]	KOG1198	Zinc-binding oxidoreductase
W5AQ04	40S ribosomal protein S8	W5AQ04		31529	10.46	chloroplast	cellular protein metabolic process; biosynthetic process; primary metabolic process; cellular metabolic process; organic substance biosynthetic process; cellular biosynthetic process; organic substance metabolic process; metabolic process; cellular macromolecule biosynthetic process; cellular macromolecule metabolic process; gene expression; macromolecule metabolic process; protein metabolic proc…	ribosome; organelle; intracellular organelle; intracellular non-membrane-bounded organelle; cell part; intracellular; cytoplasm; macromolecular complex; intracellular part; cell; ribonucleoprotein complex; cytoplasmic part; non-membrane-bounded organelle;	structural constituent of ribosome; structural molecule activity;	K02995	RP-S8e; small subunit ribosomal protein S8e	osa03010 Ribosome - Oryza sativa japonica (Japanese rice) (RefSeq);			[J]	KOG3283	40S ribosomal protein S8
W5AQ43	Uncharacterized protein	W5AQ43		127363	6.53	mitochondria	tricarboxylic acid metabolic process; oxidation-reduction process; small molecule metabolic process; single-organism cellular process; tricarboxylic acid cycle; single-organism process; primary metabolic process; cellular respiration; cellular metabolic process; organic substance metabolic process; citrate metabolic process; metabolic process; generation of precursor metabolites and energy; aerob…		vitamin binding; ion binding; oxidoreductase activity, acting on the aldehyde or oxo group of donors; cofactor binding; sulfur compound binding; thiamine pyrophosphate binding; oxidoreductase activity; heterocyclic compound binding; organic cyclic compound binding; catalytic activity; binding; cation binding; anion binding; oxoglutarate dehydrogenase (succinyl-transferring) activity; oxidoreducta…	K00164	OGDH; 2-oxoglutarate dehydrogenase E1 component [EC:1.2.4.2]	osa00380 Tryptophan metabolism - Oryza sativa japonica (Japanese rice) (RefSeq); osa01200 Carbon metabolism - Oryza sativa japonica (Japanese rice) (RefSeq); osa01100 Metabolic pathways - Oryza sativa japonica (Japanese rice) (RefSeq); osa00310 Lysine degradation - Oryza sativa japonica (Japanese rice) (RefSeq); osa00020 Citrate cycle (TCA cycle) - Oryza sativa japonica (Japanese rice) (RefSeq); …	IPR001017; IPR005475; IPR029061;	Dehydrogenase, E1 component; Transketolase-like, pyrimidine-binding domain; Thiamin diphosphate-binding fold;	[G]	KOG0450	2-oxoglutarate dehydrogenase, E1 subunit
W5AQ78	Uncharacterized protein	W5AQ78		37725	6.11	chloroplast				K17991	PXG; peroxygenase [EC:1.11.2.3]	osa00073 Cutin, suberine and wax biosynthesis - Oryza sativa japonica (Japanese rice) (RefSeq);
W5AQ87	Uncharacterized protein	W5AQ87		15978	7.68	chloroplast	regulation of cellular process; homeostatic process; regulation of biological quality; metabolic process; regulation of biological process; oxidation-reduction process; single-organism metabolic process; cell redox homeostasis; single-organism cellular process; cellular homeostasis; single-organism process; cellular process; biological regulation;	membrane; intracellular organelle; apoplast; cell periphery; cytoplasm; endomembrane system; intracellular part; cytosol; cell; extracellular region; plasma membrane; intracellular membrane-bounded organelle; organelle; intracellular; cell part; vacuole; membrane-bounded organelle; Golgi apparatus; cytoplasmic part;	electron carrier activity; protein disulfide oxidoreductase activity; oxidoreductase activity, acting on a sulfur group of donors; disulfide oxidoreductase activity; catalytic activity; oxidoreductase activity;	K03676			IPR002109; IPR011899; IPR014025; IPR012336;	Glutaredoxin; Glutaredoxin, eukaryotic/virial; Glutaredoxin subgroup; Thioredoxin-like fold;	[O]	KOG1752	Glutaredoxin and related proteins
W5AQ98	Uncharacterized protein	W5AQ98		38657	5.58	extracellular	response to stress; single-organism catabolic process; oxidation-reduction process; single-organism cellular process; single-organism process; response to stimulus; cellular metabolic process; metabolic process; hydrogen peroxide metabolic process; reactive oxygen species metabolic process; single-organism metabolic process; response to oxidative stress; cellular catabolic process; catabolic proc…	extracellular region;	organic cyclic compound binding; heterocyclic compound binding; heme binding; catalytic activity; binding; ion binding; antioxidant activity; cation binding; metal ion binding; peroxidase activity; tetrapyrrole binding; oxidoreductase activity; oxidoreductase activity, acting on peroxide as acceptor;				IPR002016;	Haem peroxidase, plant/fungal/bacterial;
W5AQL3	Uncharacterized protein	W5AQL3		225360	4.88	nuclear			protein binding; binding;	K11789			IPR017986; IPR015943; IPR006594; IPR016024;	WD40-repeat-containing domain; WD40/YVTN repeat-like-containing domain; LIS1 homology motif; Armadillo-type fold;
W5AR05	Uncharacterized protein	W5AR05		25973	9.19	plasma membrane	peptide metabolic process; signal peptide processing; cellular protein metabolic process; nitrogen compound metabolic process; protein processing; cellular amide metabolic process; primary metabolic process; cellular metabolic process; organic substance metabolic process; metabolic process; cellular macromolecule metabolic process; cellular nitrogen compound metabolic process; macromolecule metab…	intracellular organelle; membrane; endoplasmic reticulum; nuclear outer membrane-endoplasmic reticulum membrane network; bounding membrane of organelle; organelle membrane; cytoplasm; intracellular organelle part; endomembrane system; macromolecular complex; intrinsic component of membrane; intracellular part; transferase complex; cell; integral component of membrane; organelle part; organelle; i…	peptidase activity; hydrolase activity; catalytic activity;	K12947	SPCS2; signal peptidase complex subunit 2 [EC:3.4.-.-]	osa03060 Protein export - Oryza sativa japonica (Japanese rice) (RefSeq);
W5AR77	Uncharacterized protein	W5AR77		27746	5.44	cytosol	metabolic process; cellular metabolic process; phosphorus metabolic process; cellular process; phosphate-containing compound metabolic process;	intracellular part; cell; cell part; intracellular; cytoplasm;	magnesium ion binding; inorganic diphosphatase activity; pyrophosphatase activity; catalytic activity; binding; ion binding; metal ion binding; cation binding; hydrolase activity, acting on acid anhydrides; hydrolase activity; hydrolase activity, acting on acid anhydrides, in phosphorus-containing anhydrides;	K01507	ppa; inorganic pyrophosphatase [EC:3.6.1.1]	osa00190 Oxidative phosphorylation - Oryza sativa japonica (Japanese rice) (RefSeq);			[C]	KOG1626	Inorganic pyrophosphatase/Nucleosome remodeling factor, subunit NURF38
W5AR89	Uncharacterized protein (Fragment)	W5AR89		25190	10.09	cytosol	cellular protein metabolic process; biosynthetic process; primary metabolic process; cellular metabolic process; organic substance biosynthetic process; cellular biosynthetic process; organic substance metabolic process; metabolic process; cellular macromolecule biosynthetic process; cellular macromolecule metabolic process; gene expression; macromolecule metabolic process; protein metabolic proc…	ribosome; organelle; intracellular organelle; intracellular non-membrane-bounded organelle; cell part; intracellular; cytoplasm; macromolecular complex; intracellular part; cell; ribonucleoprotein complex; cytoplasmic part; non-membrane-bounded organelle;	organic cyclic compound binding; heterocyclic compound binding; nucleoside phosphate binding; binding; nucleotide binding; structural molecule activity; structural constituent of ribosome; small molecule binding;	K02893	RP-L23Ae; large subunit ribosomal protein L23Ae	osa03010 Ribosome - Oryza sativa japonica (Japanese rice) (RefSeq);	IPR012678; IPR005633; IPR012677;	Ribosomal protein L23/L15e core domain; Ribosomal protein L23/L25, N-terminal; Nucleotide-binding alpha-beta plait domain;	[J]	KOG1751	60s ribosomal protein L23
W5ARE8	Uncharacterized protein	W5ARE8		90146	5.6	plasma membrane	metabolic process; carbohydrate metabolic process; primary metabolic process; organic substance metabolic process;		hydrolase activity, hydrolyzing O-glycosyl compounds; hydrolase activity; catalytic activity; hydrolase activity, acting on glycosyl bonds;	K15920	XYL4; beta-D-xylosidase 4 [EC:3.2.1.37]	osa01100 Metabolic pathways - Oryza sativa japonica (Japanese rice) (RefSeq); osa00500 Starch and sucrose metabolism - Oryza sativa japonica (Japanese rice) (RefSeq); osa00520 Amino sugar and nucleotide sugar metabolism - Oryza sativa japonica (Japanese rice) (RefSeq);	IPR001764; IPR002772; IPR026891; IPR017853;	Glycoside hydrolase, family 3, N-terminal; Glycoside hydrolase family 3 C-terminal domain; Fibronectin type III-like domain; Glycoside hydrolase superfamily;
W5ARH8	Uncharacterized protein	W5ARH8		44330	9.23	chloroplast	single-organism process; metabolic process; oxidation-reduction process; single-organism metabolic process;		catalytic activity; oxidoreductase activity;				IPR016040; IPR013968;	NAD(P)-binding domain; Polyketide synthase, ketoreductase domain;	[Q]	KOG1205	Predicted dehydrogenase
W5AS21	Uncharacterized protein	W5AS21		26936	9.59	cytosol		cell; intracellular; cell part;	organic cyclic compound binding; heterocyclic compound binding; RNA binding; binding; rRNA binding; nucleic acid binding;	K14560	IMP3; U3 small nucleolar ribonucleoprotein protein IMP3	osa03008 Ribosome biogenesis in eukaryotes - Oryza sativa japonica (Japanese rice) (RefSeq);	IPR001912; IPR002942;	Ribosomal protein S4/S9, N-terminal; RNA-binding S4 domain;	[A]	KOG4655	U3 small nucleolar ribonucleoprotein (snoRNP) component
W5AS36	Uncharacterized protein	W5AS36		70193	5.19	nuclear		intrinsic component of membrane; membrane; integral component of membrane; membrane part;	protein binding; binding;				IPR011990; IPR013026;	Tetratricopeptide-like helical domain; Tetratricopeptide repeat-containing domain;	[R]	KOG1124	FOG: TPR repeat
W5ASB3	Uncharacterized protein	W5ASB3		115408	5.68	nuclear	organelle localization; cellular component biogenesis; cellular component organization; intracellular transport; ribonucleoprotein complex biogenesis; ribosome localization; ribosomal large subunit export from nucleus; establishment of ribosome localization; single-organism process; nuclear export; nuclear transport; rRNA-containing ribonucleoprotein complex export from nucleus; ribosomal large s…	cell;	binding;	K14856			IPR012977; IPR016024; IPR007949;	Uncharacterised domain NUC130/133, N-terminal; Armadillo-type fold; SDA1 domain;	[DZ]	KOG2229	Protein required for actin cytoskeleton organization and cell cycle progression
W5ASI8	Uncharacterized protein	W5ASI8		39650	4.97	mitochondria	establishment of protein localization; transport; intracellular transport; cellular macromolecule localization; establishment of localization in cell; intracellular protein transport; organic substance transport; protein localization; macromolecule localization; cellular protein localization; localization; protein transport; establishment of localization; cellular localization;	cell; intracellular; cell part;	protein binding; binding;				IPR011990;	Tetratricopeptide-like helical domain;
W5ASI9	Uncharacterized protein	W5ASI9		94377	6.41	cytosol			organic cyclic compound binding; heterocyclic compound binding; RNA binding; protein binding; binding; nucleic acid binding;	K03260	EIF4G; translation initiation factor 4G	osa03013 RNA transport - Oryza sativa japonica (Japanese rice) (RefSeq);	IPR003891; IPR016024; IPR003890; IPR016021;	Initiation factor eIF-4 gamma, MA3; Armadillo-type fold; MIF4G-like, type 3; MIF4-like, type 1/2/3;	[J]	KOG0401	Translation initiation factor 4F, ribosome/mRNA-bridging subunit (eIF-4G)
W5ASM7	Uncharacterized protein (Fragment)	W5ASM7		13721	4.9	chloroplast	RNA processing; cellular aromatic compound metabolic process; organic cyclic compound metabolic process; nitrogen compound metabolic process; primary metabolic process; cellular metabolic process; organic substance metabolic process; mRNA processing; RNA metabolic process; mRNA splicing, via spliceosome; metabolic process; RNA splicing, via transesterification reactions with bulged adenosine as n…	small nucleolar ribonucleoprotein complex; cell part; intracellular; macromolecular complex; intracellular part; ribonucleoprotein complex; cell;	organic cyclic compound binding; heterocyclic compound binding; RNA binding; binding; nucleic acid binding;	K12626	LSM7; U6 snRNA-associated Sm-like protein LSm7	osa03018 RNA degradation - Oryza sativa japonica (Japanese rice) (RefSeq); osa03040 Spliceosome - Oryza sativa japonica (Japanese rice) (RefSeq);	IPR001163; IPR006649; IPR010920;	Ribonucleoprotein LSM domain; Ribonucleoprotein LSM domain, eukaryotic/archaea-type; Like-Sm (LSM) domain;	[A]	KOG1781	Small Nuclear ribonucleoprotein splicing factor
W5ASQ5	Uncharacterized protein	W5ASQ5		29379	6.66	cytosol							IPR023210;	NADP-dependent oxidoreductase domain;	[C]	KOG1575	Voltage-gated shaker-like K+ channel, subunit beta/KCNAB
W5ASR5	Uncharacterized protein	W5ASR5		210714	6.49	nuclear	response to lipid; response to acid chemical; response to chemical; response to abscisic acid; response to oxygen-containing compound; response to endogenous stimulus; response to alcohol; response to organic substance; response to hormone; response to stimulus;		protein binding; binding;	K18730			IPR003169;	GYF;	[R]	KOG1862	GYF domain containing proteins
W5AT01	Uncharacterized protein	W5AT01		26560	5.51	chloroplast	response to stress; response to light stimulus; response to abiotic stimulus; response to reactive oxygen species; response to oxygen-containing compound; cellular protein metabolic process; primary metabolic process; response to stimulus; cellular metabolic process; organic substance metabolic process; response to high light intensity; protein folding; metabolic process; response to chemical; re…			K13993	HSP20; HSP20 family protein	osa04141 Protein processing in endoplasmic reticulum - Oryza sativa japonica (Japanese rice) (RefSeq);	IPR002068; IPR008978;	Alpha crystallin/Hsp20 domain; HSP20-like chaperone;	[O]	KOG0710	Molecular chaperone (small heat-shock protein Hsp26/Hsp42)
W5ATG3	Cytochrome b-c1 complex subunit Rieske, mitochondrial	W5ATG3		32768	9.03	mitochondria	ion transmembrane transport; cation transmembrane transport; inorganic ion transmembrane transport; oxidation-reduction process; single-organism cellular process; single-organism process; proton transport; hydrogen transport; establishment of localization; transport; transmembrane transport; metabolic process; single-organism localization; cation transport; ion transport; single-organism metaboli…	intracellular organelle; membrane; mitochondrial part; organelle membrane; organelle envelope; intracellular organelle part; cytoplasm; intracellular part; cell; organelle part; mitochondrion; mitochondrial envelope; intracellular membrane-bounded organelle; organelle; membrane part; cell part; intracellular; envelope; organelle inner membrane; membrane-bounded organelle; mitochondrial inner memb…	2 iron, 2 sulfur cluster binding; ubiquinol-cytochrome-c reductase activity; ion transmembrane transporter activity; oxidoreductase activity, acting on diphenols and related substances as donors; ion binding; substrate-specific transporter activity; monovalent inorganic cation transmembrane transporter activity; hydrogen ion transmembrane transporter activity; oxidoreductase activity, acting on d…	K00411	UQCRFS1; ubiquinol-cytochrome c reductase iron-sulfur subunit [EC:1.10.2.2]	osa01100 Metabolic pathways - Oryza sativa japonica (Japanese rice) (RefSeq); osa00190 Oxidative phosphorylation - Oryza sativa japonica (Japanese rice) (RefSeq);	IPR006317; IPR017941; IPR005805; IPR004192;	Ubiquinol-cytochrome c reductase, iron-sulphur subunit; Rieske [2Fe-2S] iron-sulphur domain; Rieske iron-sulphur protein, C-terminal; Ubiquinol cytochrome reductase, transmembrane domain;	[C]	KOG1671	Ubiquinol cytochrome c reductase, subunit RIP1
W5ATK7	Uncharacterized protein	W5ATK7		21148	4.71	cytosol	defense response; response to stimulus; response to stress; response to biotic stimulus;						IPR000916; IPR023393; IPR024948;	Bet v I domain; START-like domain; Major latex protein domain;
W5AU16	Uncharacterized protein	W5AU16		85511	5.74	mitochondria	glycyl-tRNA aminoacylation; cellular aromatic compound metabolic process; cellular protein metabolic process; single-organism process; biosynthetic process; tRNA aminoacylation; cellular metabolic process; organic substance metabolic process; metabolic process; cellular amino acid metabolic process; heterocycle metabolic process; nucleobase-containing compound metabolic process; cellular nitrogen…	intracellular part; cell; cell part; intracellular; cytoplasm;	ligase activity, forming aminoacyl-tRNA and related compounds; ATP binding; nucleoside phosphate binding; ligase activity, forming carbon-oxygen bonds; nucleoside binding; ion binding; ligase activity; nucleotide binding; organic cyclic compound binding; heterocyclic compound binding; glycine-tRNA ligase activity; ribonucleoside binding; carbohydrate derivative binding; ribonucleotide binding; ca…	K01880	GARS; glycyl-tRNA synthetase [EC:6.1.1.14]	osa00970 Aminoacyl-tRNA biosynthesis - Oryza sativa japonica (Japanese rice) (RefSeq);	IPR002314; IPR004154; IPR006195;	Aminoacyl-tRNA synthetase, class II (G/ H/ P/ S), conserved domain; Anticodon-binding; Aminoacyl-tRNA synthetase, class II;	[J]	KOG2298	Glycyl-tRNA synthetase and related class II tRNA synthetase
W5AU55	Uncharacterized protein	W5AU55		51306	5.27	chloroplast	cellular component biogenesis; ribonucleoprotein complex biogenesis; establishment of protein localization to organelle; chloroplast relocation; protein import; protein import into chloroplast stroma; single-organism process; cellular metabolic process; protein transport; establishment of localization; protein targeting; metabolic process; establishment of localization in cell; protein targeting …	membrane; chloroplast thylakoid membrane; organelle membrane; chloroplast part; cytoplasm; chloroplast thylakoid; thylakoid membrane; macromolecular complex; intracellular part; cell; chloroplast envelope; organelle part; membrane part; intracellular; cell part; organelle inner membrane; plastid membrane; plastid thylakoid membrane; membrane-bounded organelle; plastid; intracellular organelle; pl…					IPR006636;	Heat shock chaperonin-binding;	[OT]	KOG1308	Hsp70-interacting protein Hip/Transient component of progesterone receptor complexes and an Hsp70-binding protein
W5AU57	Glucose-6-phosphate 1-dehydrogenase	W5AU57		66116	6.02	cytosol	glucose metabolic process; single-organism carbohydrate metabolic process; metabolic process; oxidation-reduction process; single-organism metabolic process; monosaccharide metabolic process; single-organism process; primary metabolic process; carbohydrate metabolic process; organic substance metabolic process; hexose metabolic process;		oxidoreductase activity, acting on CH-OH group of donors; organic cyclic compound binding; heterocyclic compound binding; oxidoreductase activity, acting on the CH-OH group of donors, NAD or NADP as acceptor; nucleoside phosphate binding; catalytic activity; binding; glucose-6-phosphate dehydrogenase activity; NADP binding; nucleotide binding; cofactor binding; oxidoreductase activity; coenzyme b…	K00036	G6PD; glucose-6-phosphate 1-dehydrogenase [EC:1.1.1.49 1.1.1.363]	osa01200 Carbon metabolism - Oryza sativa japonica (Japanese rice) (RefSeq); osa01100 Metabolic pathways - Oryza sativa japonica (Japanese rice) (RefSeq); osa00030 Pentose phosphate pathway - Oryza sativa japonica (Japanese rice) (RefSeq); osa00480 Glutathione metabolism - Oryza sativa japonica (Japanese rice) (RefSeq); osa01110 Biosynthesis of secondary metabolites - Oryza sativa japonica (Japan…	IPR022675; IPR016040; IPR022674;	Glucose-6-phosphate dehydrogenase, C-terminal; NAD(P)-binding domain; Glucose-6-phosphate dehydrogenase, NAD-binding;	[G]	KOG0563	Glucose-6-phosphate 1-dehydrogenase
W5AU73	Uncharacterized protein	W5AU73		52373	5.81	cytosol	organic substance catabolic process; metabolic process; protein catabolic process; macromolecule catabolic process; macromolecule metabolic process; protein metabolic process; primary metabolic process; catabolic process; organic substance metabolic process;	intracellular part; cell; cell part; intracellular; cytoplasm;	ATP binding; nucleoside phosphate binding; nucleoside binding; ion binding; hydrolase activity; nucleotide binding; organic cyclic compound binding; heterocyclic compound binding; ribonucleoside binding; carbohydrate derivative binding; catalytic activity; ribonucleotide binding; binding; purine ribonucleoside binding; purine ribonucleotide binding; anion binding; adenyl ribonucleotide binding; a…	K03063	PSMC4; 26S proteasome regulatory subunit T3	osa03050 Proteasome - Oryza sativa japonica (Japanese rice) (RefSeq);	IPR003959; IPR003593; IPR027417;	ATPase, AAA-type, core; AAA+ ATPase domain; P-loop containing nucleoside triphosphate hydrolase;	[O]	KOG0727	26S proteasome regulatory complex, ATPase RPT3
W5AU91	Uncharacterized protein	W5AU91		126042	6.04	chloroplast	cellular component organization; intracellular transport; endomembrane system organization; divalent inorganic cation transport; metal ion transport; response to abiotic stimulus; single-organism process; response to stimulus; protein transport; establishment of localization; establishment of localization in cell; single-organism localization; calcium ion transport; cation transport; intracellula…	membrane; intracellular organelle; bounding membrane of organelle; organelle membrane; cytoplasm; intracellular organelle part; plant-type vacuole membrane; intracellular part; cell; organelle part; intracellular membrane-bounded organelle; organelle; cell part; intracellular; vacuolar part; vacuole; vacuolar membrane; membrane-bounded organelle; cytoplasmic part; plant-type vacuole;	transition metal ion binding; binding; ion binding; cation binding; metal ion binding; protein binding; zinc ion binding;				IPR011990; IPR001841; IPR024763; IPR013083; IPR017986;	Tetratricopeptide-like helical domain; Zinc finger, RING-type; Vacuolar protein sorting protein 11, C-terminal; Zinc finger, RING/FYVE/PHD-type; WD40-repeat-containing domain;	[U]	KOG2114	Vacuolar assembly/sorting protein PEP5/VPS11
W5AUA7	Isocitrate dehydrogenase [NADP]	W5AUA7		62270	7.59	chloroplast	tricarboxylic acid metabolic process; oxidation-reduction process; small molecule metabolic process; single-organism cellular process; tricarboxylic acid cycle; single-organism process; isocitrate metabolic process; primary metabolic process; cellular respiration; cellular metabolic process; organic substance metabolic process; citrate metabolic process; metabolic process; generation of precursor…		magnesium ion binding; nucleoside phosphate binding; ion binding; isocitrate dehydrogenase activity; nucleotide binding; cofactor binding; oxidoreductase activity; oxidoreductase activity, acting on CH-OH group of donors; heterocyclic compound binding; organic cyclic compound binding; oxidoreductase activity, acting on the CH-OH group of donors, NAD or NADP as acceptor; catalytic activity; NAD bi…	K00031	IDH1; isocitrate dehydrogenase [EC:1.1.1.42]	osa01230 Biosynthesis of amino acids - Oryza sativa japonica (Japanese rice) (RefSeq); osa01210 2-Oxocarboxylic acid metabolism - Oryza sativa japonica (Japanese rice) (RefSeq); osa04146 Peroxisome - Oryza sativa japonica (Japanese rice) (RefSeq); osa00020 Citrate cycle (TCA cycle) - Oryza sativa japonica (Japanese rice) (RefSeq); osa00480 Glutathione metabolism - Oryza sativa japonica (Japanese …	IPR024084;	Isopropylmalate dehydrogenase-like domain;	[C]	KOG1526	NADP-dependent isocitrate dehydrogenase
W5AUD8	Uncharacterized protein	W5AUD8		58943	6.3	cytosol	biosynthetic process; metabolic process;		organic cyclic compound binding; heterocyclic compound binding; catalytic activity; binding; ion binding; anion binding; cofactor binding; pyridoxal phosphate binding;	K14272	GGAT; glutamate--glyoxylate aminotransferase [EC:2.6.1.4 2.6.1.2 2.6.1.44]	osa01230 Biosynthesis of amino acids - Oryza sativa japonica (Japanese rice) (RefSeq); osa00250 Alanine, aspartate and glutamate metabolism - Oryza sativa japonica (Japanese rice) (RefSeq); osa01210 2-Oxocarboxylic acid metabolism - Oryza sativa japonica (Japanese rice) (RefSeq); osa00260 Glycine, serine and threonine metabolism - Oryza sativa japonica (Japanese rice) (RefSeq); osa00630 Glyoxylat…	IPR004839; IPR015424; IPR015421; IPR015422;	Aminotransferase, class I/classII; Pyridoxal phosphate-dependent transferase; Pyridoxal phosphate-dependent transferase, major region, subdomain 1; Pyridoxal phosphate-dependent transferase, major region, subdomain 2;	[E]	KOG0258	Alanine aminotransferase
W5AUH7	Uncharacterized protein	W5AUH7		23457	9.79	cytosol				K02947	RP-S10e; small subunit ribosomal protein S10e	osa03010 Ribosome - Oryza sativa japonica (Japanese rice) (RefSeq);	IPR005326;	Plectin/S10, N-terminal;	[J]	KOG3344	40s ribosomal protein s10
W5AUJ0	Uncharacterized protein	W5AUJ0		23805	5.18	cytoskeleton	metabolic process;			K01658	trpG; anthranilate synthase component II [EC:4.1.3.27]	osa01230 Biosynthesis of amino acids - Oryza sativa japonica (Japanese rice) (RefSeq); osa01100 Metabolic pathways - Oryza sativa japonica (Japanese rice) (RefSeq); osa01110 Biosynthesis of secondary metabolites - Oryza sativa japonica (Japanese rice) (RefSeq); osa00400 Phenylalanine, tyrosine and tryptophan biosynthesis - Oryza sativa japonica (Japanese rice) (RefSeq);	IPR006221; IPR017926; IPR029062;	Anthranilate synthase/para-aminobenzoate synthase like domain; Glutamine amidotransferase; Class I glutamine amidotransferase-like;	[E]	KOG0026	Anthranilate synthase, beta chain
W5AUS8	Uncharacterized protein	W5AUS8		37946	8.71	chloroplast	phosphorylation; arginine biosynthetic process; organic acid biosynthetic process; single-organism process; biosynthetic process; organonitrogen compound biosynthetic process; cellular metabolic process; phosphate-containing compound metabolic process; glutamine family amino acid biosynthetic process; organic substance metabolic process; metabolic process; cellular amino acid metabolic process; h…	intracellular part; cell; cell part; intracellular; cytoplasm;	phosphotransferase activity, carboxyl group as acceptor; kinase activity; catalytic activity; amino acid kinase activity; acetylglutamate kinase activity; glutamate 5-kinase activity; transferase activity; transferase activity, transferring phosphorus-containing groups;	K00930	argB; acetylglutamate kinase [EC:2.7.2.8]	osa01230 Biosynthesis of amino acids - Oryza sativa japonica (Japanese rice) (RefSeq); osa01100 Metabolic pathways - Oryza sativa japonica (Japanese rice) (RefSeq); osa01210 2-Oxocarboxylic acid metabolism - Oryza sativa japonica (Japanese rice) (RefSeq); osa01110 Biosynthesis of secondary metabolites - Oryza sativa japonica (Japanese rice) (RefSeq); osa00220 Arginine biosynthesis - Oryza sativa …	IPR001048;	Aspartate/glutamate/uridylate kinase;	[E]	KOG2436	Acetylglutamate kinase/acetylglutamate synthase
W5AUV9	Uncharacterized protein	W5AUV9		77678	6.77	mitochondria			protein binding; binding;	K09553			IPR006636; IPR011990; IPR013026;	Heat shock chaperonin-binding; Tetratricopeptide-like helical domain; Tetratricopeptide repeat-containing domain;	[O]	KOG0548	Molecular co-chaperone STI1
W5AUW2	Uncharacterized protein (Fragment)	W5AUW2		66824	5.63	chloroplast			cation binding; metal ion binding; zinc ion binding; transition metal ion binding; binding; ion binding;	K06874			IPR004457;	Zinc finger, ZPR1-type;	[R]	KOG2703	C4-type Zn-finger protein
W5AV97	Uncharacterized protein	W5AV97		20120	10.2	cytosol	cellular protein metabolic process; biosynthetic process; primary metabolic process; cellular metabolic process; organic substance biosynthetic process; cellular biosynthetic process; organic substance metabolic process; metabolic process; cellular macromolecule biosynthetic process; cellular macromolecule metabolic process; gene expression; macromolecule metabolic process; protein metabolic proc…	ribosome; organelle; intracellular organelle; intracellular non-membrane-bounded organelle; cell part; intracellular; cytoplasm; macromolecular complex; intracellular part; cell; ribonucleoprotein complex; cytoplasmic part; non-membrane-bounded organelle;	structural constituent of ribosome; structural molecule activity;	K02875	RP-L14e; large subunit ribosomal protein L14e	osa03010 Ribosome - Oryza sativa japonica (Japanese rice) (RefSeq);	IPR008991; IPR002784; IPR014722;	Translation protein SH3-like domain; Ribosomal protein L14; Ribosomal protein L2 domain 2;	[J]	KOG3421	60S ribosomal protein L14
W5AVB6	Uncharacterized protein	W5AVB6		61077	6.27	cytosol	cellular component biogenesis; ribonucleoprotein complex biogenesis; nucleotide metabolic process; single-organism process; biosynthetic process; gametophyte development; cellular metabolic process; phosphate-containing compound metabolic process; ribose phosphate biosynthetic process; metabolic process; carbohydrate derivative biosynthetic process; rRNA processing; nucleoside phosphate metabolic…			K14797					[W]	KOG3871	Cell adhesion complex protein bystin
W5AVC9	Histidinol dehydrogenase, chloroplastic	W5AVC9		57727	5.73	chloroplast	single-multicellular organism process; cellular aromatic compound metabolic process; organic acid biosynthetic process; spermidine metabolic process; imidazole-containing compound metabolic process; ammonium ion metabolic process; single-organism process; biosynthetic process; histidine biosynthetic process; gametophyte development; organonitrogen compound biosynthetic process; cellular metabolic…	intracellular organelle; chloroplast part; intracellular organelle part; cytoplasm; plastid part; intracellular part; plastid stroma; cell; organelle part; chloroplast; intracellular membrane-bounded organelle; organelle; intracellular; cell part; membrane-bounded organelle; plastid; cytoplasmic part; chloroplast stroma;	nucleoside phosphate binding; ion binding; nucleotide binding; zinc ion binding; histidinol dehydrogenase activity; cofactor binding; oxidoreductase activity; heterocyclic compound binding; organic cyclic compound binding; oxidoreductase activity, acting on CH-OH group of donors; oxidoreductase activity, acting on the CH-OH group of donors, NAD or NADP as acceptor; transition metal ion binding; c…	K00013	hisD; histidinol dehydrogenase [EC:1.1.1.23]	osa01230 Biosynthesis of amino acids - Oryza sativa japonica (Japanese rice) (RefSeq); osa01100 Metabolic pathways - Oryza sativa japonica (Japanese rice) (RefSeq); osa00340 Histidine metabolism - Oryza sativa japonica (Japanese rice) (RefSeq); osa01110 Biosynthesis of secondary metabolites - Oryza sativa japonica (Japanese rice) (RefSeq);	IPR016161;	Aldehyde/histidinol dehydrogenase;	[E]	KOG2697	Histidinol dehydrogenase
W5AVN8	Uncharacterized protein	W5AVN8		43354	8.28	chloroplast									[S]	KOG4744	Uncharacterized conserved protein
W5AVS5	Uncharacterized protein	W5AVS5		40262	6.12	cytosol			protein binding; binding;	K03038	PSMD7; 26S proteasome regulatory subunit N8	osa03050 Proteasome - Oryza sativa japonica (Japanese rice) (RefSeq);	IPR000555; IPR024969;	JAB1/MPN/MOV34 metalloenzyme domain; Rpn11/EIF3F C-terminal domain;	[O]	KOG1556	26S proteasome regulatory complex, subunit RPN8/PSMD7
W5AW39	Uncharacterized protein	W5AW39		28871	10.55	chloroplast	cellular protein metabolic process; biosynthetic process; primary metabolic process; cellular metabolic process; organic substance biosynthetic process; cellular biosynthetic process; organic substance metabolic process; metabolic process; cellular macromolecule biosynthetic process; cellular macromolecule metabolic process; gene expression; macromolecule metabolic process; protein metabolic proc…	ribosome; intracellular organelle; intracellular non-membrane-bounded organelle; intracellular organelle part; cytoplasm; macromolecular complex; intracellular part; cell; organelle part; non-membrane-bounded organelle; organelle; large ribosomal subunit; intracellular; cell part; ribosomal subunit; ribonucleoprotein complex; cytoplasmic part;	structural constituent of ribosome; structural molecule activity;	K02872	RP-L13Ae; large subunit ribosomal protein L13Ae	osa03010 Ribosome - Oryza sativa japonica (Japanese rice) (RefSeq);	IPR023564;	Ribosomal protein L13 domain;	[J]	KOG3204	60S ribosomal protein L13a
W5AW74	Uncharacterized protein	W5AW74		82865	5.69	nuclear	rRNA metabolic process; ncRNA processing; cellular component biogenesis; ribonucleoprotein complex biogenesis; cellular aromatic compound metabolic process; ribosome biogenesis; organic cyclic compound metabolic process; nitrogen compound metabolic process; primary metabolic process; cellular metabolic process; organic substance metabolic process; RNA metabolic process; metabolic process; nucleic…	cell part; intracellular; macromolecular complex; intracellular part; small-subunit processome; ribonucleoprotein complex; cell; preribosome;	protein binding; binding;				IPR017986; IPR015943; IPR013934;	WD40-repeat-containing domain; WD40/YVTN repeat-like-containing domain; Small-subunit processome, Utp13;	[A]	KOG0319	WD40-repeat-containing subunit of the 18S rRNA processing complex
W5AWB7	Uncharacterized protein	W5AWB7		25935	5.87	cytosol	nucleoside metabolic process; purine nucleoside metabolic process; purine ribonucleoside monophosphate metabolic process; nucleotide metabolic process; single-organism process; purine ribonucleoside biosynthetic process; nucleoside biosynthetic process; biosynthetic process; ribonucleoside monophosphate biosynthetic process; cellular metabolic process; phosphate-containing compound metabolic proc…	intracellular organelle; membrane; mitochondrial part; organelle membrane; organelle envelope; intracellular organelle part; cytoplasm; macromolecular complex; intracellular part; mitochondrial proton-transporting ATP synthase complex, coupling factor F(o); cell; mitochondrial membrane part; proton-transporting ATP synthase complex; mitochondrion; organelle part; intracellular membrane-bounded or…	ion transmembrane transporter activity; substrate-specific transporter activity; monovalent inorganic cation transmembrane transporter activity; inorganic cation transmembrane transporter activity; hydrogen ion transmembrane transporter activity; cation transmembrane transporter activity; substrate-specific transmembrane transporter activity; transporter activity; transmembrane transporter activi…	K02138	ATPeF0D; F-type H+-transporting ATPase subunit d	osa01100 Metabolic pathways - Oryza sativa japonica (Japanese rice) (RefSeq); osa00190 Oxidative phosphorylation - Oryza sativa japonica (Japanese rice) (RefSeq);			[C]	KOG3366	Mitochondrial F1F0-ATP synthase, subunit d/ATP7
W5AWR0	Uncharacterized protein	W5AWR0		66411	9.67	chloroplast			protein binding; binding;	K11650			IPR003121; IPR019835;	SWIB/MDM2 domain; SWIB domain;	[BK]	KOG2570	SWI/SNF transcription activation complex subunit
W5AWS4	Uncharacterized protein	W5AWS4		31750	4.74	chloroplast			protein binding; binding;				IPR011990; IPR013026;	Tetratricopeptide-like helical domain; Tetratricopeptide repeat-containing domain;
W5AWT3	Uncharacterized protein	W5AWT3		32034	6.33	chloroplast	single-organism process; metabolic process; oxidation-reduction process; single-organism metabolic process;		antioxidant activity; catalytic activity; peroxiredoxin activity; oxidoreductase activity; oxidoreductase activity, acting on peroxide as acceptor;	K03386			IPR019479; IPR000866; IPR012336;	Peroxiredoxin, C-terminal; Alkyl hydroperoxide reductase subunit C/ Thiol specific antioxidant; Thioredoxin-like fold;	[O]	KOG0852	Alkyl hydroperoxide reductase, thiol specific antioxidant and related enzymes
W5AWW5	Uncharacterized protein	W5AWW5		76376	4.94	chloroplast							IPR025257; IPR011992;	Domain of unknown function DUF4205; EF-hand domain pair;
W5AX21	Uncharacterized protein	W5AX21		101819	5.4	cytosol	carbohydrate biosynthetic process; polysaccharide biosynthetic process; glucan metabolic process; single-organism process; biosynthetic process; energy reserve metabolic process; cellular metabolic process; cellular polysaccharide metabolic process; organic substance metabolic process; metabolic process; generation of precursor metabolites and energy; cellular carbohydrate metabolic process; poly…		1,4-alpha-glucan branching enzyme activity; transferase activity, transferring hexosyl groups; catalytic activity; binding; hydrolase activity, acting on glycosyl bonds; ion binding; cation binding; hydrolase activity, hydrolyzing O-glycosyl compounds; transferase activity, transferring glycosyl groups; hydrolase activity; transferase activity;	K00700	glgB; 1,4-alpha-glucan branching enzyme [EC:2.4.1.18]	osa01100 Metabolic pathways - Oryza sativa japonica (Japanese rice) (RefSeq); osa00500 Starch and sucrose metabolism - Oryza sativa japonica (Japanese rice) (RefSeq); osa01110 Biosynthesis of secondary metabolites - Oryza sativa japonica (Japanese rice) (RefSeq);	IPR014756; IPR004193; IPR006048; IPR017853; IPR006589; IPR013783; IPR013780; IPR013781; IPR006047;	Immunoglobulin E-set; Glycoside hydrolase, family 13, N-terminal; Alpha-amylase, C-terminal all beta; Glycoside hydrolase superfamily; Glycosyl hydrolase, family 13, subfamily, catalytic domain; Immunoglobulin-like fold; Glycosyl hydrolase, family 13, all-beta; Glycoside hydrolase, catalytic domain; Glycosyl hydrolase, family 13, catalytic domain;
W5AX71	Uncharacterized protein	W5AX71		33641	9.9	chloroplast	cellular protein metabolic process; biosynthetic process; primary metabolic process; cellular metabolic process; organic substance biosynthetic process; cellular biosynthetic process; organic substance metabolic process; metabolic process; cellular macromolecule biosynthetic process; cellular macromolecule metabolic process; gene expression; macromolecule metabolic process; protein metabolic proc…			K02838			IPR023584;	Ribosome recycling factor domain;	[J]	KOG4759	Ribosome recycling factor
W5AX94	Uncharacterized protein	W5AX94		37253	9.38	nuclear			organic cyclic compound binding; heterocyclic compound binding; RNA binding; binding; nucleic acid binding; ion binding; cation binding; metal ion binding;				IPR000571; IPR004087; IPR004088;	Zinc finger, CCCH-type; K Homology domain; K Homology domain, type 1;	[R]	KOG1677	CCCH-type Zn-finger protein
W5AXF2	Uncharacterized protein	W5AXF2		49085	9.56	cytosol		intrinsic component of membrane; membrane; integral component of membrane; membrane part;					IPR025423;	Domain of unknown function DUF4149;
W5AXM0	Uncharacterized protein	W5AXM0		75829	7.99	chloroplast	metabolic process;		nucleoside phosphate binding; nucleoside binding; ion binding; hydrolase activity, acting on acid anhydrides; hydrolase activity; nucleotide binding; nucleoside-triphosphatase activity; organic cyclic compound binding; heterocyclic compound binding; ribonucleoside binding; carbohydrate derivative binding; pyrophosphatase activity; catalytic activity; ribonucleotide binding; binding; GTPase activi…				IPR030381; IPR003130; IPR027417; IPR020850; IPR000375;	Dynamin-type guanine nucleotide-binding (G) domain; Dynamin GTPase effector; P-loop containing nucleoside triphosphate hydrolase; GTPase effector domain, GED; Dynamin central domain;	[UR]	KOG0446	Vacuolar sorting protein VPS1, dynamin, and related proteins
W5AY35	Uncharacterized protein (Fragment)	W5AY35		75401	5.22	mitochondria	single-organism process; metabolic process; oxidation-reduction process; single-organism metabolic process;		iron ion binding; nucleoside phosphate binding; ion binding; nucleotide binding; cofactor binding; oxidoreductase activity; heterocyclic compound binding; organic cyclic compound binding; carbohydrate derivative binding; transition metal ion binding; catalytic activity; ribonucleotide binding; binding; metal ion binding; cation binding; anion binding; FMN binding; coenzyme binding; small molecule…	K00327			IPR017927; IPR001433; IPR017938; IPR029039; IPR008254; IPR023173; IPR003097; IPR001709;	Ferredoxin reductase-type FAD-binding domain; Oxidoreductase FAD/NAD(P)-binding; Riboflavin synthase-like beta-barrel; Flavoprotein-like; Flavodoxin/nitric oxide synthase; NADPH-cytochrome p450 reductase, FAD-binding, alpha-helical domain-3; FAD-binding, type 1; Flavoprotein pyridine nucleotide cytochrome reductase;	[C]	KOG1158	NADP/FAD dependent oxidoreductase
W5AY37	Uncharacterized protein	W5AY37		47014	5.55	cytosol	phosphorylation; cellular protein metabolic process; primary metabolic process; cellular metabolic process; phosphate-containing compound metabolic process; organic substance metabolic process; metabolic process; protein phosphorylation; phosphorus metabolic process; cellular macromolecule metabolic process; cellular protein modification process; protein metabolic process; macromolecule metabolic…		ATP binding; nucleoside phosphate binding; phosphotransferase activity, alcohol group as acceptor; nucleoside binding; ion binding; protein kinase activity; nucleotide binding; organic cyclic compound binding; heterocyclic compound binding; ribonucleoside binding; carbohydrate derivative binding; kinase activity; catalytic activity; ribonucleotide binding; binding; purine ribonucleoside binding; …	K14498	SNRK2; serine/threonine-protein kinase SRK2 [EC:2.7.11.1]	osa04075 Plant hormone signal transduction - Oryza sativa japonica (Japanese rice) (RefSeq);	IPR000719; IPR002290; IPR011009;	Protein kinase domain; Serine/threonine/dual specificity protein kinase, catalytic domain; Protein kinase-like domain;	[T]	KOG0583	Serine/threonine protein kinase
W5AY47	Uncharacterized protein	W5AY47		67474	6.33	chloroplast	single-organism process; metabolic process; oxidation-reduction process; single-organism metabolic process;		UDP-N-acetylmuramate dehydrogenase activity; nucleoside phosphate binding; flavin adenine dinucleotide binding; ion binding; nucleotide binding; cofactor binding; oxidoreductase activity; oxidoreductase activity, acting on CH-OH group of donors; heterocyclic compound binding; organic cyclic compound binding; oxidoreductase activity, acting on the CH-OH group of donors, NAD or NADP as acceptor; ca…	K00102			IPR016166; IPR004113; IPR016171; IPR016169; IPR016164; IPR006094; IPR016167;	FAD-binding, type 2; FAD-linked oxidase, C-terminal; Vanillyl-alcohol oxidase, C-terminal subdomain 2; CO dehydrogenase flavoprotein-like, FAD-binding, subdomain 2; FAD-linked oxidase-like, C-terminal; FAD linked oxidase, N-terminal; FAD-binding, type 2, subdomain 1;	[C]	KOG1231	Proteins containing the FAD binding domain
W5AY74	Uncharacterized protein	W5AY74		30024	6.31	chloroplast
W5AYA8	Uncharacterized protein (Fragment)	W5AYA8		31287	9.13	nuclear	response to external stimulus; response to molecule of fungal origin; response to fungus; response to chemical; response to stress; response to organic substance; response to external biotic stimulus; response to stimulus; response to other organism; multi-organism process; response to biotic stimulus;						IPR014729; IPR006016;	Rossmann-like alpha/beta/alpha sandwich fold; UspA;
W5AYL5	Uncharacterized protein	W5AYL5		87812	5.7	plasma membrane		intrinsic component of membrane; membrane; integral component of membrane; membrane part;	protein binding; binding;	K09540	SEC63; translocation protein SEC63	osa03060 Protein export - Oryza sativa japonica (Japanese rice) (RefSeq); osa04141 Protein processing in endoplasmic reticulum - Oryza sativa japonica (Japanese rice) (RefSeq);	IPR004179; IPR014756; IPR001623; IPR000008;	Sec63 domain; Immunoglobulin E-set; DnaJ domain; C2 domain;	[A]	KOG0951	RNA helicase BRR2, DEAD-box superfamily
W5AYQ6	Anamorsin homolog	W5AYQ6		33477	4.76	cytosol	cellular component biogenesis; regulation of cellular process; cellular component organization; regulation of cell death; negative regulation of programmed cell death; regulation of programmed cell death; biosynthetic process; negative regulation of biological process; negative regulation of cellular process; methylation; metabolic process; metallo-sulfur cluster assembly; regulation of biologica…	intracellular organelle; mitochondrial part; intracellular organelle part; organelle envelope; cytoplasm; intracellular part; cell; mitochondrion; organelle part; mitochondrial envelope; intracellular membrane-bounded organelle; membrane-enclosed lumen; organelle; organelle envelope lumen; intracellular; mitochondrial intermembrane space; cell part; envelope; membrane-bounded organelle; cytoplasm…	electron carrier activity; 2 iron, 2 sulfur cluster binding; methyltransferase activity; catalytic activity; binding; iron-sulfur cluster binding; ion binding; metal ion binding; cation binding; transferase activity, transferring one-carbon groups; transferase activity; metal cluster binding;				IPR029063;	S-adenosyl-L-methionine-dependent methyltransferase;	[S]	KOG4020	Protein DRE2, required for cell viability
W5AZ53	Uncharacterized protein (Fragment)	W5AZ53		47978	6.45	chloroplast	metabolic process; response to stress; oxidation-reduction process; single-organism metabolic process; response to oxidative stress; single-organism process; response to stimulus;		organic cyclic compound binding; heterocyclic compound binding; heme binding; catalytic activity; binding; antioxidant activity; peroxidase activity; tetrapyrrole binding; oxidoreductase activity; oxidoreductase activity, acting on peroxide as acceptor;	K00434	E1.11.1.11; L-ascorbate peroxidase [EC:1.11.1.11]	osa00480 Glutathione metabolism - Oryza sativa japonica (Japanese rice) (RefSeq); osa00053 Ascorbate and aldarate metabolism - Oryza sativa japonica (Japanese rice) (RefSeq);	IPR002016;	Haem peroxidase, plant/fungal/bacterial;
W5AZH8	Uncharacterized protein	W5AZH8		79325	8.78	cytosol				K14565	NOP58; nucleolar protein 58	osa03008 Ribosome biogenesis in eukaryotes - Oryza sativa japonica (Japanese rice) (RefSeq);	IPR002687; IPR012974; IPR012976;	Nop domain; NOP5, N-terminal; NOSIC;	[AJ]	KOG2572	Ribosome biogenesis protein - Nop58p/Nop5p
W5AZJ3	40S ribosomal protein S12	W5AZJ3		18849	5.34	cytosol	cellular protein metabolic process; biosynthetic process; primary metabolic process; cellular metabolic process; organic substance biosynthetic process; cellular biosynthetic process; organic substance metabolic process; metabolic process; cellular macromolecule biosynthetic process; cellular macromolecule metabolic process; gene expression; macromolecule metabolic process; protein metabolic proc…	ribosome; organelle; intracellular organelle; intracellular non-membrane-bounded organelle; cell part; intracellular; cytoplasm; macromolecular complex; intracellular part; cell; ribonucleoprotein complex; cytoplasmic part; non-membrane-bounded organelle;	structural constituent of ribosome; structural molecule activity;	K02951	RP-S12e; small subunit ribosomal protein S12e	osa03010 Ribosome - Oryza sativa japonica (Japanese rice) (RefSeq);	IPR029064; IPR004038;	50S ribosomal protein L30e-like; Ribosomal protein L7Ae/L30e/S12e/Gadd45;	[J]	KOG3406	40S ribosomal protein S12
W5AZN8	Uncharacterized protein (Fragment)	W5AZN8		34743	6.06	mitochondria
W5AZV5	Uncharacterized protein	W5AZV5		71187	8.72	chloroplast	single-organism process; metabolic process; oxidation-reduction process; single-organism metabolic process;		nucleoside phosphate binding; flavin adenine dinucleotide binding; ion binding; nucleotide binding; cofactor binding; oxidoreductase activity; oxidoreductase activity, acting on the CH-CH group of donors; heterocyclic compound binding; organic cyclic compound binding; catalytic activity; binding; anion binding; acyl-CoA dehydrogenase activity; coenzyme binding; small molecule binding;	K00249	ACADM; acyl-CoA dehydrogenase [EC:1.3.8.7]	osa00640 Propanoate metabolism - Oryza sativa japonica (Japanese rice) (RefSeq); osa00280 Valine, leucine and isoleucine degradation - Oryza sativa japonica (Japanese rice) (RefSeq); osa01200 Carbon metabolism - Oryza sativa japonica (Japanese rice) (RefSeq); osa01100 Metabolic pathways - Oryza sativa japonica (Japanese rice) (RefSeq); osa00071 Fatty acid degradation - Oryza sativa japonica (Japa…	IPR009100; IPR013786; IPR006091; IPR009075;	Acyl-CoA dehydrogenase/oxidase, N-terminal and middle domain; Acyl-CoA dehydrogenase/oxidase, N-terminal; Acyl-CoA oxidase/dehydrogenase, central domain; Acyl-CoA dehydrogenase/oxidase C-terminal;	[R]	KOG1469	Predicted acyl-CoA dehydrogenase
W5B016	Uncharacterized protein	W5B016		26711	7.68	chloroplast	regulation of cellular process; single organism signaling; intracellular transport; single-organism process; Golgi vesicle transport; nuclear transport; response to stimulus; protein transport; establishment of localization; signal transduction; establishment of localization in cell; cell communication; single-organism localization; intracellular protein transport; cytoplasmic transport; cellular…	intracellular organelle; membrane; bounding membrane of organelle; organelle membrane; cell junction; cell periphery; cytoplasm; intracellular organelle part; endomembrane system; intracellular part; cell; cell-cell junction; symplast; organelle part; plasma membrane; intracellular membrane-bounded organelle; organelle; plasmodesma; cell part; intracellular; vacuolar part; trans-Golgi network; va…	nucleoside phosphate binding; nucleoside binding; ion binding; hydrolase activity, acting on acid anhydrides; hydrolase activity; nucleotide binding; nucleoside-triphosphatase activity; organic cyclic compound binding; heterocyclic compound binding; ribonucleoside binding; carbohydrate derivative binding; pyrophosphatase activity; catalytic activity; ribonucleotide binding; binding; purine ribonu…	K07893			IPR005225; IPR027417;	Small GTP-binding protein domain; P-loop containing nucleoside triphosphate hydrolase;	[U]	KOG0094	GTPase Rab6/YPT6/Ryh1, small G protein superfamily
W5B0I4	Uncharacterized protein	W5B0I4		8917	4.23	chloroplast	transport; localization; establishment of localization;	intrinsic component of membrane; membrane; integral component of membrane; membrane part;	transporter activity;				IPR023271;	Aquaporin-like;	[G]	KOG0223	Aquaporin (major intrinsic protein family)
W5B0K0	Uncharacterized protein (Fragment)	W5B0K0		67505	8.02	chloroplast							IPR000644;	CBS domain;	[C]	KOG1764	5'-AMP-activated protein kinase, gamma subunit
W5B0Q9	Xylose isomerase	W5B0Q9		62232	5.36	cytosol	NADP metabolic process; pyridine nucleotide metabolic process; cellular aromatic compound metabolic process; nicotinamide nucleotide metabolic process; organophosphate catabolic process; nucleotide metabolic process; single-organism process; cellular metabolic process; pyridine-containing compound metabolic process; phosphate-containing compound metabolic process; organic substance metabolic proc…		isomerase activity; catalytic activity; binding; xylose isomerase activity; ion binding; cation binding; metal ion binding; intramolecular oxidoreductase activity; intramolecular oxidoreductase activity, interconverting aldoses and ketoses;	K01805	xylA; xylose isomerase [EC:5.3.1.5]	osa01100 Metabolic pathways - Oryza sativa japonica (Japanese rice) (RefSeq); osa00040 Pentose and glucuronate interconversions - Oryza sativa japonica (Japanese rice) (RefSeq); osa00051 Fructose and mannose metabolism - Oryza sativa japonica (Japanese rice) (RefSeq);	IPR013022;	Xylose isomerase-like, TIM barrel domain;
W5B0R5	Ribosome biogenesis protein WDR12 homolog	W5B0R5		52894	5.76	nuclear	cellular component biogenesis; ribosome biogenesis; ribonucleoprotein complex biogenesis; cellular component organization or biogenesis;		protein binding; binding;	K14863			IPR012972; IPR017986; IPR015943;	NLE; WD40-repeat-containing domain; WD40/YVTN repeat-like-containing domain;	[Z]	KOG0313	Microtubule binding protein YTM1 (contains WD40 repeats)
W5B0S2	Uncharacterized protein	W5B0S2		39416	8.16	mitochondria	metabolic process;		succinate-CoA ligase (ADP-forming) activity; ATP citrate synthase activity; transferase activity, transferring acyl groups; succinate-CoA ligase activity; catalytic activity; transferase activity, transferring acyl groups, acyl groups converted into alkyl on transfer; binding; CoA-ligase activity; ligase activity; ligase activity, forming carbon-sulfur bonds; cofactor binding; transferase activit…	K01899	LSC1; succinyl-CoA synthetase alpha subunit [EC:6.2.1.4 6.2.1.5]	osa00640 Propanoate metabolism - Oryza sativa japonica (Japanese rice) (RefSeq); osa01200 Carbon metabolism - Oryza sativa japonica (Japanese rice) (RefSeq); osa01100 Metabolic pathways - Oryza sativa japonica (Japanese rice) (RefSeq); osa00020 Citrate cycle (TCA cycle) - Oryza sativa japonica (Japanese rice) (RefSeq); osa01110 Biosynthesis of secondary metabolites - Oryza sativa japonica (Japane…	IPR005811; IPR016040; IPR003781; IPR016102;	ATP-citrate lyase/succinyl-CoA ligase; NAD(P)-binding domain; CoA-binding; Succinyl-CoA synthetase-like;	[C]	KOG1255	Succinyl-CoA synthetase, alpha subunit
W5B0W3	40S ribosomal protein SA	W5B0W3		35568	4.87	cytosol	cellular component biogenesis; cellular component organization; ribonucleoprotein complex biogenesis; ribonucleoprotein complex assembly; cellular protein metabolic process; biosynthetic process; cellular metabolic process; organic substance metabolic process; metabolic process; ribonucleoprotein complex subunit organization; cellular component assembly; organelle assembly; macromolecular complex…	ribosome; intracellular organelle; intracellular non-membrane-bounded organelle; small ribosomal subunit; intracellular organelle part; cytoplasm; macromolecular complex; intracellular part; cytosol; cell; organelle part; non-membrane-bounded organelle; organelle; ribosomal subunit; intracellular; cell part; cytosolic part; ribonucleoprotein complex; cytosolic small ribosomal subunit; cytoplasmic…	structural constituent of ribosome; structural molecule activity;	K02998	RP-SAe; small subunit ribosomal protein SAe	osa03010 Ribosome - Oryza sativa japonica (Japanese rice) (RefSeq);	IPR023591;	Ribosomal protein S2, flavodoxin-like domain;	[J]	KOG0830	40S ribosomal protein SA (P40)/Laminin receptor 1
W5B100	Uncharacterized protein	W5B100		31433	5.64	cytosol							IPR025150;	Domain of unknown function DUF4091;
W5B1E5	Superoxide dismutase [Cu-Zn]	W5B1E5		16658	5.71	cytosol	superoxide metabolic process; cellular response to stress; cellular response to stimulus; response to superoxide; cellular response to reactive oxygen species; response to stress; cellular response to superoxide; cellular response to oxygen radical; oxidation-reduction process; response to reactive oxygen species; single-organism cellular process; response to oxygen-containing compound; single-or…		superoxide dismutase activity; catalytic activity; oxidoreductase activity, acting on superoxide radicals as acceptor; binding; ion binding; antioxidant activity; cation binding; metal ion binding; oxidoreductase activity;	K04565	SOD1; superoxide dismutase, Cu-Zn family [EC:1.15.1.1]	osa04146 Peroxisome - Oryza sativa japonica (Japanese rice) (RefSeq);	IPR001424;	Superoxide dismutase, copper/zinc binding domain;	[P]	KOG0441	Cu2+/Zn2+ superoxide dismutase SOD1
W5B1F1	Uncharacterized protein (Fragment)	W5B1F1		65898	7.61	chloroplast	cellular component biogenesis; cellular developmental process; cellular component morphogenesis; single-organism process; biosynthetic process; cellular metabolic process; lipoprotein metabolic process; establishment of localization; metabolic process; establishment of localization in cell; response to topologically incorrect protein; N-terminal protein myristoylation; cellular component assembly…	membrane; organelle membrane; cytoplasm; respiratory chain complex I; macromolecular complex; intracellular part; mitochondrial respiratory chain complex I; mitochondrial membrane part; cell; organelle part; mitochondrial envelope; catalytic complex; intracellular; cell part; membrane part; organelle inner membrane; membrane-bounded organelle; mitochondrial inner membrane; intracellular organelle…	oxidoreductase activity, acting on NAD(P)H; nucleoside phosphate binding; ion binding; NADH dehydrogenase (quinone) activity; nucleotide binding; 4 iron, 4 sulfur cluster binding; cofactor binding; oxidoreductase activity, acting on NAD(P)H, quinone or similar compound as acceptor; NADH dehydrogenase (ubiquinone) activity; oxidoreductase activity; heterocyclic compound binding; organic cyclic com…	K03942	NDUFV1; NADH dehydrogenase (ubiquinone) flavoprotein 1 [EC:1.6.5.3 1.6.99.3]	osa01100 Metabolic pathways - Oryza sativa japonica (Japanese rice) (RefSeq); osa00190 Oxidative phosphorylation - Oryza sativa japonica (Japanese rice) (RefSeq);	IPR011538; IPR019554; IPR019575;	NADH-ubiquinone oxidoreductase 51 kDa subunit, FMN-binding domain; Soluble ligand binding domain; NADH-ubiquinone oxidoreductase 51 kDa subunit, iron-sulphur binding domain;	[C]	KOG2658	NADH:ubiquinone oxidoreductase, NDUFV1/51kDa subunit
W5B1I9	Uncharacterized protein (Fragment)	W5B1I9		34550	10.38	chloroplast				K09131					[S]	KOG3276	Uncharacterized conserved protein, contains YggU domain
W5B1K1	Uncharacterized protein	W5B1K1		184130	5.8	chloroplast	dicarboxylic acid metabolic process; organic acid biosynthetic process; single-organism process; biosynthetic process; organonitrogen compound biosynthetic process; cellular metabolic process; glutamine family amino acid biosynthetic process; organic substance metabolic process; metabolic process; cellular amino acid metabolic process; alpha-amino acid biosynthetic process; glutamate metabolic pr…		glutamate synthase activity; oxidoreductase activity, acting on the CH-NH2 group of donors; catalytic activity; oxidoreductase activity;	K00284	E1.4.7.1; glutamate synthase (ferredoxin) [EC:1.4.7.1]	osa00630 Glyoxylate and dicarboxylate metabolism - Oryza sativa japonica (Japanese rice) (RefSeq); osa00910 Nitrogen metabolism - Oryza sativa japonica (Japanese rice) (RefSeq);	IPR000583; IPR013785; IPR002489; IPR029055; IPR006982; IPR002932; IPR017932;	Class II glutamine amidotransferase domain; Aldolase-type TIM barrel; Glutamate synthase, alpha subunit, C-terminal; Nucleophile aminohydrolases, N-terminal; Glutamate synthase, central-N; Glutamate synthase domain; Glutamine amidotransferase type 2 domain;	[E]	KOG0399	Glutamate synthase
W5B1P6	Uncharacterized protein	W5B1P6		38136	6.02	cytosol	cellular protein metabolic process; primary metabolic process; protein dephosphorylation; dephosphorylation; cellular metabolic process; phosphate-containing compound metabolic process; organic substance metabolic process; metabolic process; phosphorus metabolic process; cellular macromolecule metabolic process; cellular protein modification process; protein metabolic process; macromolecule metab…		hydrolase activity; phosphoprotein phosphatase activity; phosphoric ester hydrolase activity; catalytic activity; protein serine/threonine phosphatase activity; phosphatase activity; hydrolase activity, acting on ester bonds;				IPR001932;	Protein phosphatase 2C (PP2C)-like domain;	[T]	KOG0698	Serine/threonine protein phosphatase
W5B1S5	Uncharacterized protein	W5B1S5		58410	5.46	cytosol	cellular component organization; metabolic process; chromosome organization; DNA duplex unwinding; organelle organization; DNA geometric change; cellular process; DNA conformation change; cellular component organization or biogenesis;	organelle; intracellular membrane-bounded organelle; intracellular organelle; nucleus; cell part; intracellular; intracellular part; membrane-bounded organelle; cell;	nucleoside phosphate binding; ATP-dependent helicase activity; hydrolase activity, acting on acid anhydrides; hydrolase activity; ATPase activity; organic cyclic compound binding; heterocyclic compound binding; pyrophosphatase activity; catalytic activity; ribonucleotide binding; binding; ATP-dependent DNA helicase activity; purine ribonucleoside binding; anion binding; adenyl ribonucleotide bind…	K11338			IPR003593; IPR010339; IPR027417;	AAA+ ATPase domain; TIP49, C-terminal; P-loop containing nucleoside triphosphate hydrolase;	[K]	KOG2680	DNA helicase TIP49, TBP-interacting protein
W5B1W4	Uncharacterized protein	W5B1W4		32954	4.56	chloroplast							IPR024253; IPR012336;	Phosducin, thioredoxin-like domain; Thioredoxin-like fold;	[T]	KOG3170	Conserved phosducin-like protein
W5B201	Glucose-6-phosphate 1-dehydrogenase	W5B201		68796	6.67	cytosol	glucose metabolic process; single-organism carbohydrate metabolic process; metabolic process; oxidation-reduction process; single-organism metabolic process; monosaccharide metabolic process; single-organism process; primary metabolic process; carbohydrate metabolic process; organic substance metabolic process; hexose metabolic process;		oxidoreductase activity, acting on CH-OH group of donors; organic cyclic compound binding; heterocyclic compound binding; oxidoreductase activity, acting on the CH-OH group of donors, NAD or NADP as acceptor; nucleoside phosphate binding; catalytic activity; binding; glucose-6-phosphate dehydrogenase activity; NADP binding; nucleotide binding; cofactor binding; oxidoreductase activity; coenzyme b…	K00036	G6PD; glucose-6-phosphate 1-dehydrogenase [EC:1.1.1.49 1.1.1.363]	osa01200 Carbon metabolism - Oryza sativa japonica (Japanese rice) (RefSeq); osa01100 Metabolic pathways - Oryza sativa japonica (Japanese rice) (RefSeq); osa00030 Pentose phosphate pathway - Oryza sativa japonica (Japanese rice) (RefSeq); osa00480 Glutathione metabolism - Oryza sativa japonica (Japanese rice) (RefSeq); osa01110 Biosynthesis of secondary metabolites - Oryza sativa japonica (Japan…	IPR022675; IPR016040; IPR022674;	Glucose-6-phosphate dehydrogenase, C-terminal; NAD(P)-binding domain; Glucose-6-phosphate dehydrogenase, NAD-binding;	[G]	KOG0563	Glucose-6-phosphate 1-dehydrogenase
W5B2F5	Ribosomal protein L15	W5B2F5		28893	11.79	nuclear	cellular protein metabolic process; biosynthetic process; primary metabolic process; cellular metabolic process; organic substance biosynthetic process; cellular biosynthetic process; organic substance metabolic process; metabolic process; cellular macromolecule biosynthetic process; cellular macromolecule metabolic process; gene expression; macromolecule metabolic process; protein metabolic proc…	ribosome; organelle; intracellular organelle; intracellular non-membrane-bounded organelle; cell part; intracellular; cytoplasm; macromolecular complex; intracellular part; cell; ribonucleoprotein complex; cytoplasmic part; non-membrane-bounded organelle;	structural constituent of ribosome; structural molecule activity;	K02877	RP-L15e; large subunit ribosomal protein L15e	osa03010 Ribosome - Oryza sativa japonica (Japanese rice) (RefSeq);	IPR012678; IPR024794;	Ribosomal protein L23/L15e core domain; Ribosomal protein L15e core domain;	[J]	KOG1678	60s ribosomal protein L15
W5B2J4	Uncharacterized protein	W5B2J4		25807	5.95	chloroplast				K07744			IPR000644;	CBS domain;
W5B2U4	Uncharacterized protein	W5B2U4		197853	5.95	chloroplast	protein ubiquitination; cellular protein metabolic process; protein modification by small protein conjugation or removal; primary metabolic process; cellular metabolic process; organic substance metabolic process; metabolic process; protein modification by small protein conjugation; cellular macromolecule metabolic process; cellular protein modification process; protein metabolic process; macromo…		ubiquitin-like protein transferase activity; transferase activity; catalytic activity; binding; ubiquitin-protein transferase activity; ligase activity;	K10590	TRIP12; E3 ubiquitin-protein ligase TRIP12 [EC:2.3.2.26]	osa04120 Ubiquitin mediated proteolysis - Oryza sativa japonica (Japanese rice) (RefSeq);	IPR011989; IPR016024; IPR000569;	Armadillo-like helical; Armadillo-type fold; HECT;	[O]	KOG0170	E3 ubiquitin protein ligase
W5B2V1	Uncharacterized protein	W5B2V1		25934	4.75	chloroplast	NADP metabolic process; pyridine nucleotide metabolic process; cellular aromatic compound metabolic process; nicotinamide nucleotide metabolic process; organophosphate catabolic process; nucleotide metabolic process; single-organism process; cellular metabolic process; pyridine-containing compound metabolic process; phosphate-containing compound metabolic process; organic substance metabolic proc…		isomerase activity; intramolecular oxidoreductase activity; ribose-5-phosphate isomerase activity; catalytic activity; intramolecular oxidoreductase activity, interconverting aldoses and ketoses;	K01807	rpiA; ribose 5-phosphate isomerase A [EC:5.3.1.6]	osa01230 Biosynthesis of amino acids - Oryza sativa japonica (Japanese rice) (RefSeq); osa01200 Carbon metabolism - Oryza sativa japonica (Japanese rice) (RefSeq); osa01100 Metabolic pathways - Oryza sativa japonica (Japanese rice) (RefSeq); osa00030 Pentose phosphate pathway - Oryza sativa japonica (Japanese rice) (RefSeq); osa01110 Biosynthesis of secondary metabolites - Oryza sativa japonica (…			[G]	KOG3075	Ribose 5-phosphate isomerase
W5B302	Uncharacterized protein	W5B302		36808	5.43	chloroplast	metabolic process;		transferase activity, transferring glycosyl groups; transferase activity, transferring hexosyl groups; catalytic activity; transferase activity;						[GC]	KOG1192	UDP-glucuronosyl and UDP-glucosyl transferase
W5B357	Uncharacterized protein	W5B357		33240	9.13	nuclear			organic cyclic compound binding; heterocyclic compound binding; nucleoside phosphate binding; transition metal ion binding; binding; nucleic acid binding; ion binding; cation binding; metal ion binding; nucleotide binding; zinc ion binding; small molecule binding;	K12885	RBMX; heterogeneous nuclear ribonucleoprotein G	osa03040 Spliceosome - Oryza sativa japonica (Japanese rice) (RefSeq);	IPR000504; IPR012677; IPR001878;	RNA recognition motif domain; Nucleotide-binding alpha-beta plait domain; Zinc finger, CCHC-type;	[R]	KOG0118	FOG: RRM domain
W5B3T0	Uncharacterized protein	W5B3T0		39563	5.02	cytosol		cell part; intracellular; cytoplasm; intracellular part; cytosol; cell; cytoplasmic part;	protein binding; binding;				IPR017986; IPR015943; IPR011047;	WD40-repeat-containing domain; WD40/YVTN repeat-like-containing domain; Quinonprotein alcohol dehydrogenase-like superfamily;	[S]	KOG0296	Angio-associated migratory cell protein (contains WD40 repeats)
W5B3U9	Uncharacterized protein (Fragment)	W5B3U9		10825	5.17	chloroplast				K11099	SNRPG; small nuclear ribonucleoprotein G	osa03040 Spliceosome - Oryza sativa japonica (Japanese rice) (RefSeq);	IPR001163; IPR010920; IPR006649;	Ribonucleoprotein LSM domain; Like-Sm (LSM) domain; Ribonucleoprotein LSM domain, eukaryotic/archaea-type;	[A]	KOG1780	Small Nuclear ribonucleoprotein G
W5B491	Uncharacterized protein	W5B491		43654	5.86	cytosol	metabolic process; methylation;		transferase activity, transferring one-carbon groups; protein binding; O-methyltransferase activity; methyltransferase activity; catalytic activity; transferase activity; binding; protein dimerization activity;	K00543			IPR011991; IPR012967; IPR029063; IPR001077;	Winged helix-turn-helix DNA-binding domain; Plant methyltransferase dimerisation; S-adenosyl-L-methionine-dependent methyltransferase; O-methyltransferase, family 2;	[R]	KOG3178	Hydroxyindole-O-methyltransferase and related SAM-dependent methyltransferases
W5B4B7	Uncharacterized protein (Fragment)	W5B4B7		102847	5.48	cytosol	RNA processing; cellular aromatic compound metabolic process; organic cyclic compound metabolic process; nitrogen compound metabolic process; primary metabolic process; cellular metabolic process; organic substance metabolic process; RNA metabolic process; metabolic process; nucleic acid metabolic process; heterocycle metabolic process; nucleobase-containing compound metabolic process; cellular m…	cell; intracellular; cell part;	protein binding; binding;	K12867	SYF1; pre-mRNA-splicing factor SYF1	osa03040 Spliceosome - Oryza sativa japonica (Japanese rice) (RefSeq);	IPR011990; IPR013026;	Tetratricopeptide-like helical domain; Tetratricopeptide repeat-containing domain;	[A]	KOG2047	mRNA splicing factor
W5B4D2	Uncharacterized protein	W5B4D2		42742	6.36	chloroplast	cellular amino acid biosynthetic process; aromatic amino acid family metabolic process; organic acid biosynthetic process; single-organism biosynthetic process; cellular aromatic compound metabolic process; small molecule metabolic process; single-organism cellular process; single-organism process; nitrogen compound metabolic process; organic cyclic compound metabolic process; biosynthetic proces…		transferase activity, transferring alkyl or aryl (other than methyl) groups; 3-deoxy-7-phosphoheptulonate synthase activity; catalytic activity; transferase activity;	K01626	E2.5.1.54; 3-deoxy-7-phosphoheptulonate synthase [EC:2.5.1.54]	osa01230 Biosynthesis of amino acids - Oryza sativa japonica (Japanese rice) (RefSeq); osa01100 Metabolic pathways - Oryza sativa japonica (Japanese rice) (RefSeq); osa01110 Biosynthesis of secondary metabolites - Oryza sativa japonica (Japanese rice) (RefSeq); osa00400 Phenylalanine, tyrosine and tryptophan biosynthesis - Oryza sativa japonica (Japanese rice) (RefSeq);
W5B4E9	Ubiquitin carboxyl-terminal hydrolase	W5B4E9		94173	9.14	cytosol	modification-dependent macromolecule catabolic process; protein modification by small protein removal; cellular macromolecule catabolic process; proteolysis involved in cellular protein catabolic process; cellular protein catabolic process; modification-dependent protein catabolic process; cellular protein metabolic process; ubiquitin-dependent protein catabolic process; protein modification by s…		hydrolase activity; ubiquitinyl hydrolase activity; catalytic activity;	K11841			IPR028889; IPR001394;	Ubiquitin specific protease domain; Peptidase C19, ubiquitin carboxyl-terminal hydrolase;	[O]	KOG1871	Ubiquitin-specific protease
W5B4K9	Uncharacterized protein	W5B4K9		66402	8.98	chloroplast				K17804			IPR007379;	Tim44-like domain;	[U]	KOG2580	Mitochondrial import inner membrane translocase, subunit TIM44
W5B4Q0	Uncharacterized protein	W5B4Q0		199637	8.26	cytosol			binding;				IPR016024;	Armadillo-type fold;	[TBLD]	KOG0889	Histone acetyltransferase SAGA, TRRAP/TRA1 component, PI-3 kinase superfamily
W5B5J8	Uncharacterized protein (Fragment)	W5B5J8		6722	6.78	chloroplast	cellular protein metabolic process; primary metabolic process; protein dephosphorylation; dephosphorylation; cellular metabolic process; phosphate-containing compound metabolic process; organic substance metabolic process; metabolic process; phosphorus metabolic process; cellular macromolecule metabolic process; cellular protein modification process; protein metabolic process; macromolecule metab…		hydrolase activity; phosphoprotein phosphatase activity; phosphoric ester hydrolase activity; catalytic activity; protein serine/threonine phosphatase activity; phosphatase activity; hydrolase activity, acting on ester bonds;				IPR001932;	Protein phosphatase 2C (PP2C)-like domain;
W5B5M5	Uncharacterized protein	W5B5M5		56076	8.96	mitochondria	tricarboxylic acid metabolic process; oxidation-reduction process; small molecule metabolic process; single-organism cellular process; tricarboxylic acid cycle; single-organism process; primary metabolic process; cellular respiration; cellular metabolic process; organic substance metabolic process; citrate metabolic process; metabolic process; generation of precursor metabolites and energy; aerob…	catalytic complex; cell part; intracellular; oxidoreductase complex; cytoplasm; macromolecular complex; intracellular part; oxoglutarate dehydrogenase complex; transferase complex; protein complex; cell; tricarboxylic acid cycle enzyme complex; cytoplasmic part; dihydrolipoyl dehydrogenase complex;	S-acyltransferase activity; S-succinyltransferase activity; transferase activity, transferring acyl groups; dihydrolipoyllysine-residue succinyltransferase activity; catalytic activity; succinyltransferase activity; transferase activity; transferase activity, transferring acyl groups other than amino-acyl groups;	K00658	DLST; 2-oxoglutarate dehydrogenase E2 component (dihydrolipoamide succinyltransferase) [EC:2.3.1.61]	osa01200 Carbon metabolism - Oryza sativa japonica (Japanese rice) (RefSeq); osa01100 Metabolic pathways - Oryza sativa japonica (Japanese rice) (RefSeq); osa00310 Lysine degradation - Oryza sativa japonica (Japanese rice) (RefSeq); osa00020 Citrate cycle (TCA cycle) - Oryza sativa japonica (Japanese rice) (RefSeq); osa01110 Biosynthesis of secondary metabolites - Oryza sativa japonica (Japanese …	IPR001078; IPR011053; IPR000089; IPR023213;	2-oxoacid dehydrogenase acyltransferase, catalytic domain; Single hybrid motif; Biotin/lipoyl attachment; Chloramphenicol acetyltransferase-like domain;	[C]	KOG0559	Dihydrolipoamide succinyltransferase (2-oxoglutarate dehydrogenase, E2 subunit)
W5B5Q1	Uncharacterized protein	W5B5Q1		29740	5.81	nuclear
W5B5V4	Uncharacterized protein (Fragment)	W5B5V4		20041	4.98	extracellular	carbohydrate biosynthetic process; glycolytic process; hexose biosynthetic process; glucosinolate metabolic process; response to abiotic stimulus; single-organism process; biosynthetic process; monosaccharide biosynthetic process; response to stimulus; cellular metabolic process; sulfur compound biosynthetic process; organic substance metabolic process; glucose metabolic process; pyruvate metabol…	intracellular organelle; chloroplast part; plastid envelope; organelle envelope; intracellular organelle part; cytoplasm; plastid part; intracellular part; plastid stroma; cell; mitochondrion; organelle part; chloroplast envelope; chloroplast; intracellular membrane-bounded organelle; organelle; intracellular; cell part; envelope; thylakoid; vacuole; membrane-bounded organelle; plastid; cytoplasm…	deaminase activity; catalytic activity;				IPR013813;	Endoribonuclease L-PSP/chorismate mutase-like;	[J]	KOG2317	Putative translation initiation inhibitor UK114/IBM1
W5B5W5	Uncharacterized protein	W5B5W5		49724	7.26	peroxisome			organic cyclic compound binding; heterocyclic compound binding; nucleoside phosphate binding; binding; nucleic acid binding; nucleotide binding; small molecule binding;	K13201			IPR000504; IPR012677; IPR003954;	RNA recognition motif domain; Nucleotide-binding alpha-beta plait domain; RNA recognition motif domain, eukaryote;	[R]	KOG0118	FOG: RRM domain
W5B638	Uncharacterized protein	W5B638		25194	11.27	nuclear			organic cyclic compound binding; heterocyclic compound binding; nucleoside phosphate binding; binding; nucleic acid binding; nucleotide binding; small molecule binding;	K12900	FUSIP1; FUS-interacting serine-arginine-rich protein 1	osa03040 Spliceosome - Oryza sativa japonica (Japanese rice) (RefSeq);	IPR000504; IPR012677;	RNA recognition motif domain; Nucleotide-binding alpha-beta plait domain;	[R]	KOG0118	FOG: RRM domain
W5B650	Uncharacterized protein	W5B650		57077	5.38	cytosol	cellular component organization; protein complex subunit organization; cellular protein metabolic process; single-organism cellular process; single-organism process; macromolecular complex disassembly; biosynthetic process; primary metabolic process; cellular metabolic process; organic substance biosynthetic process; cellular biosynthetic process; protein complex disassembly; macromolecular compl…	intracellular part; cell; cell part; intracellular; cytoplasm;	organic cyclic compound binding; translation termination factor activity; heterocyclic compound binding; RNA binding; translation factor activity, nucleic acid binding; binding; nucleic acid binding; translation release factor activity, codon specific; translation release factor activity;	K03265	ETF1; peptide chain release factor subunit 1	osa03015 mRNA surveillance pathway - Oryza sativa japonica (Japanese rice) (RefSeq);	IPR005141; IPR029064; IPR005142; IPR005140; IPR024049;	eRF1 domain 2; 50S ribosomal protein L30e-like; eRF1 domain 3; eRF1 domain 1/Pelota-like; Peptide Chain Release Factor eRF1/aRF1, N-terminal;	[J]	KOG0688	Peptide chain release factor 1 (eRF1)
W5B6L8	Uncharacterized protein	W5B6L8		132075	4.76	cytosol	establishment of protein localization; transport; intracellular transport; cellular macromolecule localization; establishment of localization in cell; intracellular protein transport; organic substance transport; protein localization; macromolecule localization; cellular protein localization; localization; protein transport; establishment of localization; cellular localization;	cell; intracellular; cell part;	small GTPase binding; Ras GTPase binding; binding; protein binding; Ran GTPase binding; GTPase binding; enzyme binding;				IPR001494; IPR011989; IPR016024; IPR013713;	Importin-beta, N-terminal domain; Armadillo-like helical; Armadillo-type fold; Exportin/Importin, Cse1-like;	[YU]	KOG1991	Nuclear transport receptor RANBP7/RANBP8 (importin beta superfamily)
W5B6T6	Uncharacterized protein	W5B6T6		100068	6.79	nuclear			binding;				IPR011989; IPR016024;	Armadillo-like helical; Armadillo-type fold;	[D]	KOG1525	Sister chromatid cohesion complex Cohesin, subunit PDS5
W5B6W1	Uncharacterized protein	W5B6W1		55193	5.73	chloroplast			protein binding; binding;	K03036	PSMD11; 26S proteasome regulatory subunit N6	osa03050 Proteasome - Oryza sativa japonica (Japanese rice) (RefSeq);	IPR011991; IPR000717; IPR011990; IPR013143;	Winged helix-turn-helix DNA-binding domain; Proteasome component (PCI) domain; Tetratricopeptide-like helical domain; PCI/PINT associated module;	[O]	KOG1463	26S proteasome regulatory complex, subunit RPN6/PSMD11
W5B772	Ubiquitin carboxyl-terminal hydrolase	W5B772		151239	5.54	nuclear	modification-dependent macromolecule catabolic process; protein modification by small protein removal; cellular macromolecule catabolic process; proteolysis involved in cellular protein catabolic process; cellular protein catabolic process; modification-dependent protein catabolic process; cellular protein metabolic process; ubiquitin-dependent protein catabolic process; protein modification by s…		hydrolase activity; protein binding; ubiquitinyl hydrolase activity; catalytic activity; binding;	K11838			IPR008974; IPR024729; IPR002083; IPR028889; IPR001394; IPR029346;	TRAF-like; ICP0-binding domain of Ubiquitin-specific protease 7; MATH; Ubiquitin specific protease domain; Peptidase C19, ubiquitin carboxyl-terminal hydrolase; Ubiquitin carboxyl-terminal hydrolase, C-terminal;	[O]	KOG1863	Ubiquitin carboxyl-terminal hydrolase
W5B777	Serine hydroxymethyltransferase	W5B777		46012	8.78	cytosol	cellular aromatic compound metabolic process; single-organism process; glycine metabolic process; tetrahydrofolate interconversion; cellular metabolic process; organic substance metabolic process; metabolic process; cellular amino acid metabolic process; cellular modified amino acid metabolic process; heterocycle metabolic process; one-carbon metabolic process; cellular nitrogen compound metaboli…		organic cyclic compound binding; heterocyclic compound binding; catalytic activity; binding; ion binding; glycine hydroxymethyltransferase activity; transferase activity, transferring one-carbon groups; anion binding; hydroxymethyl-, formyl- and related transferase activity; cofactor binding; transferase activity; pyridoxal phosphate binding;				IPR015424; IPR015422; IPR015421;	Pyridoxal phosphate-dependent transferase; Pyridoxal phosphate-dependent transferase, major region, subdomain 2; Pyridoxal phosphate-dependent transferase, major region, subdomain 1;	[E]	KOG2467	Glycine/serine hydroxymethyltransferase
W5B7V5	Uncharacterized protein	W5B7V5		42759	4.76	cytosol			protein binding; binding;						[R]	KOG0619	FOG: Leucine rich repeat
W5B7Y9	Aminomethyltransferase	W5B7Y9		45567	8.11	cytosol	alpha-amino acid catabolic process; single-organism catabolic process; small molecule metabolic process; single-organism cellular process; nitrogen compound metabolic process; single-organism process; small molecule catabolic process; alpha-amino acid metabolic process; primary metabolic process; glycine metabolic process; cellular metabolic process; methylation; organic substance metabolic proce…		transferase activity, transferring nitrogenous groups; methyltransferase activity; catalytic activity; binding; transferase activity, transferring one-carbon groups; protein binding; aminomethyltransferase activity; transaminase activity; transferase activity;	K00605	gcvT; aminomethyltransferase [EC:2.1.2.10]	osa00670 One carbon pool by folate - Oryza sativa japonica (Japanese rice) (RefSeq); osa01200 Carbon metabolism - Oryza sativa japonica (Japanese rice) (RefSeq); osa01100 Metabolic pathways - Oryza sativa japonica (Japanese rice) (RefSeq); osa00260 Glycine, serine and threonine metabolism - Oryza sativa japonica (Japanese rice) (RefSeq); osa00630 Glyoxylate and dicarboxylate metabolism - Oryza sa…	IPR029043; IPR006222; IPR013977; IPR027266;	Glycine cleavage T-protein/YgfZ, C-terminal domain; Glycine cleavage T-protein-like, N-terminal; Glycine cleavage T-protein, C-terminal barrel domain; GTP-binding protein TrmE/Glycine cleavage system T protein, domain 1;	[E]	KOG2770	Aminomethyl transferase
W5B8C0	Uncharacterized protein	W5B8C0		78789	5.16	mitochondria	protein glycosylation; macromolecule glycosylation; glycoprotein biosynthetic process; single-organism cellular process; cellular protein metabolic process; glycoprotein metabolic process; single-organism process; biosynthetic process; primary metabolic process; carbohydrate metabolic process; cellular metabolic process; organic substance biosynthetic process; cellular biosynthetic process; organ…	intracellular organelle; membrane; mitochondrial part; organelle membrane; organelle envelope; intracellular organelle part; cytoplasm; intrinsic component of membrane; intracellular part; cell; integral component of membrane; organelle part; mitochondrion; organelle; intracellular membrane-bounded organelle; mitochondrial envelope; intracellular; cell part; membrane part; envelope; organelle inn…		K17785
W5B8T9	Uncharacterized protein	W5B8T9		49207	6.62	chloroplast	nucleoside metabolic process; pyrimidine ribonucleoside biosynthetic process; pyrimidine nucleoside monophosphate biosynthetic process; nucleotide metabolic process; single-organism process; biosynthetic process; nucleoside biosynthetic process; ribonucleoside monophosphate biosynthetic process; cellular metabolic process; phosphate-containing compound metabolic process; ribose phosphate biosynth…	intracellular organelle; membrane; mitochondrial part; organelle membrane; organelle envelope; intracellular organelle part; cytoplasm; intracellular part; cell; organelle part; mitochondrion; organelle; mitochondrial envelope; intracellular membrane-bounded organelle; intracellular; cell part; envelope; organelle inner membrane; membrane-bounded organelle; mitochondrial inner membrane; mitochond…	dihydroorotate dehydrogenase activity; oxidoreductase activity, acting on the CH-CH group of donors; oxidoreductase activity, acting on the CH-CH group of donors, quinone or related compound as acceptor; catalytic activity; oxidoreductase activity;	K00254	DHODH; dihydroorotate dehydrogenase [EC:1.3.5.2]	osa01100 Metabolic pathways - Oryza sativa japonica (Japanese rice) (RefSeq); osa00240 Pyrimidine metabolism - Oryza sativa japonica (Japanese rice) (RefSeq);	IPR013785;	Aldolase-type TIM barrel;	[F]	KOG1436	Dihydroorotate dehydrogenase
W5B8Z1	Uncharacterized protein	W5B8Z1		56730	6.4	chloroplast	metabolic process;		catalytic activity;				IPR025110; IPR000873;	AMP-binding enzyme C-terminal domain; AMP-dependent synthetase/ligase;	[I]	KOG1176	Acyl-CoA synthetase
W5B8Z5	Uncharacterized protein	W5B8Z5		44266	9.26	chloroplast	single-organism process; metabolic process; oxidation-reduction process; single-organism metabolic process;		catalytic activity; oxidoreductase activity;				IPR016040; IPR013968;	NAD(P)-binding domain; Polyketide synthase, ketoreductase domain;	[Q]	KOG1205	Predicted dehydrogenase
W5B9Z5	Uncharacterized protein	W5B9Z5		35704	10.06	cytosol		ribosome; organelle; intracellular organelle; intracellular non-membrane-bounded organelle; cell part; intracellular; cytoplasm; macromolecular complex; intracellular part; cell; ribonucleoprotein complex; cytoplasmic part; non-membrane-bounded organelle;		K02937	RP-L7e; large subunit ribosomal protein L7e	osa03010 Ribosome - Oryza sativa japonica (Japanese rice) (RefSeq);	IPR012988; IPR016082;	Ribosomal protein L30, N-terminal; Ribosomal protein L30, ferredoxin-like fold domain;	[J]	KOG3184	60S ribosomal protein L7
W5BAR5	Uncharacterized protein	W5BAR5		15797	9	cytosol	RNA processing; cellular aromatic compound metabolic process; organic cyclic compound metabolic process; nitrogen compound metabolic process; primary metabolic process; cellular metabolic process; organic substance metabolic process; RNA metabolic process; metabolic process; nucleic acid metabolic process; heterocycle metabolic process; nucleobase-containing compound metabolic process; cellular m…						IPR001163; IPR006649; IPR010920;	Ribonucleoprotein LSM domain; Ribonucleoprotein LSM domain, eukaryotic/archaea-type; Like-Sm (LSM) domain;	[A]	KOG3428	Small nuclear ribonucleoprotein SMD1 and related snRNPs
[truncated: 5,736 more rows]
