# Supplementary material for: Quantitative Proteomic Analysis of Wheat Seeds during Artificial Ageing and Priming Using the Isobaric Tandem Mass Tag Labeling
Source: PLoS One. 2016 Sep 15;11(9):e0162851. doi: 10.1371/journal.pone.0162851 (PMC5025167; doi:10.1371/journal.pone.0162851)
Supplement: S3 Table — (XLS) [file pone.0162851.s016.xls]

## Sheet: DEPs in artificial ageing
Protein identified information						WH01/WH98 Ratio	WH01/WH98 Ratio	WH01/WH98 Ratio				WH20/WH98 Ratio	WH20/WH98 Ratio	WH20/WH98 Ratio				WH50/WH98 Ratio	WH50/WH98 Ratio	WH50/WH98 Ratio
Protein accession	Protein description	Gene name	Regulated type	MW [Da]	pI	Repeat1	Repeat2	Repeat3	average	P value	Regulation	Repeat1	Repeat2	Repeat3	average	P value	Regulation	Repeat1	Repeat2	Repeat3	average	P value	Regulation
P10385	Glutenin, low molecular weight subunit	P10385	down	42138	9.04	0.713	0.794	0.706	0.737667	0.01139	down	0.797	0.817	0.719	0.777667	0.0176049	down	0.787	0.749	0.752	0.762667	0.0026309	down
P82901	Non-specific lipid-transfer protein 2P	P82901	down	8185	8.21	0.743	0.865	0.808	0.805333	0.0312493	down	0.715	0.788	0.731	0.744667	0.00744388	down	0.65	0.701	0.663	0.671333	0.00216024	down
W5AE12	Uncharacterized protein (Fragment)	W5AE12	down	4676	4.63	0.78	0.843	0.764	0.795667	0.0136418	down	0.679	0.658	0.667	0.668	0.000335511	down	0.734	0.733	0.644	0.703667	0.00998483	down
W5ASV0	Uncharacterized protein	W5ASV0	down	56827	5.01	0.778	0.781	0.752	0.770333	0.0016034	down	0.793	0.878	0.784	0.818333	0.0261131	down	0.835	0.819	0.819	0.824333	0.000920489	down
W5D003	Uncharacterized protein	W5D003	down	18932	5.77	0.782	0.772	0.843	0.799	0.0119678	down	0.809	0.832	0.789	0.81	0.00424794	down	0.736	0.705	0.743	0.728	0.00183766	down
W5DK32	Uncharacterized protein	W5DK32	down	18376	6.06	0.844	0.801	0.822	0.822333	0.00484681	down	0.798	0.702	0.809	0.769667	0.0210805	down	0.694	0.786	0.756	0.745333	0.0111256	down
W5DWR9	Uncharacterized protein	W5DWR9	down	22501	6.42	0.782	0.747	0.752	0.760333	0.002073	down	0.826	0.858	0.812	0.832	0.00650254	down	0.792	0.778	0.806	0.792	0.0015067	down
W5E2T7	Uncharacterized protein (Fragment)	W5E2T7	down	20998	4.65	0.775	0.625	0.813	0.737667	0.0446785	down	0.731	0.717	0.635	0.694333	0.00945869	down	0.805	0.633	0.771	0.736333	0.0375569	down
W5FQ55	UDP-glucose 6-dehydrogenase	W5FQ55	down	62534	5.84	0.729	0.68	0.571	0.66	0.0183436	down	0.584	0.738	0.672	0.664667	0.0172388	down	0.782	0.766	0.616	0.721333	0.0341603	down
W5EVH8	Uncharacterized protein (Fragment)	W5EVH8	down	71928	5.26		0.382	0.36	0.371	0.0111321	down		0.782	0.773	0.7775	0.0128737	down		0.452	0.521	0.4865	0.0427077	down
P16159	Alpha-amylase/trypsin inhibitor CM16	P16159	down	17315	5.31	0.855	0.777	0.786	0.806	0.0157482	down	0.842	0.81	0.803	0.818333	0.00433824	down	0.904	0.861	0.921	0.895333	0.0278871
P16851	Alpha-amylase/trypsin inhibitor CM2	P16851	down	17166	6.86	0.814	0.798	0.813	0.808333	0.000728126	down	0.796	0.821	0.856	0.824333	0.00966964	down	0.934	1.02	1.017	0.990333	0.764274
P17314	Alpha-amylase/trypsin inhibitor CM3	P17314	down	20039	7.44	0.814	0.705	0.721	0.746667	0.0175219	down	0.769	0.714	0.766	0.749667	0.00504838	down	0.911	1.099	1.096	1.03533	0.627126
W5B5R3	Sucrose synthase	W5B5R3	down	103826	6.06	0.791	0.775	0.847	0.804333	0.0122169	down	0.804	0.818	0.781	0.801	0.00292475	down	1.055	1.011	0.971	1.01233	0.661688
W5CHS3	Uncharacterized protein (Fragment)	W5CHS3	down	13794	9.59	0.83	0.857	0.812	0.833	0.00607563	down	0.785	0.739	0.869	0.797667	0.0336073	down	0.763	0.904	0.659	0.775333	0.0870175
W5EH57	Uncharacterized protein	W5EH57	down	20136	7.44	0.708	0.72	0.708	0.712	0.000192845	down	0.714	0.683	0.63	0.675667	0.00566901	down	0.952	0.865	0.897	0.904667	0.0642495
W5FQI8	Uncharacterized protein	W5FQI8	down	17944	7.11	0.841	0.8	0.745	0.795333	0.0179682	down	0.771	0.842	0.879	0.830667	0.0332802	down	0.997	1.089	0.987	1.02433	0.531676
W5GCZ2	Uncharacterized protein (Fragment)	W5GCZ2	down	111974	6.14	0.845	0.793	0.703	0.780333	0.0338542	down	0.821	0.73	0.642	0.731	0.0349782	down	1.067	0.771	0.769	0.869	0.316778
W5HXE0	Uncharacterized protein	W5HXE0	down	11684	5.08	0.832	0.798	0.743	0.791	0.0150454	down	0.766	0.791	0.729	0.762	0.00567711	down	0.862	0.897	0.845	0.868	0.0131835
W5D2W6	Non-specific lipid-transfer protein (Fragment)	W5D2W6	down	10718	9.35	0.794	0.795		0.7945	0.00154895	down	0.807	0.804		0.8055	0.00490957	down	0.753	0.902		0.8275	0.259542
W5DW51	Uncharacterized protein	W5DW51	down	44300	8.74		0.738	0.761	0.7495	0.0292056	down		0.77	0.76	0.765	0.0135431	down		0.647	0.751	0.699	0.108906
W5G0I6	Uncharacterized protein	W5G0I6	down	33068	4.51	0.748	0.768		0.758	0.0262916	down	0.82	0.832		0.826	0.0219437	down	0.884	0.802		0.843	0.162619
W4ZXA3	Uncharacterized protein	W4ZXA3	down	10776	8.92	0.722	0.719	0.765	0.735333	0.00313696	down	1.035	0.888	1.053	0.992	0.892382		0.422	0.441	0.657	0.506667	0.0225522	down
W4ZZK4	Uncharacterized protein	W4ZZK4	down	19945	9.04	0.605	0.683	0.704	0.664	0.0079384	down	0.719	0.917	0.759	0.798333	0.0793012		0.431	0.563	0.506	0.5	0.00579327	down
W5ADS2	Uncharacterized protein	W5ADS2	down	23844	9.83	0.785	0.867	0.842	0.831333	0.0200752	down	0.808	0.908	0.925	0.880333	0.0817754		0.72	0.728	0.687	0.711667	0.00188845	down
W5ALK8	Uncharacterized protein	W5ALK8	down	10906	8.49	0.727	0.718	0.761	0.735333	0.00243856	down	1.119	1.045	1.077	1.08033	0.064351		0.508	0.483	0.562	0.517667	0.00232778	down
W5DXM2	Uncharacterized protein	W5DXM2	down	72443	5.55	0.761	0.778	0.866	0.801667	0.025876	down	0.873	0.904	0.876	0.884333	0.00720489		0.752	0.764	0.805	0.773667	0.00498801	down
W5ELG7	Uncharacterized protein	W5ELG7	down	72850	6.31	0.844	0.761	0.803	0.802667	0.0144251	down	0.882	0.866	0.889	0.879	0.00314969		0.772	0.687	0.7	0.719667	0.00877493	down
W5FDW8	UDP-glucose 6-dehydrogenase	W5FDW8	down	62520	5.84	0.745	0.814	0.684	0.747667	0.0214369	down	0.808	0.884	0.828	0.84	0.0196157		0.802	0.848	0.722	0.790667	0.0295599	down
W5GGU0	Uncharacterized protein	W5GGU0	down	11577	7.62	0.838	0.675	0.748	0.753667	0.0347239	down	0.996	0.821	0.904	0.907	0.207114		0.699	0.47	0.569	0.579333	0.0239569	down
W5CLD6	Uncharacterized protein	W5CLD6	down	20575	7.71		0.551	0.54	0.5455	0.00770349	down		1.215	1.174	1.1945	0.0668519			0.641	0.59	0.6155	0.0421588	down
W5GDM5	3-ketoacyl-CoA synthase	W5GDM5	down	72406	9.52		0.543	0.536	0.5395	0.00483849	down		0.919	0.889	0.904	0.098674			0.558	0.581	0.5695	0.0170021	down
W5H0P8	Uncharacterized protein	W5H0P8	down	45494	5.96		0.827	0.83	0.8285	0.00556796	down		0.929	0.846	0.8875	0.224983			0.722	0.76	0.741	0.0466183	down
M5AJV9	Hemoglobin 1	TaBWHb-1	down	21542	7.85	0.385		0.351	0.368	0.0171201	down	0.9		0.787	0.8435	0.220564		0.484		0.508	0.496	0.0151548	down
W5D660	Uncharacterized protein	W5D660		36594	7.38	0.809	0.69	0.744	0.747667	0.0180839	down	1.043	1.183	1.145	1.12367	0.0977721		1.163	1.186	1.263	1.204	0.0212722	up
W5FIQ1	rRNA N-glycosidase	W5FIQ1		18978	9.64	0.817		0.8	0.8085	0.0282387	down	0.827		0.881	0.854	0.116416		1.194		1.226	1.21	0.0484108	up
C1K737	Multiprotein bridging factor 1	MBF1	down	20290	9.87	0.753	0.785	0.86	0.799333	0.0240715	down	0.947	0.969	0.966	0.960667	0.0293243		0.862	0.999	0.984	0.948333	0.355859
W4ZP38	60S ribosomal protein L36	W4ZP38	down	17659	11.12	0.755	0.805	0.892	0.817333	0.0448119	down	0.856	0.99	1.093	0.979667	0.794899		0.971	1.019	1.076	1.022	0.543839
W4ZS68	Uncharacterized protein	W4ZS68	down	44142	6.32	0.772	0.688	0.677	0.712333	0.0107029	down	0.905	0.861	0.789	0.851667	0.0482258		0.81	0.803	0.614	0.742333	0.0568365
W4ZTU6	Uncharacterized protein	W4ZTU6	down	22041	7.9	0.787	0.634	0.668	0.696333	0.0225451	down	0.895	0.877	0.889	0.887	0.00218562		1.001	0.889	0.854	0.914667	0.194131
W5A461	Uncharacterized protein	W5A461	down	12041	5.53	0.783	0.829	0.876	0.829333	0.0238637	down	0.986	0.956	0.953	0.965	0.0799027		0.968	0.937	0.994	0.966333	0.17772
W5AKU9	Uncharacterized protein	W5AKU9	down	39044	4.81	0.794	0.892	0.743	0.809667	0.0489236	down	0.877	0.973	0.894	0.914667	0.102069		0.907	0.989	0.854	0.916667	0.167859
W5AW62	Oleosin	W5AW62	down	19904	9.69	0.686	0.674	0.692	0.684	0.000280286	down	0.866	0.832	0.833	0.843667	0.00506668		0.85	0.851	0.909	0.87	0.0217726
W5BGH1	Uncharacterized protein	W5BGH1	down	34951	6.19	0.769	0.811	0.877	0.819	0.0288587	down	0.924	1.019	0.984	0.975667	0.47288		1.088	1.125	1.143	1.11867	0.0181094
W5CT08	Uncharacterized protein	W5CT08	down	38910	9.2	0.808	0.694	0.714	0.738667	0.0176087	down	0.934	0.908	0.894	0.912	0.0172759		0.913	0.905	0.86	0.892667	0.0228146
W5CU03	Uncharacterized protein	W5CU03	down	95335	5.13	0.793	0.779	0.711	0.761	0.011042	down	0.874	0.862	0.95	0.895333	0.0628327		0.871	0.82	0.83	0.840333	0.00941465
W5D3B1	Uncharacterized protein	W5D3B1	down	216460	5.99	0.717	0.771	0.722	0.736667	0.00425248	down	0.918	0.854	0.902	0.891333	0.0299166		0.896	0.837	0.795	0.842667	0.0329615
W5DAC9	Uncharacterized protein (Fragment)	W5DAC9	down	37221	4.99	0.832	0.784	0.843	0.819667	0.00993931	down	0.892	0.907	1.012	0.937	0.237078		0.983	0.861	0.97	0.938	0.250158
W5DN17	Uncharacterized protein	W5DN17	down	79997	5.3	0.726	0.765	0.714	0.735	0.00335788	down	0.922	0.871	0.901	0.898	0.0204075		1.196	1.232	1.117	1.18167	0.0332183
W5EJ68	Uncharacterized protein	W5EJ68	down	45779	5.53	0.847	0.718	0.821	0.795333	0.0350992	down	1.02	0.801	0.806	0.875667	0.227117		1.063	0.642	0.765	0.823333	0.293066
W5EJS3	Uncharacterized protein	W5EJS3	down	15060	5.21	0.816	0.791	0.811	0.806	0.00154634	down	0.889	0.851	0.825	0.855	0.016031		1.004	1.069	0.994	1.02233	0.442421
W5FAJ3	Uncharacterized protein	W5FAJ3	down	40470	5.08	0.833	0.817	0.731	0.793667	0.0227606	down	0.941	0.811	0.748	0.833333	0.0992351		0.987	0.939	0.832	0.919333	0.220336
W5FHA6	Oleosin	W5FHA6	down	18290	7.06	0.804	0.798	0.836	0.812667	0.00394057	down	1.104	1.127	1.169	1.13333	0.0197668		1.064	1.024	1.052	1.04667	0.0588541
W5FLE4	Uncharacterized protein	W5FLE4	down	186569	9.35	0.767	0.816	0.85	0.811	0.0158608	down	0.819	1.002	1.096	0.972333	0.766121		0.694	0.855	0.913	0.820667	0.111551
W5FW73	Uncharacterized protein	W5FW73	down	21139	9.41	0.834	0.666	0.722	0.740667	0.0344065	down	1.068	1.015	1.039	1.04067	0.11747		1.017	0.793	0.87	0.893333	0.245991
W5FYW1	Oleosin	W5FYW1	down	18264	7.1	0.888	0.813	0.766	0.822333	0.0377352	down	1.112	1.014	1.108	1.078	0.135182		1.077	1.011	1.05	1.046	0.138341
W5GSE7	Uncharacterized protein	W5GSE7	down	90309	6.78	0.749	0.753	0.789	0.763667	0.00288395	down	0.918	0.883	0.955	0.918667	0.0595469		0.946	0.871	0.865	0.894	0.055452
W5GTE3	Uncharacterized protein	W5GTE3	down	39843	9.08	0.845	0.873	0.781	0.833	0.0255666	down	0.917	0.965	0.923	0.935	0.0499553		0.971	1	0.889	0.953333	0.295459
W5HP61	Uncharacterized protein (Fragment)	W5HP61	down	25690	9.08	0.799	0.825	0.851	0.825	0.0072776	down	0.957	1.008	1.011	0.992	0.692762		0.981	0.951	0.931	0.954333	0.0880639
W5I3S0	Uncharacterized protein	W5I3S0	down	36003	8.79	0.777	0.635	0.769	0.727	0.0273029	down	0.907	0.675	0.873	0.818333	0.128651		1.06	0.896	0.89	0.948667	0.453983
W5I4U0	Uncharacterized protein	W5I4U0	down	18354	5.01	0.837	0.795	0.688	0.773333	0.0362257	down	0.879	0.954	0.801	0.878	0.109892		0.921	0.922	0.835	0.892667	0.0651929
O04074	Starch branching enzyme 1	Sbe1	down	106292	6.27	0.797		0.818	0.8075	0.0346903	down	0.892		0.901	0.8965	0.0276617		1.087		0.979	1.033	0.650783
P10969	Agglutinin isolectin 3 (Fragment)	P10969	down	22630	6.75		0.78	0.808	0.794	0.043199	down		1.074	0.894	0.984	0.887993			0.888	0.519	0.7035	0.354359
W4ZM24	Uncharacterized protein	W4ZM24	down	35608	8.41		0.822	0.811	0.8165	0.0190755	down		0.872	0.838	0.855	0.074299			0.868	0.879	0.8735	0.0276617
W5A810	Malic enzyme	W5A810	down	70940	5.56		0.819	0.798	0.8085	0.0348711	down		0.946	0.855	0.9005	0.273044			0.888	0.748	0.818	0.23375
W5AA95	Uncharacterized protein (Fragment)	W5AA95	down	25512	6.9	0.818		0.823	0.8205	0.008866	down	0.852		0.979	0.9155	0.410268		1.002		0.996	0.999	0.795167
W5ALP3	Uncharacterized protein	W5ALP3	down	10889	8.7		0.605	0.611	0.608	0.00487199	down		0.795	1.045	0.92	0.637564			0.538	0.422	0.48	0.0707153
W5ATY4	Uncharacterized protein	W5ATY4	down	12802	9.41	0.817	0.839		0.828	0.0406587	down	0.869	0.762		0.8155	0.179675		1.018	0.872		0.945	0.588941
W5AXR2	Uncharacterized protein	W5AXR2	down	37320	9.08		0.513	0.494	0.5035	0.0121796	down		0.733	0.799	0.766	0.0891915			0.851	0.643	0.747	0.248288
W5B089	Uncharacterized protein	W5B089	down	33646	8.56	0.787	0.767		0.777	0.0285289	down	0.76	0.926		0.843	0.309597		0.832	0.727		0.7795	0.148806
W5C563	Uncharacterized protein	W5C563	down	36069	6.06		0.706	0.684	0.695	0.0229501	down		0.912	0.902	0.907	0.0341939			0.899	0.957	0.928	0.243761
W5CJW7	Uncharacterized protein	W5CJW7	down	33899	5.77		0.826	0.803	0.8145	0.0394165	down		0.864	0.89	0.877	0.0670361			0.855	0.871	0.863	0.0371327
W5CWC1	Uncharacterized protein	W5CWC1	down	55040	9.51		0.728	0.733	0.7305	0.00590539	down		0.894	1.042	0.968	0.740164			0.86	0.819	0.8395	0.0808749
W5DLS3	Uncharacterized protein	W5DLS3	down	54371	8.98		0.731	0.748	0.7395	0.0207653	down		0.957	0.986	0.9715	0.299619			0.903	0.88	0.8915	0.0672248
W5DRM0	Uncharacterized protein	W5DRM0	down	68917	5.03	0.785	0.773		0.779	0.0172796	down	0.94	1.022		0.981	0.723737		0.852	0.852		0.852
W5DVY2	Uncharacterized protein	W5DVY2	down	55871	6.15	0.811		0.809	0.81	0.0033506	down	0.893		1.024	0.9585	0.640468		0.791		0.889	0.84	0.189191
W5E875	Uncharacterized protein	W5E875	down	7488	4.14		0.705	0.722	0.7135	0.018882	down		0.877	0.85	0.8635	0.0627583			0.687	0.865	0.776	0.240766
W5EC70	Uncharacterized protein	W5EC70	down	314804	7.18		0.844	0.819	0.8315	0.0471406	down		0.996	0.845	0.9205	0.483575			0.959	0.943	0.951	0.103029
W5EE59	Uncharacterized protein	W5EE59	down	53222	5.88		0.82	0.824	0.822	0.00715273	down		1.097	1.082	1.0895	0.0532237			0.989	0.928	0.9585	0.403485
W5EV67	Uncharacterized protein (Fragment)	W5EV67	down	36549	5.44		0.775	0.797	0.786	0.0326947	down		0.848	0.936	0.892	0.246293			1.152	1.279	1.2155	0.182426
W5HND1	Catalase (Fragment)	W5HND1	down	59295	6.57	0.812	0.831		0.8215	0.0338498	down	1.026	0.957		0.9915	0.846214		1.054	0.983		1.0185	0.694164
W5BT17	Uncharacterized protein	W5BT17	down	7510	8.77		0.831	0.834	0.8325	0.00570092	down		0.749	0.898	0.8235	0.254271			0.749	0.968	0.8585	0.419273
Q8LRM8	Translationally-controlled tumor protein homolog	TCTP	up	22518	4.55	1.395	1.189	1.309	1.29767	0.0379931	up	1.385	1.173	1.3	1.286	0.0433909	up	1.108	1.061	1.175	1.11467	0.0740838
W5DNE7	Uncharacterized protein	W5DNE7	up	10399	10.18	1.167	1.32	1.183	1.22333	0.0441574	up	1.298	1.258	1.139	1.23167	0.0399554	up	0.991	1.03	0.974	0.998333	0.929083
W5F2L1	Uncharacterized protein	W5F2L1	up	22534	5.28	1.348	1.271	1.26	1.293	0.00880875	up	1.336	1.323	1.271	1.31	0.00407828	up	1.057	1.219	1.09	1.122	0.132326
W5BFB4	Histone H2B	W5BFB4	up	23816	10		1.251	1.221	1.236	0.0404088	up		1.358	1.332	1.345	0.0239772	up		1.18	1.087	1.1335	0.213377
W5G4D7	Histone H2B	W5G4D7	up	24265	10.05		1.361	1.311	1.336	0.0472804	up		1.415	1.366	1.3905	0.0398893	up		1.049	1.076	1.0625	0.135429
W5BMQ3	Uncharacterized protein	W5BMQ3	up	52901	6.18	1.278	1.286	1.427	1.33033	0.0207907	up	0.915	0.967	0.967	0.949667	0.100952		1.212	1.437	1.289	1.31267	0.04181	up
W5CUW2	Uncharacterized protein	W5CUW2	up	18840	4.79	1.531	1.589	1.396	1.50533	0.0125599	up	0.903	0.936	0.888	0.909	0.023423		1.595	1.434	1.431	1.48667	0.0121655	up
W5HL92	Uncharacterized protein (Fragment)	W5HL92	up	9721	4.08	1.35	1.425	1.418	1.39767	0.00359826	up	0.977	0.973	0.968	0.972667	0.00895037		1.182	1.234	1.206	1.20733	0.0052112	up
W5CK94	Asparagine synthetase	W5CK94	up	67886	6.09	1.17	1.241	1.211	1.20733	0.0097073	up	0.958	0.951	0.982	0.963667	0.0607287		1.059	1.13	1.125	1.10467	0.044608
W5CL83	Uncharacterized protein	W5CL83	up	15777	5.3	1.252	1.237	1.266	1.25167	0.00110513	up	0.982	0.969	0.994	0.981667	0.126324		1.196	1.184	1.171	1.18367	0.00154122
W5DPH7	Uncharacterized protein	W5DPH7	up	29581	10.24	1.44	1.435	1.609	1.49467	0.013102	up	1.094	1.08	1.254	1.14267	0.124991		1.136	1.328	1.261	1.24167	0.0501574
W5G947	Uncharacterized protein (Fragment)	W5G947	up	18415	9.35	1.207	1.232	1.201	1.21333	0.00197412	up	1.085	1.159	1.209	1.151	0.0524609		1.025	1.012	1.002	1.013	0.190132
W4ZRM2	Uncharacterized protein (Fragment)	W4ZRM2	up	19766	10.08		1.217	1.193	1.205	0.0372231	up		0.966	1.008	0.987	0.647117			0.998	1.042	1.02	0.530292
W5A8E0	60S ribosomal protein L18	W5A8E0	up	26146	11.49		1.249	1.214	1.2315	0.0480332	up		1.174	1.237	1.2055	0.0968304			1.19	1.204	1.197	0.0226115
W5AKQ2	Uncharacterized protein	W5AKQ2	up	15682	8.47	1.296		1.285	1.2905	0.0120516	up	1.107		1.164	1.1355	0.131978		0.794		0.68	0.737	0.135873
W5FDU3	Asparagine synthetase	W5FDU3	up	74271	6.01	1.319	1.274		1.2965	0.0482177	up	1.073	1.114		1.0935	0.137406		1.22	1.159		1.1895	0.101593
P01083	Alpha-amylase inhibitor 0.28	IMA1	down	19192	7.45	0.905	0.858	0.815	0.859333	0.0324816		0.837	0.791	0.716	0.781333	0.0250329	down	0.744	0.706	0.543	0.664333	0.0321168	down
W4ZTI8	Uncharacterized protein	W4ZTI8	down	44752	5.04	0.932	0.837	0.853	0.874	0.0502573		0.812	0.774	0.789	0.791667	0.00280162	down	0.797	0.809	0.817	0.807667	0.000911859	down
W5B2P8	Uncharacterized protein (Fragment)	W5B2P8	down	22339	9.98	0.859	0.781	0.98	0.873333	0.160159		0.859	0.754	0.881	0.831333	0.0499625	down	0.858	0.827	0.804	0.829667	0.00833141	down
W5E673	Uncharacterized protein	W5E673	down	11452	8.7	0.862	0.866	0.922	0.883333	0.0264698		0.822	0.767	0.809	0.799333	0.00677104	down	0.641	0.612	0.7	0.651	0.00545849	down
W5G105	Uncharacterized protein	W5G105	down	41161	9.35	0.783	0.394	0.338	0.505	0.0714591		0.817	0.695	0.744	0.752	0.0198215	down	0.696	0.633	0.764	0.697667	0.0152949	down
W5GVC8	Uncharacterized protein	W5GVC8	down	87288	6.21	0.914	0.888	0.912	0.904667	0.00759033		0.752	0.79	0.875	0.805667	0.0332712	down	0.791	0.842	0.858	0.830333	0.0138825	down
W5H6E4	Uncharacterized protein	W5H6E4	down	18977	8.8	0.776	0.795	0.925	0.832	0.0696577		0.666	0.672	0.792	0.71	0.0194417	down	0.688	0.812	0.853	0.784333	0.0490342	down
W5C5D3	Uncharacterized protein (Fragment)	W5C5D3	down	44155	6.41		0.815	0.92	0.8675	0.240164			0.809	0.805	0.807	0.00659686	down		0.815	0.829	0.822	0.0250227	down
P08453	Gamma-gliadin	P08453	down	38415	7.62	1.019	0.971	0.901	0.963667	0.400057		0.795	0.862	0.829	0.828667	0.0125058	down	1.116	0.96	1.064	1.04667	0.415936
P26913	Probable non-specific lipid-transfer protein (Fragment)	P26913	down	4286	8.54	0.93	0.786	0.771	0.829	0.0777482		0.774	0.744	0.746	0.754667	0.00155444	down	0.971	0.969	0.976	0.972	0.0054818
P30569	EC protein I/II	P30569	down	9135	7.85	0.531	0.792	0.371	0.564667	0.0710678		0.595	0.7	0.398	0.564333	0.0388893	down	0.706	0.923	0.558	0.729	0.124939
Q2A784	Avenin-like a1	AVNLA	down	19671	8.42	0.82	0.861	0.828	0.836333	0.00582637		0.771	0.871	0.756	0.799333	0.0308634	down	0.866	0.876	0.762	0.834667	0.0453203
Q43659	15kDa grain softness protein	GSP-1b	down	21528	8.02	0.895	0.908	0.811	0.871333	0.0515427		0.82	0.859	0.798	0.825667	0.0103054	down	0.807	1.03	0.977	0.938	0.453965
W4ZX60	Uncharacterized protein	W4ZX60	down	16386	11.52	0.941	0.916	0.937	0.931333	0.0125099		0.751	0.724	0.727	0.734	0.00103012	down	0.913	0.904	0.867	0.894667	0.0173913
W5B375	Uncharacterized protein	W5B375	down	15941	5.3	0.758	0.919	0.999	0.892	0.266995		0.846	0.809	0.826	0.827	0.0037984	down	0.881	0.879	0.974	0.911333	0.105517
W5CTN8	Uncharacterized protein	W5CTN8	down	51754	5.54	0.966	0.837	0.807	0.87	0.116647		0.829	0.802	0.823	0.818	0.00201659	down	0.919	0.865	0.879	0.887667	0.0201211
D2KFG9	Gliadin/avenin-like seed protein	D2KFG9	down	24188	6.2	0.675	0.81		0.7425	0.163209		0.797	0.815		0.806	0.0295127	down	0.847	0.82		0.8335	0.0515051
W5CZU9	Uncharacterized protein	W5CZU9	down	14086	4.68	0.735		0.878	0.8065	0.22533		0.814		0.804	0.809	0.0166616	down	0.774		0.81	0.792	0.0549552
W4ZSA0	Uncharacterized protein	W4ZSA0	down	8787	9.74	0.915	1.074	0.876	0.955	0.534845		0.824	0.85	0.788	0.820667	0.00989793	down	0.853	1.04	0.839	0.910667	0.301927
A1YE31	Ribosomal protein L3-A3	RPL3-A3	up	57500	9.97	1.153	1.12	1.109	1.12733	0.0106084		1.274	1.252	1.214	1.24667	0.00500958	up	1.064	1.112	1.146	1.10733	0.0457657
A1YE34	Ribosomal protein L3-B2	RPL3-B2	up	57106	10.07	1.056	1.079	1.155	1.09667	0.0838826		1.209	1.267	1.381	1.28567	0.0298829	up	1.124	1.122	1.152	1.13267	0.00528594
W4ZQV5	Histone H4 (Fragment)	W4ZQV5	up	23364	11.61	1.079	1.117	1.043	1.07967	0.0649856		1.178	1.208	1.224	1.20333	0.00436788	up	0.888	0.946	0.94	0.924667	0.0548813
W5A8B5	Uncharacterized protein	W5A8B5	up	110528	5.08	1.177	0.977	1.051	1.06833	0.362409		1.27	1.303	1.284	1.28567	0.00111869	up	1.089	1.008	0.969	1.022	0.597126
W5CDW4	Uncharacterized protein	W5CDW4	up	26122	10.65	1.14	1.19	1.119	1.14967	0.0192274		1.334	1.402	1.34	1.35867	0.00365245	up	1.176	1.182	1.168	1.17533	0.000534493
W5EA78	Histone H2B	W5EA78	up	23484	10.02	1.086	1.143	1.086	1.105	0.0312185		1.19	1.244	1.35	1.26133	0.0308483	up	1.204	1.11	1.146	1.15333	0.0304417
W5FPA7	Uncharacterized protein	W5FPA7	up	26198	10.37	1.14	1.157	1.094	1.13033	0.0202163		1.413	1.22	1.278	1.30367	0.033668	up	1.108	1.043	1.053	1.068	0.078102
W5I0S7	Uncharacterized protein	W5I0S7	up	35551	8.35	1.006	0.974	1.034	1.00467	0.812984		1.201	1.195	1.296	1.23067	0.0195251	up	1.007	0.917	0.977	0.967	0.338543
W5AJX7	Uncharacterized protein (Fragment)	W5AJX7	up	8416	5.52	0.989		1.065	1.027	0.606724		1.238		1.253	1.2455	0.0194426	up	1.042		1.234	1.138	0.386939
W5AR91	Uncharacterized protein (Fragment)	W5AR91	up	24610	4.79		1.081	1.015	1.048	0.383428			1.538	1.462	1.5	0.0482903	up		1.044	0.957	1.0005	0.992683
W5B501	Uncharacterized protein	W5B501	up	25431	6.03	1.114		1.142	1.128	0.0693546		1.209		1.226	1.2175	0.0248667	up	1.045		1.095	1.07	0.218376
W5EVV9	Uncharacterized protein (Fragment)	W5EVV9	up	52731	7.94		1.162	1.201	1.1815	0.0681358			1.291	1.304	1.2975	0.0139071	up		1.075	1.051	1.063	0.119826
W5G5X7	Uncharacterized protein	W5G5X7	up	82780	5.24		0.815	0.977	0.896	0.421257			1.291	1.3	1.2955	0.00969397	up		0.897	1.051	0.974	0.79269
W4ZNS1	Uncharacterized protein (Fragment)	W4ZNS1	down	44574	6.26	0.842	0.806	0.871	0.839667	0.0134719		0.856	0.829	0.865	0.85	0.00515979		0.805	0.854	0.835	0.831333	0.00707553	down
W4ZPC3	Uncharacterized protein	W4ZPC3	down	13717	5.09	0.839	0.946	0.805	0.863333	0.0845523		0.961	0.988	0.877	0.942	0.224804		0.725	0.851	0.775	0.783667	0.0274935	down
W4ZRX8	Uncharacterized protein	W4ZRX8	down	70279	6.61	0.83	0.874	0.807	0.837	0.0142311		0.915	0.941	0.878	0.911333	0.0399677		0.817	0.764	0.852	0.811	0.0178295	down
W5B525	Uncharacterized protein	W5B525	down	10679	10.15	0.866	0.749	0.877	0.830667	0.0538216		0.925	0.741	0.786	0.817333	0.080912		0.884	0.743	0.772	0.799667	0.0430943	down
W5BLN6	Uncharacterized protein	W5BLN6	down	61736	6.39	0.972	0.881	0.851	0.901333	0.113303		0.871	0.919	0.898	0.896	0.0173801		0.831	0.807	0.801	0.813	0.00239351	down
W5BN46	Uncharacterized protein	W5BN46	down	20792	4.42	1.006	0.916	1.015	0.979	0.57478		0.998	1.037	1.118	1.051	0.285787		0.717	0.786	0.775	0.759333	0.0078167	down
W5CQW3	Uncharacterized protein	W5CQW3	down	21163	5.54	0.928	0.839	0.949	0.905333	0.106892		0.905	0.905	0.907	0.905667	4.99407e-05		0.83	0.722	0.841	0.797667	0.033453	down
W5D5G5	Uncharacterized protein	W5D5G5	down	46683	4.99	0.912	0.825	0.987	0.908	0.188284		0.807	0.854	0.896	0.852333	0.028992		0.744	0.806	0.852	0.800667	0.0237668	down
W5DYW7	Uncharacterized protein	W5DYW7	down	31933	5.85	0.701	0.852	0.884	0.812333	0.0797447		0.93	0.932	0.885	0.915667	0.0315466		0.741	0.869	0.851	0.820333	0.0461731	down
W5EJN5	Uncharacterized protein	W5EJN5	down	8918	4.37	1.011	1.136	1.066	1.071	0.188646		0.819	0.939	0.842	0.866667	0.0683505		0.835	0.812	0.837	0.828	0.00216753	down
W5EU46	Uncharacterized protein (Fragment)	W5EU46	down	65196	9.33	0.998	0.965	0.922	0.961667	0.223593		0.92	0.859	0.93	0.903	0.048547		0.823	0.829	0.836	0.829333	0.000484115	down
W5EUZ5	Uncharacterized protein	W5EUZ5	down	11378	9.06	1.168	1.164	1.196	1.176	0.00325538		1.122	1.099	1.143	1.12133	0.0107892		0.839	0.859	0.718	0.805333	0.0475731	down
W5F4N9	DNA-directed RNA polymerase subunit	W5F4N9	down	14666	6.19	0.897	1.056	0.804	0.919	0.385711		0.869	1.107	0.924	0.966667	0.68865		0.788	0.801	0.759	0.782667	0.00324685	down
W5F5C1	Uncharacterized protein	W5F5C1	down	12955	5.84	1.052	1.057	0.904	1.00433	0.93906		1.04	1.115	0.973	1.04267	0.407446		0.712	0.744	0.699	0.718333	0.00224583	down
W5FCP5	Uncharacterized protein	W5FCP5	down	11963	5.68	1.038	1.082	0.945	1.02167	0.645285		1.131	1.082	1.037	1.08333	0.0917314		0.692	0.679	0.614	0.661667	0.00504683	down
W5H748	Uncharacterized protein	W5H748	down	39221	9.57	0.883	0.923	0.882	0.896	0.0164431		0.797	0.915	0.873	0.861667	0.0570349		0.846	0.815	0.768	0.809667	0.0138963	down
W5HH04	Uncharacterized protein (Fragment)	W5HH04	down	10498	8.45	0.99	0.954	1.028	0.990667	0.704854		0.95	0.788	0.974	0.904	0.242		0.768	0.74	0.875	0.794333	0.0377529	down
Q2PCC3	Type 2 non specific lipid transfer protein	ltp7.1b	down	11889	9.04		0.892	0.889	0.8905	0.00872027			0.974	0.956	0.965	0.160231			0.753	0.736	0.7445	0.0211713	down
W4ZVF9	50S ribosomal protein L16, chloroplastic (Fragment)	rpl16	down	38147	10.13		0.679	0.826	0.7525	0.183776			0.677	0.881	0.779	0.275279			0.661	0.666	0.6635	0.00472963	down
W5AY94	Uncharacterized protein	W5AY94	down	59013	6.09	0.837		0.787	0.812	0.0841631		0.955		0.833	0.894	0.332436		0.81		0.778	0.794	0.0493471	down
W5AYI1	Uncharacterized protein	W5AYI1	down	44698	6.37	0.877	0.875		0.876	0.00513392		0.905	0.873		0.889	0.0911373		0.821	0.814		0.8175	0.0122076	down
W5B5E4	Uncharacterized protein	W5B5E4	down	34432	6.86	0.906		0.743	0.8245	0.276773		0.875		0.809	0.842	0.131081		0.776		0.769	0.7725	0.00979338	down
W5CP16	Uncharacterized protein	W5CP16	down	60595	6.73	0.623	0.685		0.654	0.0568863		0.81	0.845		0.8275	0.0643644		0.738	0.753		0.7455	0.0187555	down
W5DXB0	Uncharacterized protein (Fragment)	W5DXB0	down	58960	6.5	0.76		0.696	0.728	0.0745537		0.835		0.892	0.8635	0.131038		0.838		0.814	0.826	0.0438354	down
W5FSX7	Non-specific lipid-transfer protein	W5FSX7	down	19385	9.73		0.879	0.87	0.8745	0.0228172			0.909	0.942	0.9255	0.138757			0.821	0.826	0.8235	0.00901667	down
W5I774	Sucrose synthase	W5I774	down	103740	5.72	0.682		0.786	0.734	0.122902		0.937		0.841	0.889	0.259836		0.803		0.821	0.812	0.0304532	down
W5DTS5	Uncharacterized protein	W5DTS5	down	13404	5.56	0.848	0.928	0.888	0.888	0.0399843		0.946	1.026	0.945	0.972333	0.410903		0.835	0.835	0.817	0.829	0.00122888	down
W5B2U9	Uncharacterized protein	W5B2U9	up	19806	4.56	0.932	0.886	0.94	0.919333	0.0408599		0.938	0.957	0.933	0.942667	0.0158727		1.374	1.202	1.4	1.32533	0.0345809	up
W5DP85	Uncharacterized protein	W5DP85	up	26881	7.3	1.011	1.027	1.015	1.01767	0.066722		1.064	1.041	0.986	1.03033	0.320195		1.23	1.231	1.286	1.249	0.0054761	up
W5E1B7	Uncharacterized protein (Fragment)	W5E1B7	up	8985	7.18	1.099	0.899	1.101	1.033	0.671111		0.918	0.845	0.989	0.917333	0.185065		1.351	1.183	1.24	1.258	0.034662	up
W5FN32	Uncharacterized protein	W5FN32	up	26754	8.12	0.932	0.989	0.879	0.933333	0.170674		1.01	0.983	1.007	1	1		1.299	1.375	1.209	1.29433	0.0255555	up
W5FZ62	Uncharacterized protein	W5FZ62	up	47741	5.44	0.77	0.906	0.919	0.865	0.105267		0.883	0.89	0.904	0.892333	0.00327155		1.349	1.363	1.32	1.344	0.00135215	up
W5H789	Uncharacterized protein	W5H789	up	16051	4.51	1.396	3.167	1.532	2.03167	0.211505		1.323	1.576	1.25	1.383	0.060534		1.639	1.619	1.682	1.64667	0.000825049	up
W5I0M2	Uncharacterized protein	W5I0M2	up	22601	9.44	1	0.974	1.03	1.00133	0.941827		0.939	0.906	0.994	0.946333	0.171675		1.31	1.28	1.515	1.36833	0.0379203	up
A4K4Y1	Alpha tubulin-2A	TUBA-2A		54951	4.89	1.043	1.032	1.257	1.11067	0.269873		1.006	0.998	1.111	1.03833	0.402813		1.022	1.039	1.026	1.029	0.029914
A5A4L5	Avenin-like b4	A5A4L5		34388	8.29	0.898	0.813	0.814	0.841667	0.0302224		0.81	0.893	0.84	0.847667	0.0244459		0.948	0.926	0.979	0.951	0.0859333
A5H7F0	Serine/threonine-protein phosphatase	PP2Ac-1		38718	5.08	1	1.02	0.925	0.981667	0.590906		0.896	1.026	0.763	0.895	0.300833		0.897	0.989	0.986	0.957333	0.293001
A5HE90	Hypersensitive response protein	hir1		35644	5.29	0.973	0.946	0.999	0.972667	0.215948		1	0.965	1.003	0.989333	0.474065		1.034	0.973	1.004	1.00367	0.85434
A9U8G4	Alcohol dehydrogenase ADH1A	A9U8G4		47688	6.15	0.953	1.007	0.937	0.965667	0.246406		0.954	0.901	0.903	0.919333	0.0432466		0.973	0.924	0.943	0.946667	0.0646633
B0LXM0	S-adenosylmethionine synthase	SAMS		49567	5.55	0.944	1.035	1.092	1.02367	0.638033		1.068	1.219	1.14	1.14233	0.0824204		1.036	1.06	0.966	1.02067	0.539869
B2B9U2	Uncharacterized protein	B2B9U2		14215	8.04	1.13	0.991	0.973	1.03133	0.59219		1.046	0.947	0.974	0.989	0.745422		0.946	0.959	0.947	0.950667	0.00709149
C0KTS8	Hypersensitive induced response protein 4	hir4		36564	5.26	0.918	0.912	0.985	0.938333	0.118838		0.898	0.896	0.966	0.92	0.0736835		0.96	0.96	1.023	0.981	0.461088
D8L9B5	Putative PDI-like protein	pdil5-1		56758	5.36	1.018	0.971	1.048	1.01233	0.637307		1.067	1.133	1.084	1.09467	0.0410111		0.984	0.979	1.147	1.03667	0.574773
E2F3W4	40S ribosomal protein S15a	E2F3W4		17588	9.9	1.032	0.999	1.007	1.01267	0.330546		1.121	1.07	1.016	1.069	0.150604		1.057	1.005	1.019	1.027	0.224339
F2VQM4	Nad9	nad9		24773	7.82	0.942	1.009	1.008	0.986333	0.600394		0.931	1.006	0.992	0.976333	0.412057		0.972	1.03	1.048	1.01667	0.542878
F4Y590	Heat shock protein 90	Hsp90.1-B1		98711	4.95	0.993	0.964	0.976	0.977667	0.117427		0.989	0.982	1.004	0.991667	0.327753		1.02	1.008	1.036	1.02133	0.119229
F4Y593	Heat shock protein 90	Hsp90.2-B1		99023	4.98	0.997	0.982	0.972	0.983667	0.153535		1.023	1.113	1.023	1.053	0.219321		1.058	1.161	1.028	1.08233	0.177612
F4Y594	Heat shock protein 90	Hsp90.2-D1		99005	4.98	0.886	0.855	0.882	0.874333	0.0059481		1.057	1.06	1.053	1.05667	0.00127782		1.041	0.973	0.952	0.988667	0.714094
F6LAX4	Protein phosphatase 2A structural subunit	F6LAX4		72389	4.95	0.967	0.992	0.965	0.974667	0.100198		0.96	0.99	1.007	0.985667	0.406374		0.976	1.123	0.967	1.022	0.70596
F8RP11	Hsp70-Hsp90 organizing protein	HOP		77946	5.78	0.963	1.144	1.052	1.053	0.417183		1.006	1.079	1.085	1.05667	0.155326		0.968	1.247	1.201	1.13867	0.249569
G0Z6F1	26s proteasome non-ATPase regulatory subunit	G0Z6F1		38659	6	1.045	1.055	1.044	1.048	0.00531041		0.997	1.066	0.995	1.01933	0.4946		1.035	1.054	1.089	1.05933	0.0642718
G5DFC5	14-3-3 protein	G5DFC5		34420	4.73	0.772	0.865	0.875	0.837333	0.0383224		0.865	0.86	0.923	0.882667	0.0284321		0.89	0.883	0.926	0.899667	0.017174
H9NAV6	Superoxide dismutase [Cu-Zn]	H9NAV6		16628	5.7	0.959	1.026	1.006	0.997	0.893779		1.12	1.1	1.185	1.135	0.0342761		1.105	1.133	1.176	1.138	0.021662
I3NM23	Lipoxygenase	4K11.1		105200	5.85	0.969	0.994	0.978	0.980333	0.114856		1.038	1.024	1.059	1.04033	0.0581019		1.001	1.051	1.031	1.02767	0.197196
I3NM28	Putative eukaryotic peptide chain release factor subunit 1-3	4N5.2		57209	5.43	1.207	1.056	0.878	1.047	0.670041		1.083	0.975	1.107	1.055	0.308217		1.092	0.907	0.57	0.856333	0.446361
I3NM51	Putative DEAD-box ATP-dependent RNA helicase	1C14.7		97306	8.92	0.975	1.077	1.116	1.056	0.314314		0.961	0.913	1.078	0.984	0.775027		1.04	1.002	1.023	1.02167	0.187437
I6QQ39	Globulin-3A	Glo-3A		70293	8.48	0.959	0.965	0.925	0.949667	0.0561209		1.085	1.037	1.019	1.047	0.139748		1	0.998	1.003	1.00033	0.839872
L0GED8	14-3-3 protein	14R2		33715	4.83	1.02	0.939	1.022	0.993667	0.838349		1.013	1.001	1.064	1.026	0.310517		1.021	0.982	1.039	1.014	0.492834
N0E6R8	DEAD-box ATP-dependent RNA helicase, putative	TAA_ctg0355a.00030		99341	10.12	1.111	0.974	1.059	1.048	0.352336		0.951	0.939	0.89	0.926667	0.0590554		1.143	0.945	0.928	1.00533	0.945432
O64393	Wheatwin-2	PR4B		17402	8.18	0.92	0.786	0.919	0.875	0.106816		1.023	0.809	0.93	0.920667	0.328791		1.084	0.964	0.891	0.979667	0.752407
P04464	Calmodulin	P04464		19414	4.1	1.064	0.98	1.009	1.01767	0.547702		1.074	1.027	1.078	1.05967	0.0677463		1.087	0.92	1.045	1.01733	0.762609
P04568	Em protein	EM		11561	5.55	1.09	1.066	1.068	1.07467	0.010437		0.877	0.85	0.866	0.864333	0.00332176		1.05	1.051	1.053	1.05133	0.000295029
P04730	Gamma-gliadin (Fragment)	P04730		28406	9.2	0.982	0.902	0.87	0.918	0.132878		0.922	0.818	0.856	0.865333	0.0473182		1.024	0.935	0.9	0.953	0.330866
P08488	Glutenin, high molecular weight subunit 12	P08488		73515	7.64	0.963	0.735	0.826	0.841333	0.13896		0.948	0.814	0.837	0.866333	0.0839089		1.072	1.05	1.04	1.054	0.029296
P08489	Glutenin, high molecular weight subunit PW212	P08489		91181	5.82	0.888	0.746	0.71	0.781333	0.0565594		0.908	0.901	0.931	0.913333	0.0107559		1.098	1.173	1.029	1.1	0.137995
P12112	ATP synthase subunit alpha, chloroplastic	atpA		60589	6.11	0.933	0.825	0.896	0.884667	0.0678898		0.94	0.761	0.917	0.872667	0.151802		0.929	0.812	0.837	0.859333	0.0584063
P12782	Phosphoglycerate kinase, chloroplastic	P12782		58230	6.58	0.918	0.959	0.947	0.941333	0.0404408		0.939	1.014	1.027	0.993333	0.830594		0.997	1.035	1.103	1.045	0.283787
P12862	ATP synthase subunit alpha, mitochondrial	ATPA		61015	5.7	1.001	0.951	1.037	0.996333	0.89658		0.93	0.925	1.012	0.955667	0.256589		1.019	0.946	1.081	1.01533	0.732241
P16347	Endogenous alpha-amylase/subtilisin inhibitor	P16347		21453	6.77	1.021	0.965	0.917	0.967667	0.394518		0.865	0.917	0.832	0.871333	0.0350422		1.138	1.168	1.023	1.10967	0.13117
P22701	Em protein CS41	EM		12043	5.28	1.044	1.17	1.091	1.10167	0.109659		1.013	1.019	1.014	1.01533	0.014336		1.034	0.957	1.024	1.005	0.85528
P27736	Granule-bound starch synthase 1, chloroplastic/amyloplastic	WAXY		77443	8.25	0.862	0.883	0.857	0.867333	0.00358533		0.86	0.857	0.829	0.848667	0.00422792		1.071	0.936	1.132	1.04633	0.507584
P33432	Puroindoline-A	PINA		18780	8.72	0.824	0.958	0.832	0.871333	0.0974112		0.763	0.905	0.816	0.828	0.0534102		1.171	1.024	0.968	1.05433	0.464126
P42755	Em protein H5	EMH5		11658	5.14	1.205	1.179	1.144	1.176	0.00993309		1.044	1.055	1.005	1.03467	0.149652		1.002	1.039	1.046	1.029	0.167569
P93606	Superoxide dismutase	SOD3.2		30096	7.89	1.125	1.13	1.153	1.136	0.00399482		0.988	0.996	1.016	1	1		1.091	1.01	1.029	1.04333	0.218426
Q0GJJ2	11-beta-hydroxysteroid dehydrogenase-like protein	HSD11BL		42069	6.1	1.172	0.968	1.02	1.05333	0.475407		1.16	0.992	0.887	1.013	0.885144		0.948	1.044	1.041	1.011	0.760359
Q0Q0I7	Heat shock protein 90	HSP90-2		99486	4.96	1.041	0.981	1.03	1.01733	0.446495		1.011	1.025	1.029	1.02167	0.057971		1.028	1.044	1.069	1.047	0.0588071
Q1ANA7	Uncharacterized protein	Q1ANA7		30597	7.56	1.006	0.983	1.051	1.01333	0.573065		0.996	0.974	1.079	1.01633	0.660238		1.051	1.088	0.986	1.04167	0.297076
Q1W693	Calcium-dependent protein kinase	CPK1C		68819	5.63	1.007	0.953	0.906	0.955333	0.265486		0.982	0.93	0.994	0.968667	0.251702		0.982	0.993	1.059	1.01133	0.6838
Q1XHC6	Multidomain cystatin	TaMDC1		31172	6.37	0.871	0.836	0.954	0.887	0.0839812		0.951	0.978	1.075	1.00133	0.974966		1	0.893	0.993	0.962	0.386191
Q2L9B8	Uncharacterized protein	VATE		31975	6.38	1.016	1.028	1.035	1.02633	0.0416319		1.031	0.997	1.012	1.01333	0.308079		1.066	1.065	1.042	1.05767	0.0179802
Q2PCD2	Type 1 non specific lipid transfer protein	ltp9.7b		13610	8.89	0.869	0.912	0.801	0.860667	0.0497987		0.902	0.874	0.837	0.871	0.020636		0.915	0.583	0.629	0.709	0.10726
Q3S4I1	Eukaryotic translation initiation factor 5A1	Q3S4I1		21476	5.7	0.989	0.979	0.965	0.977667	0.0849351		1.053	0.949	0.926	0.976	0.601583		1.073	0.996	1.029	1.03267	0.280616
Q43654	Starch synthase 1, chloroplastic/amyloplastic	WSSI-2		77545	5.83	0.973	0.925	0.982	0.96	0.152192		0.993	1.008	0.804	0.935	0.426438		1.004	1.115	0.964	1.02767	0.602552
Q4W6G2	Uncharacterized protein	Xip-III		37220	7.14	0.87	0.814	0.924	0.869333	0.0542981		0.907	0.792	0.882	0.860333	0.0572026		1.188	1.167	1.199	1.18467	0.0025738
Q5I5K7	Small GTP-binding protein	rab2		26155	6.9	0.881	0.861	1	0.914	0.185946		0.931	1.045	1.025	1.00033	0.993293		0.842	1.024	1.023	0.963	0.603083
Q5I7K2	Ribosomal protein S7	Q5I7K2		27112	9.79	0.987	0.977	1.035	0.999667	0.986834		1.027	1.034	1.026	1.029	0.0074467		0.998	1.069	0.974	1.01367	0.67909
Q5I7K4	Ribosomal protein L17	Q5I7K4		18843	10.48	0.961	0.955	0.992	0.969333	0.115957		1.24	1.094	0.931	1.08833	0.426604		1.18	1.111	1.022	1.10433	0.150056
Q5I7L1	Ribosomal protein L13a	Q5I7L1		29014	10.39	1.056	0.984	1.001	1.01367	0.593621		1.019	1.005	0.997	1.007	0.389957		1.017	0.965	0.995	0.992333	0.661508
Q5I7L3	Ribosomal protein	Q5I7L3		32505	9.99	0.964	1.069	1.013	1.01533	0.663417		1.049	1.043	1.026	1.03933	0.0293243		1.099	1.052	1.123	1.09133	0.0483701
Q6W8Q2	1-Cys peroxiredoxin PER1	PER1		28991	6.08	1.031	1.051	1.039	1.04033	0.0201385		0.998	0.99	1.016	1.00133	0.878284		1.067	1.053	1.078	1.066	0.0118018
Q7FT21	Thioredoxin	Q7FT21		16376	5.12	1.117	1.078	1.124	1.10633	0.0176334		0.977	1.043	1.061	1.027	0.401182		1.112	1.124	1.165	1.13367	0.014105
Q8GZB0	Non-specific lipid-transfer protein	LTP1500		13622	8.72	0.746	0.823	0.986	0.851667	0.170968		0.668	0.764	0.946	0.792667	0.126029		0.658	0.775	1.005	0.812667	0.207461
Q8LRU5	HMG-I/Y protein HMGa	HMGa		24810	10.43	0.918	0.885	0.912	0.905	0.011221		1.028	1.111	1.032	1.057	0.169423		0.912	0.901	0.949	0.920667	0.0318962
Q93W25	Peptidyl-prolyl cis-trans isomerase	CyP3		21929	8.53	0.965	0.974	0.974	0.971	0.0105328		1.022	1.023	1.027	1.024	0.00402648		0.997	1.055	1.051	1.03433	0.207809
Q93XQ7	Protein disulfide isomerase	PDI3		68108	4.96	1.091	0.941	0.962	0.998	0.969856		1.069	1.063	0.871	1.001	0.989126		1.016	1.097	1.036	1.04967	0.178324
Q93XQ8	Protein disulfide isomerase	PDI2		68149	5.03	0.916	0.961	1.001	0.959333	0.239488		0.973	1.068	1.08	1.04033	0.355608		1.004	0.982	1.03	1.00533	0.73767
Q9FXQ9	TaWIN1	TaWIN1		33386	4.75	1.072	1.045	1.008	1.04167	0.153762		1.012	1.077	0.985	1.02467	0.461644		1.056	1.019	1.022	1.03233	0.112405
Q9SP56	Glutathione S-transferase	GST1		27276	5.79	1.028	0.958	1.024	1.00333	0.896704		1.084	0.99	1.065	1.04633	0.247747		1.102	1.061	1.069	1.07733	0.0253305
Q9ZR70	Em protein	Em-D1		11616	5.57	1.071	1.151	1.187	1.13633	0.0577963		1.057	0.926	0.886	0.956333	0.486819		1.189	1.134	1.178	1.167	0.00997229
U5HTD8	Ribosomal protein S20	rps20		17648	9.48	0.97	1.095	1.076	1.047	0.350327		0.954	1.098	1.055	1.03567	0.491254		1.057	1.12	1.081	1.086	0.04267
U5HTF2	Eukaryotic translation initiation factor 3 subunit G	eIF3g		35980	6.55	1.002	1.034	1.025	1.02033	0.166415		1.009	0.982	1.048	1.013	0.567387		1.044	1.013	1.063	1.04	0.111038
W4ZLP9	Uncharacterized protein	W4ZLP9		29690	4.69	0.976	1.03	0.985	0.997	0.874012		1.077	0.99	0.952	1.00633	0.879831		0.98	0.925	0.978	0.961	0.162725
W4ZLQ8	Uncharacterized protein	W4ZLQ8		54715	7.14	0.978	0.968	0.96	0.968667	0.0265207		1.145	1.175	1.075	1.13167	0.0470855		1.068	1.061	1.035	1.05467	0.0321072
W4ZLT1	Uncharacterized protein	W4ZLT1		25238	4.29	0.856	0.974	1.018	0.949333	0.404759		0.866	0.957	0.951	0.924667	0.124386		0.872	0.954	1.041	0.955667	0.45947
W4ZM52	Uncharacterized protein	W4ZM52		43360	5.8	0.965	0.903	0.992	0.953333	0.218523		0.828	0.918	0.952	0.899333	0.11267		0.918	1.039	0.908	0.955	0.397027
W4ZM65	Nucleoside diphosphate kinase	W4ZM65		29894	8.77	1.003	1.021	1.01	1.01133	0.162978		1.078	1.076	1.034	1.06267	0.0486103		1.109	1.01	1.152	1.09033	0.16469
W4ZME7	Uncharacterized protein	W4ZME7		141273	5.51	1.039	0.922	0.906	0.955667	0.401138		1.073	0.908	0.85	0.943667	0.487829		0.948	0.971	0.89	0.936333	0.118373
W4ZMG9	Uncharacterized protein	W4ZMG9		72076	5.91	0.921	0.967	0.995	0.961	0.212349		0.937	0.9	0.996	0.944333	0.184687		0.96	0.891	0.973	0.941333	0.147577
W4ZMK6	Uncharacterized protein	W4ZMK6		19992	7.15	0.882	0.958	0.928	0.922667	0.07286		1.031	0.952	0.879	0.954	0.404586		0.903	0.909	1.054	0.955333	0.461051
W4ZMM8	Coatomer subunit gamma	W4ZMM8		111072	5.03	0.928	0.958	0.968	0.951333	0.0559205		0.948	0.969	1.015	0.977333	0.370532		0.966	0.9	0.912	0.926	0.0676876
W4ZMP2	Uncharacterized protein	W4ZMP2		38197	6.07	1.096	0.99	0.97	1.01867	0.68012		1.034	1.052	1.096	1.06067	0.0810893		1.043	1.073	1.06	1.05867	0.0212248
W4ZMQ4	Uncharacterized protein	W4ZMQ4		22857	8.56	0.99	1.031	0.997	1.006	0.682298		0.968	0.974	0.97	0.970667	0.00359621		0.933	1.016	0.968	0.972333	0.36909
W4ZMT6	Uncharacterized protein (Fragment)	W4ZMT6		35981	5	0.951	0.94	1.081	0.990667	0.855766		1.303	1.154	1.053	1.17	0.144037		0.943	0.939	1.088	0.99	0.857211
W4ZMT7	Uncharacterized protein	W4ZMT7		32745	5.81	0.951	0.968	0.952	0.957	0.0160123		0.95	0.963	0.979	0.964	0.0502168		1.063	1.031	1.044	1.046	0.0384618
W4ZN54	Uncharacterized protein (Fragment)	W4ZN54		83728	8.74	1.015	1.055	1.021	1.03033	0.135214		1.006	1.038	0.997	1.01367	0.386555		1.08	1.086	1.053	1.073	0.0187853
W4ZN68	Uncharacterized protein	W4ZN68		30287	8.81	1.113	1.007	1.046	1.05533	0.215741		1.183	1.126	1.107	1.13867	0.0260629		1.028	1.09	1.065	1.061	0.077204
W4ZN85	Uncharacterized protein (Fragment)	W4ZN85		55027	11.32	0.983	1.026	1.07	1.02633	0.40443		0.896	1.006	0.973	0.958333	0.32938		0.965	0.958	0.978	0.967	0.0301107
W4ZNA6	DNA ligase (Fragment)	W4ZNA6		78769	6.64	0.954	0.973	0.938	0.955	0.0470008		0.964	0.908	0.934	0.935333	0.0572744		0.897	0.979	0.884	0.92	0.114855
W4ZNH0	ATP-dependent Clp protease proteolytic subunit	W4ZNH0		48332	9.14	0.729	0.921	0.831	0.827	0.089234		0.704	0.897	0.879	0.826667	0.106363		0.689	0.872	0.83	0.797	0.0669502
W4ZNI1	Uncharacterized protein	W4ZNI1		54842	8.08	1.004	1.01	1.01	1.008	0.057191		1.012	1.09	1.021	1.041	0.237992		1.083	1.162	1.13	1.125	0.0320735
W4ZNN7	Uncharacterized protein	W4ZNN7		97790	9.22	1.051	1.085	1.197	1.111	0.128215		1.031	1.066	1.054	1.05033	0.0391906		1.145	1.106	1.02	1.09033	0.134247
W4ZP03	Uncharacterized protein	W4ZP03		99267	4.63	1.01	0.982	0.795	0.929	0.403122		1.014	0.992	0.873	0.959667	0.454307		0.997	1.01	0.943	0.983333	0.50184
W4ZP28	Uncharacterized protein	W4ZP28		19837	9.59	1.108	1.077	1.123	1.10267	0.0169623		1.034	1.04	1.035	1.03633	0.00259904		1.023	1.026	1.089	1.046	0.165977
W4ZP32	Uncharacterized protein	W4ZP32		76752	5.44	1.132	0.734	0.983	0.949667	0.706897		0.995	0.737	0.834	0.855333	0.194429		0.96	0.714	1.251	0.975	0.886829
W4ZP33	Uncharacterized protein (Fragment)	W4ZP33		44457	5.75	0.99	1.057	0.973	1.00667	0.81918		0.983	0.954	0.928	0.955	0.105293		0.988	1.022	0.965	0.991667	0.664694
W4ZP51	Uncharacterized protein	W4ZP51		11575	5.57	1.028	1.065	1.062	1.05167	0.0489008		0.891	0.902	0.9	0.897667	0.00109106		1.039	1.076	1.044	1.053	0.0446443
W4ZP58	Uncharacterized protein (Fragment)	W4ZP58		15938	6.96	1.005	0.915	0.942	0.954	0.226645		0.98	0.947	0.823	0.916667	0.22334		0.993	1.047	0.898	0.979333	0.681888
W4ZP60	Uncharacterized protein	W4ZP60		77469	5.24	1.057	1.128	1.049	1.078	0.0898593		1.041	1.002	1.028	1.02367	0.175032		1.077	1.012	1.017	1.03533	0.23273
W4ZP77	ATP synthase subunit beta	W4ZP77		49374	5.45	0.966	1.002	0.962	0.976667	0.208015		0.97	0.912	1.035	0.972333	0.517629		0.901	1.061	0.953	0.971667	0.608727
W4ZP90	Uncharacterized protein	W4ZP90		57886	6.77	0.863	0.84	0.797	0.833333	0.0132019		0.858	0.843	0.828	0.843	0.0030289		0.909	0.849	0.89	0.882667	0.0220185
W4ZPE1	Uncharacterized protein	W4ZPE1		143227	5.44	0.984	1.057	0.992	1.011	0.681081		1.006	1	1.069	1.025	0.374805		1.01	1.051	1.065	1.042	0.125885
W4ZPF0	Uncharacterized protein (Fragment)	W4ZPF0		34885	8.73	0.95	0.952	0.818	0.906667	0.169925		0.818	0.924	0.817	0.853	0.053672		0.935	1.086	0.92	0.980333	0.746252
W4ZPF8	Uncharacterized protein (Fragment)	W4ZPF8		27472	6.01	0.999	0.987	0.945	0.977	0.295221		1.031	0.971	1.038	1.01333	0.594655		1	0.947	1.033	0.993333	0.815053
W4ZPG4	Uncharacterized protein	W4ZPG4		79769	8	1.022	0.973	1.009	1.00133	0.9358		0.966	0.915	1.029	0.97	0.45891		1.001	0.917	1.002	0.973333	0.44372
W4ZPJ9	Uncharacterized protein	W4ZPJ9		496626	5.83	0.902	1.1	0.956	0.986	0.834779		0.848	0.92	0.933	0.900333	0.0636983		0.887	1.123	0.985	0.998333	0.982786
W4ZPK7	Uncharacterized protein	W4ZPK7		69300	6.69	0.982	1.032	0.979	0.997667	0.90445		0.948	1.061	1.048	1.019	0.647765		0.979	1.046	0.992	1.00567	0.808286
W4ZPL6	Uncharacterized protein	W4ZPL6		334353	5.28	0.923	0.986	0.982	0.963667	0.216354		0.92	0.997	1.051	0.989333	0.805362		0.955	1.01	0.974	0.979667	0.334554
W4ZPL8	Uncharacterized protein	W4ZPL8		31428	8.48	1.036	0.98	0.942	0.986	0.659111		1.096	0.999	0.992	1.029	0.478612		1.053	0.953	0.956	0.987333	0.736909
W4ZPQ1	Uncharacterized protein	W4ZPQ1		19188	10.22	0.938	1.024	1.028	0.996667	0.919967		1.072	1.215	1.165	1.15067	0.0693795		0.973	1.068	1.1	1.047	0.343005
W4ZQ38	Nucleoside diphosphate kinase (Fragment)	W4ZQ38		29272	10.03	1.043	1.126	1.048	1.07233	0.114743		1.064	1.025	0.961	1.01667	0.634618		1.072	1.122	1.114	1.10267	0.0220596
W4ZQ59	Uncharacterized protein	W4ZQ59		14019	4.38	1.123	1.084	1.138	1.115	0.019027		1.012	1.044	1.076	1.044	0.14017		0.986	1.041	1.055	1.02733	0.323813
W4ZQ62	Uncharacterized protein (Fragment)	W4ZQ62		27164	6.1	1.043	1.168	1.195	1.13533	0.101748		1.019	1.006	1.011	1.012	0.0867767		1.109	1.078	1.066	1.08433	0.0223057
W4ZQA1	Uncharacterized protein	W4ZQA1		27909	5.95	0.902	0.855	0.973	0.91	0.119704		0.969	1.077	1.091	1.04567	0.357826		1.037	1.092	1.073	1.06733	0.0528637
W4ZQI4	Uncharacterized protein	W4ZQI4		293494	5.52	1.011	0.851	0.93	0.930667	0.272149		0.918	0.883	0.927	0.909333	0.0212154		1.017	0.909	0.982	0.969333	0.436779
W4ZQL3	Uncharacterized protein	W4ZQL3		28540	9.52	0.925	0.854	0.956	0.911667	0.0996545		1.053	1.048	0.942	1.01433	0.730358		1.042	0.996	1.054	1.03067	0.22489
W4ZQS8	Uncharacterized protein	W4ZQS8		46398	5.75	0.933	0.859	0.951	0.914333	0.0931401		0.858	0.971	0.972	0.933667	0.221652		0.981	0.861	0.867	0.903	0.13091
W4ZQT9	Uncharacterized protein	W4ZQT9		12336	4.76	0.903	0.918	0.838	0.886333	0.043624		0.965	0.952	0.903	0.94	0.0863533		0.941	0.799	0.866	0.868667	0.0852385
W4ZQV3	Reticulon-like protein	W4ZQV3		40702	9.59	1.143	1.006	1.187	1.112	0.176218		1.162	1.02	0.985	1.05567	0.411793		1.201	1.139	1.142	1.16067	0.0154199
W4ZR59	Uncharacterized protein	W4ZR59		20911	6.74	1.003	0.966	1.052	1.007	0.805079		1.123	1.047	1.098	1.08933	0.0573309		1.12	1.092	1.043	1.085	0.0634805
W4ZR82	Uncharacterized protein	W4ZR82		54492	6.03	0.943	0.865	0.917	0.908333	0.0572512		1.033	0.929	0.941	0.967667	0.428749		0.986	0.923	0.879	0.929333	0.150626
W4ZR91	Uncharacterized protein (Fragment)	W4ZR91		17043	11.21	1.079	0.991	1.127	1.06567	0.24092		0.887	0.892	1.024	0.934333	0.280787		1.066	0.969	0.914	0.983	0.738853
W4ZR97	Uncharacterized protein	W4ZR97		24346	6.62	0.999	1.043	1.055	1.03233	0.197909		1.125	1.135	1.15	1.13667	0.00281378		1.06	1.046	1.073	1.05967	0.0166468
W4ZRD4	Uncharacterized protein	W4ZRD4		55360	9.06	0.912	0.839	0.914	0.888333	0.0455143		0.969	0.916	0.953	0.946	0.0750857		0.874	0.87	0.953	0.899	0.0647213
W4ZRH9	Glucose-1-phosphate adenylyltransferase	W4ZRH9		64601	6.25	1.042	1.069	1.026	1.04567	0.0678978		0.997	1.105	0.954	1.01867	0.718055		1.046	1.124	1.01	1.06	0.216472
W4ZRP4	Uncharacterized protein (Fragment)	W4ZRP4		25085	4.91	0.927	0.983	0.947	0.952333	0.100629		0.964	0.981	0.984	0.976333	0.0627828		1.02	1.031	0.99	1.01367	0.380704
W4ZRR5	Uncharacterized protein	W4ZRR5		116334	5.3	0.901	0.997	0.876	0.924667	0.177818		1.034	1.019	0.897	0.983333	0.73785		0.821	0.977	0.884	0.894	0.144215
W4ZRT8	Uncharacterized protein (Fragment)	W4ZRT8		60038	10.15	1	0.995	1.103	1.03267	0.451323		0.989	0.966	1.022	0.992333	0.683563		0.969	1.01	0.996	0.991667	0.560183
W4ZRW9	Uncharacterized protein	W4ZRW9		56633	9.17	1.053	0.934	0.844	0.943667	0.450252		1.1	0.965	0.968	1.011	0.827852		1.07	1.083	0.943	1.032	0.548024
W4ZRX7	Uncharacterized protein	W4ZRX7		51615	6.14	1.025	0.853	0.974	0.950667	0.435468		1.028	0.824	1.044	0.965333	0.672898		1.143	0.913	1.006	1.02067	0.786286
W4ZS35	Uncharacterized protein	W4ZS35		77728	7.7	0.993	0.856	0.914	0.921	0.184903		0.977	1.102	1.009	1.02933	0.515884		0.945	0.982	0.85	0.925667	0.199203
W4ZS83	Uncharacterized protein (Fragment)	W4ZS83		86206	8.85	0.929	0.843	0.896	0.889333	0.0476035		0.999	0.983	1.022	1.00133	0.91699		0.959	0.931	1.018	0.969333	0.354255
W4ZSM2	Uncharacterized protein (Fragment)	W4ZSM2		318266	6.09	1.012	0.98	1.17	1.054	0.454925		0.996	0.997	1.073	1.022	0.479232		1.006	1.043	1.158	1.069	0.270634
W4ZSP1	Uncharacterized protein (Fragment)	W4ZSP1		20495	11.27	0.922	0.89	0.94	0.917333	0.0298872		0.927	0.938	0.92	0.928333	0.00530098		0.94	0.854	0.952	0.915333	0.111149
W4ZSP8	Uncharacterized protein	W4ZSP8		41519	9.87	0.995	0.893	0.991	0.959667	0.35011		1.073	0.934	0.964	0.990333	0.840222		1.009	0.898	0.885	0.930667	0.220104
W4ZSU2	Uncharacterized protein (Fragment)	W4ZSU2		27488	9.72	0.899	0.919	0.823	0.880333	0.0548474		0.988	1.004	0.861	0.951	0.391933		0.867	0.92	0.739	0.842	0.0987844
W4ZSW5	Uncharacterized protein	W4ZSW5		64994	9.33	0.895	1.005	1.003	0.967667	0.467459		0.948	0.993	0.992	0.977667	0.271179		0.928	0.932	0.978	0.946	0.0780561
W4ZT36	Uncharacterized protein	W4ZT36		121150	5.07	1.029	0.873	1.059	0.987	0.842549		1.041	0.929	1.001	0.990333	0.7958		1.018	0.976	1.041	1.01167	0.602247
W4ZT39	Malate dehydrogenase	W4ZT39		38969	5.59	1.022	1.039	1.049	1.03667	0.043225		1.021	1.03	1.062	1.03767	0.0939682		1.085	1.13	1.102	1.10567	0.0150671
W4ZT58	Uncharacterized protein	W4ZT58		40785	5.49	0.889	0.99	0.776	0.885	0.203874		0.8	0.905	0.823	0.842667	0.0386587		0.839	0.943	0.906	0.896	0.0760087
W4ZT77	Uncharacterized protein	W4ZT77		34998	8.95	0.969	0.931	0.914	0.938	0.062398		0.965	1.042	1.022	1.00967	0.715891		0.995	0.888	0.942	0.941667	0.19956
W4ZT78	Uncharacterized protein	W4ZT78		59720	6.78	1.079	1.106	1.076	1.087	0.0118102		1.057	1.089	1.093	1.07967	0.0198413		1.117	1.121	1.13	1.12267	0.000980656
W4ZTB2	Uncharacterized protein (Fragment)	W4ZTB2		53882	8.84	1.025	0.998	0.957	0.993333	0.768037		1.046	0.983	0.935	0.988	0.744739		1.039	1.048	0.949	1.012	0.740719
W4ZTH2	Uncharacterized protein	W4ZTH2		46686	7	1	0.913	0.984	0.965667	0.327744		0.971	0.908	0.951	0.943333	0.0928397		0.979	0.943	0.835	0.919	0.202077
W4ZTI0	Uncharacterized protein	W4ZTI0		36301	9.01	0.918	0.854	0.755	0.842333	0.0797648		1.037	0.998	0.832	0.955667	0.553659		1.08	1	0.807	0.962333	0.68773
W4ZTL3	Uncharacterized protein	W4ZTL3		20892	9.1	1.113	1.113	1.164	1.13	0.0166741		1.19	1.172	1.158	1.17333	0.00284286		0.889	0.999	0.986	0.958	0.349807
W4ZTR1	Uncharacterized protein	W4ZTR1		19010	9.25	0.977	0.91	0.975	0.954	0.171765		1.128	1.151	1.289	1.18933	0.0638298		0.989	0.918	1.081	0.996	0.940163
W4ZTS8	Uncharacterized protein (Fragment)	W4ZTS8		53666	8.21	0.921	0.968	0.97	0.953	0.0990921		0.93	0.967	0.936	0.944333	0.0398969		0.947	0.928	1.049	0.974667	0.569611
W4ZU18	Uncharacterized protein	W4ZU18		24794	8.62	1.021	0.931	0.858	0.936667	0.311241		1.029	0.993	1.079	1.03367	0.309465		0.989	0.873	1.008	0.956667	0.412372
W4ZU27	Uncharacterized protein	W4ZU27		33392	9.89	0.847	0.89	0.887	0.874667	0.0120099		0.699	0.915	0.907	0.840333	0.152478		0.812	0.876	0.884	0.857333	0.0245684
W4ZU44	Uncharacterized protein	W4ZU44		27057	5.71	0.944	1.038	1.026	1.00267	0.936291		0.93	0.998	0.872	0.933333	0.208589		0.89	0.871	0.996	0.919	0.172679
W4ZUD0	Uncharacterized protein	W4ZUD0		58033	5.53	1.109	1.086	1.072	1.089	0.0143709		1.086	1.124	1.148	1.11933	0.0221207		1.084	1.061	1.075	1.07333	0.00822387
W4ZUF2	Uncharacterized protein	W4ZUF2		41164	9.55	1.044	1.042	1.052	1.046	0.00438187		1.007	1.058	1.051	1.03867	0.136394		0.971	1.025	0.999	0.998333	0.924631
W4ZUF5	Uncharacterized protein (Fragment)	W4ZUF5		71210	9.87	0.79	0.839	0.894	0.841	0.0338883		0.925	0.921	0.835	0.893667	0.0684811		0.91	0.877	0.826	0.871	0.0340533
W4ZUJ0	Structural maintenance of chromosomes protein	W4ZUJ0		167233	8.2	0.994	1.046	0.974	1.00467	0.848006		0.911	0.98	0.979	0.956667	0.198172		0.98	0.978	0.955	0.971	0.0687061
W4ZUK2	Uncharacterized protein	W4ZUK2		42275	9.33	0.943	1.04	0.939	0.974	0.513544		1.05	1.088	1.067	1.06833	0.0249034		0.98	1.043	0.935	0.986	0.698628
W4ZUS7	Uncharacterized protein	W4ZUS7		24742	9.97	1.08	1.088	1.101	1.08967	0.00462492		1.001	1.037	1.029	1.02233	0.177341		0.983	1.024	1.054	1.02033	0.427249
W4ZUZ6	Dihydrolipoyl dehydrogenase	W4ZUZ6		62498	6.72	1.01	1.055	1.03	1.03167	0.13547		1.043	1.054	1.005	1.034	0.149113		1.054	1.034	1.059	1.049	0.0234444
W4ZVG0	Uncharacterized protein	W4ZVG0		98915	6.12	1.043	1.037	1.05	1.04333	0.00743113		0.972	1.026	1.033	1.01033	0.6455		0.941	1.11	1.057	1.036	0.5456
W4ZVM3	Uncharacterized protein (Fragment)	W4ZVM3		10306	6.08	0.984	0.882	0.902	0.922667	0.13147		1.115	0.829	0.954	0.966	0.721093		1.049	0.997	0.953	0.999667	0.991505
W4ZVP5	Uncharacterized protein	W4ZVP5		77960	5.37	0.981	1.06	1.033	1.02467	0.398791		1.003	1.021	1.035	1.01967	0.167692		0.965	0.959	1.029	0.984333	0.556702
W4ZVY5	Histone H2A	W4ZVY5		13932	9.55	1.033	1.022	0.969	1.008	0.724737		1.032	0.98	1.053	1.02167	0.423196		1.034	0.908	0.975	0.972333	0.526564
W4ZW44	Uncharacterized protein	W4ZW44		50536	6.76	1.001	0.938	0.977	0.972	0.266704		0.932	0.991	0.95	0.957667	0.136174		0.806	1.048	0.875	0.909667	0.336245
W4ZWJ3	Uncharacterized protein	W4ZWJ3		32494	10.21	0.998	0.933	0.943	0.958	0.173233		0.997	1.019	1.023	1.013	0.249027		1.041	0.995	1.025	1.02033	0.270546
W4ZWP1	Uncharacterized protein	W4ZWP1		41143	10.9	1.036	0.969	1.095	1.03333	0.456441		1.02	0.972	1.077	1.023	0.527652		1.043	0.946	1.066	1.01833	0.667508
W4ZWR6	Uncharacterized protein	W4ZWR6		73156	5.79	1.003	1.048	1.006	1.019	0.320995		1.056	1.026	1.081	1.05433	0.075994		1.02	1.037	1.037	1.03133	0.0311852
W4ZWS1	Uncharacterized protein	W4ZWS1		54809	9.12	0.986	1.032	0.981	0.999667	0.98548		1.028	1.107	0.988	1.041	0.361682		1.149	1.24	1.055	1.148	0.109285
W4ZWW6	Uncharacterized protein (Fragment)	W4ZWW6		61017	4.6	0.876	0.887	1.012	0.925	0.227652		0.93	0.865	0.902	0.899	0.0330241		1.063	1.049	1.088	1.06667	0.0280491
W4ZWZ7	Uncharacterized protein (Fragment)	W4ZWZ7		37487	5.27	0.924	1.02	1.033	0.992333	0.844206		0.969	1.058	1.016	1.01433	0.633201		0.891	0.968	1.015	0.958	0.365141
W4ZXH8	Uncharacterized protein	W4ZXH8		19271	5.91	0.871	0.936	0.941	0.916	0.0650879		0.889	0.911	0.925	0.908333	0.0128139		0.926	0.884	0.884	0.898	0.0183227
W4ZXI8	Uncharacterized protein	W4ZXI8		28981	5.99	1.035	1.048	1.002	1.02833	0.174368		1.098	1.041	1.019	1.05267	0.154705		1.058	1.032	1.053	1.04767	0.0268055
W4ZXL1	Uncharacterized protein	W4ZXL1		29828	6.78	0.938	0.898	0.842	0.892667	0.0611726		1.125	1.137	1.139	1.13367	0.00106793		1.097	1.109	1.096	1.10067	0.00171698
W4ZXM1	Uncharacterized protein	W4ZXM1		16653	5.95	0.861	0.822	0.847	0.843333	0.00525926		0.84	0.879	0.818	0.845667	0.0130937		0.888	0.893	0.88	0.887	0.00112062
W4ZXR4	Uncharacterized protein	W4ZXR4		50403	5.13	0.878	1.079	1.053	1.00333	0.962681		0.961	0.94	0.961	0.954	0.0223824		0.886	1.002	0.937	0.941667	0.224379
W4ZXW6	Uncharacterized protein	W4ZXW6		161788	7.05	0.986	1.022	0.932	0.98	0.524349		0.921	1.049	0.918	0.962667	0.478353		0.9	0.969	0.896	0.921667	0.0805921
W4ZY52	Uncharacterized protein (Fragment)	W4ZY52		51066	9.24	1.049	1.03	1.02	1.033	0.0604605		1.102	1.129	1.146	1.12567	0.0102327		1.093	1.02	1.065	1.05933	0.108013
W4ZY98	Uncharacterized protein	W4ZY98		85255	5.04	0.989	1.079	1.027	1.03167	0.348658		1.004	0.933	1.021	0.986	0.655204		1.07	1.044	1.018	1.044	0.0993485
W4ZYD0	Uncharacterized protein	W4ZYD0		27030	9.79	0.938	0.826	0.885	0.883	0.0686575		1.1	0.977	0.82	0.965667	0.712987		0.975	0.778	0.842	0.865	0.145461
W4ZYQ4	Uncharacterized protein	W4ZYQ4		49153	8.25	0.855	1.08	0.959	0.964667	0.641281		0.833	0.992	0.902	0.909	0.186689		0.935	1.048	0.911	0.964667	0.49089
W4ZZ25	Uncharacterized protein	W4ZZ25		37722	9.51	0.981	1.029	0.994	1.00133	0.934364		0.984	0.944	0.966	0.964667	0.0925243		0.942	1.004	0.993	0.979667	0.398569
W4ZZ26	Dihydrolipoyl dehydrogenase	W4ZZ26		66788	6.24	1	1.08	1.076	1.052	0.183772		0.977	1.022	1.06	1.01967	0.498467		1.064	1.068	1.074	1.06867	0.00178614
W4ZZC1	Uncharacterized protein (Fragment)	W4ZZC1		90151	5.44	0.954	1	0.911	0.955	0.222015		0.931	0.956	0.961	0.949333	0.0319453		0.972	0.966	0.933	0.957	0.0711248
W4ZZF4	Uncharacterized protein	W4ZZF4		87176	5.78	1.152	1.088	1.048	1.096	0.0867767		1.125	0.984	1.097	1.06867	0.25212		0.972	1.09	1.015	1.02567	0.534205
W5A0D6	Uncharacterized protein	W5A0D6		28569	8.67	0.878	0.952	0.868	0.899333	0.0627985		0.817	0.866	0.874	0.852333	0.0142477		0.881	0.897	0.831	0.869667	0.0224786
W5A0E2	Uncharacterized protein	W5A0E2		35640	9.23	1.012	0.976	0.994	0.994	0.622036		1.083	1.055	1.014	1.05067	0.127215		1.162	1.181	1.099	1.14733	0.0271442
W5A0J9	Uncharacterized protein	W5A0J9		79346	8.85	0.837	0.886	0.904	0.875667	0.0249591		1.036	0.978	1.037	1.017	0.475285		1.069	1.045	1.074	1.06267	0.0197958
W5A0U2	Uncharacterized protein	W5A0U2		62097	5.15	1.009	1.114	1.004	1.04233	0.359199		1.079	1.104	1.095	1.09267	0.00616629		1.061	1.167	1.144	1.124	0.0612703
W5A0W9	Uncharacterized protein	W5A0W9		49857	5.49	0.761	0.981	1.087	0.943	0.612913		0.894	1.117	1.048	1.01967	0.793569		0.783	1.02	0.996	0.933	0.467566
W5A152	Uncharacterized protein	W5A152		67902	5.05	0.948	0.988	0.999	0.978333	0.296917		1.025	0.978	1.031	1.01133	0.568547		0.965	0.907	1.069	0.980333	0.718424
W5A1C6	Uncharacterized protein	W5A1C6		38384	4.59	1.054	1.043	0.904	1.00033	0.995117		1.053	1.138	1.005	1.06533	0.234947		0.984	1.14	0.998	1.04067	0.500185
W5A1W8	Uncharacterized protein	W5A1W8		50193	6.33	0.926	0.858	1.1	0.961333	0.645245		0.966	0.823	0.981	0.923333	0.2673		0.924	0.906	1.007	0.945667	0.222778
W5A209	Uncharacterized protein	W5A209		44489	6.73	0.885	0.893	0.929	0.902333	0.0186608		0.834	0.852	0.891	0.859	0.0139378		0.91	0.981	0.99	0.960333	0.257453
W5A248	Uncharacterized protein	W5A248		55905	5.25	0.849	0.898	0.967	0.904667	0.108346		0.806	0.834	1.09	0.91	0.424196		0.894	0.883	1.034	0.937	0.324323
W5A284	Uncharacterized protein	W5A284		129962	7.33	0.885	0.859	1.016	0.92	0.241379		0.807	0.984	1.08	0.957	0.644555		0.891	0.934	1.181	1.002	0.98435
W5A294	Uncharacterized protein	W5A294		118741	4.94	0.946	1.04	1.179	1.055	0.501761		0.945	0.958	1.191	1.03133	0.732853		0.937	1.067	1.003	1.00233	0.956079
W5A2C0	Uncharacterized protein	W5A2C0		28759	9.02	1.024	0.905	0.922	0.950333	0.313116		1.124	1.026	1.03	1.06	0.201819		1.034	1.118	1.117	1.08967	0.0843505
W5A2C3	Uncharacterized protein	W5A2C3		23226	5.5	1.047	1.097	1.013	1.05233	0.165094		1.065	1.083	1.021	1.05633	0.0923026		1.155	1.236	1.054	1.14833	0.106258
W5A2D2	Uncharacterized protein	W5A2D2		22302	6.98	0.903	0.901	1.064	0.956	0.500794		0.981	1.007	0.952	0.98	0.335055		1.034	0.932	0.996	0.987333	0.711823
W5A2M9	Uncharacterized protein	W5A2M9		150251	8.53	1.07	0.839	0.977	0.962	0.628272		0.973	1.035	1.015	1.00767	0.715529		1.05	0.986	1.117	1.051	0.309907
W5A364	Uncharacterized protein	W5A364		35197	7.7	1.055	1.063	1.005	1.041	0.152369		1.059	1.085	1.021	1.055	0.0977138		1.003	1.031	0.998	1.01067	0.408016
W5A376	Uncharacterized protein	W5A376		55025	6.13	1.005	1.157	1.135	1.099	0.172111		1.044	1.167	1.146	1.119	0.0885707		1.006	1.053	1.057	1.03867	0.142081
W5A377	Uncharacterized protein	W5A377		21970	8.87	0.875	0.814	0.891	0.86	0.0269484		0.814	0.791	0.983	0.862667	0.151368		1.021	0.882	0.945	0.949333	0.334523
W5A3C9	Uncharacterized protein	W5A3C9		109471	5.2	1.027	1.019	1.006	1.01733	0.105308		0.958	0.945	0.995	0.966	0.151237		1.031	1.023	1.022	1.02533	0.0124038
W5A3G1	Uncharacterized protein (Fragment)	W5A3G1		30732	6.72	1.105	1.151	1.159	1.13833	0.0144742		1.143	1.119	1.136	1.13267	0.0028726		1.153	1.179	1.118	1.15	0.013599
W5A3I2	Uncharacterized protein	W5A3I2		36742	5.42	1.072	1.102	0.991	1.055	0.238968		1.041	0.996	1.031	1.02267	0.238498		1.057	0.955	1.057	1.023	0.568489
W5A4Y6	Uncharacterized protein	W5A4Y6		24551	9.41	1.015	0.997	1.043	1.01833	0.304243		0.935	0.895	1.007	0.945667	0.239156		0.936	1.006	1.005	0.982333	0.525403
W5A4Y9	Uncharacterized protein	W5A4Y9		48443	9.46	1.165	0.944	0.915	1.008	0.928528		0.952	0.791	0.879	0.874	0.113657		1.204	1.026	1.165	1.13167	0.13505
W5A4Z8	Uncharacterized protein	W5A4Z8		19847	5.57	1.157	1.181	1.053	1.13033	0.0800815		1.016	0.917	0.931	0.954667	0.280393		1.068	1.082	0.985	1.045	0.27548
W5A520	Uncharacterized protein	W5A520		15733	8.57	0.943	0.956	0.969	0.956	0.0278864		0.974	1.048	1.019	1.01367	0.590471		0.917	1.033	0.973	0.974333	0.523574
W5A531	Uncharacterized protein	W5A531		17544	4.67	1.031	1.038	0.965	1.01133	0.67419		1.012	0.972	1.014	0.999333	0.965558		1.032	1.025	0.937	0.998	0.953783
W5A578	Uncharacterized protein	W5A578		17705	5.37	0.923	1.508	1.303	1.24467	0.289554		0.973	0.902	1.076	0.983667	0.777105		1.2	1.139	1.04	1.12633	0.113467
W5A593	Uncharacterized protein	W5A593		121854	5.75	0.952	1	1.07	1.00733	0.850351		1.053	0.866	1.232	1.05033	0.680788		1.072	0.804	1.161	1.01233	0.918982
W5A5C9	Uncharacterized protein	W5A5C9		54799	7.59	1.009	1.037	0.962	1.00267	0.914142		0.986	1.048	0.988	1.00733	0.75298		0.935	1.03	1.028	0.997667	0.947425
W5A5G4	Uncharacterized protein	W5A5G4		23050	7.88	1.13	1.135	1.169	1.14467	0.00709633		1.054	1.015	1.167	1.07867	0.2265		0.977	0.956	1.072	1.00167	0.966993
W5A5I4	Uncharacterized protein	W5A5I4		21789	6.32	0.958	0.983	1.022	0.987667	0.575888		0.995	1.001	0.988	0.994667	0.291508		1.057	1.101	1.228	1.12867	0.128786
W5A5J5	Malate dehydrogenase	W5A5J5		40807	7.66	0.942	0.9	1.159	1.00033	0.997063		1.02	1.086	1.069	1.05833	0.0983573		0.88	0.93	1.054	0.954667	0.473201
W5A5Y6	Uncharacterized protein (Fragment)	W5A5Y6		39872	6.26	0.985	0.975	0.938	0.966	0.140456		1.117	1.063	1.004	1.06133	0.200921		0.965	0.918	0.948	0.943667	0.0546555
W5A671	Uncharacterized protein	W5A671		59282	9.41	1.084	0.979	1.004	1.02233	0.55372		0.985	0.889	0.905	0.926333	0.131247		1.159	1.057	1.086	1.10067	0.0800973
W5A715	Uncharacterized protein	W5A715		20570	9.68	1.04	0.901	0.986	0.975667	0.608628		1.051	0.916	1.031	0.999333	0.988794		1.079	1.124	0.983	1.062	0.274444
W5A7F4	Uncharacterized protein	W5A7F4		50259	5.4	1.116	1.107	1.134	1.119	0.00441937		1.084	1.017	1.055	1.052	0.115547		1.189	1.062	1.135	1.12867	0.072956
W5A8D9	Uncharacterized protein	W5A8D9		141781	5.58	0.913	1.007	1.003	0.974333	0.490958		0.918	0.954	0.898	0.923333	0.0427629		1.016	1.091	1.011	1.03933	0.267829
W5A8Q4	Uncharacterized protein	W5A8Q4		97815	7.27	0.91	0.943	1.029	0.960667	0.382951		1.006	0.914	1.011	0.977	0.541617		0.996	1.019	1.024	1.013	0.270614
W5A8S5	Uncharacterized protein	W5A8S5		134558	8.37	0.972	0.992	0.964	0.976	0.102242		1.04	0.906	0.945	0.963667	0.457591		0.969	0.945	0.981	0.965	0.0805379
W5A8Y0	Uncharacterized protein	W5A8Y0		103631	6.46	1.034	0.932	0.944	0.97	0.449703		1.024	0.986	1.039	1.01633	0.40921		0.969	0.927	1.022	0.972667	0.424784
W5A9E1	Uncharacterized protein	W5A9E1		23830	9.83	0.939	0.916	0.859	0.904667	0.0569527		0.914	0.999	0.966	0.959667	0.24462		0.842	0.921	0.782	0.848333	0.0637682
W5A9N3	Uncharacterized protein	W5A9N3		24384	8.78	1.065	1.004	0.959	1.00933	0.78993		0.916	1.004	1.004	0.974667	0.478816		1.168	1.318	1.132	1.206	0.0686643
W5A9W9	Uncharacterized protein	W5A9W9		135091	8.82	0.887	0.988	1.017	0.964	0.457321		0.942	0.991	1.091	1.008	0.87204		0.926	0.935	1.051	0.970667	0.541928
W5AA07	Uncharacterized protein	W5AA07		173020	4.38	0.983	0.995	1.006	0.994667	0.506229		1.009	1.035	0.994	1.01267	0.40111		0.957	0.969	0.961	0.962333	0.0086575
W5AA52	Uncharacterized protein	W5AA52		123459	6.23	1.109	1.092	1.043	1.08133	0.0543914		1.051	1.081	1.044	1.05867	0.035439		1.046	1.055	1.004	1.035	0.15583
W5AA88	Uncharacterized protein	W5AA88		41565	4.71	0.911	0.975	1.039	0.975	0.568431		0.903	0.829	0.976	0.902667	0.148793		0.916	0.923	0.947	0.928667	0.0168788
W5AA91	Importin subunit alpha	W5AA91		65340	5.13	1.043	1.053	0.982	1.026	0.361983		1.013	0.997	0.913	0.974333	0.494916		1.018	1.01	0.945	0.991	0.734566
W5ABD3	Uncharacterized protein	W5ABD3		43070	5.65	0.963	0.947	0.977	0.962333	0.0490762		1.006	1.013	1.015	1.01133	0.0533617		1.041	1.028	0.944	1.00433	0.899712
W5ABI3	Uncharacterized protein (Fragment)	W5ABI3		75350	8.81	0.897	0.959	1.025	0.960333	0.39544		0.971	0.982	1.02	0.991	0.605955		1.085	0.988	1.108	1.06033	0.242532
W5ABL4	Uncharacterized protein	W5ABL4		24796	4.69	0.956	1.013	0.979	0.982667	0.405005		1.054	0.954	0.967	0.991667	0.815512		0.958	0.938	0.927	0.941	0.0228448
W5AC28	Uncharacterized protein	W5AC28		38980	8.98	1.018	1.005	1.105	1.04267	0.307065		1.021	1.03	1.038	1.02967	0.0263188		1.079	1.056	1.044	1.05967	0.0283642
W5ACA2	Uncharacterized protein	W5ACA2		67961	5.13	1.055	1.027	1.026	1.036	0.063169		1.095	1.092	1.042	1.07633	0.0471476		1.019	1.037	1.073	1.043	0.113543
W5ACA3	Uncharacterized protein	W5ACA3		128019	5.07	1.017	1.067	1.099	1.061	0.124963		0.954	0.955	0.941	0.95	0.00803543		0.989	1.014	0.969	0.990667	0.547799
W5ACJ8	Uncharacterized protein	W5ACJ8		55902	4.72	1.107	0.98	0.967	1.018	0.725906		0.996	0.952	1.129	1.02567	0.677151		1.018	1.022	1.052	1.03067	0.103707
W5ACX6	Uncharacterized protein	W5ACX6		110093	5.2	0.982	0.876	0.956	0.938	0.191365		0.98	0.878	0.899	0.919	0.121173		0.927	0.837	0.867	0.877	0.0432867
W5ADY6	Uncharacterized protein	W5ADY6		25381	6.85	0.969	0.981	1.008	0.986	0.348661		0.96	0.996	1.039	0.998333	0.948459		1.039	0.966	1.017	1.00733	0.766774
W5AE72	Uncharacterized protein	W5AE72		55724	5.42	1.013	1.094	1.074	1.06033	0.131602		1.041	1.06	1.051	1.05067	0.0115271		0.961	1.018	0.966	0.981667	0.420346
W5AEG7	Uncharacterized protein	W5AEG7		40072	6.02	0.931	1.016	1.01	0.985667	0.652944		1.007	0.907	1.017	0.977	0.579776		1.008	0.934	0.929	0.957	0.234297
W5AEG8	Uncharacterized protein	W5AEG8		15687	5.44	0.95	0.939	0.844	0.911	0.118149		0.973	1.014	0.981	0.989333	0.484808		1.001	1.043	1.013	1.019	0.267604
W5AF41	Malic enzyme	W5AF41		56420	5.49	1.025	0.971	0.996	0.997333	0.880021		1.003	0.959	1	0.987333	0.466322		0.956	0.996	0.982	0.978	0.201275
W5AFS8	Uncharacterized protein	W5AFS8		43709	6.47	1.128	1.129	1.002	1.08633	0.177205		1.018	1.043	0.992	1.01767	0.353033		1.103	1.149	1.067	1.10633	0.0463666
W5AFT6	Uncharacterized protein (Fragment)	W5AFT6		133238	4.97	1.106	0.984	1.066	1.052	0.284554		1.112	1.054	1.056	1.074	0.060098		1.076	1.012	1.006	1.03133	0.296782
W5AFV1	Uncharacterized protein	W5AFV1		17632	4.63	0.982	1.008	1.006	0.998667	0.887846		1.035	1.104	1	1.04633	0.268654		1.268	1.047	1.125	1.14667	0.151606
W5AFW9	Uncharacterized protein	W5AFW9		46417	5.29	1.011	0.977	1.033	1.007	0.709257		1.027	1.073	1.052	1.05067	0.0624783		1.085	1.072	1.075	1.07733	0.00257253
W5AFY5	Uncharacterized protein	W5AFY5		26823	5.83	0.98	0.676	0.99	0.882	0.370688		0.88	0.727	1.023	0.876667	0.285781		1.014	0.672	1.069	0.918333	0.578352
W5AG97	Uncharacterized protein	W5AG97		66419	8.77	1.091	0.951	0.999	1.01367	0.770978		0.996	1.008	1.037	1.01367	0.378145		1.049	1.025	0.908	0.994	0.903049
W5AH15	Uncharacterized protein (Fragment)	W5AH15		11095	5.73	0.946	1.065	1.029	1.01333	0.74151		0.985	1.073	0.999	1.019	0.558458		1.048	1.156	1.12	1.108	0.0766195
W5AH72	Uncharacterized protein	W5AH72		15505	9.51	1.1	1.048	1.026	1.058	0.118238		1.201	1.043	1.071	1.105	0.163703		1.047	1.083	1.056	1.062	0.0291144
W5AI75	Uncharacterized protein	W5AI75		85133	5.55	0.859	0.887	0.943	0.896333	0.0523268		0.953	0.946	0.982	0.960333	0.069261		0.911	0.929	0.942	0.927333	0.0149552
W5AIJ5	Uncharacterized protein	W5AIJ5		65083	5.11	0.986	0.885	0.981	0.950667	0.272145		1.024	0.975	1.009	1.00267	0.871001		1.129	1.018	1.031	1.05933	0.232431
W5AK05	Glucose-6-phosphate isomerase	W5AK05		70901	6.98	1.242	1.12	1.146	1.16933	0.0448022		1.159	1.009	0.998	1.05533	0.398243		1.146	0.927	0.936	1.003	0.970364
W5AL78	Uncharacterized protein	W5AL78		109125	5.09	0.879	0.869	1.009	0.919	0.214283		0.941	0.867	0.993	0.933667	0.211267		0.971	1.028	1.072	1.02367	0.503229
W5ALS3	Uncharacterized protein	W5ALS3		56489	6.63	0.873	0.938	0.862	0.891	0.044215		0.936	0.876	0.84	0.884	0.0536208		0.945	1.027	0.919	0.963667	0.380372
W5ALU9	Proteasome subunit beta type	W5ALU9		31378	6.51	0.978	0.999	0.949	0.975333	0.230917		1.018	1.026	1.07	1.038	0.143124		1.075	0.965	0.977	1.00567	0.885741
W5AMA0	Uncharacterized protein	W5AMA0		104863	5.4	1.027	0.907	1.041	0.991667	0.862747		0.992	0.985	0.966	0.981	0.134274		1.09	0.994	0.961	1.015	0.735619
W5AMD4	ATP synthase subunit beta	W5AMD4		58666	5.01	1.009	1.011	1.037	1.019	0.169717		0.944	0.943	0.989	0.958667	0.112427		0.98	1.032	1.037	1.01633	0.464697
W5AMH9	Uncharacterized protein	W5AMH9		56374	4.52	0.847	0.857	0.923	0.875667	0.0348602		0.865	0.844	0.812	0.840333	0.0091858		0.918	0.895	0.927	0.913333	0.011871
W5AMI8	Uncharacterized protein	W5AMI8		42115	9.13	0.964	1.093	0.928	0.995	0.929591		0.9	0.937	0.92	0.919	0.0169835		0.917	0.928	0.892	0.912333	0.014442
W5AMX9	Uncharacterized protein	W5AMX9		39610	7.01	0.904	1.112	0.962	0.992667	0.916616		0.963	1.094	0.926	0.994333	0.921621		0.785	1.054	0.958	0.932333	0.480536
W5ANF8	Uncharacterized protein (Fragment)	W5ANF8		107517	4.11	0.941	1.044	0.779	0.921333	0.415049		1.025	0.993	0.947	0.988333	0.657602		0.99	1.063	0.903	0.985333	0.781184
W5ANS6	Uncharacterized protein	W5ANS6		24133	4.27	1.053	1.039	0.985	1.02567	0.341303		1.23	1.096	1.071	1.13233	0.115528		1.142	0.986	1.122	1.08333	0.231159
W5AP21	Uncharacterized protein	W5AP21		19803	5.08	1.041	0.887	0.926	0.951333	0.402852		1.004	0.917	0.962	0.961	0.260722		0.992	0.936	0.967	0.965	0.16326
W5AP33	Uncharacterized protein	W5AP33		44398	7.18	0.98	0.973	0.913	0.955333	0.170465		1.141	1.119	1.112	1.124	0.00492778		1.028	1.066	1.035	1.043	0.0664666
W5AP46	Uncharacterized protein	W5AP46		13928	4.37	1.005	1.065	1.095	1.055	0.173189		1.019	1.036	1.052	1.03567	0.0645295		1.001	1.138	1.204	1.11433	0.195958
W5APB6	Uncharacterized protein	W5APB6		200861	6.43	0.756	0.883	1.089	0.909333	0.448717		0.824	1.177	1.162	1.05433	0.683747		0.785	1.155	1.024	0.988	0.921901
W5APE4	Uncharacterized protein	W5APE4		63565	6.93	0.994	1	1.088	1.02733	0.463261		1.064	0.972	1.195	1.077	0.356131		1.042	0.987	1.034	1.021	0.345558
W5APG2	Uncharacterized protein	W5APG2		33547	7.85	1.05	1.975	1.382	1.469	0.225137		1.08	1.268	1.149	1.16567	0.0945284		1.062	1.348	1.099	1.16967	0.199439
W5APK5	Uncharacterized protein	W5APK5		41414	7.63	0.973	1.046	1.159	1.05933	0.387219		1.019	1.06	1.01	1.02967	0.19367		1.012	0.973	1.028	1.00433	0.815617
W5APP4	Uncharacterized protein	W5APP4		40229	9.01	0.869	0.896	0.847	0.870667	0.0117913		0.972	0.995	1.013	0.993333	0.630767		0.913	0.95	0.893	0.918667	0.0396529
W5AQ04	40S ribosomal protein S8	W5AQ04		31529	10.46	0.96	0.933	0.944	0.945667	0.0201857		1.005	0.996	0.966	0.989	0.449311		0.951	0.885	0.954	0.93	0.0897569
W5AQ43	Uncharacterized protein	W5AQ43		127363	6.53	0.927	1.068	0.94	0.978333	0.677645		1.008	1.022	0.936	0.988667	0.711947		0.935	1.02	0.971	0.975333	0.422122
W5AQ78	Uncharacterized protein	W5AQ78		37725	6.11	0.955	1.092	1.045	1.03067	0.52518		0.973	1.039	0.97	0.994	0.814836		0.989	1.013	1.049	1.017	0.432387
W5AQ87	Uncharacterized protein	W5AQ87		15978	7.68	1.005	0.981	1.05	1.012	0.613104		1.006	1.063	0.999	1.02267	0.379713		0.995	1.028	1.13	1.051	0.336205
W5AQ98	Uncharacterized protein	W5AQ98		38657	5.58	0.932	0.931	0.938	0.933667	0.00108407		1.071	0.994	1.043	1.036	0.250758		0.925	1.014	0.76	0.899667	0.309936
W5AQL3	Uncharacterized protein	W5AQL3		225360	4.88	0.936	0.89	0.957	0.927667	0.0673458		0.942	0.954	0.97	0.955333	0.0314237		0.945	0.953	0.964	0.954	0.0140342
W5AR05	Uncharacterized protein	W5AR05		25973	9.19	0.979	0.878	0.954	0.937	0.173742		0.949	1.054	1.006	1.003	0.93027		1.006	1.1	1	1.03533	0.389107
W5AR77	Uncharacterized protein	W5AR77		27746	5.44	0.922	0.852	0.99	0.921333	0.186999		1.002	0.867	1.068	0.979	0.756521		1.016	0.816	1.055	0.962333	0.661457
W5AR89	Uncharacterized protein (Fragment)	W5AR89		25190	10.09	0.954	0.96	0.997	0.970333	0.158089		0.981	1.009	1.039	1.00967	0.6221		1.011	0.998	0.969	0.992667	0.614569
W5ARE8	Uncharacterized protein	W5ARE8		90146	5.6	0.917	0.955	0.935	0.935667	0.0278897		1.02	1.048	1.064	1.044	0.0758151		0.974	1.044	0.983	1.00033	0.989281
W5ARH8	Uncharacterized protein	W5ARH8		44330	9.23	1.056	1.051	1.044	1.05033	0.00474648		1.029	1.032	1.051	1.03733	0.0323952		1.061	0.998	0.948	1.00233	0.949596
W5AS21	Uncharacterized protein	W5AS21		26936	9.59	1.009	0.94	0.97	0.973	0.309054		0.987	0.969	0.905	0.953667	0.203631		0.889	0.699	0.823	0.803667	0.0718976
W5AS36	Uncharacterized protein	W5AS36		70193	5.19	0.83	0.847	0.887	0.854667	0.0132463		0.873	0.929	0.867	0.889667	0.0305586		0.967	0.926	0.977	0.956667	0.108878
W5ASB3	Uncharacterized protein	W5ASB3		115408	5.68	0.989	0.98	1.036	1.00167	0.932278		1.088	1.031	0.941	1.02	0.686195		0.96	0.827	0.871	0.886	0.100343
W5ASI8	Uncharacterized protein	W5ASI8		39650	4.97	1.019	1.006	1.047	1.024	0.1857		1.061	1.073	0.997	1.04367	0.20536		1.116	1.286	1.169	1.19033	0.0631019
W5ASI9	Uncharacterized protein	W5ASI9		94377	6.41	1.013	0.983	1.035	1.01033	0.563726		1.009	0.972	1.098	1.02633	0.554227		0.956	1.074	0.999	1.00967	0.805535
W5ASM7	Uncharacterized protein (Fragment)	W5ASM7		13721	4.9	0.945	0.939	0.885	0.923	0.056262		1.013	0.905	0.99	0.969333	0.449033		1.011	0.88	0.979	0.956667	0.386396
W5ASQ5	Uncharacterized protein	W5ASQ5		29379	6.66	0.884	0.983	0.951	0.939333	0.173052		0.924	0.957	1.011	0.964	0.291525		0.894	0.972	1.062	0.976	0.669961
W5ASR5	Uncharacterized protein	W5ASR5		210714	6.49	0.904	1.125	0.978	1.00233	0.974604		0.999	1.199	1.052	1.08333	0.298256		0.925	1.029	0.859	0.937667	0.334856
W5AT01	Uncharacterized protein	W5AT01		26560	5.51	0.987	0.973	0.976	0.978667	0.0375668		0.98	0.955	0.989	0.974667	0.130392		1.065	1.023	1.12	1.06933	0.132293
W5ATG3	Cytochrome b-c1 complex subunit Rieske, mitochondrial	W5ATG3		32768	9.03	1.043	1.054	0.899	0.998667	0.981122		0.992	0.998	0.899	0.963	0.367591		1.009	0.998	0.92	0.975667	0.476632
W5ATK7	Uncharacterized protein	W5ATK7		21148	4.71	0.942	1.191	0.911	1.01467	0.883766		0.934	1.064	0.892	0.963333	0.552224		0.77	1.215	1.001	0.995333	0.974327
W5AU16	Uncharacterized protein	W5AU16		85511	5.74	1.184	1.049	1.039	1.09067	0.192042		1.128	1.042	1.002	1.05733	0.262935		1.152	1.015	1.038	1.06833	0.248024
W5AU55	Uncharacterized protein	W5AU55		51306	5.27	0.963	1.006	1.071	1.01333	0.712357		0.959	0.93	1.026	0.971667	0.423924		0.917	0.972	0.923	0.937333	0.0693297
W5AU57	Glucose-6-phosphate 1-dehydrogenase	W5AU57		66116	6.02	0.874	0.946	1.065	0.961667	0.562364		0.971	0.994	1.098	1.021	0.644714		0.86	0.973	1.086	0.973	0.719141
W5AU73	Uncharacterized protein	W5AU73		52373	5.81	1.012	1.011	1.026	1.01633	0.077767		0.981	0.958	1.036	0.991667	0.753224		1.032	0.969	1.019	1.00667	0.7616
W5AU91	Uncharacterized protein	W5AU91		126042	6.04	0.921	0.935	0.98	0.945333	0.0916601		0.978	0.948	0.934	0.953333	0.0693925		0.943	0.983	0.939	0.955	0.0851819
W5AUA7	Isocitrate dehydrogenase [NADP]	W5AUA7		62270	7.59	0.973	0.932	0.987	0.964	0.160898		1.03	0.89	0.889	0.936333	0.307001		0.962	0.86	0.87	0.897333	0.0871098
W5AUD8	Uncharacterized protein	W5AUD8		58943	6.3	0.965	0.928	0.931	0.941333	0.0385528		1.069	1.004	1.002	1.025	0.373759		1.024	1.028	1.141	1.06433	0.235444
W5AUH7	Uncharacterized protein	W5AUH7		23457	9.79	1.04	1.102	1.118	1.08667	0.067759		0.976	1.028	1.055	1.01967	0.485593		1.017	1.014	1.068	1.033	0.200338
W5AUJ0	Uncharacterized protein	W5AUJ0		23805	5.18	1.049	0.92	1.021	0.996667	0.939944		1.078	0.97	1.044	1.03067	0.437601		1.1	0.998	1.17	1.08933	0.215529
W5AUS8	Uncharacterized protein	W5AUS8		37946	8.71	1.021	0.969	1.028	1.006	0.777727		1.122	0.932	1.001	1.01833	0.772655		1.083	0.98	1.012	1.025	0.497752
W5AUV9	Uncharacterized protein	W5AUV9		77678	6.77	0.992	1.026	1.079	1.03233	0.329726		0.993	1.035	1.043	1.02367	0.26648		0.956	0.999	1.007	0.987333	0.507696
W5AUW2	Uncharacterized protein (Fragment)	W5AUW2		66824	5.63	0.985	1.006	1.061	1.01733	0.524235		0.894	1.027	1.007	0.976	0.620748		0.867	1.029	0.965	0.953667	0.429027
W5AV97	Uncharacterized protein	W5AV97		20120	10.2	1.038	0.987	1.046	1.02367	0.328723		1.106	1.063	1.086	1.085	0.0207001		1.008	1.04	1.038	1.02867	0.10937
W5AVB6	Uncharacterized protein	W5AVB6		61077	6.27	0.811	1.013	0.901	0.908333	0.257226		0.907	1.012	0.954	0.957667	0.297978		0.839	1.084	0.992	0.971667	0.73002
W5AVC9	Histidinol dehydrogenase, chloroplastic	W5AVC9		57727	5.73	1.069	1.025	1.068	1.054	0.0651599		1.006	0.995	1.074	1.025	0.41808		1.071	0.992	1.052	1.03833	0.248655
W5AVN8	Uncharacterized protein	W5AVN8		43354	8.28	1.083	1.143	1.228	1.15133	0.0693243		1.076	1.198	1.281	1.185	0.0898251		0.962	0.925	1.024	0.970333	0.41232
W5AVS5	Uncharacterized protein	W5AVS5		40262	6.12	0.958	1.043	1.013	1.00467	0.868566		0.975	1.133	1.054	1.054	0.358082		1.072	1.062	1.078	1.07067	0.00433266
W5AW39	Uncharacterized protein	W5AW39		28871	10.55	1.099	1.009	1.131	1.07967	0.160907		1.001	0.976	1.051	1.00933	0.713239		0.965	1.034	0.93	0.976333	0.519601
W5AW74	Uncharacterized protein	W5AW74		82865	5.69	0.904	0.9	0.928	0.910667	0.0094435		0.956	0.891	0.984	0.943667	0.177506		0.894	1.002	0.96	0.952	0.266299
W5AWB7	Uncharacterized protein	W5AWB7		25935	5.87	0.958	0.993	1.008	0.986333	0.453625		0.951	0.947	0.923	0.940333	0.0208047		1.049	1.137	1.014	1.06667	0.210035
W5AWR0	Uncharacterized protein	W5AWR0		66411	9.67	0.968	0.986	1.04	0.998	0.934767		0.95	0.889	0.901	0.913333	0.0433544		0.803	1.019	0.898	0.906667	0.273943
W5AWS4	Uncharacterized protein	W5AWS4		31750	4.74	1.103	1.095	1.359	1.18567	0.165533		0.919	0.966	1.01	0.965	0.31434		1.154	1.152	1.301	1.20233	0.0546307
W5AWT3	Uncharacterized protein	W5AWT3		32034	6.33	0.936	0.904	0.955	0.931667	0.0442968		1.002	0.985	1.006	0.997667	0.751736		1.102	0.879	1.036	1.00567	0.939526
W5AWW5	Uncharacterized protein	W5AWW5		76376	4.94	0.929	1.027	0.973	0.976333	0.491519		0.955	0.979	0.994	0.976	0.168948		0.999	1.04	1.097	1.04533	0.251685
W5AX21	Uncharacterized protein	W5AX21		101819	5.4	0.96	0.985	0.856	0.933667	0.235085		0.929	0.965	0.977	0.957	0.0964871		1.008	1.033	0.987	1.00933	0.555387
W5AX71	Uncharacterized protein	W5AX71		33641	9.9	0.936	0.957	0.992	0.961667	0.143483		0.879	0.902	0.89	0.890333	0.00364769		0.936	0.866	1.045	0.949	0.430715
W5AX94	Uncharacterized protein	W5AX94		37253	9.38	1.123	1.303	0.98	1.13533	0.284535		1.154	1.35	1.132	1.212	0.0922803		1.016	1.075	0.972	1.021	0.554467
W5AXF2	Uncharacterized protein	W5AXF2		49085	9.56	1.035	1.049	1.071	1.05167	0.0387493		1.056	1.085	1.085	1.07533	0.0160698		1.169	1.159	1.23	1.186	0.0139342
W5AXM0	Uncharacterized protein	W5AXM0		75829	7.99	1.017	0.951	1.138	1.03533	0.584878		1.127	1.036	0.947	1.03667	0.553531		1.03	1.006	0.926	0.987333	0.726015
W5AY35	Uncharacterized protein (Fragment)	W5AY35		75401	5.22	0.871	0.907	0.899	0.892333	0.0101195		0.869	0.931	0.837	0.879	0.0482663		0.905	0.914	0.835	0.884667	0.0438121
W5AY37	Uncharacterized protein	W5AY37		47014	5.55	0.888	0.84	0.957	0.895	0.0905937		1.037	1.049	1.014	1.03333	0.0832245		0.937	1.036	1.036	1.003	0.93585
W5AY47	Uncharacterized protein	W5AY47		67474	6.33	1.039	1.033	1.03	1.034	0.00600091		0.992	0.986	0.994	0.990667	0.0603815		1.044	0.998	1.052	1.03133	0.203619
W5AY74	Uncharacterized protein	W5AY74		30024	6.31	1.059	0.996	0.964	1.00633	0.841551		1.11	0.967	0.964	1.01367	0.803318		0.964	0.993	0.997	0.984667	0.278248
W5AYA8	Uncharacterized protein (Fragment)	W5AYA8		31287	9.13	1.034	0.986	0.931	0.983667	0.638167		0.995	1.071	0.979	1.015	0.649898		0.913	1.022	0.98	0.971667	0.466232
W5AYL5	Uncharacterized protein	W5AYL5		87812	5.7	1.103	0.976	0.899	0.992667	0.913145		1.054	0.96	0.97	0.994667	0.874478		0.957	0.937	1.045	0.979667	0.602325
W5AYQ6	Anamorsin homolog	W5AYQ6		33477	4.76	1.047	0.967	0.889	0.967667	0.55189		1.054	1.008	1.1	1.054	0.179049		1.023	1.094	1.015	1.044	0.221777
W5AZ53	Uncharacterized protein (Fragment)	W5AZ53		47978	6.45	0.823	0.891	0.829	0.847667	0.0197578		0.825	0.895	0.855	0.858333	0.0198758		0.977	0.922	0.894	0.931	0.105454
W5AZH8	Uncharacterized protein	W5AZH8		79325	8.78	0.999	0.607	2.913	1.50633	0.550939		1.026	0.923	1.395	1.11467	0.50751		1.071	0.921	1.491	1.161	0.444897
W5AZJ3	40S ribosomal protein S12	W5AZJ3		18849	5.34	0.99	1.062	0.976	1.00933	0.759548		1.045	1.011	0.983	1.013	0.543696		1.054	1.057	1.004	1.03833	0.155484
W5AZN8	Uncharacterized protein (Fragment)	W5AZN8		34743	6.06	1.026	0.916	0.92	0.954	0.329781		0.893	1.002	0.966	0.953667	0.285316		0.894	1.028	1.047	0.989667	0.849958
W5AZV5	Uncharacterized protein	W5AZV5		71187	8.72	0.895	0.901	1.04	0.945333	0.367723		0.945	0.941	1.048	0.978	0.594029		0.945	0.997	1.147	1.02967	0.672672
W5B016	Uncharacterized protein	W5B016		26711	7.68	0.994	1.048	1.083	1.04167	0.248771		0.97	1.017	1.002	0.996333	0.81613		1.025	1.048	1.041	1.038	0.0306207
W5B0I4	Uncharacterized protein	W5B0I4		8917	4.23	1.017	0.992	1.03	1.013	0.363896		1.042	1.083	1.105	1.07667	0.0533777		1.157	1.197	1.121	1.15833	0.0186809
W5B0K0	Uncharacterized protein (Fragment)	W5B0K0		67505	8.02	0.919	0.944	0.903	0.922	0.0226045		0.985	0.935	0.961	0.960333	0.110875		0.926	1.007	0.995	0.976	0.442011
W5B0Q9	Xylose isomerase	W5B0Q9		62232	5.36	0.996	0.992	1.04	1.00933	0.605595		0.981	0.988	1.019	0.996	0.76457		1.025	1.024	1.046	1.03167	0.0476639
W5B0R5	Ribosome biogenesis protein WDR12 homolog	W5B0R5		52894	5.76	1.131	0.995	1.033	1.053	0.320941		1.081	1.02	0.983	1.028	0.430427		1.08	0.984	0.851	0.971667	0.71111
W5B0S2	Uncharacterized protein	W5B0S2		39416	8.16	1.173	1.1	1.046	1.10633	0.1018		1.086	1.073	1.026	1.06167	0.0773383		1.173	1.112	1.034	1.10633	0.118256
W5B0W3	40S ribosomal protein SA	W5B0W3		35568	4.87	1.05	1.034	1.095	1.05967	0.0822685		0.89	0.935	0.94	0.921667	0.0388126		0.98	0.979	0.972	0.977	0.0117615
W5B100	Uncharacterized protein	W5B100		31433	5.64	0.929	1.01	0.909	0.949333	0.242514		1.002	1.051	1.073	1.042	0.183298		1.023	0.861	0.923	0.935667	0.305993
W5B1E5	Superoxide dismutase [Cu-Zn]	W5B1E5		16658	5.71	1.038	0.977	0.94	0.985	0.651977		1.121	1.165	1.182	1.156	0.0133036		1.062	1.112	1.031	1.06833	0.101422
W5B1F1	Uncharacterized protein (Fragment)	W5B1F1		65898	7.61	0.96	1.042	0.953	0.985	0.651977		0.892	0.97	1.004	0.955333	0.310231		0.975	1.077	1.07	1.04067	0.341856
W5B1I9	Uncharacterized protein (Fragment)	W5B1I9		34550	10.38	1.01	0.992	0.859	0.953667	0.433172		1.073	0.948	0.908	0.976333	0.68085		1.099	1.028	0.794	0.973667	0.801919
W5B1K1	Uncharacterized protein	W5B1K1		184130	5.8	0.967	0.961	0.97	0.966	0.00600091		0.977	0.894	1.045	0.972	0.587013		1.003	0.88	1.059	0.980667	0.749642
W5B1P6	Uncharacterized protein	W5B1P6		38136	6.02	1.069	1.074	1.087	1.07667	0.00486036		1.02	1.014	1.001	1.01167	0.172972		1.066	1.018	0.949	1.011	0.776716
W5B1S5	Uncharacterized protein	W5B1S5		58410	5.46	1.016	1.039	0.949	1.00133	0.965097		0.93	0.993	1.006	0.976333	0.419416		1.068	0.969	1.029	1.022	0.524651
W5B1W4	Uncharacterized protein	W5B1W4		32954	4.56	0.891	0.972	0.982	0.948333	0.214795		0.864	0.959	1.018	0.947	0.358866		0.904	0.961	1.05	0.971667	0.573456
W5B201	Glucose-6-phosphate 1-dehydrogenase	W5B201		68796	6.67	0.965	0.961	0.898	0.941333	0.113887		1.011	0.994	0.92	0.975	0.465253		0.985	0.997	0.916	0.966	0.310275
W5B2F5	Ribosomal protein L15	W5B2F5		28893	11.79	0.987	1.003	1.021	1.00367	0.744738		0.951	0.972	1.126	1.01633	0.79509		1.118	0.997	1.071	1.062	0.220398
W5B2J4	Uncharacterized protein	W5B2J4		25807	5.95	1.047	1.082	0.977	1.03533	0.370851		1.019	1.048	0.984	1.017	0.455192		1.06	1.073	1.027	1.05333	0.0600262
W5B2U4	Uncharacterized protein	W5B2U4		197853	5.95	0.892	0.88	0.963	0.911667	0.0762625		0.864	0.992	0.855	0.903667	0.161367		0.837	0.956	1.045	0.946	0.464708
W5B2V1	Uncharacterized protein	W5B2V1		25934	4.75	1.087	1.098	1.087	1.09067	0.00163149		1.044	1.037	0.968	1.01633	0.570027		0.997	1.024	1.047	1.02267	0.257263
W5B302	Uncharacterized protein	W5B302		36808	5.43	1.116	0.88	0.968	0.988	0.877695		1.023	0.831	0.977	0.943667	0.433055		1.078	0.892	0.972	0.980667	0.754016
W5B357	Uncharacterized protein	W5B357		33240	9.13	0.803	0.904	0.836	0.847667	0.0360516		0.984	1.091	1.046	1.04033	0.323156		0.923	1.037	0.905	0.955	0.389939
W5B3T0	Uncharacterized protein	W5B3T0		39563	5.02	0.989	1.023	0.985	0.999	0.941446		1.003	0.99	0.952	0.981667	0.353567		0.906	0.965	0.89	0.920333	0.0730793
W5B3U9	Uncharacterized protein (Fragment)	W5B3U9		10825	5.17	1.185	1.21	0.975	1.12333	0.239735		1.165	1.057	0.898	1.04	0.65733		0.862	0.847	0.69	0.799667	0.0678069
W5B491	Uncharacterized protein	W5B491		43654	5.86	1.173	1.039	0.972	1.06133	0.408302		0.983	1.03	1.046	1.01967	0.407476		1.318	1.121	1.074	1.171	0.149387
W5B4B7	Uncharacterized protein (Fragment)	W5B4B7		102847	5.48	0.926	0.975	1.013	0.971333	0.372947		0.917	0.964	0.967	0.949333	0.0887251		0.908	0.989	0.976	0.957667	0.233924
W5B4D2	Uncharacterized protein	W5B4D2		42742	6.36	0.965	0.898	0.92	0.927667	0.066932		1.044	1.028	1.098	1.05667	0.115877		1.146	0.998	1.097	1.08033	0.206253
W5B4E9	Ubiquitin carboxyl-terminal hydrolase	W5B4E9		94173	9.14	1.051	1.061	1.03	1.04733	0.0352851		0.948	1.066	0.962	0.992	0.849742		1.069	1.029	1.022	1.04	0.111915
W5B4K9	Uncharacterized protein	W5B4K9		66402	8.98	1.064	1.101	1.094	1.08633	0.0168424		1.003	1.161	1.075	1.07967	0.223211		1.059	1.171	1.091	1.107	0.0847566
W5B4Q0	Uncharacterized protein	W5B4Q0		199637	8.26	0.912	1.085	1.177	1.058	0.533118		0.951	0.781	0.826	0.852667	0.101348		0.991	1.072	0.933	0.998667	0.976617
W5B5J8	Uncharacterized protein (Fragment)	W5B5J8		6722	6.78	1.232	1.147	1.161	1.18	0.0207069		0.921	0.801	0.813	0.845	0.0555976		0.97	0.838	0.905	0.904333	0.128729
W5B5M5	Uncharacterized protein	W5B5M5		56076	8.96	1.066	1.046	1.098	1.07	0.0437539		1.066	1.062	1.077	1.06833	0.00427933		1.111	1.007	1.136	1.08467	0.165295
W5B5Q1	Uncharacterized protein	W5B5Q1		29740	5.81	1.037	0.965	1.003	1.00167	0.943419		1.018	0.894	0.909	0.940333	0.266313		0.99	0.991	0.856	0.945667	0.349305
W5B5V4	Uncharacterized protein (Fragment)	W5B5V4		20041	4.98	1.013	0.998	0.976	0.995667	0.725753		0.966	0.982	0.95	0.966	0.0665351		0.997	1.032	0.995	1.008	0.574002
W5B5W5	Uncharacterized protein	W5B5W5		49724	7.26	0.893	1.061	0.974	0.976	0.669773		0.913	0.916	0.985	0.938	0.11877		1.089	1.046	0.979	1.038	0.357009
W5B638	Uncharacterized protein	W5B638		25194	11.27	0.937	0.91	0.994	0.947	0.165639		0.944	0.974	0.966	0.961333	0.0498185		0.897	0.973	0.901	0.923667	0.0906467
W5B650	Uncharacterized protein	W5B650		57077	5.38	0.993	0.969	1.013	0.991667	0.579639		1.025	0.94	1.032	0.999	0.976093		0.975	1.009	0.927	0.970333	0.33856
W5B6L8	Uncharacterized protein	W5B6L8		132075	4.76	1.054	0.968	0.891	0.971	0.600661		0.984	1.023	0.987	0.998	0.887846		1.026	1.007	1.013	1.01533	0.111764
W5B6T6	Uncharacterized protein	W5B6T6		100068	6.79	1.013	1.006	0.969	0.996	0.797105		1.066	1.232	0.995	1.09767	0.298824		0.97	1.016	1.002	0.996	0.796581
W5B6W1	Uncharacterized protein	W5B6W1		55193	5.73	1.055	1.047	1	1.034	0.186003		0.991	0.94	0.985	0.972	0.224016		1.043	0.988	0.983	1.00467	0.830796
W5B772	Ubiquitin carboxyl-terminal hydrolase	W5B772		151239	5.54	0.981	1.018	0.967	0.988667	0.53394		1.002	1.002	0.975	0.993	0.5181		0.989	0.986	0.982	0.985667	0.0194295
W5B777	Serine hydroxymethyltransferase	W5B777		46012	8.78	0.961	1.038	0.959	0.986	0.644247		1.135	1.012	1.011	1.05267	0.329146		0.995	0.985	0.993	0.991	0.0984962
W5B7V5	Uncharacterized protein	W5B7V5		42759	4.76	0.702	0.838	0.856	0.798667	0.0536495		0.875	0.864	0.982	0.907	0.132078		0.813	0.883	0.93	0.875333	0.0669631
W5B7Y9	Aminomethyltransferase	W5B7Y9		45567	8.11	0.926	1.004	1.049	0.993	0.86353		0.986	1.054	1.094	1.04467	0.292223		0.942	0.985	1.039	0.988667	0.725395
W5B8C0	Uncharacterized protein	W5B8C0		78789	5.16	0.846	0.914	0.926	0.895333	0.0522371		1.067	1.004	1.03	1.03367	0.206836		0.958	0.908	0.957	0.941	0.0701067
W5B8T9	Uncharacterized protein	W5B8T9		49207	6.62	1.072	1.129	1.025	1.07533	0.129157		1.073	1.183	1.11	1.122	0.0635496		0.986	1.045	1.002	1.011	0.596087
W5B8Z1	Uncharacterized protein	W5B8Z1		56730	6.4	0.825	0.786	0.989	0.866667	0.165263		0.949	0.873	0.939	0.920333	0.0790853		0.82	0.877	0.866	0.854333	0.0140613
W5B8Z5	Uncharacterized protein	W5B8Z5		44266	9.26	1.046	1.129	1.008	1.061	0.229861		0.957	1.094	1.021	1.024	0.605904		0.819	1.042	0.968	0.943	0.476373
W5B9Z5	Uncharacterized protein	W5B9Z5		35704	10.06	1.032	1.183	1.062	1.09233	0.183424		1.074	1.138	1.17	1.12733	0.045775		1.026	1.015	0.904	0.981667	0.684299
W5BAR5	Uncharacterized protein	W5BAR5		15797	9	1.029	1.008	1.026	1.021	0.0852256		0.937	1.016	0.972	0.975	0.388178		0.921	0.861	1.019	0.933667	0.286408
W5BBA0	Uncharacterized protein	W5BBA0		37980	8.24	1.019	1.019	1.031	1.023	0.0289392		1.085	1.01	0.999	1.03133	0.365935		1.028	0.922	0.953	0.967667	0.412186
W5BBF3	Uncharacterized protein	W5BBF3		110861	9.17	0.967	0.92	0.971	0.952667	0.101733		0.969	1.026	0.974	0.989667	0.627854		1.042	0.89	1.046	0.992667	0.899521
W5BBS7	Uncharacterized protein	W5BBS7		51266	5.65	0.973	0.968	0.955	0.965333	0.0231188		1.035	1.021	0.999	1.01833	0.22226		1.086	0.986	1.001	1.02433	0.516323
W5BC61	Uncharacterized protein	W5BC61		39411	5.07	1.047	0.951	0.817	0.938333	0.45279		0.943	0.901	0.916	0.92	0.0227903		1.021	1.085	0.988	1.03133	0.385896
W5BCB5	Uncharacterized protein	W5BCB5		48899	9.25	0.948	0.996	0.978	0.974	0.204413		1.145	1.033	0.998	1.05867	0.316751		1.006	1.129	0.983	1.03933	0.476964
W5BCT8	Uncharacterized protein	W5BCT8		46409	4.99	1.18	1.067	1.208	1.15167	0.072122		1.179	1.066	1.268	1.171	0.0996716		1.072	1.121	1.213	1.13533	0.08196
W5BD24	Uncharacterized protein	W5BD24		42999	8.29	1.134	1.092	1.029	1.085	0.108321		0.993	1.06	1.016	1.023	0.362503		1.038	0.99	1.007	1.01167	0.49371
W5BD57	Uncharacterized protein	W5BD57		115394	5.99	1.031	1.019	0.989	1.013	0.407251		1.073	1.005	1.059	1.04567	0.158495		1.032	0.983	1.046	1.02033	0.398569
W5BDW8	Uncharacterized protein	W5BDW8		40009	4.84	0.963	1.03	1.058	1.017	0.607681		0.972	0.958	0.97	0.966667	0.0167686		0.991	0.958	0.954	0.967667	0.110167
W5BE38	Oleosin	W5BE38		18185	9.21	1.009	1.005	0.935	0.983	0.55258		1.175	1.163	1.056	1.13133	0.0738764		1.045	0.916	0.934	0.965	0.477029
W5BEK6	Uncharacterized protein	W5BEK6		38870	5.48	1.098	0.951	0.984	1.011	0.827936		0.996	0.958	0.951	0.968333	0.151752		1.09	0.963	1.016	1.023	0.596035
W5BES9	Uncharacterized protein (Fragment)	W5BES9		12464	12.38	1.087	1.152	1.018	1.08567	0.157223		1.078	1.039	1.075	1.064	0.0362582		1.166	1.145	1.15	1.15367	0.00169434
W5BET4	Uncharacterized protein	W5BET4		41312	9.1	1.024	1.007	1.045	1.02533	0.147626		0.998	0.964	0.985	0.982333	0.216425		1.144	1.09	1.057	1.097	0.0620464
W5BF08	Uncharacterized protein	W5BF08		63665	5.91	1.064	0.926	1.136	1.042	0.565786		1.093	0.936	1.096	1.04167	0.513006		1.011	1.039	1.124	1.058	0.229923
W5BF69	Uncharacterized protein	W5BF69		77329	6.11	1.052	1.021	1.031	1.03467	0.062949		0.97	0.955	0.928	0.951	0.057518		1.088	0.99	1.015	1.031	0.40226
W5BFB7	Uncharacterized protein	W5BFB7		23060	10.56	0.885	0.92	0.986	0.930333	0.142917		0.919	1.069	1.109	1.03233	0.632346		0.932	0.941	1.003	0.958667	0.205226
W5BGF3	Uncharacterized protein	W5BGF3		32671	8.86	1.029	0.994	1.017	1.01333	0.323683		1.037	1.027	1.07	1.04467	0.07518		1.027	1.021	1.07	1.03933	0.125566
W5BGM7	Uncharacterized protein	W5BGM7		16899	10.17	1.15	1.049	1.084	1.09433	0.0860071		1.163	1.1	1.078	1.11367	0.0467233		1.103	0.971	0.961	1.01167	0.822573
W5BGQ4	3-oxoacyl-[acyl-carrier-protein] synthase	W5BGQ4		47451	5.33	0.899	0.943	0.946	0.929333	0.0432379		0.931	0.981	0.984	0.965333	0.181229		0.893	0.947	1.019	0.953	0.326714
W5BH09	Uncharacterized protein	W5BH09		73391	8.78	1.05	0.973	0.993	1.00533	0.838655		1.053	1.001	1.097	1.05033	0.211324		1.045	1.033	1.117	1.065	0.131479
W5BH26	Uncharacterized protein	W5BH26		41680	9.28	1.057	0.97	1.038	1.02167	0.4982		1.079	1.034	1.061	1.058	0.0472581		1.129	0.758	1.027	0.971333	0.819815
W5BHD7	Uncharacterized protein	W5BHD7		32358	5.32	0.996	0.944	0.913	0.951	0.18033		0.998	1.03	0.957	0.995	0.834945		0.949	1.083	1.014	1.01533	0.730148
W5BHX2	Uncharacterized protein	W5BHX2		37591	7.53	0.98	0.943	1.033	0.985333	0.630942		0.958	0.945	0.992	0.965	0.129791		1.017	0.997	1.038	1.01733	0.280686
W5BI11	Uncharacterized protein	W5BI11		16952	7.9	1.161	1.186	0.969	1.10533	0.264188		1.094	1.049	1.057	1.06667	0.0406101		1.061	0.987	0.985	1.011	0.702992
W5BJH2	Uncharacterized protein	W5BJH2		38646	9.25	0.906	0.757	0.825	0.829333	0.0581773		0.92	0.94	0.931	0.930333	0.00682045		1.079	1.029	0.931	1.013	0.793094
W5BJW4	Uncharacterized protein	W5BJW4		84521	8.66	1.04	1.073	1.022	1.045	0.0947341		0.93	0.962	1.001	0.964333	0.224454		0.972	1.095	1.009	1.02533	0.55878
W5BJX9	Eukaryotic translation initiation factor 3 subunit M	W5BJX9		52459	5.19	1.12	1.027	0.996	1.04767	0.329126		0.964	0.972	0.976	0.970667	0.0141564		1.111	0.803	0.856	0.923333	0.504658
W5BK70	Uncharacterized protein	W5BK70		115792	7.04	1.102	1.105	1.115	1.10733	0.00133792		1.078	1.191	1.226	1.165	0.066076		1.116	1.059	0.941	1.03867	0.531305
W5BKN5	Uncharacterized protein (Fragment)	W5BKN5		32041	4.77	1.091	1.104	1.01	1.06833	0.145767		1.108	1.061	1.024	1.06433	0.118004		1.276	1.182	1.057	1.17167	0.11371
W5BLX3	Uncharacterized protein	W5BLX3		152404	6.46	0.898	0.868	0.998	0.921333	0.183269		0.887	0.988	0.939	0.938	0.167366		0.861	0.928	0.909	0.899333	0.0370536
W5BM42	Uncharacterized protein	W5BM42		180141	8.56	0.977	0.939	0.96	0.958667	0.0639843		0.877	0.976	0.946	0.933	0.149579		0.892	0.998	0.961	0.950333	0.250935
W5BM45	Uncharacterized protein	W5BM45		87029	4.75	0.913	0.982	1.034	0.976333	0.569079		0.92	1.007	1.183	1.03667	0.682211		1.002	1.027	1.047	1.02533	0.191031
W5BME5	Thioredoxin	W5BME5		15677	5.29	1.015	1.035	1.067	1.039	0.123466		1.03	1	0.973	1.001	0.957086		1.123	1.136	1.031	1.09667	0.0997001
W5BMN0	Uncharacterized protein	W5BMN0		134785	5.02	1.019	0.972	0.914	0.968333	0.406517		1.009	0.993	0.947	0.983	0.456863		1.033	1.067	0.897	0.999	0.986386
W5BMW7	Uncharacterized protein	W5BMW7		29515	4.52	1.04	1.14	1.186	1.122	0.105421		1.048	1.063	1.078	1.063	0.0183772		0.955	1.1	1.003	1.01933	0.694745
W5BMX6	Uncharacterized protein	W5BMX6		108329	6.56	1.013	0.969	0.924	0.968667	0.346939		1.056	0.986	0.976	1.006	0.83376		0.962	1.062	0.993	1.00567	0.865649
W5BNN1	Uncharacterized protein	W5BNN1		9640	9.75	0.878	0.983	0.89	0.917	0.129493		0.935	0.947	0.944	0.942	0.00384219		0.918	0.976	0.937	0.943667	0.0808564
W5BNZ6	Uncharacterized protein	W5BNZ6		20796	10.67	1.648	0.977	0.976	1.20033	0.465229		2.002	0.987	1.056	1.34833	0.398862		1.676	0.869	0.974	1.173	0.565144
W5BP23	Uncharacterized protein	W5BP23		214528	5.47	0.894	0.844	0.978	0.905333	0.136487		0.931	0.897	0.984	0.937333	0.131693		1.028	1.062	1.014	1.03467	0.135492
W5BPI1	Uncharacterized protein	W5BPI1		37690	6.47	0.837	0.708	1.068	0.871	0.345262		1.087	0.852	0.96	0.966333	0.669197		1.11	1.188	1.19	1.16267	0.0252313
W5BPN7	Uncharacterized protein	W5BPN7		49624	6.04	0.999	1.05	1.035	1.028	0.205494		1.009	1.001	1.039	1.01633	0.293408		1.07	1.06	1.198	1.10933	0.132967
W5BQC3	Uncharacterized protein	W5BQC3		33197	9.13	0.932	0.946	0.946	0.941333	0.00626805		0.972	0.982	1.009	0.987667	0.380487		0.997	1.012	0.977	0.995333	0.69049
W5BR90	Uncharacterized protein	W5BR90		31193	8.83	1.1	0.933	0.969	1.00067	0.99071		1.047	1.007	1.068	1.04067	0.150933		1.056	0.908	1.054	1.006	0.913744
W5BRT4	Uncharacterized protein	W5BRT4		18926	5.83	0.935	1.092	0.973	1	1		1.295	1.098	0.914	1.10233	0.450448		1.062	0.977	0.922	0.987	0.779809
W5BSD6	Uncharacterized protein	W5BSD6		75153	4.84	0.994	0.983	0.986	0.987667	0.0641155		1.072	1.047	1.068	1.06233	0.0151208		0.998	1.054	1.019	1.02367	0.28436
W5BSJ9	Uncharacterized protein	W5BSJ9		21121	9.82	1.011	1.049	1.022	1.02733	0.136507		1.083	1.039	0.935	1.019	0.70723		0.945	0.964	1.053	0.987333	0.740177
W5BTA4	Uncharacterized protein (Fragment)	W5BTA4		39706	5.06	0.969	0.915	0.996	0.96	0.235001		1.142	0.962	0.99	1.03133	0.631653		1.09	0.992	0.909	0.997	0.95948
W5BTR1	Uncharacterized protein	W5BTR1		35251	10.06	1.065	1.074	1.024	1.05433	0.0716884		1.193	1.227	1.142	1.18733	0.0169445		1.092	1.1	1.054	1.082	0.0286614
W5BTZ9	Uncharacterized protein	W5BTZ9		23316	5.8	0.974	0.983	1.069	1.00867	0.801625		0.976	1.005	1.022	1.001	0.947417		0.955	1.061	1.045	1.02033	0.600487
W5BUE8	Uncharacterized protein	W5BUE8		111801	5.46	0.465	1.292	1.14	0.965667	0.904909		0.907	1.362	1.214	1.161	0.352518		0.87	1.09	0.833	0.931	0.480331
W5BUR9	Uncharacterized protein	W5BUR9		43414	8.57	0.766	1.056	1.111	0.977667	0.854016		1.108	0.945	1.023	1.02533	0.644308		0.926	1.096	1.023	1.015	0.789414
W5BVC3	Uncharacterized protein (Fragment)	W5BVC3		11694	5.16	1.044	1.092	1.144	1.09333	0.0838512		0.907	1.04	0.983	0.976667	0.606306		1.008	1.037	1.004	1.01633	0.256808
W5BW25	Uncharacterized protein	W5BW25		58060	5.75	1.022	0.968	1.102	1.03067	0.51333		1.069	1.038	1.228	1.11167	0.198204		1.085	0.989	0.99	1.02133	0.571789
W5BWC6	Uncharacterized protein (Fragment)	W5BWC6		3864	4.87	1.031	1.093	1.032	1.052	0.126595		0.943	0.92	0.949	0.937333	0.0193158		1.134	0.955	0.993	1.02733	0.665487
W5BWK2	Uncharacterized protein	W5BWK2		42888	7.01	1.168	1.047	1.018	1.07767	0.232951		1.038	0.987	0.915	0.98	0.63152		0.977	1.036	0.973	0.995333	0.84006
W5BWY2	6,7-dimethyl-8-ribityllumazine synthase (Fragment)	W5BWY2		16387	6.32	0.882	0.938	1.026	0.948667	0.345315		1.018	0.991	1.156	1.055	0.39436		1.134	0.972	1.105	1.07033	0.293896
W5BWZ6	Uncharacterized protein	W5BWZ6		57080	4.57	0.876	0.908	1.104	0.962667	0.652649		0.868	0.999	1.063	0.976667	0.723693		0.907	1.106	1	1.00433	0.946774
W5BYM8	Uncharacterized protein	W5BYM8		47480	5.55	1.138	1.032	1.038	1.06933	0.181229		1.147	1.02	1.006	1.05767	0.327286		1.008	0.935	0.947	0.963333	0.246186
W5BZ25	Uncharacterized protein	W5BZ25		275672	6.42	1.017	1.098	0.911	1.00867	0.887531		1.043	1.018	0.992	1.01767	0.353033		1.071	1.008	0.972	1.017	0.616303
W5BZZ2	Uncharacterized protein	W5BZZ2		41621	9.34	1.05	1.05	1.032	1.044	0.0180919		1.119	1.106	1.121	1.11533	0.00165813		1.171	0.942	1.07	1.061	0.454436
W5C065	Uncharacterized protein	W5C065		9219	6.54	0.984	0.988	0.752	0.908	0.359544		0.959	0.98	0.842	0.927	0.231153		1.019	1.137	0.931	1.029	0.675031
W5C0I0	Uncharacterized protein	W5C0I0		43376	5.14	0.985	1.007	0.985	0.992333	0.405548		1.02	1.005	1	1.00833	0.29986		0.973	1.029	1.028	1.01	0.643009
W5C162	Uncharacterized protein	W5C162		16040	7.68	1.061	1.09	1.047	1.066	0.0348924		1.091	1.062	1.035	1.06267	0.0605869		1.106	1.151	1.034	1.097	0.10442
W5C275	Superoxide dismutase	W5C275		29559	7.9	1.044	1.069	0.992	1.035	0.262736		0.991	0.979	0.98	0.983333	0.0492991		1.046	0.978	0.944	0.989333	0.756059
W5C2E9	Uncharacterized protein	W5C2E9		133006	6.25	0.961	0.982	1.095	1.01267	0.78957		0.879	0.984	0.938	0.933667	0.160741		1.019	0.984	0.975	0.992667	0.639586
W5C3F9	Uncharacterized protein	W5C3F9		222099	7.1	0.981	0.984	0.823	0.929333	0.315195		0.928	1.024	0.978	0.976667	0.488547		0.859	1.058	0.931	0.949333	0.475606
W5C3H4	Proteasome subunit alpha type	W5C3H4		29479	5.39	0.971	0.982	1.023	0.992	0.663338		1.008	1.052	1.001	1.02033	0.33072		1.069	1.038	0.898	1.00167	0.977601
W5C3Q8	Ribosomal protein L19	W5C3Q8		32326	11.44	1.028	0.975	0.959	0.987333	0.605321		1.188	1.159	1.106	1.151	0.024357		0.984	1.108	0.948	1.01333	0.80903
W5C3Z0	Uncharacterized protein	W5C3Z0		34291	4.96	0.981	0.952	1.033	0.988667	0.679616		0.946	1.033	1.1	1.02633	0.614588		1.008	1.019	0.989	1.00533	0.604667
W5C4T7	Uncharacterized protein	W5C4T7		33199	9.13	0.811	0.821	0.953	0.861667	0.0942081		0.855	0.891	1.059	0.935	0.409798		0.882	0.865	1.004	0.917	0.19842
W5C4W9	Uncharacterized protein	W5C4W9		9462	4.97	0.902	0.843	0.92	0.888333	0.0407366		0.963	0.927	0.999	0.963	0.217008		0.923	0.786	1.023	0.910667	0.323116
W5C698	Uncharacterized protein	W5C698		58168	5.19	0.863	0.87	0.924	0.885667	0.0272586		1.028	1.065	0.976	1.023	0.466939		0.969	0.947	0.966	0.960667	0.0293243
W5C7G6	Uncharacterized protein	W5C7G6		28542	4.72	0.861	0.928	0.948	0.912333	0.0794681		0.948	0.958	1.043	0.983	0.629529		0.925	0.805	0.925	0.885	0.102685
W5C7J3	Uncharacterized protein	W5C7J3		35539	5.11	1.036	1.042	0.955	1.011	0.732818		1.028	1.051	1.025	1.03467	0.0517987		1.065	1.077	1.058	1.06667	0.00685389
W5C8D1	Uncharacterized protein	W5C8D1		28244	4.5	1.021	1.005	1.054	1.02667	0.205777		1.046	1.01	1.039	1.03167	0.102775		1.042	1.012	1.022	1.02533	0.102835
W5C9Q4	Uncharacterized protein	W5C9Q4		49079	6.33	0.886	0.95	0.939	0.925	0.0629148		1.021	1.025	1.081	1.04233	0.160412		0.915	0.993	0.973	0.960333	0.232002
W5CA65	Uncharacterized protein	W5CA65		111093	6.06	1.029	0.847	0.783	0.886333	0.262893		0.936	0.829	0.862	0.875667	0.0590613		1.123	0.974	0.84	0.979	0.821247
W5CAA5	Uncharacterized protein	W5CAA5		27065	5.19	0.925	0.818	1.104	0.949	0.603226		0.948	0.957	1.09	0.998333	0.974337		0.98	0.992	0.961	0.977667	0.131772
W5CAI0	Uncharacterized protein	W5CAI0		55989	5.46	0.861	1.005	0.804	0.89	0.207257		0.94	1.06	0.968	0.989333	0.796273		0.969	1.005	0.876	0.95	0.322963
W5CAS5	Uncharacterized protein	W5CAS5		20161	9.84	1.11	1.043	1.082	1.07833	0.0563619		1.109	1.03	1.028	1.05567	0.172161		1.102	0.964	1.088	1.05133	0.362372
W5CAT9	Uncharacterized protein (Fragment)	W5CAT9		6654	6.08	0.929	0.957	0.948	0.944667	0.0215298		1.065	1.045	0.965	1.025	0.499165		1.227	1.047	1.035	1.103	0.239039
W5CAY5	Uncharacterized protein (Fragment)	W5CAY5		54031	8.42	1.051	0.952	0.989	0.997333	0.934849		1.088	1.07	1.187	1.115	0.0871578		1.224	1.088	1.211	1.17433	0.056582
W5CBE3	Glycylpeptide N-tetradecanoyltransferase	W5CBE3		22692	5.05	1.007	0.957	0.954	0.972667	0.252752		1.058	0.931	0.965	0.984667	0.725343		1.091	0.938	1.018	1.01567	0.756796
W5CBH8	Uncharacterized protein (Fragment)	W5CBH8		34086	8.37	1.116	1.038	1.259	1.13767	0.167215		1.133	1.073	1.12	1.10867	0.0269914		1.107	1.078	1.035	1.07333	0.0725964
W5CC40	Uncharacterized protein	W5CC40		41239	7.05	1.037	1.057	1.056	1.05	0.016515		0.981	1.107	1.029	1.039	0.399431		1.033	1.107	1.056	1.06533	0.0961309
W5CCA1	Uncharacterized protein	W5CCA1		23366	7.78	1.021	1.085	1.102	1.06933	0.106646		0.984	0.98	1.182	1.04867	0.54137		1.005	0.945	1.026	0.992	0.772998
W5CCF9	Uncharacterized protein	W5CCF9		16247	9.73	1.03	1.121	0.904	1.01833	0.798185		1.076	1.126	0.933	1.045	0.517928		1.169	1.057	1.044	1.09	0.151422
W5CCT9	Uncharacterized protein	W5CCT9		23029	5.02	0.814	0.888	0.885	0.862333	0.0294971		0.951	0.856	0.963	0.923333	0.151736		0.996	0.982	0.967	0.981667	0.159987
W5CD76	Uncharacterized protein	W5CD76		131092	7.51	0.855	1.066	1.012	0.977667	0.75788		0.889	1.066	0.977	0.977333	0.700699		0.875	1.098	0.888	0.953667	0.587082
W5CDW8	Triosephosphate isomerase	W5CDW8		31405	5.34	0.936	0.957	0.884	0.925667	0.0756591		0.975	0.973	0.97	0.972667	0.00281378		1.082	1.002	1.094	1.05933	0.176244
W5CEF6	Uncharacterized protein	W5CEF6		35491	9.59	0.98	0.895	1.214	1.02967	0.785191		1.009	0.929	1.267	1.06833	0.571831		0.958	0.93	1.273	1.05367	0.673783
W5CEI8	Uncharacterized protein	W5CEI8		17832	4.58	0.898	0.824	0.979	0.900333	0.155862		0.968	0.984	1.107	1.01967	0.698078		1.039	1.003	1.048	1.03	0.160819
W5CEZ6	Uncharacterized protein	W5CEZ6		55051	6.31	1.024	1.013	0.999	1.012	0.239021		1.144	1.108	0.983	1.07833	0.249577		1.037	0.997	1.051	1.02833	0.222015
W5CFJ4	Uncharacterized protein	W5CFJ4		52994	8.95	0.98	1.023	0.926	0.976333	0.487802		0.935	1.005	1.059	0.999667	0.993434		1.035	1.057	0.935	1.009	0.832865
W5CFU1	Uncharacterized protein	W5CFU1		77747	5.53	1.058	1.031	0.992	1.027	0.294103		1.095	1.094	0.878	1.02233	0.786233		1.141	1.257	1.191	1.19633	0.0280488
W5CGC6	Uncharacterized protein	W5CGC6		24063	9.89	1.149	0.959	0.937	1.015	0.84432		1.233	1.151	1.138	1.174	0.0279886		1.195	0.794	0.785	0.924667	0.633408
W5CGI0	Ubiquitin carboxyl-terminal hydrolase	W5CGI0		146266	5.67	1.024	1.152	1.098	1.09133	0.132894		1.071	1.17	1.027	1.08933	0.169007		1.003	1.198	1.041	1.08067	0.309084
W5CGJ2	Uncharacterized protein	W5CGJ2		9705	4.96	1.005	1.036	1.026	1.02233	0.134384		1.052	1.027	1.051	1.04333	0.033771		1.055	1.056	1.054	1.055	0.000110175
W5CH07	Uncharacterized protein	W5CH07		55137	5.5	0.929	0.953	0.954	0.945333	0.0216232		0.873	0.893	0.865	0.877	0.00455155		0.928	1.001	0.85	0.926333	0.233152
W5CH96	Malic enzyme	W5CH96		31211	4.91	0.827	0.878	0.951	0.885333	0.0859659		0.918	0.949	1.064	0.977	0.656129		0.907	0.901	1.006	0.938	0.210175
W5CHI3	Uncharacterized protein	W5CHI3		41465	5.53	0.919	0.872	1.021	0.937333	0.290227		1.004	0.987	1.013	1.00133	0.877257		0.954	0.98	0.995	0.976333	0.186804
W5CHL9	Uncharacterized protein	W5CHL9		9225	9.39	0.977	1.082	1.028	1.029	0.439712		0.972	1.045	1	1.00567	0.814812		1.021	0.798	0.983	0.934	0.439078
W5CHQ6	Fructose-bisphosphate aldolase	W5CHQ6		45695	5.77	0.812	0.835	0.928	0.858333	0.0573206		0.858	0.883	0.958	0.899667	0.0791748		0.925	0.823	0.991	0.913	0.216978
W5CIP0	Eukaryotic translation initiation factor 3 subunit A	W5CIP0		137357	9.36	0.98	0.961	1.008	0.983	0.33911		0.971	0.974	1.006	0.983667	0.282124		1.059	1.019	1.024	1.034	0.114014
W5CJA2	Uncharacterized protein	W5CJA2		30035	9.34	0.966	0.919	0.864	0.916333	0.104935		1.158	0.901	0.838	0.965667	0.759243		1.038	0.896	0.925	0.953	0.391285
W5CJF5	Uncharacterized protein	W5CJF5		43401	5.4	1.045	1.078	1.139	1.08733	0.0866699		1.004	0.966	1.043	1.00433	0.863445		1.124	1.003	1.147	1.09133	0.177522
W5CJF7	Uncharacterized protein (Fragment)	W5CJF7		38437	6.32	1.093	0.845	0.934	0.957333	0.615964		1.02	0.979	0.852	0.950333	0.429596		1.086	1.027	1.022	1.045	0.159966
W5CJL9	Uncharacterized protein	W5CJL9		25656	5.94	0.944	1.027	0.805	0.925333	0.368123		1.002	0.896	0.93	0.942667	0.20797		1.015	0.878	1.01	0.967667	0.54589
W5CJW3	Uncharacterized protein (Fragment)	W5CJW3		59508	9.27	1.034	1.096	1.046	1.05867	0.0907033		0.967	1.119	0.986	1.024	0.665525		0.988	1.037	0.959	0.994667	0.836547
W5CK37	Uncharacterized protein	W5CK37		59303	8.71	1.011	1.039	1.081	1.04367	0.164927		0.933	0.945	0.957	0.945	0.0154998		1.043	1.1	1.076	1.073	0.047601
W5CKA0	Uncharacterized protein	W5CKA0		37897	5.02	1.004	1.025	1.052	1.027	0.191414		0.981	1.024	1.033	1.01267	0.51258		1.051	1.1	1.075	1.07533	0.0334994
W5CKI0	Uncharacterized protein	W5CKI0		35796	6.34	0.954	0.98	1.02	0.984667	0.508183		0.981	1.032	1.039	1.01733	0.443077		0.958	1.015	1.089	1.02067	0.640421
W5CKT3	Uncharacterized protein	W5CKT3		74607	5.61	1.013	0.991	1.027	1.01033	0.427982		1.066	0.951	0.999	1.00533	0.88763		0.999	1.033	0.973	1.00167	0.932315
W5CKU6	Uncharacterized protein (Fragment)	W5CKU6		60431	6.12	0.999	0.911	0.984	0.964667	0.32326		0.968	1.056	1.102	1.042	0.397205		1	1.164	1.163	1.109	0.183507
W5CL60	Uncharacterized protein	W5CL60		34353	5.87	1.145	1.032	1.034	1.07033	0.200293		1.118	1.086	1.023	1.07567	0.113356		1.01	1.059	1.072	1.047	0.130474
W5CLK1	Uncharacterized protein	W5CLK1		34370	4.67	1.03	0.935	0.982	0.982333	0.585469		1.077	0.929	0.994	1	1		1.049	0.857	0.93	0.945333	0.431603
W5CLW2	Uncharacterized protein	W5CLW2		54178	5.02	1.136	1.041	0.962	1.04633	0.454222		1.013	0.941	0.934	0.962667	0.277314		1.016	1.077	0.923	1.00533	0.91607
W5CM05	Uncharacterized protein	W5CM05		33773	6.65	1.051	0.971	1.093	1.03833	0.396182		1.013	1.065	1.061	1.04633	0.109139		1.159	1.143	1.15	1.15067	0.000943334
W5CM54	Cysteine synthase	W5CM54		38436	5.51	1.021	0.96	1.026	1.00233	0.922466		0.997	1.019	0.998	1.00467	0.582043		0.993	0.983	0.942	0.972667	0.221901
W5CM82	Uncharacterized protein	W5CM82		106128	7.66	0.939	0.924	0.89	0.917667	0.029625		0.96	0.987	0.955	0.967333	0.0814204		1.026	1.048	0.964	1.01267	0.664491
W5CM94	Uncharacterized protein	W5CM94		88830	5.24	0.929	0.863	0.946	0.912667	0.0747189		0.926	0.889	0.953	0.922667	0.053006		0.938	0.901	0.889	0.909333	0.0254464
W5CMB2	Uncharacterized protein	W5CMB2		92948	8.73	0.927	1.046	0.997	0.99	0.799384		0.973	1	0.919	0.964	0.269703		0.9	1.022	0.937	0.953	0.322858
W5CMS2	Uncharacterized protein	W5CMS2		20108	8.99	0.923	0.869	0.817	0.869667	0.0509513		1.057	1.097	1.038	1.064	0.0665303		0.962	0.92	0.898	0.926667	0.059726
W5CN49	Phospholipase D	W5CN49		100626	5.24	0.97	1.087	0.977	1.01133	0.79306		0.976	0.921	0.939	0.945333	0.0776322		0.917	1.004	0.987	0.969333	0.368469
W5CNB6	Uncharacterized protein	W5CNB6		11022	4.53	1.064	1.034	1.233	1.11033	0.216824		0.967	0.923	0.97	0.953333	0.0916365		1.014	1.044	1.11	1.056	0.186953
W5CNH7	Uncharacterized protein	W5CNH7		63364	5.67	1.044	1.005	1.032	1.027	0.144042		0.956	0.988	1.091	1.01167	0.801479		1.141	0.96	1.089	1.06333	0.360258
W5CNL7	Uncharacterized protein	W5CNL7		51859	5.93	0.98	0.986	0.952	0.972667	0.120868		0.968	0.967	0.884	0.939667	0.162495		0.838	0.886	0.809	0.844333	0.020176
W5CNQ1	Uncharacterized protein (Fragment)	W5CNQ1		31866	6.38	0.943	0.913	1.019	0.958333	0.317429		0.991	0.888	1.024	0.967667	0.512575		0.917	0.817	1.021	0.918333	0.299877
W5CNT0	Uncharacterized protein	W5CNT0		21356	4.78	1.126	1.186	1.085	1.13233	0.0457696		1.076	1.058	1.077	1.07033	0.00761632		1.125	1.071	1.082	1.09267	0.0301867
W5CP45	Uncharacterized protein	W5CP45		61891	5.72	0.974	0.885	1.034	0.964333	0.496553		0.985	0.99	1.017	0.997333	0.8136		1.04	0.945	0.971	0.985333	0.656397
W5CPB0	Uncharacterized protein	W5CPB0		66182	5.43	1.022	0.948	1.105	1.025	0.63679		0.924	0.902	1.009	0.945	0.233866		0.916	0.998	1.015	0.976333	0.519733
W5CPF3	Uncharacterized protein	W5CPF3		68244	5.71	1.098	1.238	1.04	1.12533	0.16659		0.998	0.997	1.08	1.025	0.459283		1.01	1.048	1.005	1.021	0.261983
W5CPG2	Uncharacterized protein	W5CPG2		106518	6.29	0.981	0.954	1.08	1.005	0.908083		1.035	0.947	1.096	1.026	0.608776		1.057	1.007	1.066	1.04333	0.142096
W5CPG8	Uncharacterized protein	W5CPG8		91424	5.8	1.044	0.981	0.951	0.992	0.797841		0.879	0.891	0.947	0.905667	0.0459692		1.001	0.833	0.99	0.941333	0.392634
W5CPP3	Uncharacterized protein (Fragment)	W5CPP3		24446	8	1.013	1.061	1.015	1.02967	0.198978		0.935	1.016	1.017	0.989333	0.732496		0.951	0.977	1.012	0.98	0.375203
W5CPT3	Uncharacterized protein	W5CPT3		47186	6.06	0.904	0.754	0.686	0.781333	0.0768654		1.007	1.194	1.052	1.08433	0.273178		0.861	0.707	0.835	0.801	0.052721
W5CPU5	Uncharacterized protein	W5CPU5		24931	9.67	1.065	1.047	1.085	1.06567	0.0268133		1.033	1.039	1.037	1.03633	0.00234841		1.073	1.053	1.053	1.05967	0.012255
W5CPX1	Uncharacterized protein	W5CPX1		57202	6.58	1.009	0.953	1.056	1.006	0.858918		0.971	1.007	1.043	1.007	0.768334		0.923	0.977	0.996	0.965333	0.253747
W5CPX3	Uncharacterized protein	W5CPX3		43829	6.49	1.064	0.978	0.977	1.00633	0.846529		0.973	1.109	1.038	1.04	0.415586		1.023	1.068	1.026	1.039	0.115234
W5CPY8	Uncharacterized protein	W5CPY8		25817	9.63	0.775	1.004	1.135	0.971333	0.810794		0.896	1.048	1.095	1.013	0.848691		0.87	1.017	1.103	0.996667	0.965372
W5CPZ4	Uncharacterized protein	W5CPZ4		39473	5.67	0.929	0.792	0.772	0.831	0.0756836		1.199	0.938	0.845	0.994	0.959991		1.022	0.911	0.802	0.911667	0.298802
W5CR31	Uncharacterized protein	W5CR31		26460	6.74	1.006	1.056	0.978	1.01333	0.618059		1.05	1.031	0.992	1.02433	0.290124		1.094	1.093	0.994	1.06033	0.210525
W5CR66	Uncharacterized protein	W5CR66		116812	5.79	0.912	1.135	1.087	1.04467	0.57755		0.978	1.057	1.063	1.03267	0.355291		0.98	1.161	1.17	1.10367	0.235905
W5CR78	Uncharacterized protein	W5CR78		24298	11.17	0.919	1.049	0.992	0.986667	0.756919		0.931	0.882	0.919	0.910667	0.0261818		0.965	1.002	0.944	0.970333	0.222255
W5CR93	Pyrroline-5-carboxylate reductase (Fragment)	W5CR93		31562	8.89	1.032	1.014	1.064	1.03667	0.128957		0.957	1.033	1.048	1.01267	0.696978		0.976	1.029	1.001	1.002	0.908007
W5CRB1	Uncharacterized protein	W5CRB1		31049	5.65	1.045	1.204	0.989	1.07933	0.343148		1.06	1.076	1.06	1.06533	0.00659801		1.048	1.033	1.031	1.03733	0.0200291
W5CRH2	Uncharacterized protein	W5CRH2		38743	6.96	0.804	0.84	0.871	0.838333	0.0140382		1.059	1.077	0.992	1.04267	0.240754		0.802	0.926	0.912	0.88	0.092228
W5CRN3	Uncharacterized protein	W5CRN3		11318	7.9	1.069	1.033	0.943	1.015	0.727633		0.991	1.018	0.904	0.971	0.487907		1.027	0.967	0.924	0.972667	0.456727
W5CRU6	Uncharacterized protein	W5CRU6		34359	6.79	0.881	1.086	0.981	0.982667	0.797212		0.837	1.065	1.054	0.985333	0.861639		0.872	1.052	0.993	0.972333	0.653598
W5CS29	Uncharacterized protein (Fragment)	W5CS29		63794	7.18	0.988	0.884	1.012	0.961333	0.428731		1.106	0.929	1.089	1.04133	0.539774		1.001	0.97	1.131	1.034	0.561816
W5CSC6	Uncharacterized protein	W5CSC6		31407	9.69	0.928	1.003	0.924	0.951667	0.200674		0.975	1.015	0.956	0.982	0.409333		0.958	0.963	1.07	0.997	0.942025
W5CSG1	Uncharacterized protein	W5CSG1		22616	4.51	0.972	1	0.976	0.982667	0.185908		0.977	1.005	0.894	0.958667	0.340668		0.986	0.946	0.91	0.947333	0.138501
W5CSL2	Uncharacterized protein	W5CSL2		83571	5.45	0.969	0.872	1.028	0.956333	0.438275		0.999	0.864	0.888	0.917	0.184036		1.036	0.852	0.938	0.942	0.389124
W5CSQ6	Uncharacterized protein (Fragment)	W5CSQ6		33226	5.36	1.065	1.027	0.997	1.02967	0.270614		1.069	1.067	0.993	1.043	0.227656		1.085	1.079	0.999	1.05433	0.189055
W5CT47	Uncharacterized protein (Fragment)	W5CT47		11448	9.6	0.926	0.92	0.99	0.945333	0.134778		0.907	0.989	0.959	0.951667	0.181105		0.958	0.937	0.938	0.944333	0.0147621
W5CTT9	Uncharacterized protein	W5CTT9		68106	5.75	0.92	1.013	0.998	0.977	0.508632		1.064	1.111	0.937	1.03733	0.547111		1.05	1.087	1.029	1.05533	0.0824387
W5CTU3	Uncharacterized protein	W5CTU3		15061	4.29	0.981	1.046	1.118	1.04833	0.346309		1.024	0.99	1.052	1.022	0.344572		1.035	0.971	0.908	0.971333	0.516136
W5CU05	Uncharacterized protein	W5CU05		41765	5.5	0.828	1.033	0.799	0.886667	0.263686		1.074	0.944	1.005	1.00767	0.857115		0.902	0.839	0.983	0.908	0.157981
W5CU25	Uncharacterized protein	W5CU25		42588	9.25	0.951	0.851	0.92	0.907333	0.0884315		0.95	0.879	1.017	0.948667	0.326541		0.878	0.902	0.839	0.873	0.0202612
W5CUJ2	Uncharacterized protein (Fragment)	W5CUJ2		24975	9.77	0.863	0.879	0.847	0.863	0.00451573		0.964	0.936	0.823	0.907667	0.165432		0.963	0.915	0.965	0.947667	0.0852437
W5CUZ8	Uncharacterized protein	W5CUZ8		78624	7.87	1.011	1.052	1.106	1.05633	0.177155		1.057	0.99	1.122	1.05633	0.277402		1.099	0.953	1.107	1.053	0.400648
W5CV98	Uncharacterized protein	W5CV98		44566	8.91	1.007	0.953	0.936	0.965333	0.246733		0.973	0.973	0.961	0.969	0.0162447		0.94	0.953	0.977	0.956667	0.0572281
W5CVG3	Uncharacterized protein (Fragment)	W5CVG3		15945	7.41	1.034	1.072	1.054	1.05333	0.039831		0.946	1.125	1.105	1.05867	0.409043		0.976	0.927	0.978	0.960333	0.140452
W5CVG8	Uncharacterized protein	W5CVG8		137499	5.71	1.021	1.049	0.882	0.984	0.785974		1	1.002	0.904	0.968667	0.434801		1.055	0.991	1.011	1.019	0.420685
W5CVI7	Uncharacterized protein	W5CVI7		84377	9.3	0.993	1.037	1.071	1.03367	0.274432		0.99	1.03	1.007	1.009	0.518701		1.053	1.062	1.032	1.049	0.0313633
W5CVV4	Uncharacterized protein	W5CVV4		143994	7.35	1.028	0.868	0.909	0.935	0.308263		1.038	0.855	0.979	0.957333	0.511756		0.993	0.87	0.931	0.931333	0.192808
W5CVX6	Uncharacterized protein	W5CVX6		40410	5.83	0.919	1.099	0.899	0.972333	0.705979		0.976	1.021	1.034	1.01033	0.616053		0.987	1.022	1.115	1.04133	0.392288
W5CW58	Uncharacterized protein	W5CW58		24410	8.48	0.913	1.01	0.962	0.961667	0.304485		0.854	1.02	1.035	0.969667	0.653124		0.976	1.106	1.062	1.048	0.335551
W5CWD6	Ubiquitin carboxyl-terminal hydrolase	W5CWD6		58681	5.7	0.972	0.971	0.975	0.972667	0.00192778		1.116	0.916	1.131	1.05433	0.515145		1.181	1.028	1.098	1.10233	0.146718
W5CWQ0	Uncharacterized protein (Fragment)	W5CWQ0		42711	10.05	0.935	0.893	0.895	0.907667	0.0212503		0.941	0.902	0.946	0.929667	0.0369513		0.944	0.938	0.871	0.917667	0.0721299
W5CXB0	Uncharacterized protein	W5CXB0		84940	5.69	1.057	1.081	1.088	1.07533	0.0151734		1.033	1.007	1.024	1.02133	0.107488		1.006	1.007	1.018	1.01033	0.115008
W5CXE7	Uncharacterized protein	W5CXE7		16937	9.37	1.058	1.095	1.004	1.05233	0.186157		0.972	1.117	1.04	1.043	0.412537		1.094	1.075	1.049	1.07267	0.0307377
W5CYE0	Uncharacterized protein	W5CYE0		36694	8.69	0.934	0.952	0.894	0.926667	0.0505238		1.075	1.037	1.025	1.04567	0.0938273		1.06	0.965	1.064	1.02967	0.45597
W5CYM2	Uncharacterized protein	W5CYM2		35879	8.5	1.075	0.873	0.953	0.967	0.630764		0.971	0.973	1.053	0.999	0.973826		1.044	0.929	0.949	0.974	0.539853
W5CYN8	Uncharacterized protein	W5CYN8		30323	5.46	0.889	0.978	0.906	0.924333	0.109105		0.88	1.07	0.912	0.954	0.515512		1.004	0.884	0.995	0.961	0.418558
W5CZ61	Uncharacterized protein	W5CZ61		59555	9.45	1.132	1.093	1.046	1.09033	0.068101		0.945	0.971	0.963	0.959667	0.0344686		0.979	0.974	1.048	1.00033	0.990129
W5CZP9	Uncharacterized protein	W5CZP9		31162	6.31	1.031	1.067	1.027	1.04167	0.0818994		0.945	1.002	0.972	0.973	0.24266		1.002	1.021	1.016	1.013	0.149557
W5D009	Uncharacterized protein (Fragment)	W5D009		19855	10.07	0.859	0.855	0.848	0.854	0.000484417		0.887	0.933	0.905	0.908333	0.0206575		0.989	1.043	0.955	0.995667	0.881253
W5D043	Fructose-bisphosphate aldolase (Fragment)	W5D043		46181	8.6	0.928	1.053	1.044	1.00833	0.855147		0.957	1.12	1.047	1.04133	0.473051		0.951	1.185	1.029	1.055	0.507848
W5D067	Uncharacterized protein	W5D067		25624	9.82	1.045	0.968	1.033	1.01533	0.587141		0.969	0.895	0.978	0.947333	0.183111		0.991	0.929	0.996	0.972	0.323416
W5D0C2	Uncharacterized protein (Fragment)	W5D0C2		14879	5.3	1.089	1.044	0.996	1.043	0.250443		0.985	1.047	1.013	1.015	0.490769		0.975	0.977	0.892	0.948	0.204475
W5D111	Uncharacterized protein	W5D111		43344	8.95	0.854	0.882	0.86	0.865333	0.00397093		0.993	0.916	0.934	0.947667	0.153303		0.88	1.008	0.909	0.932333	0.222872
W5D1F3	Uncharacterized protein (Fragment)	W5D1F3		36221	5.11	1.013	0.992	0.955	0.986667	0.513999		1.025	0.989	0.979	0.997667	0.882696		0.987	0.981	1.023	0.997	0.840326
W5D1P0	Uncharacterized protein	W5D1P0		20439	5.78	1.185	1.095	1.054	1.11133	0.10252		1.103	1.047	1.133	1.09433	0.0645382		1.01	0.934	1.007	0.983667	0.578509
W5D1U8	Uncharacterized protein	W5D1U8		38301	8.77	0.997	0.886	0.905	0.929333	0.175353		1.092	1.042	0.943	1.02567	0.617058		1.007	0.999	0.968	0.991333	0.541952
W5D215	Uncharacterized protein (Fragment)	W5D215		29485	6.16	0.988	0.962	0.941	0.963667	0.116097		1.117	1.052	1.057	1.07533	0.0689887		1.042	0.937	1.067	1.01533	0.737319
W5D237	Uncharacterized protein	W5D237		27655	5.39	1.04	1.187	0.882	1.03633	0.719941		1.047	1.141	0.773	0.987	0.917013		1.011	1.018	0.936	0.988333	0.700131
W5D2A3	Uncharacterized protein	W5D2A3		26663	5.05	1.009	0.927	0.968	0.968	0.309013		0.987	1.046	0.998	1.01033	0.625908		0.991	0.89	0.964	0.948333	0.229142
W5D2C4	Uncharacterized protein	W5D2C4		32157	5.48	1.006	1.08	1.121	1.069	0.1768		0.866	0.87	1.015	0.917	0.232457		1.008	1.002	1.013	1.00767	0.137433
W5D2C8	Peptidyl-prolyl cis-trans isomerase	W5D2C8		20540	9.13	0.982	0.929	0.955	0.955333	0.100043		0.897	0.912	0.805	0.871333	0.0614188		1.028	1.026	1.087	1.047	0.14328
W5D2H2	Uncharacterized protein	W5D2H2		31110	4.75	0.9	1.044	1.152	1.032	0.703907		0.928	1.091	1	1.00633	0.905466		0.941	1.056	1.036	1.011	0.785818
W5D2J1	Importin subunit alpha	W5D2J1		64554	5.06	0.984	1.059	0.961	1.00133	0.968151		0.908	1.011	0.993	0.970667	0.453216		0.948	0.948	0.931	0.942333	0.00951854
W5D2J4	Uncharacterized protein	W5D2J4		63253	5.56	0.977	0.931	0.963	0.957	0.0873073		0.993	0.968	1.007	0.989333	0.44844		1.051	1.02	1.058	1.043	0.0664666
W5D2Q3	Uncharacterized protein	W5D2Q3		18452	9.18	1.077	0.954	0.995	1.00867	0.8329		1.098	0.993	0.981	1.024	0.584598		1.037	0.958	1.039	1.01133	0.712257
W5D2R4	Uncharacterized protein	W5D2R4		13577	5.36	0.873	0.899	0.834	0.868667	0.0200642		0.925	0.916	0.919	0.92	0.00109196		0.916	0.95	0.968	0.944667	0.0682388
W5D382	Uncharacterized protein	W5D382		14737	9.18	0.868	1.014	0.785	0.889	0.239113		0.958	0.988	0.837	0.927667	0.257576		1.042	1.066	0.818	0.975333	0.784333
W5D3D3	Uncharacterized protein	W5D3D3		120694	6.12	0.929	1.056	1.005	0.996667	0.93625		1.106	1.042	1.114	1.08733	0.0618173		1.055	0.957	0.942	0.984667	0.707392
W5D3I3	Uncharacterized protein (Fragment)	W5D3I3		45443	6.24	0.899	1.021	1.007	0.975667	0.592382		0.952	1.011	1.142	1.035	0.596652		0.832	0.924	1.02	0.925333	0.302718
W5D3N0	Uncharacterized protein	W5D3N0		20606	5.83	0.987	0.976	0.972	0.978333	0.0402702		1.052	1.025	0.98	1.019	0.461088		1.027	0.946	1.102	1.025	0.634676
W5D3Z6	Triosephosphate isomerase	W5D3Z6		38408	8.52	1.027	0.997	0.982	1.002	0.893701		1.096	1.024	0.956	1.02533	0.594827		1.015	1.004	0.999	1.006	0.331957
W5D475	Uncharacterized protein	W5D475		58973	5.74	0.969	1.002	1.026	0.999	0.957243		0.928	0.966	1.006	0.966667	0.276955		1.013	1.034	0.976	1.00767	0.695438
W5D4D9	Uncharacterized protein	W5D4D9		26577	5.65	1.035	1.003	0.923	0.987	0.733954		0.952	0.938	0.911	0.933667	0.0313635		1.051	1.063	1.014	1.04267	0.101572
W5D4F5	Uncharacterized protein	W5D4F5		39634	5.97	1.063	1.035	1.037	1.045	0.0378962		1.009	0.988	0.982	0.993	0.482545		1.037	1.007	1.043	1.029	0.121212
W5D4F7	Uncharacterized protein	W5D4F7		51572	5.19	1.021	1.035	1.002	1.01933	0.180575		1.02	1.031	1.055	1.03533	0.0759171		1.036	1.082	1.071	1.063	0.0451988
W5D593	Uncharacterized protein	W5D593		44788	4.89	0.978	1.047	1.056	1.027	0.38747		1.034	1.008	1.04	1.02733	0.108485		0.959	1.117	1.076	1.05067	0.396512
W5D5F1	Uncharacterized protein	W5D5F1		28180	5.83	0.995	0.976	0.828	0.933	0.332056		0.986	0.962	0.876	0.941333	0.221025		1.019	0.991	0.945	0.985	0.55876
W5D5H6	Uncharacterized protein	W5D5H6		36930	9.45	0.983	0.954	1.023	0.986667	0.573647		1.015	1.05	1.07	1.045	0.107408		1.005	0.99	1.013	1.00267	0.730626
W5D5L4	Fructose-bisphosphate aldolase	W5D5L4		45831	6.85	0.936	0.947	0.834	0.905667	0.11984		0.885	0.922	0.848	0.885	0.0328163		1.045	1.048	0.866	0.986333	0.841432
W5D5P8	Coatomer subunit beta	W5D5P8		117008	5.5	1.103	0.948	0.994	1.015	0.775132		1.036	0.993	0.936	0.988333	0.726052		1.059	1.076	0.94	1.025	0.618117
W5D5Z3	ATP synthase subunit beta	W5D5Z3		64580	5.85	1.047	1.046	1.089	1.06067	0.0504592		0.974	1.002	1.033	1.003	0.876457		0.979	1.024	1.016	1.00633	0.692547
W5D5Z6	Uncharacterized protein	W5D5Z6		25950	6.87	1.046	1.107	1.047	1.06667	0.0806128		0.953	0.979	0.925	0.952333	0.0924064		0.979	1.004	0.908	0.963667	0.333716
W5D693	Uncharacterized protein (Fragment)	W5D693		59556	8.73	0.949	0.962	0.973	0.961333	0.0307046		1.157	1.021	1.063	1.08033	0.183763		1.098	1.008	1.183	1.09633	0.196822
W5D698	Uncharacterized protein	W5D698		44729	7.7	1.046	0.977	0.909	0.977333	0.624407		0.969	1.014	0.946	0.976333	0.357696		1.07	0.972	0.977	1.00633	0.860831
W5D6G3	Uncharacterized protein	W5D6G3		16446	9.78	0.989	1.095	1.04	1.04133	0.309382		1.014	0.992	1.018	1.008	0.426618		1.03	1.021	1.093	1.048	0.1682
W5D6G4	Uncharacterized protein	W5D6G4		27649	8.7	1.001	0.968	0.962	0.977	0.19827		1.004	1.035	0.965	1.00133	0.953495		0.977	0.919	0.85	0.915333	0.147488
W5D6P3	Uncharacterized protein	W5D6P3		25159	5.53	1.099	1.089	0.869	1.019	0.823799		1.178	1.107	0.97	1.085	0.298399		1.184	0.834	0.815	0.944333	0.688224
W5D6Q0	Uncharacterized protein	W5D6Q0		95966	6.47	0.972	1.027	0.798	0.932333	0.430258		0.98	0.947	0.848	0.925	0.199177		0.969	0.881	0.765	0.871667	0.161936
W5D6S5	Uncharacterized protein	W5D6S5		36275	6.13	1.086	1.079	0.958	1.041	0.427771		1.06	1.022	1.04	1.04067	0.0657305		1.029	1.075	0.894	0.999333	0.991321
W5D6V1	Uncharacterized protein	W5D6V1		40385	4.92	1.037	0.85	0.975	0.954	0.490917		0.941	0.897	0.905	0.914333	0.0240545		0.982	0.909	0.913	0.934667	0.110212
W5D713	Uncharacterized protein (Fragment)	W5D713		29417	4.61	0.948	1.056	1.056	1.02	0.634364		0.984	1.047	1.015	1.01533	0.48794		0.948	1.021	0.955	0.974667	0.38975
W5D729	Uncharacterized protein	W5D729		31884	8.57	0.997	0.846	0.953	0.932	0.268634		0.986	0.856	0.952	0.931333	0.219764		1.216	0.925	1.157	1.09933	0.379691
W5D751	Uncharacterized protein	W5D751		72999	9.36	0.854	0.93	1.038	0.940667	0.382079		0.844	1.017	1.118	0.993	0.938248		0.904	1.066	1.065	1.01167	0.848527
W5D7A8	Uncharacterized protein	W5D7A8		20048	6.19	0.937	0.941	0.939	0.939	0.000358134		0.913	0.913	0.944	0.923333	0.0176859		0.941	1.038	1.008	0.995667	0.893738
W5D7Y0	Uncharacterized protein	W5D7Y0		43942	4.99	0.943	1.076	0.929	0.982667	0.746862		0.929	1.012	0.959	0.966667	0.303233		0.878	0.992	0.94	0.936667	0.194539
W5D8J6	Uncharacterized protein	W5D8J6		60166	5.79	0.955	0.956	0.894	0.935	0.0867387		0.931	1.089	0.887	0.969	0.663434		0.906	1.076	0.94	0.974	0.666301
W5D8X2	Uncharacterized protein	W5D8X2		24641	5.57	0.944	1.001	0.985	0.976667	0.302991		0.924	0.782	0.983	0.896333	0.224357		0.893	0.918	0.975	0.928667	0.0988495
W5D911	Uncharacterized protein	W5D911		47722	5.04	1.029	0.897	1.004	0.976667	0.622574		1.102	0.982	1.051	1.045	0.32489		1.032	0.998	1.059	1.02967	0.234775
W5D9Z6	Uncharacterized protein	W5D9Z6		121548	5.97	0.833	1.049	0.898	0.926667	0.370353		0.824	0.955	1.007	0.928667	0.320378		0.851	0.984	0.912	0.915667	0.159478
W5DAF0	Uncharacterized protein	W5DAF0		55476	5.39	1.068	1.014	0.939	1.007	0.868809		1.121	0.956	1.11	1.06233	0.36245		1.106	1.146	1.172	1.14133	0.01795
W5DAT0	Malic enzyme	W5DAT0		48719	6.68	1.101	0.968	0.97	1.013	0.795514		1.053	0.963	0.974	0.996667	0.917131		1.084	1	1.029	1.03767	0.265847
W5DBH3	Aspartate aminotransferase	W5DBH3		43532	7.15	1.042	1.044	1.023	1.03633	0.032286		0.938	1.003	0.978	0.973	0.289883		0.893	0.964	0.956	0.937667	0.108948
W5DDB7	Serine/threonine-protein phosphatase	W5DDB7		30179	5.36	0.947	1.056	0.868	0.957	0.512798		0.903	0.89	0.82	0.871	0.0376796		0.991	1.029	0.884	0.968	0.537767
W5DDW8	Uncharacterized protein	W5DDW8		19891	8.87	1.079	0.953	1.007	1.013	0.755758		0.992	0.959	0.957	0.969333	0.113991		1.042	1.028	1	1.02333	0.199359
W5DFE7	Uncharacterized protein	W5DFE7		74892	7.17	0.928	1.01	1.001	0.979667	0.515553		0.988	1.071	1.066	1.04167	0.261157		1.012	1.02	0.904	0.978667	0.62598
W5DFI7	Uncharacterized protein (Fragment)	W5DFI7		20165	5.57	0.911	1.001	0.912	0.941333	0.188155		0.816	1.102	0.903	0.940333	0.553902		1.006	1.2	0.897	1.03433	0.735754
W5DGQ0	Uncharacterized protein (Fragment)	W5DGQ0		6102	9.04	0.987	0.943	0.95	0.96	0.0993975		0.953	0.942	0.983	0.959333	0.0800244		1.026	1.013	1.041	1.02667	0.081006
W5DHC3	Uncharacterized protein	W5DHC3		13264	5.84	0.91	1.096	0.81	0.938667	0.540356		0.919	0.96	0.847	0.908667	0.109667		0.921	1.006	0.803	0.91	0.265854
W5DIU6	Triosephosphate isomerase	W5DIU6		30940	5.38	0.965	1.02	0.958	0.981	0.434701		1.023	0.96	0.903	0.962	0.387256		1.065	0.867	0.878	0.936667	0.428152
W5DIX6	Uncharacterized protein	W5DIX6		33844	7.63	1.007	0.993	1.069	1.023	0.428502		1.02	0.941	1.025	0.995333	0.879587		0.962	1.008	0.948	0.972667	0.270527
W5DJN0	Uncharacterized protein (Fragment)	W5DJN0		7581	8.68	0.983	1.01	1.011	1.00133	0.897738		0.965	1.02	0.923	0.969333	0.388863		0.819	0.983	0.921	0.907667	0.193188
W5DJZ8	Uncharacterized protein	W5DJZ8		68867	5.02	1.08	1.111	1.08	1.09033	0.012834		0.951	0.945	0.943	0.946333	0.00200008		1.016	0.978	1.01	1.00133	0.920318
W5DKW7	Uncharacterized protein (Fragment)	W5DKW7		19562	5.72	0.975	0.886	0.933	0.931333	0.116213		0.95	0.916	0.974	0.946667	0.0867723		1.03	0.92	0.921	0.957	0.359965
W5DL52	Uncharacterized protein	W5DL52		108350	4.8	0.968	0.975	0.971	0.971333	0.00496547		0.953	0.986	0.941	0.96	0.0969527		0.985	1.008	0.993	0.995333	0.560348
W5DL70	Uncharacterized protein	W5DL70		47607	5.01	0.994	0.893	0.939	0.942	0.185331		0.95	0.983	1.016	0.983	0.4664		1	1	0.967	0.989	0.42265
W5DLG4	Uncharacterized protein	W5DLG4		40703	7.62	0.797	0.926	0.804	0.842333	0.0638764		0.939	1.04	0.962	0.980333	0.58585		1.165	1.081	1.099	1.115	0.0459306
W5DLP7	Uncharacterized protein	W5DLP7		13072	4.97	0.939	0.895	0.867	0.900333	0.0414746		1.123	1.129	0.857	1.03633	0.724608		1.048	0.935	1.107	1.03	0.612465
W5DLU4	Uncharacterized protein	W5DLU4		61592	5.18	1.065	1.045	1.014	1.04133	0.108306		1.034	1.011	0.863	0.969333	0.624843		1.028	0.954	1.027	1.003	0.913744
W5DM75	Uncharacterized protein	W5DM75		62068	4.72	1.106	1.2	1.334	1.21333	0.0841954		1.018	1.08	1.168	1.08867	0.178496		1.111	1.088	1.133	1.11067	0.0135025
W5DM90	Uncharacterized protein	W5DM90		118869	6.38	1.09	1.024	0.876	0.996667	0.962773		0.983	0.922	0.835	0.913333	0.181053		1.008	0.918	0.96	0.962	0.281354
W5DML1	Uncharacterized protein	W5DML1		42906	8.93	1.04	0.95	0.98	0.99	0.741801		0.979	0.942	1.046	0.989	0.752397		0.984	1.052	1.122	1.05267	0.317111
W5DN08	Uncharacterized protein	W5DN08		72290	5.52	1.014	1.083	1.065	1.054	0.120526		1.015	0.948	0.924	0.962333	0.300748		1.015	1.08	1.061	1.052	0.114522
W5DN83	Uncharacterized protein	W5DN83		49132	4.61	1.153	1.205	1.154	1.17067	0.0099693		1.101	1.146	1.07	1.10567	0.0409383		1.062	0.96	0.99	1.004	0.906952
W5DNE4	Uncharacterized protein	W5DNE4		41375	5.67	1.034	0.941	0.982	0.985667	0.647529		1.001	0.936	0.931	0.956	0.19026		0.929	1.016	0.91	0.951667	0.276725
W5DNM6	Uncharacterized protein	W5DNM6		20436	4.95	1.22	1.177	1.076	1.15767	0.0660906		1.142	1.152	1.109	1.13433	0.00922373		0.965	1.067	0.993	1.00833	0.809868
W5DNV0	Uncharacterized protein	W5DNV0		62213	5.36	1.046	1.097	1.033	1.05867	0.0952562		1.17	1.061	1.01	1.08033	0.230793		1.162	1.108	1.044	1.10467	0.0917873
W5DNV7	Uncharacterized protein	W5DNV7		70017	5.76	0.981	0.968	0.878	0.942333	0.216922		1.01	0.948	0.906	0.954667	0.272217		0.997	0.913	0.958	0.956	0.211515
W5DNX6	Uncharacterized protein	W5DNX6		69462	5.05	1.002	0.982	0.961	0.981667	0.261529		1.013	0.963	0.987	0.987667	0.48296		0.984	1.021	0.991	0.998667	0.917204
W5DNY7	Uncharacterized protein (Fragment)	W5DNY7		69553	9.52	0.974	0.966	1.057	0.999	0.975701		0.932	1.006	0.981	0.973	0.340022		0.902	1.014	1.022	0.979333	0.64702
W5DP16	UDP-glucose 6-dehydrogenase	W5DP16		62620	5.69	0.999	0.933	0.865	0.932333	0.222359		0.929	0.914	0.796	0.879667	0.103528		0.96	0.896	0.88	0.912	0.0692216
W5DP84	Uncharacterized protein	W5DP84		61307	4.5	0.899	0.893	1.039	0.943667	0.359006		0.959	1.061	1.18	1.06667	0.406102		0.967	0.966	0.94	0.957667	0.0409288
W5DPA1	Uncharacterized protein	W5DPA1		42718	9.39	1.063	0.845	0.931	0.946333	0.486398		1.028	0.834	0.872	0.911333	0.273809		0.923	0.956	0.839	0.906	0.114232
W5DPC8	Uncharacterized protein (Fragment)	W5DPC8		109520	6.15	1.007	0.941	0.999	0.982333	0.485048		1.044	1.029	0.942	1.005	0.889488		1.016	1.004	1.009	1.00967	0.108852
W5DPG0	Uncharacterized protein	W5DPG0		26427	6.07	0.939	0.902	0.889	0.91	0.0265956		1.013	1.014	0.922	0.983	0.63334		1.145	1.081	0.993	1.073	0.239404
W5DPW3	Uncharacterized protein	W5DPW3		16167	7.68	0.992	0.987	1.065	1.01467	0.619529		1.038	1.006	0.939	0.994333	0.863904		0.962	1.133	0.99	1.02833	0.646137
W5DPW4	Uncharacterized protein	W5DPW4		79626	5.55	0.999	0.939	1.023	0.987	0.654651		0.984	0.991	1.086	1.02033	0.599507		1.005	0.896	0.974	0.958333	0.327519
W5DQF4	Elongation factor Tu	W5DQF4		49485	5.57	1.044	0.98	1.074	1.03267	0.359846		0.99	1.007	0.947	0.981333	0.405532		1.033	1.036	0.973	1.014	0.56546
W5DQJ3	Uncharacterized protein	W5DQJ3		56187	5.33	0.936	0.847	0.777	0.853333	0.0859125		0.98	0.904	1.009	0.964333	0.372658		1.035	0.956	0.849	0.946667	0.426689
W5DR38	Uncharacterized protein	W5DR38		42506	4.87	1.212	1.116	1.207	1.17833	0.0292715		1.108	1.087	1.104	1.09967	0.00414628		1.104	1.067	1.116	1.09567	0.0229444
W5DR44	Uncharacterized protein	W5DR44		41567	6.41	0.895	0.822	0.929	0.882	0.0646892		0.872	0.849	0.902	0.874333	0.0145836		0.959	0.907	0.862	0.909333	0.0837231
W5DR64	Uncharacterized protein	W5DR64		45745	9.11	0.982	0.896	0.943	0.940333	0.138457		1.037	1.019	0.956	1.004	0.885574		1.07	0.973	0.98	1.00767	0.828981
W5DR73	Proteasome subunit alpha type	W5DR73		28643	4.75	1.103	0.99	1.027	1.04	0.352193		1.011	0.977	1.005	0.997667	0.844444		1.033	0.972	1.036	1.01367	0.579504
W5DR79	Uncharacterized protein	W5DR79		37624	5.04	0.853	0.945	0.87	0.889333	0.0594637		0.993	0.966	0.912	0.957	0.212697		0.97	0.841	0.928	0.913	0.149142
W5DR91	Uncharacterized protein	W5DR91		69374	7.95	1.096	1.13	1.116	1.114	0.00740638		1.052	1.093	1.017	1.054	0.133157		0.979	1.131	0.945	1.01833	0.778902
W5DRD2	Uncharacterized protein	W5DRD2		101123	8.28	0.9	0.89	0.945	0.911667	0.0347669		0.869	0.809	0.933	0.870333	0.0684952		0.896	0.833	0.912	0.880333	0.0382867
W5DRF3	Uncharacterized protein	W5DRF3		22508	10.11	1.093	1.008	1.004	1.035	0.351147		1.139	0.939	1.298	1.12533	0.350892		1.023	0.991	1.1	1.038	0.361021
W5DRU3	Uncharacterized protein	W5DRU3		20664	10.58	1.065	1.075	1.002	1.04733	0.174111		1.041	1.019	0.918	0.992667	0.864337		1.05	1.034	1.026	1.03667	0.0350877
W5DRU6	Uncharacterized protein (Fragment)	W5DRU6		39302	5.64	0.972	1.008	0.881	0.953667	0.344944		0.948	0.905	0.835	0.896	0.0873213		1.009	0.999	0.924	0.977333	0.487052
W5DRV8	Uncharacterized protein	W5DRV8		89406	7.53	0.915	0.853	0.917	0.895	0.0377765		0.976	0.792	0.769	0.845667	0.142597		0.873	0.777	0.94	0.863333	0.101823
W5DS09	Uncharacterized protein	W5DS09		142921	9.51	0.994	0.968	0.982	0.981333	0.130921		0.983	0.961	0.937	0.960333	0.0962257		1.039	0.978	0.879	0.965333	0.534609
W5DS12	Uncharacterized protein	W5DS12		36777	5.78	1.028	0.932	0.936	0.965333	0.384087		0.983	0.846	0.917	0.915333	0.165674		1.019	0.899	0.914	0.944	0.276198
W5DSA8	Uncharacterized protein	W5DSA8		36275	7.79	1.052	1.022	1.102	1.05867	0.128414		0.914	1.066	0.951	0.977	0.665139		1.007	0.901	1.025	0.977667	0.622048
W5DSC6	Uncharacterized protein	W5DSC6		62213	5.02	1.04	0.96	1.044	1.01467	0.64553		0.923	0.954	1.027	0.968	0.408286		1.048	0.985	1.073	1.03533	0.309618
W5DSH6	Uncharacterized protein	W5DSH6		324118	7.01	0.939	0.815	1.032	0.928667	0.374125		1.059	1.027	1.038	1.04133	0.0478987		0.928	0.975	1.131	1.01133	0.87048
W5DSM5	Uncharacterized protein	W5DSM5		54573	5.48	0.908	1	1.041	0.983	0.707663		1.023	1.037	0.982	1.014	0.485581		0.998	1.101	1.05	1.04967	0.2368
W5DT46	Uncharacterized protein	W5DT46		134099	5.68	0.971	0.959	1.003	0.977667	0.231103		0.993	0.979	1.011	0.994333	0.602929		0.976	0.98	0.973	0.976333	0.00725998
W5DT83	Uncharacterized protein	W5DT83		48175	5.64	0.926	0.993	0.998	0.972333	0.355543		0.935	0.939	1.007	0.960333	0.231618		0.975	1.085	1.163	1.07433	0.306023
W5DTE2	Uncharacterized protein	W5DTE2		87301	4.76	0.929	0.891	0.972	0.930667	0.0975098		0.956	0.916	0.874	0.915333	0.0700649		0.978	0.824	0.883	0.895	0.144094
W5DTR2	Pyruvate kinase	W5DTR2		41261	6.41	0.829	0.773	0.931	0.844333	0.0780774		0.923	0.868	1.041	0.944	0.386967		0.911	0.876	0.95	0.912333	0.0546111
W5DTX9	Uncharacterized protein	W5DTX9		37104	6.95	0.917	0.886	0.915	0.906	0.0111652		0.938	0.997	1.004	0.979667	0.4338		0.941	1.028	1	0.989667	0.725943
W5DU51	Uncharacterized protein	W5DU51		54513	4.83	0.973	1.034	1.042	1.01633	0.531674		1.092	1.002	0.992	1.02867	0.462458		1.098	0.988	0.989	1.025	0.564123
W5DUC5	Uncharacterized protein	W5DUC5		25443	5	0.974	0.902	0.884	0.92	0.100612		1.016	0.978	0.924	0.972667	0.413507		1.065	1.008	1.023	1.032	0.201496
W5DUC9	Proteasome subunit beta type	W5DUC9		31194	7.01	0.867	0.989	1.025	0.960333	0.493983		0.919	1.097	1.167	1.061	0.4955		0.913	1.001	0.95	0.954667	0.217537
W5DUE4	Uncharacterized protein	W5DUE4		45514	5.96	1.105	1.034	1.04	1.05967	0.119657		1.068	1.078	1.043	1.063	0.0262259		1.183	1.054	1.032	1.08967	0.197237
W5DUQ1	Uncharacterized protein	W5DUQ1		14956	9.11	1.005	1.04	0.931	0.992	0.826605		1.051	1.059	1.038	1.04933	0.0150391		1.088	1.065	0.991	1.048	0.24263
W5DUX9	Uncharacterized protein	W5DUX9		30348	10.31	0.899	0.782	0.921	0.867333	0.0914521		0.89	0.778	0.834	0.834	0.0359043		0.833	0.676	0.903	0.804	0.0999763
W5DV72	Uncharacterized protein (Fragment)	W5DV72		69262	6.28	1.112	1.222	1.148	1.16067	0.0382976		0.908	1.092	1.034	1.01133	0.854028		1.092	1.163	1.095	1.11667	0.037291
W5DVA9	Uncharacterized protein	W5DVA9		22086	5.13	0.903	1.047	0.972	0.974	0.595621		0.94	1.12	1.18	1.08	0.382787		0.85	0.896	1.108	0.951333	0.60255
W5DVJ7	Acyl-coenzyme A oxidase	W5DVJ7		83602	6.73	1.007	0.915	0.968	0.963333	0.302819		0.993	0.996	0.965	0.984667	0.260561		0.95	0.916	1.015	0.960333	0.305304
W5DVU0	Uncharacterized protein	W5DVU0		140147	6.68	0.965	1.018	0.942	0.975	0.382229		0.966	0.978	0.964	0.969333	0.0197222		0.989	0.982	0.966	0.979	0.0909574
W5DVU9	Uncharacterized protein	W5DVU9		77138	8.16	0.965	0.943	0.885	0.931	0.101671		0.833	0.88	0.866	0.859667	0.00971326		0.85	0.909	0.881	0.88	0.0195721
W5DVW4	Uncharacterized protein (Fragment)	W5DVW4		97745	5.24	0.913	0.98	0.952	0.948333	0.117078		0.897	1.017	1.139	1.01767	0.823975		0.908	0.927	1.107	0.980667	0.789232
W5DVW8	Uncharacterized protein	W5DVW8		55829	5.25	1.044	1.08	0.943	1.02233	0.64061		0.829	1.048	0.843	0.906667	0.31805		1.027	1.016	0.978	1.007	0.683665
W5DVX1	Uncharacterized protein	W5DVX1		18997	9.52	0.988	0.944	0.977	0.969667	0.148714		1.028	0.974	0.927	0.976333	0.502498		0.883	0.938	0.835	0.885333	0.0612229
W5DVY5	Uncharacterized protein	W5DVY5		60172	6.22	1.075	1.108	1.178	1.12033	0.0581793		1.035	1.181	1.218	1.14467	0.122345		1.009	0.95	1.022	0.993667	0.801857
W5DW28	Uncharacterized protein	W5DW28		48149	4.36	0.964	0.942	1.004	0.97	0.240121		0.879	1.001	0.923	0.934333	0.206991		0.905	0.908	0.99	0.934333	0.1424
W5DW50	Uncharacterized protein	W5DW50		65420	6.07	0.905	0.933	0.957	0.931667	0.0451059		0.958	0.958	1.023	0.979667	0.447074		1.013	0.949	0.93	0.964	0.288024
W5DWA6	Adenylosuccinate synthetase (Fragment)	W5DWA6		47668	5.68	1.085	1.053	1.155	1.09767	0.0833764		1.049	0.999	1.007	1.01833	0.358598		1.005	1.024	1.006	1.01167	0.199359
W5DWC6	Phytochrome	W5DWC6		140940	5.71	1.021	1.071	1.026	1.03933	0.131836		1.059	1.035	1.047	1.047	0.0210458		0.979	0.992	1.045	1.00533	0.816347
W5DWC9	Uncharacterized protein	W5DWC9		52143	6.52	0.986	1.126	1.1	1.07067	0.241967		0.991	1.064	1.126	1.06033	0.262048		1.001	1.045	1.136	1.06067	0.266499
W5DWF2	Uncharacterized protein	W5DWF2		20690	6.17	1.067	0.948	0.999	1.00467	0.904702		0.917	0.889	0.84	0.882	0.0344936		1.019	0.893	0.963	0.958333	0.371351
W5DWP9	Uncharacterized protein	W5DWP9		91024	5.92	0.934	0.93	1.054	0.972667	0.570886		0.92	0.875	0.925	0.906667	0.0278129		0.976	0.795	0.986	0.919	0.321829
W5DWS0	1,2-dihydroxy-3-keto-5-methylthiopentene dioxygenase	W5DWS0		27058	5.15	1.047	0.966	1.025	1.01267	0.652675		1.036	0.913	0.977	0.975333	0.559196		0.976	0.979	1.024	0.993	0.696226
W5DWT9	Uncharacterized protein	W5DWT9		41968	6.25	0.954	0.91	1.082	0.982	0.760461		1.029	0.898	1.019	0.982	0.710604		0.887	0.875	0.993	0.918333	0.161279
W5DWX5	Uncharacterized protein	W5DWX5		61615	8.36	1.066	1.024	0.877	0.989	0.865483		1.034	1.031	0.983	1.016	0.43502		0.952	1.022	0.887	0.953667	0.356585
W5DX10	Uncharacterized protein	W5DX10		60007	7.1	0.945	0.911	0.985	0.947	0.131459		1.01	0.967	1.056	1.011	0.710292		1.044	1.063	1.165	1.09067	0.137225
W5DX46	Uncharacterized protein	W5DX46		71440	7.57	1.033	0.973	0.943	0.983	0.586349		1.065	0.997	0.94	1.00067	0.986954		1.029	1.059	0.905	0.997667	0.965018
W5DX55	Uncharacterized protein	W5DX55		17107	8.65	1.002	0.996	1.015	1.00433	0.520488		1.094	1.004	1.065	1.05433	0.177051		1.016	0.911	0.883	0.936667	0.258163
W5DXC6	Uncharacterized protein	W5DXC6		67232	8.36	0.908	1.027	1.02	0.985	0.734738		0.975	1.067	1.09	1.044	0.337027		0.97	1.02	0.927	0.972333	0.411436
W5DXF3	Uncharacterized protein	W5DXF3		41187	9.37	0.919	0.959	0.988	0.955333	0.155175		1.012	0.92	0.987	0.973	0.429224		0.967	0.965	0.932	0.954667	0.0573269
W5DXK9	Uncharacterized protein	W5DXK9		76993	6.04	0.93	0.968	0.934	0.944	0.0433522		0.972	0.973	0.973	0.972667	0.000148688		0.956	0.976	0.939	0.957	0.0566333
W5DXL5	Eukaryotic translation initiation factor 3 subunit K	W5DXL5		28219	5.08	1.078	1.174	1.042	1.098	0.130664		1.011	1.09	1.125	1.07533	0.155032		1.024	1.091	1.101	1.072	0.0966533
W5DXN4	Uncharacterized protein	W5DXN4		36530	9.25	1.255	0.997	1.034	1.09533	0.358186		1.057	1.002	1.124	1.061	0.225902		1.103	1.003	0.992	1.03267	0.452557
W5DY10	Uncharacterized protein	W5DY10		20943	5.81	0.961	1.004	1.004	0.989667	0.545833		0.938	0.922	0.938	0.932667	0.00621546		0.896	0.917	0.949	0.920667	0.0357178
W5DY43	Uncharacterized protein	W5DY43		59172	5.47	0.932	1.01	0.962	0.968	0.29427		0.955	1.013	1.053	1.007	0.828587		1.055	1.068	1.045	1.056	0.013844
W5DY61	Uncharacterized protein	W5DY61		77560	6.84	1.089	1.019	1.086	1.06467	0.105468		1.08	1.042	1.219	1.11367	0.168972		1.12	1	1.103	1.07433	0.185866
W5DY81	Uncharacterized protein	W5DY81		92796	4.72	1.011	1.031	1.034	1.02533	0.0724808		1.102	1.046	1.078	1.07533	0.0433686		1.142	1.097	1.066	1.10167	0.0440093
W5DY84	Uncharacterized protein	W5DY84		47120	6.77	1.005	0.803	0.881	0.896333	0.220022		1.046	0.938	0.868	0.950667	0.441219		1.004	0.763	0.894	0.887	0.246225
W5DYF8	Uncharacterized protein	W5DYF8		83832	5.17	1.04	1.017	1.033	1.03	0.0478189		0.997	0.995	1.016	1.00267	0.728775		0.98	0.964	1.01	0.984667	0.373323
W5DYH0	Uncharacterized protein	W5DYH0		44754	6.34	1.076	1.1	1.083	1.08633	0.00674382		0.998	0.938	0.905	0.947	0.19091		1.134	0.997	1.081	1.07067	0.218441
W5DYH1	Uncharacterized protein	W5DYH1		28908	7.88	0.818	1.046	0.879	0.914333	0.335638		0.98	1.051	0.987	1.006	0.815421		0.939	1.08	1.108	1.04233	0.50322
W5DYW5	Uncharacterized protein (Fragment)	W5DYW5		34599	7.59	1.042	1.09	1.049	1.06033	0.0564082		1.071	1.023	1.025	1.03967	0.127098		1.07	1.096	1.059	1.075	0.0207297
W5DYX2	Uncharacterized protein	W5DYX2		97373	8.19	0.987	0.953	0.997	0.979	0.255519		0.956	0.986	1.013	0.985	0.458381		0.966	1.031	0.996	0.997667	0.912493
W5DZ58	Coatomer subunit gamma	W5DZ58		111126	5.08	0.956	0.859	1.063	0.959333	0.561361		0.949	0.972	1.05	0.990333	0.781745		0.964	0.941	0.928	0.944333	0.0339394
W5DZ64	Acyl carrier protein	W5DZ64		17559	5.62	1.116	1.047	1.209	1.124	0.11837		1.108	0.994	1.12	1.074	0.206637		1.149	1.095	0.991	1.07833	0.233192
W5DZ76	Proteasome subunit alpha type	W5DZ76		37267	8.48	0.998	0.978	1.07	1.01533	0.638188		0.998	1.034	1.104	1.04533	0.282499		1.003	1.01	1.097	1.03667	0.349033
W5DZB1	Uncharacterized protein (Fragment)	W5DZB1		58207	5.39	0.98	0.82	0.823	0.874333	0.140485		1.027	0.909	0.9	0.945333	0.31326		1.002	0.906	0.843	0.917	0.214425
W5DZD4	Uncharacterized protein	W5DZD4		66811	5.71	1.046	1.09	0.836	0.990667	0.916085		1.014	1.041	0.822	0.959	0.612361		0.995	1.05	0.805	0.95	0.569934
W5DZD7	Uncharacterized protein	W5DZD7		176862	6.05	0.787	1.006	0.972	0.921667	0.368697		0.987	0.929	1.038	0.984667	0.674421		0.978	0.952	1.019	0.983	0.475285
W5DZD9	Uncharacterized protein	W5DZD9		254233	6.38	0.848	0.953	0.939	0.913333	0.119034		0.891	1.062	1.013	0.988667	0.844295		0.86	0.937	1.039	0.945333	0.402232
W5DZG0	Uncharacterized protein	W5DZG0		84008	5.09	1.084	1.078	1.034	1.06533	0.0535707		1.035	1.077	1.03	1.04733	0.0864719		0.906	0.978	0.977	0.953667	0.191355
W5DZG1	Histone H2A	W5DZG1		23134	10.62	1.035	1.101	1.11	1.082	0.0740225		1.122	1.132	1.131	1.12833	0.000613367		1.007	1.026	1.026	1.01967	0.0899352
W5DZG7	Uncharacterized protein	W5DZG7		33860	5.43	1.012	1.069	1.128	1.06967	0.172995		1.005	1.089	1.078	1.05733	0.161624		0.993	1.07	1.045	1.036	0.253341
W5DZS4	Uncharacterized protein	W5DZS4		44390	7.1	0.993	1.027	0.966	0.995333	0.816203		1.159	0.996	1.001	1.052	0.433733		1.053	0.983	0.933	0.989667	0.794522
W5DZW0	Uncharacterized protein	W5DZW0		40648	8.18	0.827	0.966	0.957	0.916667	0.204652		0.93	1.092	0.962	0.994667	0.924088		0.838	0.907	1.042	0.929	0.357696
W5DZW9	Uncharacterized protein	W5DZW9		106004	5.36	0.832	0.86	1.002	0.898	0.192171		0.957	1	0.98	0.979	0.233018		0.978	1.014	1.066	1.01933	0.528128
W5DZY9	Uncharacterized protein	W5DZY9		52679	6.41	0.883	0.848	0.848	0.859667	0.00684066		1.071	1.055	1.114	1.08	0.0452255		1.066	1.038	1.058	1.054	0.0229611
W5DZZ2	Uncharacterized protein	W5DZZ2		87546	6.38	0.732	0.844	0.902	0.826	0.0732962		0.903	0.961	0.897	0.920333	0.0597908		0.71	0.887	0.873	0.823333	0.0897098
W5E024	Uncharacterized protein	W5E024		160155	5.67	0.939	0.911	0.868	0.906	0.0450165		0.998	0.905	0.965	0.956	0.247396		0.957	0.945	0.889	0.930333	0.079795
W5E045	Uncharacterized protein	W5E045		62852	6.87	1.054	1.015	1.044	1.03767	0.0843822		1.077	1.005	1.04	1.04067	0.189579		1.048	0.953	0.988	0.996333	0.906937
W5E046	Uncharacterized protein	W5E046		33346	5.37	1.082	1.104	1.16	1.11533	0.0382208		0.957	0.977	0.877	0.937	0.175301		1.042	1.119	1.107	1.08933	0.0647988
W5E083	Uncharacterized protein	W5E083		16614	6.11	1.007	1.013	0.947	0.989	0.653704		0.971	1.038	0.964	0.991	0.739504		1.048	1.129	0.993	1.05667	0.287836
W5E0F9	Uncharacterized protein	W5E0F9		94548	5.61	1.015	1.104	1.007	1.042	0.309213		0.975	1.058	0.987	1.00667	0.820928		0.963	1.005	1.005	0.991	0.58618
W5E0G4	Uncharacterized protein	W5E0G4		61564	6.19	1.008	0.978	1.045	1.01033	0.647157		0.974	0.939	0.996	0.969667	0.209114		1.006	0.981	1.027	1.00467	0.759121
W5E0L3	Uncharacterized protein	W5E0L3		84411	4.76	0.895	0.984	1.062	0.980333	0.723023		1.003	1.034	1.043	1.02667	0.158687		0.916	1.07	0.985	0.990333	0.848296
W5E0L4	Uncharacterized protein	W5E0L4		51805	7.14	0.94	1.042	1.034	1.00533	0.885597		0.986	1.027	1.025	1.01267	0.442741		0.899	0.957	0.966	0.940667	0.10572
W5E0L6	Sucrose synthase	W5E0L6		102743	6.39	1.086	1.136	1.044	1.08867	0.0793808		1.063	1.014	0.977	1.018	0.544947		0.99	1.06	0.951	1.00033	0.992608
W5E0L9	Uncharacterized protein	W5E0L9		44637	8.58	1.026	0.929	1.044	0.999667	0.9934		0.919	0.851	0.941	0.903667	0.070778		1.015	1.091	0.966	1.024	0.577099
W5E0U1	Uncharacterized protein	W5E0U1		53427	5.74	0.95	0.964	0.994	0.969333	0.141946		0.954	0.943	0.95	0.949	0.00394931		0.961	1.056	1.003	1.00667	0.830957
W5E0V5	Uncharacterized protein	W5E0V5		60568	5.5	1.155	1.01	0.996	1.05367	0.401743		1.099	0.989	1.084	1.05733	0.237878		1.176	1.032	0.984	1.064	0.382787
W5E1U8	Uncharacterized protein (Fragment)	W5E1U8		51167	6.63	0.96	0.94	0.983	0.961	0.088244		0.995	0.877	0.931	0.934333	0.194036		1.114	0.96	0.977	1.017	0.760579
W5E225	Uncharacterized protein	W5E225		20177	6.51	0.94	0.969	0.814	0.907667	0.191808		0.83	1.013	1.001	0.948	0.471748		0.89	0.943	1.031	0.954667	0.385175
W5E2J7	Eukaryotic translation initiation factor 3 subunit I	W5E2J7		41087	6.46	1.011	1.067	1.062	1.04667	0.120904		0.948	0.984	0.978	0.97	0.114578		0.958	1.028	1.031	1.00567	0.83431
W5E2L8	Uncharacterized protein	W5E2L8		97529	6.13	0.96	0.873	1.1	0.977667	0.767701		0.955	0.892	0.949	0.932	0.077197		1.001	0.896	0.981	0.959333	0.333781
W5E2V0	Uncharacterized protein	W5E2V0		133038	5.96	0.918	1.004	0.906	0.942667	0.204317		0.976	0.964	0.962	0.967333	0.017442		0.987	0.999	0.958	0.981333	0.264811
W5E2W7	40S ribosomal protein SA	W5E2W7		35941	4.9	1.04	1.024	1.027	1.03033	0.0252176		0.965	1.029	1.025	1.00633	0.788536		1.066	1.031	1.065	1.054	0.042509
W5E3J3	Uncharacterized protein	W5E3J3		33007	5.23	1.03	0.946	0.974	0.983333	0.569285		1.005	0.954	0.933	0.964	0.234216		0.957	0.951	0.998	0.968667	0.167913
W5E3X1	Uncharacterized protein	W5E3X1		53158	5.56	0.983	0.872	0.939	0.931333	0.167172		1.091	1.022	0.95	1.021	0.6573		1.066	1.022	0.962	1.01667	0.635841
W5E3X5	Uncharacterized protein	W5E3X5		26186	4.27	1.005	0.952	0.946	0.967667	0.226717		0.947	0.972	0.903	0.940667	0.0987313		1.018	1.023	1.035	1.02533	0.0374347
W5E435	Uncharacterized protein	W5E435		13371	4.91	1.002	1.001	1.001	1.00133	0.057191		0.932	0.975	0.961	0.956	0.0737697		0.95	0.989	0.969	0.969333	0.112508
W5E443	Uncharacterized protein	W5E443		78088	6.87	1.012	1.039	1.121	1.05733	0.222332		1.082	0.986	1.042	1.03667	0.31849		1.056	1	0.963	1.00633	0.836565
W5E491	Uncharacterized protein	W5E491		19702	5.81	1.026	1.136	1.052	1.07133	0.164649		1.005	1.086	0.922	1.00433	0.935414		1.014	1.054	0.996	1.02133	0.339328
W5E4I6	Uncharacterized protein	W5E4I6		39023	5.86	0.953	0.984	0.837	0.924667	0.234237		0.913	1.026	0.875	0.938	0.304934		1.106	1.231	1.107	1.148	0.0704256
W5E4P2	Uncharacterized protein	W5E4P2		32264	4.87	1.043	1.023	1.136	1.06733	0.192787		0.999	0.994	1.078	1.02367	0.476054		1.044	0.987	1.036	1.02233	0.336699
W5E549	Uncharacterized protein	W5E549		21355	5.56	0.879	0.858	0.85	0.862333	0.00392242		0.926	0.939	0.898	0.921	0.0226534		1.005	0.923	1.032	0.986667	0.723539
W5E562	Uncharacterized protein	W5E562		67817	5.41	1.025	1.028	0.941	0.998	0.950462		1.029	0.983	1.01	1.00733	0.637832		0.993	0.944	1.022	0.986333	0.609205
W5E570	Uncharacterized protein	W5E570		17030	9.62	1.149	1.044	1.05	1.081	0.140387		1.111	1.051	1.055	1.07233	0.0648028		1.121	1.001	1.107	1.07633	0.18148
W5E591	Uncharacterized protein	W5E591		17421	4.55	0.884	1.098	0.955	0.979	0.770347		1.187	1.187	1.06	1.14467	0.0759974		0.964	0.976	1.057	0.999	0.975796
W5E5E8	Uncharacterized protein	W5E5E8		48524	5.85	0.956	1.035	1.023	1.00467	0.866938		1.01	1.031	1.035	1.02533	0.0822702		1.013	1.071	1.079	1.05433	0.120562
W5E5W7	Uncharacterized protein	W5E5W7		47203	6.7	1.162	1.218	0.965	1.115	0.272642		1.049	1.087	0.974	1.03667	0.384485		0.905	1.012	1.044	0.987	0.786329
W5E5Y1	Uncharacterized protein	W5E5Y1		129341	5.23	0.87	0.999	0.714	0.861	0.233657		0.989	1.078	0.787	0.951333	0.628827		0.802	1.024	0.705	0.843667	0.239597
W5E6M2	Uncharacterized protein	W5E6M2		36819	6.28	1.049	1.088	1.041	1.05933	0.0549812		1.153	1.324	1.099	1.192	0.105398		0.968	1	0.884	0.950667	0.289904
W5E6T1	Uncharacterized protein	W5E6T1		133842	7.82	0.931	0.89	1.084	0.968333	0.645342		0.96	0.963	0.946	0.956333	0.0140896		0.941	0.963	1.007	0.970333	0.265865
W5E6W1	Uncharacterized protein	W5E6W1		18886	10.48	1.052	0.984	1.049	1.02833	0.329752		0.872	0.965	1.045	0.960667	0.513798		1.073	0.797	1.03	0.966667	0.73492
W5E7H4	Uncharacterized protein	W5E7H4		40100	8.55	1.188	1.076	1.283	1.18233	0.0928914		1.033	0.896	0.95	0.959667	0.41794		1.088	0.97	0.993	1.017	0.684191
W5E7M7	Uncharacterized protein	W5E7M7		37096	5.09	1.075	1.512	0.928	1.17167	0.430882		0.928	1.098	0.978	1.00133	0.981312		0.851	0.927	0.689	0.822333	0.126995
W5E825	Uncharacterized protein	W5E825		83919	5.47	1.041	1.045	1.156	1.08067	0.165646		1.019	1.044	1.141	1.068	0.209124		0.991	1.072	1.134	1.06567	0.253611
W5E8B9	Uncharacterized protein	W5E8B9		114813	5.93	1.053	1.061	1.046	1.05333	0.0065369		0.984	1.085	1.004	1.02433	0.513236		1.041	0.938	0.992	0.990333	0.77604
W5E8L9	Uncharacterized protein	W5E8L9		270195	5.77	0.969	0.97	1.086	1.00833	0.849982		0.872	0.914	1.04	0.942	0.369416		0.951	0.901	1.047	0.966333	0.514249
W5E8N1	Uncharacterized protein	W5E8N1		32931	9.28	0.886	0.95	0.875	0.903667	0.0541758		1.046	1.176	0.961	1.061	0.432101		1.057	1.008	0.936	1.00033	0.993293
W5E8W4	Uncharacterized protein	W5E8W4		35555	4.94	0.969	0.97	1.065	1.00133	0.970397		1.027	0.946	1.126	1.033	0.590906		0.998	1.016	1.013	1.009	0.247382
W5E9E6	Uncharacterized protein (Fragment)	W5E9E6		9987	9.3	0.886	1.045	0.915	0.948667	0.403879		0.894	0.984	0.968	0.948667	0.205256		0.896	0.996	0.82	0.904	0.200296
W5E9F6	Oleosin	W5E9F6		20238	9.69	0.954	0.989	0.963	0.968667	0.0962374		0.958	0.995	0.974	0.975667	0.151105		0.913	0.996	0.948	0.952333	0.186067
W5E9S8	Uncharacterized protein	W5E9S8		139080	5.54	0.919	0.917	0.922	0.919333	0.000324274		0.874	0.881	0.915	0.89	0.012993		0.972	0.875	0.992	0.946333	0.275766
W5EA36	Uncharacterized protein	W5EA36		26759	4.25	1.037	0.967	0.938	0.980667	0.578179		1.058	1.062	0.968	1.02933	0.440024		1.051	1.022	1.016	1.02967	0.111022
W5EAJ4	Uncharacterized protein	W5EAJ4		79838	7.21	1.004	1	1.028	1.01067	0.346803		1.037	1.003	0.959	0.999667	0.989561		1.08	1.047	1.038	1.055	0.0498865
W5EAP3	Ribosomal protein	W5EAP3		32051	9.94	1.022	1.036	1.108	1.05533	0.173423		1.065	1.071	1.069	1.06833	0.000665605		1.059	1.094	1.082	1.07833	0.0167536
W5EAP7	Uncharacterized protein	W5EAP7		72415	7.17	1.029	1.04	1.025	1.03133	0.0198757		0.974	0.952	0.967	0.964333	0.0315453		0.918	0.954	0.909	0.927	0.0336845
W5EAS6	Uncharacterized protein	W5EAS6		87860	8.67	0.992	0.935	0.944	0.957	0.135667		1.001	1.057	1.026	1.028	0.225995		1.043	0.992	1	1.01167	0.537992
W5EAV3	Uncharacterized protein (Fragment)	W5EAV3		39519	6.3	0.941	0.938	1.072	0.983667	0.747056		0.837	0.938	0.996	0.923667	0.242067		0.93	0.902	1.039	0.957	0.411658
W5EB84	Uncharacterized protein	W5EB84		124567	6.49	0.998	1	0.997	0.998333	0.199359		0.966	0.966	0.98	0.970667	0.0243878		0.989	1.003	0.971	0.987667	0.314462
W5EBF3	Uncharacterized protein	W5EBF3		39528	9.61	1.058	1.123	1.05	1.077	0.0795205		1.052	1.055	1.003	1.03667	0.161599		1.077	0.972	1.011	1.02	0.580962
W5EBH5	Lipoxygenase (Fragment)	W5EBH5		98880	5.68	1.008	0.931	0.911	0.95	0.232915		1.094	1.004	0.948	1.01533	0.752945		1.027	0.958	0.922	0.969	0.420231
W5EBQ6	Uncharacterized protein	W5EBQ6		21512	9.93	0.807	0.906	0.769	0.827333	0.0516351		0.884	0.932	0.975	0.930333	0.117719		0.831	0.969	0.947	0.915667	0.187637
W5EBU9	Uncharacterized protein (Fragment)	W5EBU9		36888	6.31	1	1.013	0.902	0.971667	0.503586		0.956	0.992	0.981	0.976333	0.156374		0.969	1	0.924	0.964333	0.247356
W5EC86	DNA polymerase	W5EC86		141539	8.36	0.983	1.025	0.996	1.00133	0.924272		0.948	0.953	1.039	0.98	0.568133		0.996	1.034	0.916	0.982	0.656295
W5ECA4	Uncharacterized protein	W5ECA4		72958	6.59	1.041	1.039	1.017	1.03233	0.0521575		0.994	0.994	1.025	1.00433	0.715707		1.034	1.023	0.978	1.01167	0.566112
W5ECF2	Uncharacterized protein	W5ECF2		8056	4.47	0.918	0.954	0.973	0.948333	0.0851755		0.994	1.045	1.027	1.022	0.278592		1.03	1.068	1.072	1.05667	0.051507
W5ECG3	Uncharacterized protein	W5ECG3		43421	5.56	0.925	0.976	1.004	0.968333	0.304379		0.934	1.082	1.092	1.036	0.553978		1.007	1.05	1.121	1.05933	0.216171
W5ECJ8	Serine hydroxymethyltransferase (Fragment)	W5ECJ8		68268	8.24	0.975	1.085	1.065	1.04167	0.343241		1.051	1.08	1.035	1.05533	0.0522483		1.022	1.093	1.004	1.03967	0.28171
W5ECL2	Uncharacterized protein	W5ECL2		32699	11.08	0.96	0.979	0.904	0.947667	0.145666		1.006	1.011	0.91	0.975667	0.536178		0.914	1.002	0.899	0.938333	0.194914
W5ECZ1	Uncharacterized protein	W5ECZ1		79600	7.46	1.085	0.996	1.037	1.03933	0.265791		1.036	0.99	1.007	1.011	0.49879		1.118	1.017	0.877	1.004	0.959554
W5EDJ4	Uncharacterized protein	W5EDJ4		106503	6.01	1.015	0.966	0.949	0.976667	0.359548		0.896	0.996	0.994	0.962	0.368651		0.904	0.914	0.89	0.902667	0.00507464
W5EET1	Uncharacterized protein (Fragment)	W5EET1		129122	8.72	0.975	0.995	1.166	1.04533	0.532472		0.972	1.104	1.396	1.15733	0.335967		0.978	0.969	1.22	1.05567	0.568138
W5EF42	Uncharacterized protein	W5EF42		62135	6.49	1.011	0.963	1.02	0.998	0.920318		0.918	0.924	0.978	0.94	0.0879731		0.984	0.988	1.009	0.993667	0.499827
W5EGU8	Uncharacterized protein	W5EGU8		44708	5.33	1.124	1.113	1.032	1.08967	0.0906504		1.111	1.189	1.148	1.14933	0.0220066		1.005	1.028	0.946	0.993	0.801347
W5EH10	Uncharacterized protein	W5EH10		16542	6.56	0.981	1.097	0.866	0.981333	0.805829		0.899	0.953	0.89	0.914	0.0485468		1.018	1.108	0.948	1.02467	0.647523
W5EH96	Uncharacterized protein	W5EH96		16789	5.92	0.88	0.879	0.957	0.905333	0.0670706		0.916	0.941	0.963	0.94	0.0475791		1.043	1.077	1.003	1.041	0.195253
W5EHI2	Uncharacterized protein (Fragment)	W5EHI2		29059	9.44	1.029	1.107	1.076	1.07067	0.0893652		1.015	1.094	0.991	1.03333	0.396164		1.109	1.065	0.924	1.03267	0.617508
W5EIC8	Uncharacterized protein (Fragment)	W5EIC8		62289	8.83	1.07	1.082	1.074	1.07533	0.00218562		1.091	1.083	1.067	1.08033	0.00762525		1.012	1.105	0.945	1.02067	0.699546
W5EIP3	Uncharacterized protein	W5EIP3		88333	8.48	0.937	0.927	0.988	0.950667	0.120635		1.033	1.038	1.029	1.03333	0.00604475		0.902	1.005	0.995	0.967333	0.424147
W5EJA0	Uncharacterized protein	W5EJA0		148137	6.25	1.026	0.927	1.041	0.998	0.960487		0.997	0.978	0.979	0.984667	0.130992		0.978	0.964	1.032	0.991333	0.716519
W5EJJ7	Uncharacterized protein (Fragment)	W5EJJ7		30271	9.86	1.01	0.594	0.653	0.752333	0.196949		0.933	0.861	0.951	0.915	0.090636		0.96	1.006	1.048	1.00467	0.871229
W5EJS7	Uncharacterized protein (Fragment)	W5EJS7		54010	8.72	1.022	1.017	1.038	1.02567	0.0558364		1.054	1.071	1.072	1.06567	0.00781789		1.042	1.194	1.141	1.12567	0.10603
W5EJZ8	Uncharacterized protein	W5EJZ8		109110	4.89	0.908	1.095	0.883	0.962	0.627248		0.744	1.015	0.91	0.889667	0.296831		0.94	0.974	0.838	0.917333	0.180406
W5EKI0	Beta-amylase	W5EKI0		65714	5	0.89	0.837	0.825	0.850667	0.0174163		0.895	0.873	0.923	0.897	0.0191662		1.083	1.093	1.039	1.07167	0.0496118
W5EKJ6	Uncharacterized protein	W5EKJ6		60415	7.26	1.029	0.971	1.003	1.001	0.95788		1.033	1	1.008	1.01367	0.302878		0.998	0.99	0.984	0.990667	0.147987
W5ELC6	Peptidyl-prolyl cis-trans isomerase	W5ELC6		16895	8.69	1.104	1.1	1.069	1.091	0.0144533		1.079	1.039	1.055	1.05767	0.0383099		1.135	1.138	1.138	1.137	5.32751e-05
W5ELE1	Uncharacterized protein	W5ELE1		55310	5.71	1.022	0.883	0.913	0.939333	0.287375		0.879	0.991	0.946	0.938667	0.200106		0.941	0.927	0.861	0.909667	0.0671408
W5EM06	Uncharacterized protein	W5EM06		56560	8.07	0.996	1.015	0.997	1.00267	0.707881		1.041	0.988	1.066	1.03167	0.302356		1.034	1.01	0.997	1.01367	0.334454
W5EM56	Uncharacterized protein	W5EM56		86145	6.82	0.938	0.903	0.899	0.913333	0.0198236		1.082	0.876	0.993	0.983667	0.80991		0.977	0.956	1.019	0.984	0.478692
W5EM63	Uncharacterized protein	W5EM63		17274	5.92	0.975	0.993	0.982	0.983333	0.0862148		0.98	1.058	1.038	1.02533	0.391981		0.974	0.983	1.081	1.01267	0.747105
W5EMB1	Uncharacterized protein	W5EMB1		103028	5.15	0.995	1.025	1.02	1.01333	0.287303		0.945	1.133	1.041	1.03967	0.540896		1.071	1.076	0.998	1.04833	0.195226
W5EMC2	Uncharacterized protein	W5EMC2		47157	6.7	1.08	1.04	1.126	1.082	0.0808345		1.146	1.097	1.042	1.095	0.087115		1.049	1.031	1.022	1.034	0.0504127
W5EMC7	Uncharacterized protein	W5EMC7		20442	6.51	0.937	0.99	0.919	0.948667	0.13763		0.975	0.942	0.992	0.969667	0.174737		0.906	0.948	0.892	0.915333	0.0372985
W5EMN3	Uncharacterized protein	W5EMN3		28535	5.98	1.022	0.944	0.966	0.977333	0.431911		0.968	0.918	0.94	0.942	0.0569625		1.05	1.045	0.985	1.02667	0.329834
W5ENA2	Uncharacterized protein	W5ENA2		57728	4.71	0.945	0.916	0.987	0.949333	0.133196		0.949	0.963	0.991	0.967667	0.120107		1.011	0.958	0.977	0.982	0.365452
W5ENP1	Uncharacterized protein	W5ENP1		24261	6.34	1.055	1.005	0.916	0.992	0.862165		0.979	0.889	0.879	0.915667	0.117609		1.009	0.919	0.902	0.943333	0.229957
W5EPW0	Uncharacterized protein	W5EPW0		110225	5.04	1.016	1.004	1.253	1.091	0.378329		0.949	1.006	1.005	0.986667	0.552395		0.895	0.918	1.217	1.01	0.931979
W5EQ17	Uncharacterized protein	W5EQ17		20646	5.96	1.056	1.061	1.01	1.04233	0.120913		1.071	0.994	1.006	1.02367	0.426729		1.111	1.048	1.007	1.05533	0.208824
W5EQ20	Uncharacterized protein	W5EQ20		37717	9.78	0.957	1.028	1.03	1.005	0.8543		0.944	0.955	0.9	0.933	0.0575214		1.008	0.889	0.99	0.962333	0.41612
W5EQ81	Uncharacterized protein	W5EQ81		26337	9.14	1.098	1.084	1.07	1.084	0.00913261		1.051	1.101	1.144	1.09867	0.0668263		1.011	1.044	1.018	1.02433	0.136261
W5EQJ8	Nucleolar GTP-binding protein 1	W5EQJ8		91514	9.49	0.98	1.228	1.037	1.08167	0.389896		0.865	1.094	0.923	0.960667	0.624915		0.884	1.117	1.017	1.006	0.937257
W5EQM8	Uncharacterized protein	W5EQM8		25235	5.13	0.899	0.872	0.879	0.883333	0.00477376		0.977	1.003	0.998	0.992667	0.454415		1.194	1.1	1.105	1.133	0.0488751
W5ER58	Uncharacterized protein	W5ER58		40674	5.23	0.981	1.114	1.031	1.042	0.392049		0.968	0.915	0.907	0.93	0.0673021		1.017	1.056	0.998	1.02367	0.299974
W5ER80	Uncharacterized protein	W5ER80		46472	7.66	1.1	0.801	0.745	0.882	0.396328		0.984	1.086	0.934	1.00133	0.978925		1.004	1.027	1	1.01033	0.344273
W5ER88	Uncharacterized protein	W5ER88		49237	5.89	1.006	0.931	0.913	0.95	0.221218		1.05	1.128	0.919	1.03233	0.648917		1.01	1.082	0.972	1.02133	0.576373
W5ERE6	Uncharacterized protein	W5ERE6		77226	8.38	0.891	0.867	0.889	0.882333	0.00424221		0.988	0.941	0.873	0.934	0.186651		1.052	0.972	0.977	1.00033	0.990891
W5ERM8	Proteasome subunit beta type	W5ERM8		26562	5.81	1.067	1.092	1.041	1.06667	0.0454738		0.99	1.044	0.991	1.00833	0.686297		1.069	1.109	1.09	1.08933	0.0163134
W5ERW8	Uncharacterized protein	W5ERW8		16297	4.75	1.004	0.964	1.035	1.001	0.965613		0.95	1.002	0.989	0.980333	0.335145		1.043	0.934	0.918	0.965	0.466854
W5EST8	Uncharacterized protein	W5EST8		73897	6.69	0.922	0.962	0.944	0.942667	0.0383706		0.956	0.976	0.954	0.962	0.0325076		0.958	0.962	0.965	0.961667	0.00278605
W5ESW6	Uncharacterized protein	W5ESW6		51467	5.23	0.948	0.955	1.013	0.972	0.307038		0.902	0.891	1.074	0.955667	0.532348		0.991	0.964	0.998	0.984333	0.269802
W5ETC7	Ferritin	W5ETC7		32305	5.56	0.929	0.874	0.894	0.899	0.0244012		0.801	0.894	0.91	0.868333	0.0606175		0.956	0.88	0.904	0.913333	0.060925
W5EUF9	Uncharacterized protein	W5EUF9		43853	5.74	0.988	1.045	0.888	0.973667	0.623976		1.005	0.887	0.858	0.916667	0.204942		0.982	1.068	0.96	1.00333	0.928651
W5EUP3	Uncharacterized protein (Fragment)	W5EUP3		16744	10.71	0.838	0.902	0.841	0.860333	0.02157		1.142	1.116	1.08	1.11267	0.0245219		1.038	0.999	0.995	1.01067	0.518129
W5EUU9	Uncharacterized protein	W5EUU9		49389	5.38	0.919	0.922	0.873	0.904667	0.0265687		1.061	0.99	0.895	0.982	0.744125		0.841	0.827	0.873	0.847	0.00782438
W5EUY8	Uncharacterized protein	W5EUY8		30300	9.13	0.965	0.847	0.824	0.878667	0.108822		0.907	0.815	0.815	0.845667	0.0372889		1.016	0.779	0.79	0.861667	0.21515
W5EV87	Glutamate dehydrogenase	W5EV87		48172	5.8	0.915	1.023	0.997	0.978333	0.57407		1.075	0.998	1.027	1.03333	0.275932		1.006	0.975	0.934	0.971667	0.307155
W5EVN6	Uncharacterized protein	W5EVN6		33949	5.2	0.816	0.851	1.039	0.902	0.292611		0.864	0.827	1.039	0.91	0.302486		0.846	0.782	1.176	0.934667	0.646055
W5EW09	Uncharacterized protein	W5EW09		66192	7.59	0.996	1.031	0.98	1.00233	0.891089		1.098	1.022	1.069	1.063	0.104527		0.981	1.018	1.021	1.00667	0.655888
W5EW45	Uncharacterized protein	W5EW45		24438	6.97	0.969	1.044	1.054	1.02233	0.492643		0.9	1.034	1.032	0.988667	0.822133		0.915	1.01	1.07	0.998333	0.973891
W5EW86	Uncharacterized protein	W5EW86		25475	6.12	0.955	1.021	0.933	0.969667	0.370012		0.903	1.004	1.051	0.986	0.77888		0.932	0.995	0.994	0.973667	0.333636
W5EWH0	Uncharacterized protein	W5EWH0		33458	5.32	1.081	0.919	0.921	0.973667	0.672222		1.079	0.855	0.987	0.973667	0.724632		1.214	0.922	1.076	1.07067	0.490255
W5EWJ1	Uncharacterized protein	W5EWJ1		70060	5.25	0.995	0.953	0.855	0.934333	0.254221		0.944	1.051	0.927	0.974	0.571906		0.969	1.059	0.908	0.978667	0.674745
W5EWR6	Uncharacterized protein	W5EWR6		64329	5.55	0.958	0.955	1.036	0.983	0.587082		0.878	1.013	0.974	0.955	0.378527		0.888	0.999	0.932	0.939667	0.202473
W5EX25	Uncharacterized protein	W5EX25		75201	6.18	0.982	1.068	0.962	1.004	0.913343		0.945	1.005	0.888	0.946	0.251011		1.088	1.082	0.987	1.05233	0.250774
W5EX66	Uncharacterized protein	W5EX66		29904	5.82	0.954	0.958	0.902	0.938	0.0752104		0.945	0.963	0.931	0.946333	0.0285151		1.048	1.053	0.884	0.995	0.936447
W5EXF0	Uncharacterized protein	W5EXF0		51691	5.78	1.001	0.961	0.994	0.985333	0.356411		1.055	0.96	1.03	1.015	0.650469		1.032	1.009	0.943	0.994667	0.860004
W5EY45	Uncharacterized protein	W5EY45		12439	5.2	1.021	1.125	1.034	1.06	0.2081		1.011	1.089	1.035	1.045	0.190338		1.123	1.169	1.075	1.12233	0.0458516
W5EYK1	Uncharacterized protein	W5EYK1		21169	6.84	0.956	1.02	1.064	1.01333	0.712044		0.955	0.976	1.041	0.990667	0.752956		1.006	1.016	0.992	1.00467	0.571607
W5EYN0	Uncharacterized protein	W5EYN0		116786	6.62	0.884	0.903	0.928	0.905	0.0175159		0.887	0.869	0.919	0.891667	0.0177323		0.907	0.905	0.929	0.913667	0.0078376
W5EYV3	Uncharacterized protein	W5EYV3		19531	5.4	0.948	0.945	0.92	0.937667	0.0196786		0.926	0.921	0.866	0.904333	0.0380765		1.127	1.086	1.066	1.093	0.0353064
W5EZ66	Uncharacterized protein	W5EZ66		92616	6.03	1.023	1.036	1.007	1.022	0.119765		0.956	1.052	1.062	1.02333	0.56123		1.033	0.936	0.933	0.967333	0.424742
W5EZF6	Glucose-1-phosphate adenylyltransferase (Fragment)	W5EZF6		55460	5.24	1.059	0.983	1.066	1.036	0.308289		0.955	1.014	0.985	0.984667	0.463007		1	0.961	0.913	0.958	0.236994
W5F027	Uncharacterized protein	W5F027		90341	8.96	0.89	1.057	1.051	0.999333	0.991381		0.984	1.004	0.928	0.972	0.343429		0.982	1.029	0.999	1.00333	0.830921
W5F0A0	Uncharacterized protein	W5F0A0		36774	5.94	0.993	0.926	0.835	0.918	0.215182		0.937	0.916	0.86	0.904333	0.0531456		1.073	1.128	1.069	1.09	0.0419386
W5F0C3	Uncharacterized protein	W5F0C3		29389	5.28	0.915	1.109	0.972	0.998667	0.983625		0.964	1.128	1.096	1.06267	0.338159		0.936	1.006	1.03	0.990667	0.772109
W5F116	Uncharacterized protein	W5F116		17921	9.46	0.984	1.064	1.014	1.02067	0.469212		1.017	1.023	1.113	1.051	0.242175		0.966	1.029	1.019	1.00467	0.833546
W5F151	Uncharacterized protein	W5F151		119730	4.95	1.013	0.965	0.985	0.987667	0.469094		1.055	0.952	1.062	1.023	0.584058		0.986	0.982	0.989	0.985667	0.0194295
W5F1A8	Uncharacterized protein	W5F1A8		51920	8.69	0.935	0.969	0.954	0.952667	0.0405843		1.032	0.952	0.952	0.978667	0.507634		0.973	1.023	0.967	0.987667	0.559055
W5F1H8	Peptidyl-prolyl cis-trans isomerase (Fragment)	W5F1H8		17143	5.14	1.057	0.971	0.92	0.982667	0.706874		1.122	1.026	1.04	1.06267	0.171412		1.237	1.082	1.09	1.13633	0.113753
W5F1T4	Uncharacterized protein	W5F1T4		85574	5.82	1.018	1.1	0.848	0.988667	0.892635		0.947	0.949	1.078	0.991333	0.859984		1.037	1.027	1.001	1.02167	0.180882
W5F1V6	Uncharacterized protein	W5F1V6		16319	4.89	1.15	0.895	0.964	1.003	0.972154		1.102	0.955	1.019	1.02533	0.612013		1.092	0.94	1.046	1.026	0.621822
W5F1Y5	Uncharacterized protein	W5F1Y5		79624	6.14	0.92	0.951	0.888	0.919667	0.0476242		0.973	1.046	1.006	1.00833	0.73109		1.021	0.988	1.007	1.00533	0.633128
W5F1Z9	Uncharacterized protein	W5F1Z9		54253	6.15	0.866	0.917	0.844	0.875667	0.0289323		0.842	0.901	0.907	0.883333	0.0301769		0.96	0.961	1.096	1.00567	0.911634
W5F249	Beta-amylase	W5F249		25245	4.77	1.011	0.919	0.872	0.934	0.247306		0.938	0.923	0.816	0.892333	0.1072		1.053	1.071	0.976	1.03333	0.371032
W5F285	Eukaryotic translation initiation factor 3 subunit B	W5F285		89826	5.58	0.999	0.939	1.124	1.02067	0.740978		1.033	0.965	1.058	1.01867	0.570928		1.014	0.935	1.07	1.00633	0.886378
W5F2D4	Uncharacterized protein	W5F2D4		99431	9.22	0.979	0.949	1.078	1.002	0.963738		0.906	0.961	0.985	0.950667	0.169352		0.906	1.003	0.98	0.963	0.333487
W5F2K0	Uncharacterized protein	W5F2K0		48919	5.66	0.944	0.937	0.961	0.947333	0.0178185		0.852	0.969	0.863	0.894667	0.105866		0.862	1.019	0.964	0.948333	0.378021
W5F2Z6	Uncharacterized protein	W5F2Z6		14238	6.55	1.01	0.978	0.875	0.954333	0.378728		0.98	0.938	0.942	0.953333	0.073315		1.028	0.902	1.005	0.978333	0.63224
W5F3C4	GrpE protein homolog	W5F3C4		35586	4.81	0.968	0.991	0.999	0.986	0.27086		0.968	0.985	1.026	0.993	0.72366		0.967	0.98	0.928	0.958333	0.116536
W5F3K6	Uncharacterized protein	W5F3K6		89526	6.9	1.047	1.047	0.838	0.977333	0.775794		1.025	1.013	0.875	0.971	0.608001		1.051	0.942	0.864	0.952333	0.472116
W5F3T3	Acyl carrier protein	W5F3T3		18719	5.47	1.166	1.14	1.059	1.12167	0.0635205		0.997	1.041	0.908	0.982	0.690604		0.963	1.094	0.993	1.01667	0.714923
W5F472	Uncharacterized protein	W5F472		105783	4.63	1.048	0.978	0.973	0.999667	0.990265		1.065	1.003	0.91	0.992667	0.885631		0.969	1.072	0.983	1.008	0.827253
W5F4B0	Uncharacterized protein	W5F4B0		39532	6.52	1.025	0.93	1.048	1.001	0.980425		0.942	0.983	1.103	1.00933	0.864635		0.997	1.028	1.064	1.02967	0.265115
W5F4H9	Uncharacterized protein	W5F4H9		112112	4.69	0.857	0.925	0.969	0.917	0.12567		0.905	0.906	0.99	0.933667	0.142711		0.97	0.89	1.007	0.955667	0.327794
W5F4R2	Uncharacterized protein	W5F4R2		81167	5.87	1.174	1.164	1.102	1.14667	0.0227722		0.957	1.154	1.051	1.054	0.442696		1.038	1.17	1.022	1.07667	0.243699
W5F4S2	Uncharacterized protein	W5F4S2		10181	4.35	1.066	0.989	1.102	1.05233	0.256942		1.011	1.043	0.979	1.011	0.611979		0.999	1.026	1.055	1.02667	0.240879
W5F4T2	Uncharacterized protein	W5F4T2		46372	5.81	0.957	1.053	0.902	0.970667	0.574566		1.028	1.101	0.936	1.02167	0.694411		1.063	1.083	0.966	1.03733	0.410052
W5F500	Uncharacterized protein	W5F500		46585	4.58	1.119	1.025	1.038	1.06067	0.175195		1.028	1.007	1.096	1.04367	0.245517		0.998	1.02	1.041	1.01967	0.254001
W5F532	Uncharacterized protein	W5F532		88287	6.62	1.262	0.852	0.866	0.993333	0.964945		1.36	0.979	0.817	1.052	0.777277		0.853	0.929	0.811	0.864333	0.0591023
W5F5P8	Uncharacterized protein	W5F5P8		79463	5.93	1.016	0.97	1.012	0.999333	0.967974		0.942	0.912	0.852	0.902	0.0657765		1.03	0.966	0.986	0.994	0.781008
W5F5X0	Uncharacterized protein (Fragment)	W5F5X0		42392	6.71	0.915	0.964	0.947	0.942	0.0562137		0.996	0.989	0.93	0.971667	0.308532		0.99	0.966	0.93	0.962	0.16113
W5F637	Uncharacterized protein	W5F637		43804	8.66	1.007	1.058	1.074	1.04633	0.148808		1.042	1.032	1.021	1.03167	0.0347741		1.002	1.018	1.159	1.05967	0.354203
W5F681	Uncharacterized protein	W5F681		36029	6.14	0.907	0.902	0.99	0.933	0.143392		0.944	0.819	1.061	0.941333	0.489488		0.947	0.807	0.957	0.903667	0.184932
W5F6E9	Cysteine synthase	W5F6E9		32264	5.13	1.029	0.983	1.027	1.013	0.477767		1.003	1.026	0.925	0.984667	0.665664		1.049	1.014	1.093	1.052	0.150693
W5F6Q2	Uncharacterized protein	W5F6Q2		69929	5.83	0.929	1.006	0.922	0.952333	0.218509		0.98	0.98	0.897	0.952333	0.22705		0.941	0.998	0.904	0.947667	0.195696
W5F6Y4	Uncharacterized protein	W5F6Y4		99243	8.32	1.081	1.086	1.129	1.09867	0.0230225		1.018	1.029	0.991	1.01267	0.378467		0.98	1.083	0.896	0.986333	0.824076
W5F732	Uncharacterized protein	W5F732		39637	8.28	1.079	1.044	1.009	1.044	0.161359		1.005	1.051	1.065	1.04033	0.15599		0.998	0.989	0.988	0.991667	0.119958
W5F7C9	Uncharacterized protein	W5F7C9		10115	4.49	0.839	1.005	0.872	0.905333	0.203045		0.985	1.025	1.013	1.00767	0.584013		1.112	1.14	0.973	1.075	0.283523
W5F7L5	Uncharacterized protein (Fragment)	W5F7L5		29226	10.78	0.979	1.047	1.004	1.01	0.664548		1.141	1.156	1.143	1.14667	0.00102631		0.93	0.965	0.949	0.948	0.0358239
W5F7Q9	Uncharacterized protein	W5F7Q9		16979	6.65	0.805	1.029	0.894	0.909333	0.298414		1.11	1.007	0.973	1.03	0.542114		0.994	1.078	0.938	1.00333	0.942161
W5F7U3	Uncharacterized protein (Fragment)	W5F7U3		163531	5.55	0.884	0.982	0.968	0.944667	0.212305		1.02	0.969	0.984	0.991	0.612343		0.949	0.949	0.928	0.942	0.0142553
W5F7X4	Uncharacterized protein	W5F7X4		101381	6.9	1.029	0.983	0.981	0.997667	0.895336		1.103	0.994	0.916	1.00433	0.943586		1.061	1.094	0.992	1.049	0.244543
W5F7Z2	Uncharacterized protein	W5F7Z2		29110	4.91	1.029	1.313	1.313	1.21833	0.147506		1.182	1.134	1.223	1.17967	0.0198817		1.066	1.215	1.214	1.165	0.0794278
W5F823	Uncharacterized protein	W5F823		28636	5.68	1.11	1.065	0.962	1.04567	0.406626		0.935	0.962	0.833	0.91	0.149048		0.994	0.928	0.963	0.961667	0.182049
W5F826	Proteasome subunit beta type	W5F826		27638	6.32	1.082	1.074	1.092	1.08267	0.00394377		1.051	1.062	1.107	1.07333	0.0504708		1.043	1.07	1.012	1.04167	0.130749
W5F8C7	Uncharacterized protein (Fragment)	W5F8C7		59598	10.88	0.894	0.9	0.999	0.931	0.179907		1.006	1.08	1.066	1.05067	0.155243		1.011	1.004	1.026	1.01367	0.169809
W5F8I3	Uncharacterized protein	W5F8I3		14919	6.01	1.015	0.977	0.952	0.981333	0.415333		1.021	1.055	1.055	1.04367	0.0612394		1.114	1.105	1.048	1.089	0.0499063
W5F8P7	Uncharacterized protein	W5F8P7		53164	7.6	1.029	1.191	0.97	1.06333	0.438905		1.036	1.213	1.022	1.09033	0.279436		0.998	1.291	1.035	1.108	0.361792
W5F8Q7	Uncharacterized protein	W5F8Q7		21122	10.5	1.032	1.021	1.117	1.05667	0.202695		0.963	0.845	1.119	0.975667	0.788085		1.03	1.063	0.964	1.019	0.580871
W5F8S6	Uncharacterized protein	W5F8S6		75060	6.11	0.889	0.981	0.978	0.949333	0.235186		0.958	0.962	0.992	0.970667	0.111791		0.99	1.044	0.938	0.990667	0.789181
W5F8V5	Eukaryotic translation initiation factor 3 subunit E	W5F8V5		55665	5.44	1.003	1.005	0.942	0.983333	0.504781		0.982	1.043	0.883	0.969333	0.578257		1.004	0.922	0.961	0.962333	0.252671
W5F910	Uncharacterized protein	W5F910		102540	5.46	1.067	1.038	1.018	1.041	0.102238		1.028	1.032	0.958	1.006	0.826117		0.924	0.935	1.074	0.977667	0.689064
W5F9D7	Lipoxygenase	W5F9D7		106945	6.1	1.042	1.046	1.106	1.06467	0.088991		1.046	0.998	1.014	1.01933	0.304178		1.143	1.083	1.169	1.13167	0.0354284
W5F9H1	Uncharacterized protein	W5F9H1		33566	4.95	1.049	1.084	1.009	1.04733	0.160542		0.887	1.013	1.082	0.994	0.925886		1.051	1.078	1.099	1.076	0.0318275
W5F9K7	Uncharacterized protein	W5F9K7		68699	7.15	1.023	0.912	0.99	0.975	0.526783		1.169	1.03	0.942	1.047	0.55068		0.888	0.951	0.984	0.941	0.171149
W5F9U4	Uncharacterized protein	W5F9U4		31087	5.41	0.848	1.005	1.198	1.017	0.882063		1.008	0.886	1.214	1.036	0.74298		1.011	1.047	1.415	1.15767	0.346366
W5FA54	Uncharacterized protein	W5FA54		147878	5.28	1.094	0.917	0.954	0.988333	0.848714		1.199	1.012	0.915	1.042	0.66434		0.945	1.189	0.992	1.042	0.630735
W5FAR5	Uncharacterized protein	W5FAR5		51814	6.33	0.859	0.885	1.047	0.930333	0.357895		0.996	0.968	1.091	1.01833	0.671095		0.926	0.945	1.038	0.969667	0.47316
W5FAU6	ATPase ASNA1 homolog	W5FAU6		46116	4.87	0.901	1.038	0.942	0.960333	0.431571		0.91	1.022	0.957	0.963	0.372581		0.944	1.048	1.007	0.999667	0.992207
W5FAY5	Uncharacterized protein	W5FAY5		46726	5.31	1.019	1.149	1.06	1.076	0.186161		1.098	0.933	1.008	1.013	0.810758		1.02	0.971	0.927	0.972667	0.415922
W5FB05	Uncharacterized protein	W5FB05		40884	4.75	1.004	1.105	1.159	1.08933	0.188125		1.087	1.039	1.106	1.07733	0.06049		1.042	0.962	1.091	1.03167	0.488292
W5FB60	Uncharacterized protein	W5FB60		27130	4.72	1.002	1.19	0.823	1.005	0.96665		0.812	1.048	0.761	0.873667	0.289203		1.022	1.111	0.741	0.958	0.74262
W5FB69	Lysine--tRNA ligase	W5FB69		78861	5.49	1.041	0.981	1.052	1.02467	0.379835		0.91	0.989	0.964	0.954333	0.189207		0.965	0.945	0.89	0.933333	0.0969527
W5FBM5	Annexin	W5FBM5		42002	8.95	0.956	1.01	0.902	0.956	0.293623		0.898	1.019	0.964	0.960333	0.374403		1.004	1.01	0.973	0.995667	0.741801
W5FBZ1	Vacuolar protein sorting-associated protein 35	W5FBZ1		99776	5.57	0.814	0.967	1.067	0.949333	0.562165		0.858	0.91	0.921	0.896333	0.0333734		0.911	0.953	1.017	0.960333	0.32691
W5FCA4	Uncharacterized protein	W5FCA4		18220	4.6	0.807	0.956	0.897	0.886667	0.12031		0.793	0.944	0.981	0.906	0.24372		0.833	0.947	0.976	0.918667	0.203405
W5FCC0	Inosine-5~-monophosphate dehydrogenase	W5FCC0		57684	5.59	1.077	1.038	1.039	1.05133	0.0572175		1.062	1.003	0.959	1.008	0.813735		1.096	0.962	1.019	1.02567	0.576533
W5FCM1	Uncharacterized protein	W5FCM1		90193	5.27	0.989	0.926	0.976	0.963667	0.199027		1.071	0.997	1.054	1.04067	0.210815		0.98	0.977	1.081	1.01267	0.746498
W5FCN1	Uncharacterized protein	W5FCN1		81796	9.23	0.932	0.955	0.898	0.928333	0.0494446		0.955	0.974	0.874	0.934333	0.165516		0.946	0.981	0.879	0.935333	0.163249
W5FCW0	Uncharacterized protein	W5FCW0		112219	8.56	1.03	1.024	1.149	1.06767	0.238321		0.984	0.986	1.05	1.00667	0.787474		1.033	0.898	0.949	0.96	0.416416
W5FD02	Acyl carrier protein	W5FD02		12551	4.56	0.986	1.024	0.944	0.984667	0.575165		1.083	1.139	1.009	1.077	0.177477		0.895	1.073	0.958	0.975333	0.682593
W5FDI0	Uncharacterized protein	W5FDI0		53043	9.3	1.017	0.994	1.017	1.00933	0.347601		0.993	0.943	1.035	0.990333	0.751043		1.039	1.004	1.054	1.03233	0.160763
W5FDJ9	Uncharacterized protein	W5FDJ9		16257	5.85	0.911	0.84	0.819	0.856667	0.0357048		1.188	1.316	1.108	1.204	0.0779953		1.047	1.07	0.946	1.021	0.636723
W5FDS3	Uncharacterized protein	W5FDS3		76165	7.57	1.127	0.961	1.022	1.03667	0.528388		1.058	0.912	0.973	0.981	0.697522		1.145	1.005	1.023	1.05767	0.320061
W5FDU4	Uncharacterized protein	W5FDU4		29996	4.41	1.087	0.946	1.045	1.026	0.597371		1.024	0.938	1.105	1.02233	0.688742		0.998	0.976	1.083	1.019	0.619212
W5FDY9	Peptidyl-prolyl cis-trans isomerase	W5FDY9		24936	8.47	1.037	1.049	1.011	1.03233	0.102198		1.008	0.971	0.958	0.979	0.295947		0.999	1.03	0.947	0.992	0.772509
W5FDZ3	Mitochondrial Rho GTPase	W5FDZ3		79060	5.65	1.052	1.094	0.966	1.03733	0.426116		0.951	0.985	1.003	0.979667	0.313913		0.935	1.013	0.95	0.966	0.290743
W5FE72	Uncharacterized protein (Fragment)	W5FE72		24343	9.83	1.008	1.091	1.079	1.05933	0.149075		0.962	1.081	0.967	1.00333	0.939457		1	1.081	1.049	1.04333	0.20717
W5FE74	Uncharacterized protein	W5FE74		63048	9.69	0.893	1.043	0.969	0.968333	0.540677		0.877	1.012	0.994	0.961	0.454051		0.842	1.021	0.978	0.947	0.42947
W5FEC1	Uncharacterized protein	W5FEC1		132720	5.12	0.939	1.04	1.088	1.02233	0.661577		0.897	1.071	1.067	1.01167	0.857607		0.968	1.049	1.081	1.03267	0.4338
W5FEC8	Uncharacterized protein	W5FEC8		43917	6.62	1.08	0.895	1.033	1.00267	0.966055		1.089	0.942	1.069	1.03333	0.544219		1.054	0.899	0.992	0.981667	0.723415
W5FED7	Uncharacterized protein (Fragment)	W5FED7		68629	9.82	0.971	1.052	0.933	0.985333	0.716583		1.035	1.078	0.955	1.02267	0.593637		0.981	1.035	0.936	0.984	0.632354
W5FEE5	Uncharacterized protein	W5FEE5		83408	5.12	1.039	0.925	0.876	0.946667	0.384461		1.126	0.837	0.981	0.981333	0.84373		1.051	0.901	0.918	0.956667	0.457286
W5FEI8	Uncharacterized protein	W5FEI8		22778	8.72	1.038	1.036	1	1.02467	0.183801		1.078	1.066	1.086	1.07667	0.00569762		1.155	1.038	1.068	1.087	0.131345
W5FEK8	Methylenetetrahydrofolate reductase	W5FEK8		76705	5.46	1.048	1.145	1.047	1.08	0.132924		1.054	1.137	1.059	1.08333	0.0901448		1.099	1.195	1.119	1.13767	0.0422788
W5FEK9	Uncharacterized protein	W5FEK9		26828	5.37	1.073	0.923	0.996	0.997333	0.9565		0.948	1.032	0.969	0.983	0.569999		0.906	1.005	0.982	0.964333	0.35541
W5FEQ2	Uncharacterized protein	W5FEQ2		36461	9.72	1.037	1.03	1.054	1.04033	0.0298244		1.042	1.017	1.041	1.03333	0.0551732		1.041	0.993	1.082	1.03867	0.271606
W5FES4	Uncharacterized protein	W5FES4		62850	4.44	1.022	1.075	1.081	1.05933	0.0869994		1.133	1.179	1.199	1.17033	0.0129045		0.981	0.924	0.942	0.949	0.0937539
W5FEV1	Uncharacterized protein	W5FEV1		35861	10.02	1.04	1.048	1.087	1.05833	0.0567237		1.046	1.06	1.016	1.04067	0.0885365		1.067	1.093	1.083	1.081	0.00862561
W5FF37	Uncharacterized protein	W5FF37		112956	5.5	0.949	0.895	0.97	0.938	0.108997		0.86	0.964	0.988	0.937333	0.251702		0.94	0.881	0.908	0.909667	0.0338359
W5FG05	Uncharacterized protein (Fragment)	W5FG05		20352	6.19	1.148	1.221	1.082	1.15033	0.0644824		1.036	1.115	1.111	1.08733	0.0767204		1.038	1.052	1.047	1.04567	0.00794938
W5FG19	Peptidyl-prolyl cis-trans isomerase (Fragment)	W5FG19		17539	5.33	0.872	1.003	0.932	0.935667	0.231381		1.015	0.967	0.987	0.989667	0.535238		0.909	1.028	1.029	0.988667	0.802772
W5FGH0	Uncharacterized protein	W5FGH0		60757	5.2	1.047	1.074	1.115	1.07867	0.0577322		1.064	1.007	1.086	1.05233	0.156243		1.037	1.059	1.12	1.072	0.10117
W5FGK9	Cytochrome b-c1 complex subunit 7	W5FGK9		16793	9.73	1.124	1.167	1.088	1.12633	0.031153		1.006	0.968	0.947	0.973667	0.266725		0.964	1.121	1.006	1.03033	0.584293
W5FGS0	Uncharacterized protein	W5FGS0		43204	5.66	1.064	0.911	1.097	1.024	0.716011		0.856	0.912	0.974	0.914	0.127641		0.931	0.868	0.996	0.931667	0.205659
W5FH48	Uncharacterized protein (Fragment)	W5FH48		42887	8.98	1.253	1.04	0.887	1.06	0.628794		1.135	0.92	0.869	0.974667	0.785347		1.261	0.815	1.1	1.05867	0.696839
W5FH53	Uncharacterized protein	W5FH53		45265	4.34	1.063	0.961	0.92	0.981333	0.703492		1.03	1.034	0.869	0.977667	0.720957		1.042	1.003	0.92	0.988333	0.77648
W5FHD1	Uncharacterized protein	W5FHD1		146483	6.15	0.993	0.953	1.163	1.03633	0.629348		0.95	0.882	1.024	0.952	0.362357		0.973	0.947	0.999	0.973	0.213889
W5FHG1	Uncharacterized protein	W5FHG1		39333	8.49	0.987	1.056	1.09	1.04433	0.280976		1.018	1.119	0.892	1.00967	0.89646		0.972	1.12	0.98	1.024	0.667009
W5FI94	Ferritin	W5FI94		32202	5.66	1.055	1.092	1.081	1.076	0.0202041		1.138	1.113	1.082	1.111	0.0206348		1.074	1.087	1.066	1.07567	0.00647654
W5FIL9	Uncharacterized protein	W5FIL9		72466	6.2	1.01	1.024	1.431	1.155	0.378235		0.926	0.778	0.81	0.838	0.0691295		0.907	1.03	0.949	0.962	0.402888
W5FIN0	Triosephosphate isomerase	W5FIN0		37151	7.04	1.063	1.056	1.133	1.084	0.0760114		1.102	1.042	1.106	1.08333	0.0565164		1.02	1.116	1.143	1.093	0.130309
W5FIN1	Uncharacterized protein	W5FIN1		31274	7.49	1.018	0.929	1.068	1.005	0.91335		1.016	0.924	0.921	0.953667	0.275599		0.841	1.038	0.946	0.941667	0.413145
W5FIP7	Uncharacterized protein	W5FIP7		52570	10.61	1.033	1.018	0.985	1.012	0.486447		0.971	0.987	1.002	0.986667	0.274762		1.008	1.05	1.057	1.03833	0.129163
W5FJ27	Uncharacterized protein	W5FJ27		74962	5.82	1.051	1.053	1.049	1.051	0.00051223		1.043	1.012	1.009	1.02133	0.188637		1.084	1.133	1.188	1.135	0.046113
W5FJD2	Uncharacterized protein (Fragment)	W5FJD2		33696	9.96	0.909	0.978	0.811	0.899333	0.173325		0.983	1.055	0.972	1.00333	0.909811		0.91	1.035	0.909	0.951333	0.364725
W5FJF2	Citrate synthase	W5FJF2		31344	6.05	0.962	0.975	1.025	0.987333	0.577308		1.017	0.953	0.912	0.960667	0.326823		0.912	0.881	0.865	0.886	0.0143315
W5FJM7	Uncharacterized protein	W5FJM7		14305	4.49	0.95	0.822	0.817	0.863	0.0878348		0.934	0.813	0.881	0.876	0.0713282		0.982	0.83	0.907	0.906333	0.166356
W5FJN1	Chalcone flavanone isomerase	Chi-B1		26864	5.23	1.139	1.079	1.11	1.10933	0.0241984		1.069	0.963	1.031	1.021	0.568057		1.051	0.97	1.138	1.053	0.38862
W5FJP8	Uncharacterized protein	W5FJP8		28331	9.68	1.037	1.046	1.032	1.03833	0.0112259		1.009	1.092	1.047	1.04933	0.176021		1.129	1.141	1.13	1.13333	0.000830215
W5FK34	Uncharacterized protein (Fragment)	W5FK34		14777	5.44	0.889	0.644	1.022	0.851667	0.312222		0.85	0.672	0.931	0.817667	0.139979		0.864	0.611	0.901	0.792	0.149941
W5FKC9	Uncharacterized protein	W5FKC9		15497	5.04	1.049	1.054	1.014	1.039	0.0902308		1.041	1.063	1.033	1.04567	0.0364767		1.017	1.034	1.02	1.02367	0.0456679
W5FKU6	Uncharacterized protein	W5FKU6		38236	6.17	1.114	1.11	1.04	1.088	0.067132		1.044	1.052	1.013	1.03633	0.092517		1.063	1.01	1.029	1.034	0.159575
W5FKX3	Uncharacterized protein (Fragment)	W5FKX3		12472	7	0.908	0.921	0.922	0.917	0.00293856		1.003	0.964	0.889	0.952	0.287774		1.155	1.065	0.989	1.06967	0.283612
W5FLB7	Uncharacterized protein (Fragment)	W5FLB7		14354	4.69	0.993	0.968	0.983	0.981333	0.12393		0.968	0.933	0.946	0.949	0.03785		1.039	1.029	0.948	1.00533	0.870214
W5FLF3	Uncharacterized protein	W5FLF3		24493	5.17	1.019	1.022	1.114	1.05167	0.239346		0.98	1.021	1.027	1.00933	0.592012		1.132	1.123	1.112	1.12233	0.00222731
W5FLZ1	Uncharacterized protein	W5FLZ1		29961	8.97	0.806	0.959	0.863	0.876	0.108859		0.922	0.944	0.901	0.922333	0.0246093		0.901	1.03	0.924	0.951667	0.347819
W5FM76	Uncharacterized protein	W5FM76		41705	9.01	1.054	1.096	1.067	1.07233	0.0282142		1.117	1.119	1.045	1.09367	0.0613758		1.086	0.878	1.065	1.00967	0.897157
W5FMJ1	Uncharacterized protein	W5FMJ1		20299	7.68	0.998	0.917	0.995	0.97	0.375271		1.095	0.824	0.89	0.936333	0.516886		1.173	0.801	0.869	0.947667	0.692141
W5FMM4	Uncharacterized protein	W5FMM4		35131	5.11	0.79	0.872	0.926	0.862667	0.0738182		0.815	1.019	1.083	0.972333	0.764699		0.882	1.033	1.078	0.997667	0.972176
W5FMM8	Uncharacterized protein	W5FMM8		38675	6.27	1.011	1.121	0.994	1.042	0.40199		0.878	0.945	1.005	0.942667	0.258469		0.91	0.97	0.941	0.940333	0.0749447
W5FN05	Uncharacterized protein	W5FN05		10540	4.64	1.027	1.057	0.987	1.02367	0.363453		1.076	1.077	1.068	1.07367	0.0014913		1	1.042	0.989	1.01033	0.587764
W5FNR3	Uncharacterized protein	W5FNR3		20463	5.9	0.916	0.973	0.948	0.945667	0.0811176		1.183	0.936	0.977	1.032	0.716098		0.958	0.935	0.924	0.939	0.0259203
W5FP47	Uncharacterized protein	W5FP47		24019	5.31	0.993	1.016	0.991	1	1		0.983	1.001	0.922	0.968667	0.320231		1.031	1.098	1.055	1.06133	0.0887292
W5FPE2	Uncharacterized protein	W5FPE2		91106	5.46	0.976	1.007	0.985	0.989333	0.366306		0.995	0.944	0.966	0.968333	0.16522		0.88	0.889	1.02	0.929667	0.260277
W5FPK2	Sulfurtransferase	W5FPK2		33239	5.9	0.927	1.016	0.868	0.937	0.28063		1.086	0.881	0.962	0.976333	0.729713		1.036	0.852	0.957	0.948333	0.434574
W5FPN2	Uncharacterized protein	W5FPN2		57393	5.49	1.162	1.131	1.219	1.17067	0.0220492		1.072	1.171	1.225	1.156	0.0734944		1.074	1.13	1.154	1.11933	0.0372587
W5FPR0	Uncharacterized protein	W5FPR0		25112	7.13	1.048	1.105	1.001	1.05133	0.229904		0.915	1.005	0.896	0.938667	0.209638		1.053	1.058	0.959	1.02333	0.543972
W5FQA4	Uncharacterized protein	W5FQA4		34212	6.79	0.979	1.052	1.044	1.025	0.392528		1.034	1.088	1.104	1.07533	0.0707375		1.011	1.022	1.03	1.021	0.0624128
W5FQA8	Uncharacterized protein	W5FQA8		37622	5.04	0.884	0.949	0.928	0.920333	0.0532184		1.027	0.915	0.957	0.966333	0.411046		1.026	0.986	0.966	0.992667	0.717949
W5FQC9	Uncharacterized protein	W5FQC9		19176	7.64	0.975	1.095	1.055	1.04167	0.358974		0.926	0.867	0.908	0.900333	0.0293384		0.935	0.971	0.859	0.921667	0.14099
W5FR78	Uncharacterized protein	W5FR78		43909	4.99	0.895	0.916	0.946	0.919	0.0317957		1.059	0.953	0.948	0.986667	0.747934		0.896	0.922	0.847	0.888333	0.0366521
W5FRU3	Uncharacterized protein	W5FRU3		18282	4.78	0.833	1.048	0.918	0.933	0.39602		0.963	1.123	0.9	0.995333	0.950345		0.805	1.104	0.885	0.931333	0.522603
W5FRX2	Uncharacterized protein (Fragment)	W5FRX2		16902	4.45	0.932	0.975	1.005	0.970667	0.300396		1.029	0.921	0.861	0.937	0.328456		0.906	1.078	0.871	0.951667	0.528771
W5FSN0	Uncharacterized protein	W5FSN0		46957	5.66	1.024	1.041	1.062	1.04233	0.0612659		1.049	0.919	1.062	1.01	0.846943		1.058	0.969	1.09	1.039	0.393994
W5FSR5	Uncharacterized protein	W5FSR5		19854	6.14	1.132	1.079	0.913	1.04133	0.594914		1.228	1.147	1	1.125	0.201909		1.118	1.025	0.964	1.03567	0.509231
W5FT97	Uncharacterized protein	W5FT97		79196	8.96	1.031	1.04	0.963	1.01133	0.686872		1.041	1.022	1.016	1.02633	0.0730228		0.992	1.06	1.024	1.02533	0.326139
W5FTF6	Uncharacterized protein	W5FTF6		19061	6.51	0.891	0.928	1.016	0.945	0.27617		0.972	0.907	0.949	0.942667	0.0947619		1.031	1.026	1.026	1.02767	0.00360934
W5FU79	Uncharacterized protein	W5FU79		21525	6.33	0.966	1.074	1.016	1.01867	0.610434		0.977	0.923	0.94	0.946667	0.0789069		0.902	0.83	0.916	0.882667	0.0478833
W5FUD0	Uncharacterized protein (Fragment)	W5FUD0		79538	6.42	1.032	1.121	1.076	1.07633	0.0970736		1.053	1.103	1.029	1.06167	0.105528		0.994	1.094	1.163	1.08367	0.230232
W5FV41	Uncharacterized protein	W5FV41		56428	5.64	1.054	0.922	0.988	0.988	0.782643		1.022	1.094	0.938	1.018	0.728269		1.042	1.095	1.028	1.055	0.114476
W5FW57	Uncharacterized protein	W5FW57		12906	6.58	0.893	1.018	1.05	0.987	0.811528		0.889	1.004	1.1	0.997667	0.972959		0.861	0.967	1.029	0.952333	0.433649
W5FWD2	Uncharacterized protein (Fragment)	W5FWD2		37179	9.5	1.052	1.06	0.989	1.03367	0.272515		0.94	1.095	0.927	0.987333	0.836265		1.012	1.09	0.865	0.989	0.882893
W5FWF5	Uncharacterized protein	W5FWF5		19867	9.89	1.005	0.975	0.947	0.975667	0.283383		0.99	0.988	0.953	0.977	0.19566		1.011	0.974	0.98	0.988333	0.415936
W5FWJ8	Uncharacterized protein	W5FWJ8		72180	8.97	0.983	0.956	1.064	1.001	0.978214		0.921	0.921	0.88	0.907333	0.0210661		0.978	1.001	1.001	0.993333	0.476217
W5FWS1	Uncharacterized protein	W5FWS1		110632	6.28	0.969	0.963	0.939	0.957	0.0425513		1.023	0.893	0.967	0.961	0.409068		0.964	0.941	1.002	0.969	0.223462
W5FWU9	Uncharacterized protein	W5FWU9		29277	5.09	1.148	1.061	0.858	1.02233	0.819227		1.061	0.951	0.855	0.955667	0.533953		1.099	1.122	0.954	1.05833	0.382834
W5FWW5	Uncharacterized protein	W5FWW5		60304	5.78	0.914	0.924	0.933	0.923667	0.005128		0.937	0.899	0.951	0.929	0.0446894		0.93	0.973	0.939	0.947333	0.0566113
W5FX17	Uncharacterized protein (Fragment)	W5FX17		8605	6.45	1.062	1.01	1.103	1.05833	0.162468		1.043	1.046	0.964	1.01767	0.578128		1.047	1.143	1.084	1.09133	0.0822817
W5FX55	Uncharacterized protein	W5FX55		12294	6.42	1.028	1.085	1.007	1.04	0.228196		1.076	1.051	1.094	1.07367	0.0274692		1.035	1.02	1.035	1.03	0.0266715
W5FXY6	Uncharacterized protein	W5FXY6		62135	8.41	1.041	0.924	0.904	0.956333	0.414261		1.025	0.924	0.979	0.976	0.497449		1.078	0.888	0.977	0.981	0.762234
W5FY62	Glucose-6-phosphate isomerase	W5FY62		73378	5.63	0.915	0.828	0.942	0.895	0.0926334		0.906	0.873	0.912	0.897	0.0135747		0.895	0.799	0.927	0.873667	0.0815056
W5FY87	Uncharacterized protein	W5FY87		43599	6.66	0.875	0.891	0.938	0.901333	0.0348111		0.993	1	1.041	1.01133	0.528051		0.828	0.966	0.86	0.884667	0.109654
W5FYH5	Uncharacterized protein	W5FYH5		69581	5.94	0.894	0.927	0.872	0.897667	0.0235351		1.009	0.97	0.945	0.974667	0.306738		1.066	0.994	1.057	1.039	0.22723
W5FYN0	Uncharacterized protein	W5FYN0		61006	7.96	1.019	0.983	1.044	1.01533	0.477745		0.991	0.962	0.984	0.979	0.138118		0.954	0.983	1.017	0.984667	0.48832
W5FYY5	Uncharacterized protein	W5FYY5		41940	5.91	1.04	0.989	0.929	0.986	0.705116		0.911	1.01	1.089	1.00333	0.954273		0.995	1.03	0.927	0.984	0.64957
W5FZ96	Uncharacterized protein	W5FZ96		14570	5.31	0.99	1.018	1.159	1.05567	0.398623		1.048	1.014	1.066	1.04267	0.107488		1.045	1.124	1.119	1.096	0.0640566
W5FZD9	Uncharacterized protein	W5FZD9		35083	4.87	0.945	0.926	1.153	1.008	0.922431		1.144	1.02	0.903	1.02233	0.778668		1.081	0.895	1.016	0.997333	0.965421
W5G036	Citrate synthase	W5G036		45073	9.2	1	0.906	0.84	0.915333	0.209746		1.07	1.144	0.964	1.05933	0.373783		1.049	0.998	0.912	0.986333	0.76503
W5G0E6	Proteasome subunit alpha type	W5G0E6		31789	5.82	1.018	0.978	0.987	0.994333	0.685992		1.012	0.896	0.993	0.967	0.455246		1.064	1.002	1.043	1.03633	0.184087
W5G0P0	Uncharacterized protein	W5G0P0		39570	9.01	0.958	0.963	0.877	0.932667	0.136989		1.034	0.98	0.858	0.957333	0.498559		1.03	1.007	0.925	0.987333	0.729412
W5G112	Uncharacterized protein	W5G112		74873	6.31	1.043	1.005	1.045	1.031	0.140104		0.983	0.882	0.996	0.953667	0.327229		0.938	1.02	0.949	0.969	0.351014
W5G141	Uncharacterized protein	W5G141		35907	10.02	0.99	1.067	1.132	1.063	0.264536		0.97	1.028	1.075	1.02433	0.507016		1.115	1.201	1.038	1.118	0.129066
W5G176	Uncharacterized protein	W5G176		89816	6.27	0.99	0.929	1.138	1.019	0.788388		0.935	0.918	1.017	0.956667	0.291992		1.07	0.946	0.983	0.999667	0.993587
W5G1C8	Uncharacterized protein	W5G1C8		20334	7.67	0.961	1.155	0.94	1.01867	0.810618		0.837	1.079	0.889	0.935	0.470048		0.898	1.057	0.95	0.968333	0.568445
W5G1K3	Uncharacterized protein	W5G1K3		96987	5.74	1.066	0.982	1.041	1.02967	0.355732		1.09	1.044	1.045	1.05967	0.0589759		1.006	1.063	1.126	1.065	0.201537
W5G1M8	Uncharacterized protein	W5G1M8		72786	8.86	0.961	0.939	0.801	0.900333	0.184802		0.944	0.975	0.85	0.923	0.177008		0.929	0.921	0.793	0.881	0.1141
W5G231	Uncharacterized protein (Fragment)	W5G231		69828	9.67	0.968	0.954	0.938	0.953333	0.0328022		1.063	1.004	1.035	1.034	0.184131		0.956	1.012	0.964	0.977333	0.324311
W5G3P3	Uncharacterized protein	W5G3P3		18120	5.08	1.064	0.958	0.978	1	1		1.015	0.924	0.911	0.95	0.266027		0.994	0.926	0.945	0.955	0.156431
W5G494	Uncharacterized protein	W5G494		33667	5.52	0.877	0.869	0.938	0.894667	0.0402272		1.03	1.03	1.005	1.02167	0.121541		1.01	1.055	1.091	1.052	0.156671
W5G4N7	Uncharacterized protein	W5G4N7		12347	4.55	1.081	0.999	1.097	1.059	0.191376		1.084	1.036	1.136	1.08533	0.097965		1.154	1.055	1.204	1.13767	0.0879935
W5G4W4	Uncharacterized protein	W5G4W4		37767	4.02	0.941	0.83	0.913	0.894667	0.0872159		0.954	0.839	0.848	0.880333	0.0834647		0.961	0.831	0.868	0.886667	0.0993749
W5G504	Uncharacterized protein	W5G504		27981	5.35	1.055	0.997	0.92	0.990667	0.833563		0.979	0.787	1.026	0.930667	0.443017		1.076	0.925	1.073	1.02467	0.669689
W5G513	Uncharacterized protein	W5G513		20816	9.96	0.967	1.072	1.029	1.02267	0.53453		1.061	1.176	0.97	1.069	0.366564		1.039	1.013	1.033	1.02833	0.0690764
W5G587	Uncharacterized protein	W5G587		26901	5.08	1.112	1.003	1.061	1.05867	0.203465		1.112	1.04	1.092	1.08133	0.0630895		1.091	1.083	1.012	1.062	0.132223
W5G5F2	Uncharacterized protein	W5G5F2		48033	9.78	0.951	0.924	0.997	0.957333	0.183204		1.066	0.978	0.964	1.00267	0.941036		1.068	0.982	1.107	1.05233	0.292125
W5G5F9	Uncharacterized protein (Fragment)	W5G5F9		25155	9.65	1.026	1.01	0.961	0.999	0.963861		1.117	1.005	1.057	1.05967	0.206511		1.163	0.975	1.006	1.048	0.496177
W5G5M1	Uncharacterized protein	W5G5M1		95279	6.05	0.984	0.999	1.051	1.01133	0.632813		1.082	1.004	1.036	1.04067	0.214259		1.049	0.968	1.069	1.02867	0.451215
W5G5P5	Uncharacterized protein	W5G5P5		39028	5.57	1.126	1.169	1.107	1.134	0.0182206		1.112	1.213	1.08	1.135	0.0779701		1.156	1.158	1.131	1.14833	0.00341132
W5G5Q1	Uncharacterized protein	W5G5Q1		12533	6.18	0.9	0.957	0.925	0.927333	0.0478624		1.11	1.112	1.114	1.112	0.000106276		1.044	1.092	1.023	1.053	0.121895
W5G5S1	Uncharacterized protein	W5G5S1		147889	6.03	0.99	0.928	1.006	0.974667	0.398415		0.997	0.997	1.036	1.01	0.522182		1.04	1.007	1.035	1.02733	0.1169
W5G5S2	Uncharacterized protein	W5G5S2		15494	10.53	1.037	0.998	0.986	1.007	0.693911		1.002	0.94	0.967	0.969667	0.23307		0.98	0.966	1.042	0.996	0.879759
W5G5W2	Uncharacterized protein	W5G5W2		118795	6.41	1.008	0.983	0.999	0.996667	0.693142		0.988	0.985	1.023	0.998667	0.922934		0.976	1.013	0.996	0.995	0.686066
W5G612	Uncharacterized protein	W5G612		50585	6.15	1.029	1.043	1.152	1.07467	0.194755		1.056	1.019	1.037	1.03733	0.0730179		0.986	1.076	1.012	1.02467	0.453692
W5G6L7	Uncharacterized protein	W5G6L7		62672	5.46	0.963	0.982	0.975	0.973333	0.0406598		0.973	0.971	0.884	0.942667	0.189886		1.042	0.984	1.003	1.00967	0.628297
W5G6Y3	Uncharacterized protein	W5G6Y3		15868	6.73	0.86	0.853	0.821	0.844667	0.00591968		1.003	0.801	0.804	0.869333	0.189775		0.977	0.959	0.819	0.918333	0.2436
W5G736	Uncharacterized protein	W5G736		36481	5.46	1.094	1.021	1.024	1.04633	0.191519		0.948	0.954	0.975	0.959	0.0376223		1.018	1.046	1.105	1.05633	0.159142
W5G750	Uncharacterized protein	W5G750		51045	6.16	1.1	1.005	0.986	1.03033	0.480322		0.9	0.868	1.021	0.929667	0.270219		0.999	0.931	1.154	1.028	0.712615
W5G755	Uncharacterized protein	W5G755		44625	9.06	1.021	1.017	0.995	1.011	0.306606		1.101	1.014	1.037	1.05067	0.190963		1.077	1.087	0.976	1.04667	0.318668
W5G7B5	Uncharacterized protein	W5G7B5		110214	6.09	1.034	0.963	0.918	0.971667	0.489717		0.952	0.903	0.835	0.896667	0.0929855		0.905	1.009	0.978	0.964	0.363272
W5G7E5	Uncharacterized protein	W5G7E5		26887	5.03	1.022	0.852	0.908	0.927333	0.283437		0.888	0.797	0.958	0.881	0.125229		0.973	0.881	0.955	0.936333	0.152115
W5G7G1	Uncharacterized protein	W5G7G1		120088	9.48	0.83	0.919	0.945	0.898	0.0994467		0.954	0.875	0.987	0.938667	0.206203		0.915	1.001	1.043	0.986333	0.751515
W5G7H1	Uncharacterized protein	W5G7H1		77334	8.86	1.072	1.035	0.976	1.02767	0.426631		0.882	0.869	1.154	0.968333	0.765702		0.953	1.186	0.97	1.03633	0.675909
W5G7V4	Uncharacterized protein	W5G7V4		45731	7.74	1.147	1.101	0.995	1.081	0.213691		1.031	1.046	1.006	1.02767	0.141129		1.003	1.041	1.083	1.04233	0.208365
W5G7V5	Uncharacterized protein	W5G7V5		124166	6.25	0.979	0.954	0.814	0.915667	0.242185		0.941	1.033	0.875	0.949667	0.386529		0.956	0.974	0.716	0.882	0.291722
W5G816	Uncharacterized protein	W5G816		19666	9.3	0.985	0.945	0.869	0.933	0.187725		1.013	0.973	1.034	1.00667	0.745218		0.992	1.01	0.988	0.996667	0.671024
W5G8B6	Uncharacterized protein	W5G8B6		81152	9.12	0.821	0.937	0.952	0.903333	0.144621		0.852	1.055	0.989	0.965333	0.620625		0.846	0.979	0.959	0.928	0.224175
W5G8N4	Uncharacterized protein	W5G8N4		99570	5.03	0.968	0.994	0.959	0.973667	0.128812		1.026	0.983	0.959	0.989333	0.640835		1.029	1.004	0.969	1.00067	0.972919
W5G8R8	Uncharacterized protein	W5G8R8		35604	9.31	1.043	1.132	1.184	1.11967	0.100776		1.103	1.224	1.108	1.145	0.0669339		1.073	1.025	1.006	1.03467	0.224183
W5G8W1	Clustered mitochondria protein homolog	W5G8W1		169286	5.9	0.983	0.996	0.924	0.967667	0.281836		0.99	1.01	1.112	1.03733	0.427198		0.966	0.967	0.991	0.974667	0.0901954
W5G8Z2	Uncharacterized protein (Fragment)	W5G8Z2		31927	5.68	0.993	0.971	0.983	0.982333	0.108835		1.03	1.039	1.086	1.05167	0.0968047		1.069	1.035	1.112	1.072	0.0838736
W5G908	Uncharacterized protein	W5G908		140754	5.36	0.957	1.046	1.014	1.00567	0.847844		1.074	0.947	1.01	1.01033	0.804544		0.978	0.886	0.97	0.944667	0.200777
W5G919	Uncharacterized protein	W5G919		40941	5.01	1.071	0.897	1.074	1.014	0.833168		0.922	1.063	0.951	0.978667	0.668896		0.939	0.948	0.993	0.96	0.138938
W5G958	Uncharacterized protein	W5G958		56459	8.18	0.924	1.161	1.244	1.10967	0.371132		0.887	1.152	1.072	1.037	0.683722		0.956	1.165	1.133	1.08467	0.322486
W5G990	Uncharacterized protein	W5G990		18064	9.9	1.164	0.989	1.138	1.097	0.217173		1.018	0.914	1.285	1.07233	0.579914		0.849	0.971	1.219	1.013	0.915853
W5G9B8	Uncharacterized protein	W5G9B8		44850	4.8	1.021	0.966	0.998	0.995	0.783561		0.993	1.005	1.031	1.00967	0.479564		1.049	0.989	1.054	1.03067	0.27971
W5G9C7	Uncharacterized protein	W5G9C7		98087	5.69	1.026	0.95	1.196	1.05733	0.513074		0.945	0.945	1.211	1.03367	0.740696		1.023	0.96	1.162	1.04833	0.503002
W5G9P1	Uncharacterized protein	W5G9P1		56180	6.65	0.929	0.943	0.978	0.95	0.075447		1.048	1.026	1.002	1.02533	0.196745		0.963	1.064	1.028	1.01833	0.598305
W5G9R9	Uncharacterized protein	W5G9R9		70031	9.42	0.949	0.924	1.011	0.961333	0.273494		0.965	0.865	0.973	0.934333	0.199326		0.972	0.912	0.972	0.952	0.13845
W5G9W2	Uncharacterized protein	W5G9W2		49826	9.38	1.03	1.055	1.012	1.03233	0.122055		0.972	1.037	1.054	1.021	0.48912		1.055	1.068	0.979	1.034	0.345265
W5GA59	Uncharacterized protein	W5GA59		151172	5.46	0.99	0.969	0.991	0.983333	0.145767		1.012	0.952	1.105	1.023	0.656793		0.969	0.94	0.956	0.955	0.0330217
W5GA68	Uncharacterized protein	W5GA68		76894	6.76	1.022	0.939	0.982	0.981	0.510995		1.009	0.894	0.84	0.914333	0.227748		1.029	0.861	0.933	0.941	0.349128
W5GAA2	Serine/threonine-protein phosphatase	W5GAA2		41880	5.19	0.936	0.932	0.916	0.928	0.00712477		1.003	0.976	0.955	0.978	0.25413		1.037	1.051	0.873	0.987	0.841176
W5GAC6	Annexin	W5GAC6		40407	6.15	0.946	0.984	0.911	0.947	0.12841		1.014	0.98	0.964	0.986	0.442522		0.918	0.956	0.947	0.940333	0.0349949
W5GAM0	Uncharacterized protein	W5GAM0		38594	9.31	1.006	0.935	1.024	0.988333	0.709451		1.01	0.976	1.027	1.00433	0.799763		1.07	0.968	1.008	1.01533	0.656793
W5GAN8	Uncharacterized protein	W5GAN8		102782	6.05	0.996	0.944	0.832	0.924	0.256852		1.018	0.929	0.716	0.887667	0.336613		0.927	0.872	0.878	0.892333	0.0251918
W5GAS6	Uncharacterized protein	W5GAS6		27559	8.91	0.956	0.994	0.78	0.91	0.305442		0.997	0.97	0.791	0.919333	0.338338		0.844	0.963	0.689	0.832	0.168364
W5GB27	Uncharacterized protein	W5GB27		87787	6.91	0.785	0.856	1	0.880333	0.199018		0.767	0.75	0.897	0.804667	0.0521149		0.734	0.694	0.901	0.776333	0.0717894
W5GBF3	Uncharacterized protein	W5GBF3		55565	5.18	1.095	1.01	0.997	1.034	0.383818		0.949	1.054	1.09	1.031	0.539869		0.907	0.899	0.951	0.919	0.0375992
W5GC01	Uncharacterized protein (Fragment)	W5GC01		42390	5.87	0.902	0.97	0.98	0.950667	0.181708		1.029	1.077	0.989	1.03167	0.339273		0.95	0.983	1.004	0.979	0.313227
W5GC86	Uncharacterized protein	W5GC86		27670	5.41	0.946	1.02	1.033	0.999667	0.991301		0.994	1.079	1.206	1.093	0.270171		1.034	1.089	1.076	1.06633	0.0572743
W5GCA0	Uncharacterized protein	W5GCA0		41667	4.93	0.957	1.008	1.046	1.00367	0.899946		0.962	0.958	0.999	0.973	0.174457		0.97	1.136	1.026	1.044	0.46208
W5GCA3	Eukaryotic translation initiation factor 3 subunit F	W5GCA3		35124	5.09	1.034	1.115	1.067	1.072	0.0921645		1.02	0.996	1.042	1.01933	0.282802		1.135	0.917	1.045	1.03233	0.660051
W5GCC9	Uncharacterized protein (Fragment)	W5GCC9		87474	5.06	1.024	0.996	0.992	1.004	0.729499		1.001	0.991	1.013	1.00167	0.81779		0.995	1.036	1.008	1.013	0.394967
W5GCD8	Uncharacterized protein	W5GCD8		107039	11.5	1.1	1.078	1.182	1.12	0.0630336		1.045	1.231	1.21	1.162	0.1104		0.953	1.014	1.035	1.00067	0.980835
W5GCE1	Uncharacterized protein	W5GCE1		45418	5.87	0.973	0.862	1.322	1.05233	0.742023		0.979	1.162	1.351	1.164	0.266291		0.973	0.977	1.209	1.053	0.566963
W5GCF7	Uncharacterized protein	W5GCF7		109913	5.08	1.069	1.064	0.971	1.03467	0.390278		1.003	1.005	0.974	0.994	0.609984		1.083	0.965	0.952	1	1
W5GCF8	Uncharacterized protein	W5GCF8		48214	5.23	1.021	1.092	1.073	1.062	0.099904		0.939	1	0.968	0.969	0.220521		0.939	0.952	0.959	0.95	0.0134568
W5GCI3	Uncharacterized protein	W5GCI3		44218	5.28	1.24	1.014	1.073	1.109	0.248574		1.143	1.035	1.058	1.07867	0.138904		1.148	1.004	1.058	1.07	0.237507
W5GCI4	Uncharacterized protein	W5GCI4		50603	6.28	1.032	0.947	0.899	0.959333	0.405423		1.003	0.965	0.976	0.981333	0.240045		0.922	0.957	0.809	0.896	0.14526
W5GCJ5	Uncharacterized protein (Fragment)	W5GCJ5		42505	9.59	0.877	0.93	0.931	0.912667	0.0392677		0.847	0.942	0.955	0.914667	0.12904		0.843	0.859	0.922	0.874667	0.0350787
W5GCU4	Uncharacterized protein	W5GCU4		43144	9.12	1.171	1.142	1.12	1.14433	0.0103083		1.145	1.037	0.999	1.06033	0.301699		1.139	1.199	1.106	1.148	0.0322042
W5GCZ4	Uncharacterized protein	W5GCZ4		36760	7.67	0.974	0.979	0.939	0.964	0.103541		0.979	1.019	0.994	0.997333	0.840446		0.981	0.961	1.023	0.988333	0.588463
W5GD81	Uncharacterized protein (Fragment)	W5GD81		71777	6.54	0.995	1.141	1.078	1.07133	0.23361		1.071	1.164	1.137	1.124	0.0462103		0.944	1.08	1.069	1.031	0.550945
W5GDC5	Uncharacterized protein	W5GDC5		95973	4.78	1.011	1.062	1.016	1.02967	0.2091		0.957	0.986	0.986	0.976333	0.134082		1.006	0.938	0.987	0.977	0.373942
W5GDC6	Uncharacterized protein	W5GDC6		75659	9.6	0.993	0.869	0.821	0.894333	0.175309		1.037	0.918	0.874	0.943	0.362309		1.038	0.96	0.854	0.950667	0.452527
W5GDD9	Uncharacterized protein	W5GDD9		64382	7.96	1.03	1.036	1.071	1.04567	0.070219		1.021	1.091	1.024	1.04533	0.185702		0.971	1.024	1	0.998333	0.923313
W5GDF3	Uncharacterized protein	W5GDF3		25137	5.84	1.044	1.03	1.019	1.031	0.0503775		1.047	1.034	1.071	1.05067	0.0428318		0.955	1.07	1.157	1.06067	0.408648
W5GDR6	Uncharacterized protein	W5GDR6		19435	9.47	1.106	1.072	0.975	1.051	0.3234		1.038	1.04	0.947	1.00833	0.811336		1.117	1.141	0.939	1.06567	0.411016
W5GDU9	Uncharacterized protein	W5GDU9		160501	5.91	0.926	0.886	0.905	0.905667	0.0146667		0.921	0.966	0.975	0.954	0.110436		0.886	0.982	0.983	0.950333	0.262584
W5GE07	Uncharacterized protein	W5GE07		21335	8.65	0.929	0.824	0.87	0.874333	0.0537996		0.932	0.935	0.889	0.918667	0.0317918		1.009	0.988	0.928	0.975	0.411235
W5GE89	Histone H4	W5GE89		12189	11.38	0.827	0.798	1.021	0.882	0.233906		0.858	1.206	1.295	1.11967	0.464164		0.657	0.743	0.939	0.779667	0.118476
W5GEA8	Uncharacterized protein	W5GEA8		84868	7.02	0.938	0.858	1.137	0.977667	0.812971		0.916	0.802	1.168	0.962	0.758836		0.957	0.936	1.091	0.994667	0.922551
W5GEI6	Catalase	W5GEI6		63122	6.58	0.914	1.029	0.967	0.97	0.461936		0.965	1.054	0.998	1.00567	0.84755		1.063	1.075	0.994	1.044	0.223395
W5GEJ3	Uncharacterized protein	W5GEJ3		39679	6	0.987	1.014	1.076	1.02567	0.432703		0.971	0.936	1.015	0.974	0.373206		1.027	1.032	1.055	1.038	0.0478154
W5GEJ8	Uncharacterized protein	W5GEJ8		103724	8.89	0.975	1.12	0.965	1.02	0.728254		0.814	1.038	0.873	0.908333	0.30487		0.957	1.017	0.933	0.969	0.340426
W5GEL1	Proteasome subunit beta type	W5GEL1		26106	5.34	1.035	0.978	1	1.00433	0.818444		1.059	1.071	1.121	1.08367	0.0478274		0.937	1.049	1.129	1.03833	0.562307
W5GEN2	Uncharacterized protein	W5GEN2		68519	5.31	0.964	0.924	1.014	0.967333	0.336321		1.02	0.988	1.014	1.00733	0.533076		1.024	1.089	1.036	1.04967	0.130704
W5GEP4	Uncharacterized protein	W5GEP4		259756	8.79	0.992	0.904	1.007	0.967667	0.42018		0.944	0.896	0.958	0.932667	0.069707		1.026	0.903	1.003	0.977333	0.609234
W5GF36	Uncharacterized protein	W5GF36		91444	9.32	1.011	1.03	1.041	1.02733	0.0892262		1.022	1.096	0.999	1.039	0.314169		1.022	1.089	1.032	1.04767	0.149758
W5GF83	Uncharacterized protein	W5GF83		149470	5.42	0.954	0.977	0.991	0.974	0.137476		0.984	0.966	0.986	0.978667	0.0785403		0.939	0.956	0.938	0.944333	0.0108294
W5GF95	Uncharacterized protein	W5GF95		51970	5.38	0.973	1.017	1.066	1.01867	0.558959		0.953	1.031	1.14	1.04133	0.525562		0.983	0.992	1.027	1.00067	0.964896
W5GFA0	Uncharacterized protein	W5GFA0		50919	5.93	1.024	0.82	0.998	0.947333	0.497691		1.111	0.881	0.935	0.975667	0.759484		1.163	0.746	0.844	0.917667	0.580247
W5GFL5	Uncharacterized protein	W5GFL5		117073	5.25	0.944	0.878	1.06	0.960667	0.536667		0.944	0.933	0.988	0.955	0.115718		0.976	0.953	1.053	0.994	0.861053
W5GFM1	Uncharacterized protein	W5GFM1		56031	5.85	0.927	0.916	1.056	0.966333	0.531941		0.964	0.975	1.048	0.995667	0.88453		0.933	0.989	1.02	0.980667	0.526905
W5GFR3	Uncharacterized protein	W5GFR3		118821	5.55	0.974	0.977	1.047	0.999333	0.980238		0.95	0.98	1.022	0.984	0.523607		1.018	0.934	1.019	0.990333	0.764181
W5GFV6	Uncharacterized protein	W5GFV6		38413	8.59	1.033	1.071	1.084	1.06267	0.0547631		1.01	0.994	1.064	1.02267	0.396503		1.032	1.037	1.031	1.03333	0.00308566
W5GFX3	Uncharacterized protein	W5GFX3		26810	8.89	0.93	0.939	1.004	0.957667	0.211028		1.008	1.02	1.02	1.016	0.057191		1.012	0.894	0.969	0.958333	0.350358
W5GG02	Uncharacterized protein	W5GG02		82207	6.32	1.068	1.009	1.047	1.04133	0.139013		1.144	1.03	1.134	1.10267	0.106311		1.023	0.964	1.022	1.003	0.891864
W5GG24	Uncharacterized protein (Fragment)	W5GG24		32197	7.21	1.087	1.031	0.889	1.00233	0.972012		1.004	0.982	0.9	0.962	0.352732		0.97	0.991	0.981	0.980667	0.0859055
W5GG30	Uncharacterized protein	W5GG30		68758	6.16	1.029	1.03	1.048	1.03567	0.0286765		1.009	1.047	1.019	1.025	0.159		0.989	0.982	0.969	0.98	0.0761574
W5GG38	Uncharacterized protein	W5GG38		167700	5.21	0.974	0.857	0.915	0.915333	0.129043		1.016	0.897	1.001	0.971333	0.523675		0.965	0.877	0.854	0.898667	0.0956946
W5GGK6	DNA-directed RNA polymerase (Fragment)	W5GGK6		13428	8.54	0.94	1.308	1.182	1.14333	0.315616		0.939	1.076	0.931	0.982	0.738902		1.018	1.199	1.137	1.118	0.156382
W5GGK7	Uncharacterized protein	W5GGK7		54055	8.13	1.079	1.308	1.174	1.187	0.106415		1.029	1.381	1.255	1.22167	0.16422		1.045	1.207	1.092	1.11467	0.140038
W5GGU9	Uncharacterized protein	W5GGU9		57508	6.61	0.997	1.129	1.044	1.05667	0.280062		0.979	1.139	0.978	1.032	0.61047		1.015	1.074	0.974	1.021	0.544517
W5GGV4	Uncharacterized protein	W5GGV4		48660	5.11	0.939	0.927	0.933	0.933	0.00266253		0.989	0.928	0.896	0.937667	0.149675		1.015	0.974	0.96	0.983	0.41122
W5GGV7	Uncharacterized protein (Fragment)	W5GGV7		66023	5.98	0.999	0.974	0.84	0.937667	0.333971		0.963	1.069	0.911	0.981	0.722374		0.95	1.079	0.987	1.00533	0.902137
W5GH17	Uncharacterized protein	W5GH17		31183	7.1	0.879	1.152	1.048	1.02633	0.772086		0.97	1.078	0.971	1.00633	0.875992		0.925	1.012	0.966	0.967667	0.327021
W5GHA3	Uncharacterized protein	W5GHA3		120079	7.1	1.019	0.984	1.06	1.021	0.439884		0.965	1.041	0.993	0.999667	0.989379		0.968	0.933	0.886	0.929	0.0960852
W5GHC3	Uncharacterized protein	W5GHC3		49956	5.17	1.004	1.068	1.197	1.08967	0.254922		0.916	0.891	0.997	0.934667	0.177877		1.033	1.008	0.999	1.01333	0.320176
W5GHE1	Uncharacterized protein	W5GHE1		260598	5.57	1.104	0.961	1.092	1.05233	0.371512		1.036	1.078	1.117	1.077	0.0811822		0.943	0.923	0.937	0.934333	0.00804432
W5GHT5	Uncharacterized protein	W5GHT5		44216	6.57	1.025	1.13	1.115	1.09	0.111043		1.002	1.144	1.166	1.104	0.180331		1.022	1.101	1.059	1.06067	0.11715
W5GIL9	Uncharacterized protein	W5GIL9		27712	6.21	1.062	0.902	0.899	0.954333	0.485656		1.103	0.85	0.895	0.949333	0.582269		0.995	0.903	0.9	0.932667	0.163416
W5GJ67	Uncharacterized protein (Fragment)	W5GJ67		34821	6.03	1.127	1.037	1.157	1.107	0.0972634		0.978	1.045	0.911	0.978	0.626886		1.078	1.046	1.03	1.05133	0.0679496
W5GJ93	Aspartate aminotransferase	W5GJ93		53333	5.84	0.986	1.034	1.007	1.009	0.58353		0.984	0.952	1.022	0.986	0.560492		0.977	0.954	0.984	0.971667	0.0888614
W5GJK7	Uncharacterized protein	W5GJK7		52571	8.87	1.011	0.876	1.005	0.964	0.499517		0.903	0.862	0.955	0.906667	0.0740145		0.886	0.79	0.959	0.878333	0.130782
W5GKG2	Uncharacterized protein	W5GKG2		27170	7.05	0.856	0.919	0.838	0.871	0.0343781		0.919	0.91	0.936	0.921667	0.00933791		0.867	0.895	0.888	0.883333	0.00515979
W5GKY5	Uncharacterized protein	W5GKY5		35223	5.91	1.085	0.954	1.151	1.06333	0.388134		1.135	0.936	1.131	1.06733	0.413063		0.903	0.95	1.048	0.967	0.520563
W5GL37	Uncharacterized protein	W5GL37		91038	5.58	0.979	0.966	1.021	0.988667	0.565173		1.001	0.991	1.041	1.011	0.546239		1	1.011	1.068	1.02633	0.337862
W5GLA4	Uncharacterized protein (Fragment)	W5GLA4		63330	5.49	1.115	1.091	1.158	1.12133	0.0251127		1.065	0.968	1.035	1.02267	0.512065		1.062	1.01	1.034	1.03533	0.143041
W5GLR1	Uncharacterized protein	W5GLR1		54809	8.45	1.014	1.071	1.014	1.033	0.224548		1.014	1.151	0.96	1.04167	0.539841		0.985	1.058	0.994	1.01233	0.645197
W5GM78	Peptidyl-prolyl cis-trans isomerase	W5GM78		19591	8.99	0.959	1.008	0.976	0.981	0.316912		0.98	0.977	0.98	0.979	0.00225989		1.004	0.958	0.907	0.956333	0.25939
W5GMQ9	Uncharacterized protein	W5GMQ9		24413	4.75	1.126	1.04	1.035	1.067	0.1514		1.043	1.02	0.969	1.01067	0.67391		1.141	0.929	1.024	1.03133	0.660129
W5GMS3	Uncharacterized protein (Fragment)	W5GMS3		36128	9.32	1.132	1.063	1.163	1.11933	0.0562135		1.194	1.149	1.237	1.19333	0.0168333		0.978	1.008	1.072	1.01933	0.557703
W5GMS5	Uncharacterized protein	W5GMS5		83482	7.37	1.038	1.102	1.001	1.047	0.252145		1.033	1.114	0.978	1.04167	0.402092		1.04	1.186	1.096	1.10733	0.127612
W5GNT8	Uncharacterized protein	W5GNT8		55944	8.17	1.066	1.023	1.012	1.03367	0.17772		1.07	1.086	1.052	1.06933	0.0194786		1.123	1.172	1.038	1.111	0.10512
W5GPZ4	Uncharacterized protein	W5GPZ4		108465	4.77	0.941	0.989	0.986	0.972	0.213061		0.945	0.994	0.981	0.973333	0.210432		1.038	0.992	1.025	1.01833	0.312446
W5GQ14	Uncharacterized protein	W5GQ14		63156	5.76	1.114	1.122	1.07	1.102	0.0242101		1.013	1.021	0.941	0.991667	0.774335		0.926	0.916	0.892	0.911333	0.0126998
W5GQ36	Uncharacterized protein	W5GQ36		10667	11.38	0.988	0.994	1.03	1.004	0.789181		0.98	1.052	1.059	1.03033	0.352555		0.928	0.893	0.978	0.933	0.113004
W5GQJ1	Uncharacterized protein	W5GQJ1		49572	5.29	0.869	1.064	0.898	0.943667	0.451643		0.927	0.961	0.916	0.934667	0.040391		0.925	0.999	0.949	0.957667	0.191607
W5GRG5	Uncharacterized protein	W5GRG5		35539	5.6	0.812	0.942	0.999	0.917667	0.27518		0.901	0.854	0.947	0.900667	0.0659087		0.801	0.939	0.936	0.892	0.140961
W5GRK0	Uncharacterized protein	W5GRK0		97369	5.57	0.966	1.097	1.058	1.04033	0.408078		0.893	0.965	0.963	0.940333	0.127908		0.91	0.994	1.033	0.979	0.621299
W5GRW9	Uncharacterized protein	W5GRW9		32275	5.38	0.963	0.81	0.989	0.920667	0.291271		0.854	0.846	0.84	0.846667	0.0006987		0.885	0.874	0.857	0.872	0.00402424
W5GSK8	Uncharacterized protein	W5GSK8		46394	8.62	0.842	0.95	1.052	0.948	0.48145		0.904	0.962	1.088	0.984667	0.804232		0.982	1.05	1.01	1.014	0.551565
W5GUT7	Uncharacterized protein	W5GUT7		37596	5.46	1.056	1.035	1.036	1.04233	0.0251226		1.125	1.069	1.096	1.09667	0.0268566		1.057	1.054	1.05	1.05367	0.00142437
W5GUW0	Uncharacterized protein	W5GUW0		39611	6.8	1.028	1.024	1.001	1.01767	0.170558		1.079	1.048	0.978	1.035	0.362017		1.025	0.996	0.956	0.992333	0.738417
W5GUY3	Uncharacterized protein	W5GUY3		55461	5.25	1.048	1.102	1.059	1.06967	0.0516347		1.068	0.939	1.169	1.05867	0.471063		1.064	1.027	1.07	1.05367	0.0574152
W5GV92	Uncharacterized protein	W5GV92		67879	6.19	1.012	1.067	0.965	1.01467	0.668092		0.835	1.116	0.883	0.944667	0.588975		0.908	0.881	0.844	0.877667	0.0222299
W5GVD2	Uncharacterized protein	W5GVD2		34361	4.26	0.981	0.99	0.991	0.987333	0.0576259		1.014	1.066	1.074	1.05133	0.112123		1.008	1.024	1.032	1.02133	0.0941784
W5GVG9	Uncharacterized protein	W5GVG9		75258	6.31	1.027	1.129	1.05	1.06867	0.156262		0.879	1.071	0.95	0.966667	0.612351		0.793	1.139	1.057	0.996333	0.97517
W5GVR2	Uncharacterized protein	W5GVR2		31558	10.09	1.009	1.01	1.013	1.01067	0.0124586		1.089	1.006	1.094	1.063	0.157952		1.058	0.973	1.032	1.021	0.491522
W5GW56	Uncharacterized protein	W5GW56		11513	10.17	1.078	1.058	0.865	1.00033	0.996529		1.014	1.075	0.955	1.01467	0.713207		1.018	0.978	1.012	1.00267	0.850304
W5GWC1	Uncharacterized protein (Fragment)	W5GWC1		32012	10.05	1.062	0.883	0.91	0.951667	0.477113		0.93	1.019	0.899	0.949333	0.294251		0.951	0.957	0.923	0.943667	0.0328952
W5GWM9	Uncharacterized protein	W5GWM9		31337	9.14	1.123	1.03	1.198	1.117	0.137722		1.068	1.147	1.243	1.15267	0.0945256		1.015	0.895	0.924	0.944667	0.265501
W5GX39	Annexin	W5GX39		40351	6.36	0.97	1.043	1.017	1.01	0.685756		0.975	1.174	0.974	1.041	0.600369		0.983	1.079	1.017	1.02633	0.44766
W5GX64	Uncharacterized protein	W5GX64		27467	5.32	1.204	1.305	1.122	1.21033	0.0578678		1.119	1.256	1.163	1.17933	0.0471501		1.203	1.02	1.098	1.107	0.181056
W5GX95	Uncharacterized protein	W5GX95		33631	6.85	1.054	1.022	1.029	1.035	0.0691182		1.045	0.99	1.062	1.03233	0.27513		1.023	0.92	1.107	1.01667	0.787059
W5GXA5	Uncharacterized protein	W5GXA5		123307	5.77	1.405	1.316	1.056	1.259	0.131858		1.108	0.937	0.985	1.01	0.862458		1.07	0.936	1.017	1.00767	0.862191
W5GXI2	Uncharacterized protein	W5GXI2		13062	6.59	0.871	0.958	0.986	0.938333	0.216854		0.937	0.946	0.93	0.937667	0.0054739		0.946	0.972	1.035	0.984333	0.613336
W5GXJ2	Uncharacterized protein	W5GXJ2		34493	4.89	1.1	1.024	0.987	1.037	0.381757		1.156	0.995	1.031	1.06067	0.339669		1.089	0.95	1.02	1.01967	0.67254
W5GXL1	Uncharacterized protein (Fragment)	W5GXL1		32909	9.51	0.944	0.949	1.003	0.965333	0.207882		0.974	1.008	1.012	0.998	0.88349		1.046	1.057	0.976	1.02633	0.408252
W5GY15	Uncharacterized protein	W5GY15		138678	9.21	0.857	0.817	0.926	0.866667	0.0525529		1.013	1.019	0.988	1.00667	0.555226		0.894	1.151	0.953	0.999333	0.993935
W5GYP9	Uncharacterized protein	W5GYP9		21008	4.65	0.985	0.993	1.036	1.00467	0.796006		0.949	0.985	1.062	0.998667	0.971723		1.131	1.092	1.018	1.08033	0.136234
W5GYQ8	Uncharacterized protein	W5GYQ8		65220	5.85	1.01	1.017	1.018	1.015	0.0270128		0.953	0.946	0.952	0.950333	0.00193124		1.06	0.886	1.028	0.991333	0.886136
W5GZ18	Uncharacterized protein	W5GZ18		43834	5.02	0.986	1.051	1.067	1.03467	0.296558		0.974	1.044	1.016	1.01133	0.633454		1.085	1.108	1.1	1.09767	0.0047304
W5GZ76	Uncharacterized protein	W5GZ76		23068	6.05	1.054	1.143	0.938	1.045	0.527484		1.167	1.157	1.016	1.11333	0.145669		1.045	1.12	1.045	1.07	0.107393
W5GZ83	Uncharacterized protein	W5GZ83		29036	8.96	0.963	0.905	0.893	0.920333	0.0663564		0.97	0.962	1.071	1.001	0.979845		0.98	0.998	0.94	0.972667	0.25182
W5GZQ8	Uncharacterized protein	W5GZQ8		230310	5.11	1.018	1.113	1.111	1.08067	0.123568		1.052	0.919	0.941	0.970667	0.549977		0.952	0.986	0.956	0.964667	0.0811397
W5H0J5	Uncharacterized protein	W5H0J5		46649	4.86	0.945	0.94	0.976	0.953667	0.0542905		0.955	0.981	0.942	0.959333	0.0711079		1.043	1.062	1.025	1.04333	0.0557371
W5H0R7	Uncharacterized protein	W5H0R7		23710	5.68	1.037	1.001	1.053	1.03033	0.187273		1.332	1.082	1.134	1.18267	0.138595		1.119	1.076	0.978	1.05767	0.301049
W5H0X8	Uncharacterized protein	W5H0X8		10211	9.7	1.007	1.092	1.133	1.07733	0.172515		0.898	1.02	0.984	0.967333	0.461993		0.804	1.108	1.095	1.00233	0.983376
W5H252	Uncharacterized protein (Fragment)	W5H252		4432	4.35	1.068	1.185	1.144	1.13233	0.061009		1.013	1.232	1.003	1.08267	0.38385		1.051	1.011	1.083	1.04833	0.146068
W5H2P3	Uncharacterized protein (Fragment)	W5H2P3		88581	5.95	1.071	1.01	0.913	0.998	0.969273		1.067	0.971	0.972	1.00333	0.926163		1.071	1.073	0.953	1.03233	0.50067
W5H3I0	Uncharacterized protein (Fragment)	W5H3I0		12413	4.2	1.006	1.02	1.092	1.03933	0.277852		0.979	1.011	1.013	1.001	0.935938		1.08	1.121	1.194	1.13167	0.0585386
W5H3J2	Uncharacterized protein	W5H3J2		18177	6.69	1.068	1.151	1.097	1.10533	0.0493908		0.964	1.255	1.116	1.11167	0.315229		1.013	1.02	1.078	1.037	0.214306
W5H3M0	Uncharacterized protein	W5H3M0		54016	4.65	1.114	1.067	1.079	1.08667	0.0254582		0.993	1.037	0.975	1.00167	0.936133		1.04	1.003	0.942	0.995	0.877193
W5H3N4	Proteasome subunit alpha type	W5H3N4		34556	5.25	0.991	1.022	0.908	0.973667	0.519994		1.015	1.013	0.984	1.004	0.728254		1.007	0.98	0.899	0.962	0.362222
W5H4K7	Uncharacterized protein	W5H4K7		173055	5.18	1.001	1.075	1.094	1.05667	0.183842		1.063	0.898	0.987	0.982667	0.751039		1.098	0.952	1.026	1.02533	0.60885
W5H558	Uncharacterized protein	W5H558		22624	4.47	0.874	0.881	0.959	0.904667	0.0728447		1.004	0.951	1.044	0.999667	0.991249		0.927	0.941	1.017	0.961667	0.30395
W5H5Y9	Uncharacterized protein	W5H5Y9		117797	7.04	1.087	1.065	1.055	1.069	0.0182514		1.023	0.997	0.996	1.00533	0.607532		1.022	1.057	1.002	1.027	0.234998
W5H631	60S ribosomal protein L27	W5H631		21476	10.48	1.101	1.157	1.018	1.092	0.150355		1.084	1.13	1.042	1.08533	0.0783971		1.065	1.088	1.035	1.06267	0.0550497
W5H637	Uncharacterized protein	W5H637		17739	4.94	0.917	1.086	0.747	0.916667	0.48416		0.994	1.4	1.006	1.13333	0.42278		0.92	1.087	0.884	0.963667	0.619992
W5H6A3	60S ribosomal protein L27	W5H6A3		21010	10.56	1.145	1.091	1.087	1.10767	0.0288733		1.094	1.133	1.018	1.08167	0.13674		1.042	1.024	1.084	1.05	0.106573
W5H6Z2	Uncharacterized protein (Fragment)	W5H6Z2		52554	9.4	0.939	1.136	0.885	0.986667	0.877329		0.901	0.941	0.893	0.911667	0.0271085		0.916	1.034	0.958	0.969333	0.468199
W5H725	Uncharacterized protein (Fragment)	W5H725		12087	5.1	1.118	0.958	1.022	1.03267	0.555078		1.134	0.962	1.027	1.041	0.499466		1.024	0.916	0.948	0.962667	0.363965
W5H7D9	Delta-aminolevulinic acid dehydratase	W5H7D9		44934	5.85	1.003	1.145	0.968	1.03867	0.549065		0.962	0.979	0.871	0.937333	0.202545		1.009	1.043	0.891	0.981	0.719972
W5H7L3	Uncharacterized protein	W5H7L3		66154	5.25	0.826	0.879	0.993	0.899333	0.177749		0.877	0.95	1.117	0.981333	0.817303		0.896	1.031	1.067	0.998	0.972839
W5H7N5	Uncharacterized protein	W5H7N5		18893	9.57	0.922	1.042	0.965	0.976333	0.56965		1.222	1.033	1.091	1.11533	0.175166		0.989	0.975	1.051	1.005	0.850307
W5H7T0	Uncharacterized protein	W5H7T0		39011	5.34	1.039	1.02	1.028	1.029	0.0342272		1.032	1.051	1.018	1.03367	0.0720658		1.13	1.139	1.174	1.14767	0.00815896
W5H7W2	Uncharacterized protein	W5H7W2		40685	6.04	0.977	0.915	0.901	0.931	0.0979943		1.007	1.028	0.87	0.968333	0.588119		0.863	0.821	0.968	0.884	0.117507
W5H7Z0	Uncharacterized protein	W5H7Z0		31369	8.35	0.911	0.983	0.915	0.936333	0.112396		0.983	0.997	0.967	0.982333	0.178369		0.999	1.08	0.961	1.01333	0.740533
W5H7Z1	Uncharacterized protein	W5H7Z1		51290	5.75	1.015	1.178	0.946	1.04633	0.56996		1.017	1.231	0.999	1.08233	0.384331		0.972	1.062	1.039	1.02433	0.462523
W5H811	Uncharacterized protein	W5H811		29539	5.96	1.037	1.003	0.951	0.997	0.915473		1.018	0.918	0.956	0.964	0.342148		1.04	0.947	0.968	0.985	0.647522
W5H836	Uncharacterized protein	W5H836		52067	5.58	0.977	1.009	0.988	0.991333	0.453328		1.151	0.863	0.954	0.989333	0.911607		1.104	0.912	0.876	0.964	0.66152
W5H857	Uncharacterized protein	W5H857		17341	5.84	0.925	0.987	0.916	0.942667	0.123975		1.094	0.888	1.014	0.998667	0.984278		0.941	1.078	0.957	0.992	0.870302
W5H881	Uncharacterized protein	W5H881		19634	7.71	0.897	0.866	0.879	0.880667	0.00562461		0.928	0.943	0.889	0.92	0.0381669		0.989	0.981	0.974	0.981333	0.0498917
W5H883	Uncharacterized protein	W5H883		29053	4.62	1.065	1.223	1.398	1.22867	0.140533		1.033	1.269	1.288	1.19667	0.138647		1.008	1.283	1.146	1.14567	0.207947
W5H897	Uncharacterized protein	W5H897		36551	6.03	1.028	0.986	1.015	1.00967	0.51767		0.975	0.952	0.868	0.931667	0.17038		0.988	0.975	1.009	0.990667	0.445517
W5H8H2	Uncharacterized protein	W5H8H2		50510	5.95	1.042	0.982	1.024	1.016	0.463075		0.989	0.958	0.993	0.98	0.212297		1.015	0.956	1.065	1.012	0.739908
W5H8M9	Uncharacterized protein	W5H8M9		23165	4.8	0.969	1.103	1.032	1.03467	0.464954		0.957	1.021	0.954	0.977333	0.408539		0.906	1.022	0.93	0.952667	0.312492
W5H8V6	Uncharacterized protein	W5H8V6		14258	4.52	1.044	1.066	1.022	1.044	0.0741799		0.994	1.017	1.003	1.00467	0.557723		1.041	0.993	1.037	1.02367	0.263646
W5H8W7	Uncharacterized protein	W5H8W7		26311	6.75	0.941	1.133	1.08	1.05133	0.464522		1.001	1.093	1.109	1.06767	0.182043		0.963	0.897	1.066	0.975333	0.665709
W5H9B4	Uncharacterized protein	W5H9B4		82076	4.9	0.925	0.955	0.99	0.956667	0.147426		0.954	0.952	0.989	0.965	0.100393		0.951	0.994	1.032	0.992333	0.774282
W5H9H2	Uncharacterized protein (Fragment)	W5H9H2		66158	6.13	1.105	1	1.158	1.08767	0.199594		1.274	0.944	1.365	1.19433	0.267989		1.058	0.956	1.121	1.045	0.44805
W5H9J2	Uncharacterized protein	W5H9J2		182908	5.39	0.88	0.918	0.897	0.898333	0.0114841		1.006	0.955	0.981	0.980667	0.319575		0.985	0.949	1.026	0.986667	0.609751
W5H9Q5	Uncharacterized protein	W5H9Q5		36649	5.44	1.163	0.939	0.914	1.00533	0.952415		1.198	0.899	0.913	1.00333	0.975812		1.154	0.923	0.875	0.984	0.869751
W5HA31	Uncharacterized protein (Fragment)	W5HA31		93702	6.37	0.944	1.019	1.025	0.996	0.892089		1.011	1.055	0.987	1.01767	0.468536		0.899	1.13	0.991	1.00667	0.929963
W5HA65	Uncharacterized protein	W5HA65		76378	4.69	0.827	0.875	1.208	0.97	0.825646		0.828	0.961	0.825	0.871333	0.103029		0.689	0.919	0.988	0.865333	0.27472
W5HA67	Uncharacterized protein	W5HA67		17605	5.17	1.036	0.997	0.967	1	1		0.92	0.967	0.914	0.933667	0.0582882		0.967	0.952	0.937	0.952	0.0310442
W5HAD6	Uncharacterized protein	W5HAD6		45495	8.56	1.03	1.062	0.987	1.02633	0.349282		0.934	0.971	0.956	0.953667	0.0497934		0.962	0.958	0.984	0.968	0.0582803
W5HAG2	Uncharacterized protein (Fragment)	W5HAG2		40482	9.46	1.08	1.05	0.984	1.038	0.312154		0.955	1.168	1.023	1.04867	0.519524		1.156	1.149	1.077	1.12733	0.0371386
W5HAJ7	Uncharacterized protein (Fragment)	W5HAJ7		27603	4.65	0.915	0.886	0.959	0.92	0.0637136		0.868	0.991	0.942	0.933667	0.204681		0.919	0.99	1.059	0.989333	0.816546
W5HAJ9	Uncharacterized protein	W5HAJ9		30738	5.02	0.997	1.077	1.004	1.026	0.416381		0.987	1	0.954	0.980333	0.287396		0.903	0.994	0.988	0.961667	0.321967
W5HAY6	Uncharacterized protein	W5HAY6		38236	4.69	1.005	1.045	0.997	1.01567	0.401989		0.942	0.99	0.99	0.974	0.245663		1.003	0.993	0.943	0.979667	0.387576
W5HB66	Uncharacterized protein	W5HB66		43857	5.25	0.973	1.054	0.921	0.982667	0.698052		0.99	1.05	1.048	1.02933	0.274484		1.014	1.014	1.014	1.014
W5HB91	Uncharacterized protein	W5HB91		45436	7.09	1.053	1.05	1.078	1.06033	0.0209635		1.082	1.107	1.093	1.094	0.00587064		1.082	1.049	1.114	1.08167	0.0489506
W5HBQ4	Uncharacterized protein	W5HBQ4		24476	7.9	0.845	1.158	0.899	0.967333	0.767437		0.842	1.065	0.911	0.939333	0.454537		0.915	1.024	0.889	0.942667	0.299945
W5HBQ7	Uncharacterized protein (Fragment)	W5HBQ7		56914	9.49	0.988	1.011	1.035	1.01133	0.49146		1.034	0.978	1.023	1.01167	0.566112		1.067	1.012	1.003	1.02733	0.305135
W5HBU4	DNA-directed RNA polymerase	W5HBU4		227568	5.68	1.026	1.02	0.99	1.012	0.393908		1.011	0.949	0.931	0.963667	0.272508		1.003	0.898	0.945	0.948667	0.233005
W5HBZ2	Uncharacterized protein	W5HBZ2		68771	5.45	1.068	1.029	1.058	1.05167	0.0476089		0.987	0.998	1	0.995	0.341573		0.999	1.004	1.037	1.01333	0.379677
W5HC20	Uncharacterized protein	W5HC20		66994	6.02	1.067	1.028	1.066	1.05367	0.0527281		0.947	0.999	1.079	1.00833	0.848284		0.996	0.888	1.06	0.981333	0.745665
W5HCG9	Uncharacterized protein	W5HCG9		26610	5.28	1.136	0.967	1.069	1.05733	0.363565		1.002	0.896	1.042	0.98	0.691197		0.986	1.042	1.005	1.011	0.572365
W5HD54	Uncharacterized protein	W5HD54		27975	9.05	1.007	1.077	1.009	1.031	0.310202		1.01	1.028	0.925	0.987667	0.735221		1.074	1.006	0.964	1.01467	0.692119
W5HDM7	Uncharacterized protein	W5HDM7		51636	9.85	0.931	0.991	1.029	0.983667	0.624728		1.081	1.083	0.859	1.00767	0.927265		0.957	1.041	0.974	0.990667	0.750734
W5HDP4	Uncharacterized protein	W5HDP4		76450	5.56	1.03	1.147	1.057	1.078	0.158219		1.004	1.07	1.046	1.04	0.173808		0.957	1.153	1.087	1.06567	0.372245
W5HDU0	Uncharacterized protein	W5HDU0		46857	4.98	0.865	0.978	1.093	0.978667	0.776603		0.924	0.997	1.017	0.979333	0.540703		0.843	0.99	0.972	0.935	0.295432
W5HE21	Peptidyl-prolyl cis-trans isomerase	W5HE21		20978	8.55	1.054	1.031	1.036	1.04033	0.0286997		1.09	1.102	1.069	1.087	0.012065		1.029	1.091	1.072	1.064	0.0732097
W5HE32	Uncharacterized protein	W5HE32		33343	5.1	1.092	1.112	1.071	1.09167	0.0162686		1.318	1.183	1.085	1.19533	0.10166		1.103	1.086	1.125	1.10467	0.0114342
W5HE94	Uncharacterized protein (Fragment)	W5HE94		4859	10.04	0.964	0.892	0.759	0.871667	0.166039		0.932	0.923	0.727	0.860667	0.172636		0.972	0.987	0.746	0.901667	0.334354
W5HEB9	Methionine aminopeptidase 2	W5HEB9		58702	5.8	0.987	0.947	0.962	0.965333	0.0970507		1.033	0.988	0.926	0.982333	0.626418		0.971	0.993	0.911	0.958333	0.231159
W5HEM6	Uncharacterized protein (Fragment)	W5HEM6		20412	6.96	0.912	1.028	1.047	0.995667	0.927566		0.905	0.944	1.072	0.973667	0.653679		1.039	1.122	1.149	1.10333	0.0890938
W5HEN1	Uncharacterized protein	W5HEN1		36044	5.87	0.871	0.971	1.026	0.956	0.434439		0.989	1.031	0.997	1.00567	0.70285		0.96	0.921	0.847	0.909333	0.111652
W5HF36	Uncharacterized protein	W5HF36		34181	7.79	0.922	0.924	0.989	0.945	0.129684		0.896	1.04	1.028	0.988	0.819093		1.108	0.999	1.01	1.039	0.377228
W5HFK6	Uncharacterized protein	W5HFK6		48028	6.51	1.041	0.98	1.051	1.024	0.392486		1.05	1.042	1.088	1.06	0.0516328		1.001	1.023	1.095	1.03967	0.297137
W5HFT3	Uncharacterized protein	W5HFT3		28277	5.88	0.982	0.914	0.961	0.952333	0.141153		1.005	0.982	1.086	1.02433	0.521093		0.974	0.907	1.096	0.992333	0.902478
W5HFZ6	6-phosphogluconate dehydrogenase, decarboxylating	W5HFZ6		59884	5.61	0.971	1.004	0.957	0.977333	0.245283		0.96	1.056	0.959	0.991667	0.819817		0.96	0.938	0.982	0.96	0.0877623
W5HG09	Uncharacterized protein	W5HG09		253288	5.22	0.868	0.898	0.906	0.890667	0.0110068		0.875	0.841	0.893	0.869667	0.0134092		0.862	0.92	0.854	0.878667	0.0281405
W5HG15	Uncharacterized protein (Fragment)	W5HG15		41652	9.27	1.057	1.224	1.076	1.119	0.152884		1.071	1.04	1.015	1.042	0.122074		1.044	1.09	0.912	1.01533	0.800827
W5HG78	Uncharacterized protein	W5HG78		13544	9.4	0.877	0.855	0.847	0.859667	0.00405997		0.874	0.845	0.901	0.873333	0.0159072		0.904	0.923	1.083	0.97	0.649946
W5HG94	Uncharacterized protein	W5HG94		41975	4.46	0.997	0.986	0.97	0.984333	0.183688		1.026	1.033	1.047	1.03533	0.0291966		1.038	1.064	1.094	1.06533	0.0562077
W5HGD1	Uncharacterized protein	W5HGD1		10115	4.73	1.079	1.13	1.064	1.091	0.0449582		1.122	0.977	1.118	1.07233	0.268539		1.012	0.965	1.088	1.02167	0.606883
W5HGE4	Proteasome subunit alpha type	W5HGE4		25874	9.44	1.054	1.064	0.854	0.990667	0.903952		1.009	1.022	0.852	0.961	0.549356		1.063	1.049	0.762	0.958	0.710205
W5HGK8	Uncharacterized protein (Fragment)	W5HGK8		36822	8.51	0.985	1.051	1.035	1.02367	0.355954		0.94	0.949	0.96	0.949667	0.0129454		0.987	1.011	1.052	1.01667	0.472426
W5HGX2	Uncharacterized protein (Fragment)	W5HGX2		43279	5.26	1.025	1.07	0.972	1.02233	0.512994		1.055	1.023	1.158	1.07867	0.193152		0.911	1.082	0.995	0.996	0.942799
W5HHA0	Uncharacterized protein (Fragment)	W5HHA0		31189	5.15	0.955	0.96	0.952	0.955667	0.00275863		0.943	0.892	1.041	0.958667	0.444242		1.008	0.931	0.981	0.973333	0.358623
W5HHD4	Uncharacterized protein (Fragment)	W5HHD4		23625	9.23	0.983	0.93	0.93	0.947667	0.097567		0.988	1.066	0.912	0.988667	0.822599		0.974	1.03	0.989	0.997667	0.901894
W5HHL5	Uncharacterized protein	W5HHL5		33973	8.72	1.026	0.928	0.961	0.971667	0.428784		0.997	0.935	1.045	0.992333	0.832153		1.047	0.95	0.924	0.973667	0.554567
W5HHU6	Uncharacterized protein (Fragment)	W5HHU6		30183	6.56	0.941	0.878	0.943	0.920667	0.0653505		1.032	0.964	0.945	0.980333	0.534073		0.952	1.077	1.098	1.04233	0.450988
W5HHW8	Uncharacterized protein	W5HHW8		181492	8.72	1.03	0.997	0.922	0.983	0.64789		0.944	1.001	0.891	0.945333	0.22736		1.053	0.913	0.929	0.965	0.511797
W5HI04	Uncharacterized protein	W5HI04		52657	5.84	0.966	0.956	0.995	0.972333	0.14168		0.868	0.946	1.02	0.944667	0.334508		0.973	0.993	1.011	0.992333	0.557119
W5HIC0	Uncharacterized protein	W5HIC0		49605	5.9	1.07	1.365	1.089	1.17467	0.208363		1.109	1.318	1.104	1.177	0.128762		1.018	1.14	1.045	1.06767	0.208906
W5HIC4	Uncharacterized protein	W5HIC4		24419	5.76	1.107	1.1	1.071	1.09267	0.0138495		1.019	0.976	0.977	0.990667	0.577788		1.058	1.092	1.11	1.08667	0.0295805
W5HIE4	Uncharacterized protein	W5HIE4		14643	10.08	1.21	0.989	0.828	1.009	0.94262		1.041	1.037	1.005	1.02767	0.135839		1.161	1.052	1.021	1.078	0.207567
W5HIE6	Uncharacterized protein	W5HIE6		91689	5.7	1.042	0.944	1.153	1.04633	0.523029		1.005	0.932	1.106	1.01433	0.803024		0.994	0.908	1.165	1.02233	0.795342
W5HIJ9	Uncharacterized protein	W5HIJ9		67107	5.54	0.96	1.099	0.925	0.994667	0.929205		0.892	1.038	0.829	0.919667	0.323863		1.158	1.077	0.942	1.059	0.447874
W5HIS5	Uncharacterized protein	W5HIS5		35703	5.48	1.045	1.012	1.153	1.07	0.241902		1.078	1.047	1.103	1.076	0.0425407		1.023	0.983	1.047	1.01767	0.443828
W5HIV3	Uncharacterized protein (Fragment)	W5HIV3		66669	5.68	1	0.992	1.033	1.00833	0.574926		1.029	1.075	1.052	1.052	0.0594556		1.042	1.04	1.083	1.055	0.0591989
W5HJ17	Uncharacterized protein (Fragment)	W5HJ17		56701	9.49	0.875	0.971	0.973	0.939667	0.203076		0.955	0.959	0.977	0.963667	0.0329717		1	1.13	1.019	1.04967	0.345224
W5HJA1	Transcription elongation factor SPT5 (Fragment)	W5HJA1		130009	8.42	0.985	1.061	1.082	1.04267	0.28457		0.922	0.948	0.947	0.939	0.0188902		0.923	0.962	0.951	0.945333	0.0422613
W5HJL0	Uncharacterized protein	W5HJL0		31027	5.54	1.033	1.172	1.102	1.10233	0.125463		1.16	1.114	1.144	1.13933	0.00923385		1.029	1.145	1.06	1.078	0.153407
W5HJT3	Uncharacterized protein	W5HJT3		23969	10.19	1.111	1.192	1.99	1.431	0.264183		1.041	1.133	1.126	1.1	0.0774164		1.117	1.109	1.164	1.13	0.016974
W5HJU1	Uncharacterized protein	W5HJU1		63818	8.31	0.88	0.942	0.98	0.934	0.151799		0.959	1.006	0.97	0.978333	0.266414		0.862	1.013	0.913	0.929333	0.252082
W5HJY2	Annexin	W5HJY2		40575	6.81	0.929	1.01	0.97	0.969667	0.324032		1.078	0.993	0.997	1.02267	0.499051		0.941	0.932	0.886	0.919667	0.0421337
W5HK60	Uncharacterized protein	W5HK60		98861	5.83	1.066	0.997	1.029	1.03067	0.263835		0.999	1.042	0.974	1.005	0.824714		0.988	1.001	0.951	0.98	0.313467
W5HLE3	Uncharacterized protein (Fragment)	W5HLE3		70134	5.38	1.092	1.162	1.056	1.10333	0.0799688		1.097	1.242	1.004	1.11433	0.240524		1.107	1.203	0.989	1.09967	0.248585
W5HMI6	Uncharacterized protein (Fragment)	W5HMI6		22412	7.03	1.145	0.963	1.06	1.056	0.398394		1.181	0.987	1.184	1.11733	0.213608		1.07	0.899	1.049	1.006	0.921446
W5HPC1	Uncharacterized protein	W5HPC1		42018	5.38	1.071	1.07	1.03	1.057	0.0517981		0.985	0.998	1.019	1.00067	0.952462		1.049	1.017	0.996	1.02067	0.311875
W5HPZ2	Uncharacterized protein	W5HPZ2		34721	9.21	0.907	1.088	1.031	1.00867	0.88605		1.075	1.121	1.016	1.07067	0.145592		0.793	1.069	1.059	0.973667	0.798212
W5HQ26	Uncharacterized protein	W5HQ26		43561	5.23	0.966	1.054	1.032	1.01733	0.57944		0.982	1.1	1.14	1.074	0.259061		1.067	1.108	1.137	1.104	0.0360724
W5HQF3	Uncharacterized protein	W5HQF3		42331	5.64	1.041	1.094	0.991	1.042	0.29336		1.037	0.974	0.959	0.99	0.716248		1.043	0.972	0.973	0.996	0.880513
W5HQQ0	Uncharacterized protein	W5HQQ0		18471	4.64	1.047	1.058	1.063	1.056	0.00704641		1.093	0.956	1.057	1.03533	0.479679		1.108	1.166	1.026	1.1	0.132847
W5HQR0	Uncharacterized protein	W5HQR0		40903	6.47	1.053	1.148	1.088	1.09633	0.0738464		0.979	1.112	0.985	1.02533	0.61823		1.059	0.942	0.989	0.996667	0.930825
W5HRF4	Uncharacterized protein	W5HRF4		41760	7.96	0.922	1.001	1.117	1.01333	0.83577		0.981	0.976	1.081	1.01267	0.746633		0.987	1.022	1.226	1.07833	0.403459
W5HS59	Uncharacterized protein	W5HS59		29339	4.84	1.009	1.025	0.901	0.978333	0.633889		0.94	1.021	0.949	0.97	0.362423		1.036	1.049	0.932	1.00567	0.892403
W5HSG8	Uncharacterized protein	W5HSG8		29772	5.23	0.945	0.931	0.906	0.927333	0.0237653		0.927	0.968	0.948	0.947667	0.0475398		0.926	0.911	0.893	0.91	0.0110487
W5HSH2	Uncharacterized protein	W5HSH2		35646	5.12	0.88	0.956	0.92	0.918667	0.0657305		0.903	0.954	0.963	0.94	0.0847957		0.863	0.98	0.908	0.917	0.135182
W5HT23	Uncharacterized protein (Fragment)	W5HT23		111091	9.5	1.015	0.916	0.983	0.971333	0.429324		1.052	0.927	1.071	1.01667	0.747533		0.939	0.848	0.939	0.908667	0.0948662
W5HT52	T-complex protein 1 subunit alpha	W5HT52		69484	5.76	1.1	1.081	1.108	1.09633	0.00683767		1.054	1.053	1.053	1.05333	3.90602e-05		1.109	0.98	1.017	1.03533	0.454145
W5HT56	Uncharacterized protein	W5HT56		10540	5.61	0.987	1.058	0.986	1.01033	0.706907		1.043	1.108	1.078	1.07633	0.0555476		1.035	1.103	1.082	1.07333	0.0676124
W5HTX5	Uncharacterized protein	W5HTX5		79358	5.75	1.129	1.026	1.111	1.08867	0.107935		1.043	1.058	1.081	1.06067	0.0316135		0.953	1.018	1.08	1.017	0.688462
W5HVL4	Uncharacterized protein	W5HVL4		38728	4.87	1.015	1.024	0.986	1.00833	0.542878		0.946	0.991	1.038	0.991667	0.78341		0.98	0.943	0.99	0.971	0.179647
W5HVS5	Uncharacterized protein	W5HVS5		64167	5.02	1.012	1.068	0.984	1.02133	0.478692		1.07	1.025	1.058	1.051	0.063076		0.989	0.982	1.03	1.00033	0.984257
W5HWC9	Uncharacterized protein	W5HWC9		88890	5.27	1.107	0.982	0.969	1.01933	0.703254		1	0.985	1.043	1.00933	0.645029		0.909	0.918	0.91	0.912333	0.00105372
W5HWI7	Uncharacterized protein	W5HWI7		39489	5	0.905	1.036	0.943	0.961333	0.42508		0.978	0.941	0.96	0.959667	0.0635337		0.99	1.071	0.944	1.00167	0.96827
W5HWS3	Uncharacterized protein	W5HWS3		44467	8.32	1.1	1.001	0.969	1.02333	0.613995		1.117	1.046	0.954	1.039	0.495404		0.999	1.001	0.962	0.987333	0.423049
W5HXF2	Uncharacterized protein	W5HXF2		43884	8.53	0.925	0.971	0.96	0.952	0.0742947		1.014	0.958	0.966	0.979333	0.358743		1.018	0.983	1.032	1.011	0.5291
W5HXG5	Uncharacterized protein	W5HXG5		75212	7.98	0.978	0.929	0.822	0.909667	0.188881		1.071	0.939	1.102	1.03733	0.53292		1.111	0.993	1.013	1.039	0.396755
W5HY12	Uncharacterized protein	W5HY12		51002	5.63	0.918	0.909	1.033	0.953333	0.362859		0.988	0.996	1.145	1.043	0.488301		1.024	0.975	1.066	1.02167	0.496578
W5HY17	Uncharacterized protein (Fragment)	W5HY17		30028	6.14	1.002	1.102	0.982	1.02867	0.520711		1.128	1.085	1.119	1.11067	0.0137115		1.086	1	1.029	1.03833	0.268435
W5HYP0	Uncharacterized protein	W5HYP0		88950	4.82	1.098	1.23	1.087	1.13833	0.0948676		1.163	1.152	1.225	1.18	0.0155651		1.128	1.134	1.123	1.12833	0.000613367
W5HYV8	Reticulon-like protein (Fragment)	W5HYV8		30594	8.88	1.029	1.044	1.055	1.04267	0.0298018		0.998	1.009	0.981	0.996	0.67194		1.095	1.074	1.11	1.093	0.0123693
W5HZ05	Uncharacterized protein (Fragment)	W5HZ05		30807	6.16	1.078	0.917	0.909	0.968	0.619819		1.076	1.208	1.026	1.10333	0.197301		1.176	1.028	0.975	1.05967	0.425724
W5HZ75	Uncharacterized protein	W5HZ75		53070	5.89	0.961	1.051	1.039	1.017	0.608028		0.883	1.012	1.03	0.975	0.643257		0.965	1.057	1.019	1.01367	0.659572
W5I035	Uncharacterized protein	W5I035		21668	10.53	0.928	0.94	0.963	0.943667	0.0316577		0.995	0.982	1.065	1.014	0.641458		0.98	0.987	1.011	0.992667	0.516454
W5I0B0	Uncharacterized protein	W5I0B0		52012	5.31	1.045	1.059	0.995	1.033	0.231449		1.107	1.108	1.08	1.09833	0.00858677		1.04	1.007	0.992	1.013	0.455967
W5I193	Uncharacterized protein (Fragment)	W5I193		9056	4.16	1.079	1.177	1.516	1.25733	0.191381		1.001	1.047	1.114	1.054	0.241515		1.105	1.062	1.151	1.106	0.0540489
W5I1K0	Uncharacterized protein	W5I1K0		44315	5.63	0.791	0.898	0.944	0.877667	0.114216		0.866	1.047	0.975	0.962667	0.551533		0.926	0.988	0.979	0.964333	0.206493
W5I1Q3	Uncharacterized protein	W5I1Q3		190773	5.5	0.888	0.858	0.994	0.913333	0.170442		0.871	0.968	0.951	0.93	0.14409		0.881	0.857	0.972	0.903333	0.110036
W5I1R5	Uncharacterized protein	W5I1R5		52801	6.06	1.135	1.004	1.009	1.04933	0.368731		1.11	1.012	0.999	1.04033	0.368686		0.937	0.994	0.858	0.929667	0.216404
W5I1R8	Uncharacterized protein	W5I1R8		65147	5.01	0.999	0.966	1.035	1	1		1.049	0.94	1.008	0.999	0.977759		0.991	1.004	1.014	1.003	0.696438
W5I1S4	Uncharacterized protein	W5I1S4		50299	9.48	0.986	0.97	1.04	0.998667	0.955523		0.95	0.89	1.004	0.948	0.255011		0.977	0.987	1.009	0.991	0.441486
W5I207	Uncharacterized protein	W5I207		17706	5.35	0.954	1.059	0.951	0.988	0.767592		0.911	1.03	1.022	0.987667	0.778546		0.861	1.067	0.941	0.956333	0.542173
W5I2F2	Uncharacterized protein (Fragment)	W5I2F2		24566	5.77	0.967	0.973	0.973	0.971	0.00472258		0.962	1.018	1.021	1.00033	0.987716		1.01	1.182	1.012	1.068	0.355231
W5I2L9	Uncharacterized protein (Fragment)	W5I2L9		10231	5.07	0.923	0.91	0.922	0.918333	0.00260536		0.896	0.9	1.054	0.95	0.437835		0.912	0.897	0.879	0.896	0.00830875
W5I2R1	Uncharacterized protein	W5I2R1		49292	8.2	0.928	1.016	1.012	0.985333	0.660047		0.963	0.974	1.014	0.983667	0.402395		1.043	1.004	0.994	1.01367	0.457085
W5I2S5	Uncharacterized protein	W5I2S5		57566	7.21	1.147	1.125	1.1	1.124	0.011777		1.013	1.003	0.956	0.990667	0.648403		1.071	1.114	0.958	1.04767	0.413279
W5I329	Uncharacterized protein	W5I329		21807	10.74	0.991	1.064	1.063	1.03933	0.24517		1.046	1.157	1.109	1.104	0.0836915		0.968	1.025	1.039	1.01067	0.67186
W5I3H5	Uncharacterized protein	W5I3H5		47217	10.42	0.986	1.051	0.914	0.983667	0.719789		0.991	1.044	0.971	1.002	0.935202		1.006	1.007	0.981	0.998	0.83597
W5I3K2	Uncharacterized protein	W5I3K2		82307	5.3	1.058	1.175	0.972	1.06833	0.365295		1.021	1.016	1.017	1.018	0.00712477		1.112	1.026	0.89	1.00933	0.898407
W5I3L0	Uncharacterized protein	W5I3L0		15892	9.61	1.015	0.91	0.934	0.953	0.277094		1.059	0.949	1.005	1.00433	0.903956		1.069	0.972	1.031	1.024	0.484635
W5I3P6	Uncharacterized protein	W5I3P6		40695	4.53	1.038	1.041	1.136	1.07167	0.155811		0.952	0.988	1	0.98	0.29986		1.045	1.038	1.192	1.09167	0.209427
W5I3W3	Uncharacterized protein	W5I3W3		34247	9.28	0.926	0.989	0.988	0.967667	0.260876		1.005	0.982	0.902	0.963	0.35763		0.935	1.017	0.978	0.976667	0.428338
W5I3Y1	Uncharacterized protein	W5I3Y1		16832	7.81	0.953	1.012	0.944	0.969667	0.290856		0.943	1.09	0.943	0.992	0.885316		0.991	1.03	1.013	1.01133	0.421146
W5I400	Uncharacterized protein	W5I400		40323	5.6	0.934	0.894	0.898	0.908667	0.0188471		0.914	0.853	0.911	0.892667	0.0325487		0.913	0.955	0.898	0.922	0.0446512
W5I466	Uncharacterized protein	W5I466		135234	9.41	0.997	0.987	1.091	1.025	0.529195		1.023	0.972	1.093	1.02933	0.490964		0.957	0.945	1.064	0.988667	0.792737
W5I4P0	Uncharacterized protein	W5I4P0		18206	4.27	1.087	1.009	1.221	1.10567	0.229968		0.869	0.874	1.058	0.933667	0.397807		1.051	1.004	1.159	1.07133	0.260281
W5I4R7	Uncharacterized protein	W5I4R7		20360	5.07	0.971	0.885	0.887	0.914333	0.0942222		1.056	0.978	1.011	1.015	0.575226		0.965	0.993	0.904	0.954	0.222088
W5I4S2	Uncharacterized protein (Fragment)	W5I4S2		111083	4.26	0.938	1.034	1.035	1.00233	0.948777		0.952	1.064	1.017	1.011	0.767045		0.968	1.053	0.998	1.00633	0.822909
W5I4V2	Uncharacterized protein	W5I4V2		20076	4.77	0.979	0.822	0.872	0.891	0.142812		0.768	0.919	0.904	0.863667	0.104934		0.865	0.867	0.917	0.883	0.0204888
W5I4Y2	Glucose-1-phosphate adenylyltransferase	W5I4Y2		63046	6.4	1.063	0.964	1.037	1.02133	0.546339		0.973	0.913	0.933	0.939667	0.0758688		1.039	0.995	1.044	1.026	0.236833
W5I5A6	Uncharacterized protein	W5I5A6		62811	8.04	1.048	1.04	1.011	1.033	0.0990688		0.941	0.894	0.987	0.940667	0.157693		0.904	0.955	1.038	0.965667	0.472003
W5I5X1	Uncharacterized protein	W5I5X1		48088	5.11	0.847	0.892	0.844	0.861	0.0122448		0.876	0.844	0.82	0.846667	0.0110065		1.045	1.132	1.166	1.11433	0.086599
W5I659	Uncharacterized protein	W5I659		53491	6.96	1.035	0.922	0.982	0.979667	0.596892		0.944	0.937	1.001	0.960667	0.191819		0.904	0.952	0.841	0.899	0.0880896
W5I678	Uncharacterized protein (Fragment)	W5I678		4677	4.94	0.847	0.969	0.914	0.91	0.125375		1.016	0.932	0.936	0.961333	0.293103		0.906	0.976	1.02	0.967333	0.428802
W5I6A3	Uncharacterized protein	W5I6A3		28797	9.18	0.984	0.968	0.991	0.981	0.107958		1.088	1.037	1.077	1.06733	0.0490932		1.077	1.058	1.074	1.06967	0.00708948
W5I6G6	Uncharacterized protein	W5I6G6		24502	6.53	1.079	1.034	1.098	1.07033	0.0657038		1.004	1.101	1.05	1.05167	0.206442		0.968	1.042	0.988	0.999333	0.978675
W5I6K9	Annexin (Fragment)	W5I6K9		35243	6.84	1.032	1.06	1.001	1.031	0.210474		1.067	1.096	1.104	1.089	0.0155775		1.15	0.999	1.147	1.09867	0.186303
W5I6T8	Uncharacterized protein	W5I6T8		302178	8.83	0.966	0.985	0.972	0.974333	0.044565		0.984	1.015	0.934	0.977667	0.443806		0.957	1.042	0.92	0.973	0.53265
W5I6X0	Uncharacterized protein	W5I6X0		49958	9.59	0.964	0.934	0.993	0.963667	0.166529		1.024	0.933	1.022	0.993	0.837239		0.952	0.88	0.92	0.917333	0.0580075
W5I7K5	Uncharacterized protein	W5I7K5		56048	6.69	0.943	1.012	0.896	0.950333	0.278321		1.066	0.979	0.972	1.00567	0.868619		1.015	1.029	0.997	1.01367	0.27803
W5I7P4	Uncharacterized protein (Fragment)	W5I7P4		52266	8.67	1.158	0.985	0.94	1.02767	0.717574		1.005	0.964	0.985	0.984667	0.324551		1.052	0.894	0.934	0.96	0.487796
W5I8H2	Uncharacterized protein	W5I8H2		54883	8.68	1.21	1.141	1.119	1.15667	0.0292778		1.021	0.989	0.956	0.988667	0.607245		1.068	1.033	1.005	1.03533	0.192086
W5I8K5	Uncharacterized protein	W5I8K5		71778	8.16	0.899	1.044	1.039	0.994	0.911076		0.941	1.136	0.923	1	1		0.923	1.006	0.956	0.961667	0.253042
W5I8L7	Uncharacterized protein	W5I8L7		84011	6.31	1.004	1.112	1.063	1.05967	0.196161		1.062	1.035	1.033	1.04333	0.0435487		0.999	1.068	1.124	1.06367	0.220265
W5I8U3	3-phosphoshikimate 1-carboxyvinyltransferase	W5I8U3		47597	5.37	1.34	1.334	1.076	1.25	0.102807		1.18	1.069	1.012	1.087	0.219817		1.232	1.32	0.915	1.15567	0.333093
W5I941	Uncharacterized protein (Fragment)	W5I941		17720	6.81	1.089	1.022	1.019	1.04333	0.198355		1.035	0.956	1.022	1.00433	0.875682		1.111	1.058	1.012	1.06033	0.169401
W5I989	Uncharacterized protein	W5I989		28144	4.23	1.044	1.117	1.042	1.06767	0.111212		1.05	1.091	1.094	1.07833	0.0312963		1.071	1.236	1.064	1.12367	0.158769
W5I9B0	Uncharacterized protein	W5I9B0		27142	9.44	0.883	1.035	0.989	0.969	0.562104		0.997	1.107	1.175	1.093	0.214782		0.896	0.714	0.9	0.836667	0.116846
W5I9P9	Uncharacterized protein (Fragment)	W5I9P9		160840	5.79	1.006	0.963	0.966	0.978333	0.258437		0.967	1.028	0.875	0.956667	0.432601		0.995	1.03	0.979	1.00133	0.937515
W5IAF2	Uncharacterized protein	W5IAF2		28144	6.12	1.013	0.981	0.915	0.969667	0.403391		0.924	0.985	0.923	0.944	0.111968		1.072	0.897	0.968	0.979	0.719518
W5IAM6	Uncharacterized protein (Fragment)	W5IAM6		35399	5.37	1.089	1.071	0.966	1.042	0.387758		1.151	1.086	1.026	1.08767	0.135817		1.023	1.057	1.069	1.04967	0.0690591
W5IB77	Uncharacterized protein (Fragment)	W5IB77		53360	8.9	0.937	0.97	0.968	0.958333	0.0598846		1.085	1.082	1.118	1.095	0.0144189		0.974	0.928	0.911	0.937667	0.0803118
W5IBL2	Uncharacterized protein	W5IBL2		17993	4.98	0.87	1.075	1.041	0.995333	0.948048		0.806	0.983	1.046	0.945	0.52393		0.793	1.033	1.007	0.944333	0.54028
W5IBR9	Uncharacterized protein	W5IBR9		16558	9.3	0.924	1.017	1.032	0.991	0.814856		0.942	0.912	0.998	0.950667	0.189403		0.983	1.038	0.947	0.989333	0.725864
Q05806	Type-5 thionin	TTHV		15855	4.41	0.937	0.894	0.861	0.897333	0.0429889			0.987	0.789	0.888	0.460826		1.072	1.063	1.005	1.04667	0.15629
Q6RUI9	Glutamine synthetase	GS		44654	5.66	0.896	0.971	0.918	0.928333	0.0844264			1.162	0.946	1.054	0.704833		0.916	1.037	0.863	0.938667	0.3558
W4ZXS7	Uncharacterized protein (Fragment)	W4ZXS7		56140	6.28	0.967		0.916	0.9415	0.261692		0.839		0.789	0.814	0.0850574		0.957		1.14	1.0485	0.689711
W5A687	Uncharacterized protein	W5A687		13097	9.05	0.703	0.803		0.753	0.127152		0.806	0.905		0.8555	0.210105		0.709	0.97		0.8395	0.4346
W5ASQ6	Uncharacterized protein	W5ASQ6		46281	4.85	0.959	1.051		1.005	0.931073		0.971	1.08		1.0255	0.721395		1.036	0.976		1.006	0.874334
W5AW17	Uncharacterized protein	W5AW17		45195	5.31	1.114		1.024	1.069	0.367904		1.148		0.992	1.07	0.534378		1.036		0.957	0.9965	0.943738
W5AZU3	Uncharacterized protein	W5AZU3		42878	7.52	0.99	0.916	1.002	0.969333	0.372273		1.008	0.885	0.97	0.954333	0.335976		1.061	0.838	1.012	0.970333	0.703871
W5B4W4	Uncharacterized protein	W5B4W4		58768	7.57	0.901	0.918	0.961	0.926667	0.0544781		0.998	1.042	1.057	1.03233	0.209341		1.017	1.102	1.146	1.08833	0.144836
W5BCR9	Uncharacterized protein (Fragment)	W5BCR9		19384	11.39	0.969	1.031		1	1		1.226	1.271		1.2485	0.0574849		0.843	0.961		0.902	0.344996
W5BL90	Uncharacterized protein (Fragment)	W5BL90		9190	9	0.979	0.986	1.037	1.00067	0.974219		1.062	1.001	0.986	1.01633	0.554968		1.014	0.911	1.071	0.998667	0.979867
W5C9W7	Uncharacterized protein	W5C9W7		114747	5.37	0.954	1.053	1.05	1.019	0.618086		0.945	0.958		0.9515	0.0848148		1.01	1.059	0.99	1.01967	0.438553
W5CE66	Uncharacterized protein (Fragment)	W5CE66		13072	4.57	1.029	0.82	0.896	0.915	0.29859		0.963	1.017		0.99	0.774187		0.916	0.87	0.939	0.908333	0.0456393
W5CRJ0	Uncharacterized protein	W5CRJ0		60078	6.49	1.045	0.952	1.021	1.006	0.849529			0.976	1.089	1.0325	0.667684		0.897	1.023	1.085	1.00167	0.978697
W5CU52	Uncharacterized protein	W5CU52		54567	7.84	0.89	0.938	0.71	0.846	0.156693		0.966	0.848	0.701	0.838333	0.169432		0.886	0.954	0.807	0.882333	0.109344
W5D8S6	Fructose-bisphosphate aldolase	W5D8S6		28332	5.34		1	0.842	0.921	0.5			0.866	0.829	0.8475	0.0768537			0.894	0.769	0.8315	0.22612
W5DN71	Uncharacterized protein	W5DN71		81546	5.03		1.01	1.072	1.041	0.412143			1.026	1.006	1.016	0.355615			1.231	1.045	1.138	0.377517
W5E7T4	Uncharacterized protein	W5E7T4		24125	9.67	0.856		0.792	0.824	0.114498		0.669		0.808	0.7385	0.165374		0.76		0.8	0.78	0.0577159
W5ENI0	Uncharacterized protein (Fragment)	W5ENI0		80580	6.52		1.054	1.405	1.2295	0.415615		0.998	1.063	1.008	1.023	0.373012		0.942	1.052	0.9	0.964667	0.517203
W5EVF1	Uncharacterized protein	W5EVF1		22566	5.51	1.013	0.911	1.131	1.01833	0.800169			1.162	1.109	1.1355	0.122953		1.159	1.044	1.079	1.094	0.109901
W5EZT6	Uncharacterized protein	W5EZT6		36579	6.49	1.076	0.932	0.954	0.987333	0.803894		1.118	0.893	0.965	0.992	0.915038		1.012	0.925	0.781	0.906	0.297607
W5F8R8	Uncharacterized protein (Fragment)	W5F8R8		30968	9.68	1.018	0.894	1.101	1.00433	0.94912		0.979	0.875	1.046	0.966667	0.571828		0.926	0.878	1.03	0.944667	0.342697
W5FJ26	Uncharacterized protein	W5FJ26		88375	9.03	0.794		0.911	0.8525	0.240375		0.781		0.901	0.841	0.229716		0.844		0.894	0.869	0.120049
W5FTJ7	Uncharacterized protein	W5FTJ7		7750	9.3	1.044	1.036		1.04	0.063451		0.95	0.914	0.915	0.926333	0.0248598		0.876	0.898	1.088	0.954	0.564848
W5FUX4	Uncharacterized protein	W5FUX4		38149	6	0.791	0.868	0.873	0.844	0.0277433		0.839	0.814	0.874	0.842333	0.0119618		0.8	0.861	0.909	0.856667	0.0451656
W5G9H9	Uncharacterized protein	W5G9H9		33198	6.06	0.826	0.828	0.935	0.863	0.0626474		0.742		0.828	0.785	0.125666		0.922	0.842	0.928	0.897333	0.0657912
W5GG81	Uncharacterized protein	W5GG81		42344	6.61	1.136	0.892	0.828	0.952	0.659862			0.952	1.017	0.9845	0.716694		1.016	1.036	0.955	1.00233	0.932426
W5GGS7	Uncharacterized protein	W5GGS7		56358	6.16	0.923	0.959	0.886	0.922667	0.066895		0.966	0.975	0.957	0.966	0.0225687		0.976	1.063	0.738	0.925667	0.524094
W5GGY7	Uncharacterized protein (Fragment)	W5GGY7		67348	8.44	0.93		0.807	0.8685	0.278495		0.999		0.908	0.9535	0.49308		0.927		0.957	0.942	0.161113
W5HNQ2	Uncharacterized protein	W5HNQ2		101502	4.84	0.978	1.124	1.142	1.08133	0.257779		0.934		1.193	1.0635	0.709768		0.962	0.929	1.04	0.977	0.556954
W5HPC9	Uncharacterized protein	W5HPC9		72639	5.99	0.988		0.992	0.99	0.125666		0.995		1.019	1.007	0.663817		0.949		0.912	0.9305	0.16562
W5I9I6	Uncharacterized protein	W5I9I6		45433	4.68		1.01	1.053	1.0315	0.381279			1.015	1.032	1.0235	0.220946			1.067	1.12	1.0935	0.175821
W5AK13	Uncharacterized protein	W5AK13		19047	6.97	0.9	0.902		0.901	0.00643028		0.815	0.965		0.89	0.380965		0.835	0.955		0.895	0.330499
Q6V959	Ribosomal protein L3	RPL3		57108	10.07			0.967	0.967					1.107	1.107					1.075	1.075
W4ZRG7	Uncharacterized protein	W4ZRG7		41741	5.6	0.898			0.898			1.009			1.009			0.958			0.958
W4ZTV1	Uncharacterized protein	W4ZTV1		20375	9.74	0.975	1.094	1.041	1.03667	0.398341		0.896	1.034	0.944	0.958	0.408157		0.911	1.227	1.184	1.10733	0.391388
W5AMH5	Uncharacterized protein	W5AMH5		17110	6.28	0.847			0.847			0.993			0.993			1.022			1.022
W5BRS1	Uncharacterized protein	W5BRS1		12514	5.89	1.055	0.884	0.78	0.906333	0.363077		0.913	0.942	1.084	0.979667	0.737418		0.849	0.899	1.042	0.93	0.349749
W5DR52	Uncharacterized protein	W5DR52		36494	5.48			1.033	1.033					1.002	1.002					1.007	1.007
W5DVG5	Uncharacterized protein	W5DVG5		13596	4.95	0.923	0.849	0.711	0.827667	0.109088		0.788	0.938	0.762	0.829333	0.0896192		0.924	0.951	0.701	0.858667	0.216337
W5F6L7	Uncharacterized protein	W5F6L7		24678	6.22	0.915	0.945	1.067	0.975667	0.652841		0.908	0.937	0.959	0.934667	0.0474881		1.018	0.955	0.997	0.99	0.643312
W5FZ57	Uncharacterized protein	W5FZ57		66038	6.19	0.974	0.959	1.065	0.999333	0.985767		0.863	0.918	0.947	0.909333	0.0665314		1.11	1.071	0.992	1.05767	0.238521
W5G7L0	Uncharacterized protein	W5G7L0		22987	5.95	0.918	0.908	0.867	0.897667	0.0224665			1.122		1.122			0.917	0.938	0.906	0.920333	0.0136002
W5G8B1	Uncharacterized protein	W5G8B1		56028	8.65			0.899	0.899					0.853	0.853					0.816	0.816
W5GFD3	Uncharacterized protein	W5GFD3		63233	7.56	0.996	0.992	1.034	1.00733	0.638713		1.056	1.105	1.116	1.09233	0.0376548		1.118	1.093	1.192	1.13433	0.0456318
W5I4C9	Uncharacterized protein	W5I4C9		76123	4.72	1.076	0.986	1.048	1.03667	0.301893		1.126	0.943	1.109	1.05933	0.416371		1.178	0.99	0.996	1.05467	0.46903
B2ZGL2	Plastid acetyl-CoA carboxylase	Acc-1		283255	5.78		1.031	1.023	1.027	0.093633			1.056	0.988	1.022	0.634386			1.048	0.98	1.014	0.751332
C0SSW5	Ent-copalyl diphosphate synthase	TaCPS1		98789	5.88		1.179	1.346	1.2625	0.196062			1.181	1.326	1.2535	0.177337			1.094	1.033	1.0635	0.285063
P01084	Alpha-amylase inhibitor 0.53	P01084		14835	5.23		1.068	1.057	1.0625	0.0558786			0.857	0.848	0.8525	0.0194163			0.862	0.957	0.9095	0.307703
P08823	RuBisCO large subunit-binding protein subunit alpha, chloroplastic (Fragment)	P08823		66594	4.83	1.013		1.074	1.0435	0.389291		0.99		1.073	1.0315	0.586669		1.02		0.991	1.0055	0.769197
P49232	Profilin-1	PRO1		16449	4.91		1.22	1.04	1.13	0.385502			1.172	1.118	1.145	0.117201			1.176	0.945	1.0605	0.692822
P83970	Plasma membrane ATPase	ha1		119053	6.38	0.832		0.782	0.807	0.0820071		0.958		1.004	0.981	0.560448		0.865		0.829	0.847	0.0745537
Q03033	Elongation factor 1-alpha	TEF1		60709	9.2		0.994	1.047	1.0205	0.580833			0.932	0.975	0.9535	0.275713			0.865	1.032	0.9485	0.648168
Q2QKB4	Splicing factor U2af large subunit B	U2AF65B		66908	7.3		0.961	0.954	0.9575	0.0523095			0.912	0.849	0.8805	0.16408			0.95	0.848	0.899	0.297684
Q45NB6	Glutamine synthetase	GS1		44687	5.41		0.801	0.972	0.8865	0.41101			0.996	1.038	1.017	0.566767			1.081	0.977	1.029	0.676133
Q58A30	P450	CYP71C6v3		65809	6.77		1.133	1.213	1.173	0.144653			1.034	0.903	0.9685	0.714626			1.051	0.987	1.019	0.658892
Q58QF6	Delta 1-pyrroline-5-carboxylate synthetase	Q58QF6		88763	6.14		1.021	0.95	0.9855	0.753138			0.94	0.96	0.95	0.125666			0.976	0.948	0.962	0.224721
Q5I7K5	Ribosomal protein P1	Q5I7K5		13763	4.52	1.029	1.22		1.1245	0.416563		0.95	1.124		1.037	0.744006		1.011	1.078		1.0445	0.410808
Q70AJ1	Cyclin-dependent kinases regulatory subunit	osjnba0067N01.15		11716	9.1	1.026	1.104		1.065	0.344042		1.094	1.047		1.0705	0.204833		1.08	1.032		1.056	0.257762
Q84LA1	Fructan 1-exohydrolase w2	1-FEHw2		72918	4.9	0.82		0.761	0.7905	0.0890578		0.898		0.972	0.935	0.329443		0.939		0.707	0.823	0.369328
Q9AXK5	Sucrose-6F-phosphate phosphohydrolase SPP2	Q9AXK5		55871	6.04		0.971	1.029	1	1			0.988	1.01	0.999	0.942284			1.145	1.191	1.168	0.0866178
W4ZLL1	Uncharacterized protein	W4ZLL1		20300	6.6	1.042	0.968		1.005	0.914488		1.077	0.98		1.0285	0.661781		1.119	1.017		1.068	0.409666
W4ZLV2	Uncharacterized protein	W4ZLV2		105472	5.81		0.872	0.842	0.857	0.066535			0.96	0.943	0.9515	0.110451			0.948	0.919	0.9335	0.136673
W4ZMB4	Uncharacterized protein	W4ZMB4		83078	7.74	1.039		1.056	1.0475	0.112728		0.957		1.028	0.9925	0.867452		0.998		1.112	1.055	0.511367
W4ZME6	Uncharacterized protein	W4ZME6		75628	9.75	0.781	0.941		0.861	0.332468		0.782	0.966		0.874	0.401504		0.726	1.029		0.8775	0.56713
W4ZMJ1	Uncharacterized protein	W4ZMJ1		93320	8.58		0.97	1.035	1.0025	0.951125			1.069	1.202	1.1355	0.290452			0.996	1.039	1.0175	0.565067
W4ZN17	Uncharacterized protein	W4ZN17		54281	4.82		1.22	1.113	1.1665	0.197926			1.291	1.36	1.3255	0.0672248			1.011	0.958	0.9845	0.663071
W4ZN76	Uncharacterized protein	W4ZN76		74260	6.24		1.102	0.845	0.9735	0.870528			0.935	0.903	0.919	0.124154			0.977	0.879	0.928	0.380416
W4ZNG9	Uncharacterized protein (Fragment)	W4ZNG9		34813	9.43	1.099		0.869	0.984	0.911992		1.119		1.038	1.0785	0.303225		1.023		0.926	0.9745	0.691842
W4ZNQ8	Uncharacterized protein	W4ZNQ8		15493	9.37	0.866		0.893	0.8795	0.0710264		0.926		1.001	0.9635	0.508602		0.974		1.014	0.994	0.814453
W4ZNT2	Uncharacterized protein	W4ZNT2		81160	6.07	1.057		1.09	1.0735	0.140584		0.943		0.995	0.969	0.444299		1.034		1.05	1.042	0.119826
W4ZNV0	Uncharacterized protein	W4ZNV0		26726	8.63	0.965		0.958	0.9615	0.0577159		0.987		0.898	0.9425	0.419297		0.951		0.847	0.899	0.302686
W4ZPA5	Uncharacterized protein	W4ZPA5		44094	6.52		0.972	0.953	0.9625	0.157954			0.963	0.931	0.947	0.186649			1.01	0.943	0.9765	0.610563
W4ZPB7	Uncharacterized protein	W4ZPB7		22111	9.91	0.984	0.968		0.976	0.204833		0.986	0.918		0.952	0.392347		0.924	0.845		0.8845	0.20978
W4ZPE5	Uncharacterized protein (Fragment)	W4ZPE5		34057	8.04		1.034	1.073	1.0535	0.222512			1.042	1.055	1.0485	0.0848148			1.067	1.088	1.0775	0.0857297
W4ZPH9	Uncharacterized protein	W4ZPH9		52115	5.42	1.122		1.023	1.0725	0.381374		1.06		0.971	1.0155	0.786623		1.069		1.05	1.0595	0.100794
W4ZPI7	Uncharacterized protein	W4ZPI7		103226	6.31	1.089		1.148	1.1185	0.155326		1.1		1.312	1.206	0.302541		1.092		1.003	1.0475	0.479248
W4ZPP6	Uncharacterized protein	W4ZPP6		84131	4.84		0.839	1.07	0.9545	0.761095			0.861	1.22	1.0405	0.858727			0.894	1.042	0.968	0.740164
W4ZPT3	Uncharacterized protein	W4ZPT3		43475	7.66	0.952	0.938		0.945	0.0805911		1.009	0.893		0.951	0.553422		1.036	0.929		0.9825	0.798744
W4ZPW7	Uncharacterized protein	W4ZPW7		57849	8.8	1.001	1.03		1.0155	0.478787		0.974	0.951		0.9625	0.189434		1.041	1.059		1.05	0.113377
W4ZQ17	Uncharacterized protein	W4ZQ17		89348	8.98	1.026	0.959		0.9925	0.859785		1.057	1.03		1.0435	0.191572		1.109	0.925		1.017	0.883676
W4ZQ49	60S ribosomal protein L18a	W4ZQ49		29105	10.36	1.082	1.021		1.0515	0.340394		1.081	1.038		1.0595	0.220745		1.048	0.949		0.9985	0.980714
W4ZQ66	Uncharacterized protein	W4ZQ66		100200	7.66	1.027	1.013		1.02	0.214334		1.012	0.902		0.957	0.577567		0.862	0.946		0.904	0.262549
W4ZQD3	Uncharacterized protein	W4ZQD3		90444	8.79		1.053	1.117	1.085	0.229221			1.016	1.08	1.048	0.374334			1.01	1.094	1.052	0.432528
W4ZQN1	Uncharacterized protein	W4ZQN1		149702	5.07	0.973		1.05	1.0115	0.815212		1.051		1.053	1.052	0.0122412		0.918		0.995	0.9565	0.46123
W4ZQU4	Uncharacterized protein	W4ZQU4		9130	6.82	0.918	0.883		0.9005	0.110835		0.953	0.913		0.933	0.184675		0.927	0.894		0.9105	0.116062
W4ZR16	Uncharacterized protein	W4ZR16		109242	5.17	0.871	0.986		0.9285	0.431179		0.937	0.982		0.9595	0.322829		0.912	0.938		0.925	0.109262
W4ZRZ2	Uncharacterized protein	W4ZRZ2		61534	5.63	1.006	0.89		0.948	0.53469		0.977	0.906		0.9415	0.347233		0.982	0.987		0.9845	0.101804
W4ZS29	Uncharacterized protein	W4ZS29		52965	7.71	0.907		0.89	0.8985	0.0531889		0.894		0.908	0.901	0.0449387		1.048		0.959	1.0035	0.950032
W4ZS94	Uncharacterized protein	W4ZS94		48404	4.79		1.209	1.252	1.2305	0.0592097			1.083	0.95	1.0165	0.845168			0.989	1.142	1.0655	0.549217
W4ZSK3	Uncharacterized protein	W4ZSK3		211335	4.99		1.027	1.107	1.067	0.342643			0.986	0.976	0.981	0.163817			1.079	1.01	1.0445	0.419842
W4ZSZ3	Uncharacterized protein (Fragment)	W4ZSZ3		26035	5.82	0.974	0.977		0.9755	0.0389281		0.986	1.086		1.036	0.602735		1.025	1.016		1.0205	0.137564
W4ZT08	Uncharacterized protein	W4ZT08		105028	8.58	0.877		1.032	0.9545	0.662033		0.917		1.047	0.982	0.828015		0.808		0.895	0.8515	0.181409
W4ZT41	Uncharacterized protein	W4ZT41		61514	6.52		0.903	0.897	0.9	0.0190929			1.029	0.888	0.9585	0.661297			1.138	1.051	1.0945	0.274638
W4ZT60	Uncharacterized protein (Fragment)	W4ZT60		22916	6.17	0.811	0.901		0.856	0.192822		0.915	0.904		0.9095	0.0386421		0.824	0.725		0.7745	0.137564
W4ZTA1	Uncharacterized protein	W4ZTA1		106859	6.02	1.042	0.884		0.963	0.721153		1.013	0.914		0.9635	0.59551		1.034	0.927		0.9805	0.777488
W4ZTF0	Uncharacterized protein	W4ZTF0		76945	8.74		1.135	0.789	0.962	0.86235			1.21	1.028	1.119	0.415615			1.145	1.034	1.0895	0.353373
W4ZTI6	Uncharacterized protein	W4ZTI6		44485	5.43	0.882		0.853	0.8675	0.0693917		0.962		0.864	0.913	0.326545		0.877		0.748	0.8125	0.210925
W4ZTL1	Uncharacterized protein	W4ZTL1		169684	5.56		1.066	1.036	1.051	0.182106			1.064	1.101	1.0825	0.140434			1.096	0.952	1.024	0.795167
W4ZTR8	Uncharacterized protein	W4ZTR8		262508	5.57	0.996		1.01	1.003	0.742238		0.977		1.022	0.9995	0.985855		0.94		1.029	0.9845	0.786623
W4ZTZ4	Histone H2B	W4ZTZ4		23414	10.05		1.268	1.184	1.226	0.116975			1.274	1.374	1.324	0.0974749			1.077	1.131	1.104	0.161706
W4ZUA0	Uncharacterized protein	W4ZUA0		35992	8.23	0.979		0.981	0.98	0.0318045		0.933		1.017	0.975	0.658192		1.14		1.097	1.1185	0.114262
W4ZUE6	Uncharacterized protein	W4ZUE6		125157	6.07		1.079	1.108	1.0935	0.0979469			1.069	1.176	1.1225	0.26214			1.046	1.135	1.0905	0.290933
W4ZUK7	Uncharacterized protein	W4ZUK7		23574	7.77	0.89	0.852		0.871	0.0930964		1.033	1.009		1.021	0.330499		0.951	0.979		0.965	0.242238
W4ZV68	Uncharacterized protein	W4ZV68		10389	6.7		1.242	1.542	1.392	0.232661			1.315	1.379	1.347	0.0585429			0.997	1.133	1.065	0.514357
W4ZV84	Uncharacterized protein	W4ZV84		36850	5.74		1.237	1.318	1.2775	0.0922607			0.986	1.053	1.0195	0.664408			1.011	1.044	1.0275	0.344042
W4ZVZ6	Uncharacterized protein	W4ZVZ6		76046	4.72	0.88	0.895		0.8875	0.0423786		0.899	0.9		0.8995	0.00316724		0.871	0.944		0.9075	0.239266
W4ZXK1	Uncharacterized protein	W4ZXK1		39181	8.91		1.047	1.029	1.038	0.14805			1.102	1.051	1.0765	0.204833			1.155	1.135	1.145	0.0438354
W4ZXN2	Uncharacterized protein	W4ZXN2		13166	5.34		1.041	1.019	1.03	0.223737			0.986	0.989	0.9875	0.0760308			1.04	0.981	1.0105	0.782308
W4ZY68	Uncharacterized protein (Fragment)	W4ZY68		6084	8.83		1.033	0.96	0.9965	0.93914			0.974	0.866	0.92	0.377993			0.733	0.657	0.695	0.0789099
W4ZZH0	Uncharacterized protein	W4ZZH0		35770	5.42		1.034	0.98	1.007	0.838506			0.877	0.89	0.8835	0.0354828			0.881	0.804	0.8425	0.152625
W4ZZI3	Histone H2A	W4ZZI3		20854	10.56		1.046	1.141	1.0935	0.299239			1.085	1.119	1.102	0.105137			0.802	0.875	0.8385	0.141503
W5A039	Uncharacterized protein	W5A039		39795	5.96		0.841	0.936	0.8885	0.256383			1.011	1.218	1.1145	0.467904			0.972	0.919	0.9455	0.28812
W5A0P0	Uncharacterized protein	W5A0P0		19919	9.86	0.894		0.899	0.8965	0.0153743		0.974		0.834	0.904	0.401092		0.75		0.974	0.862	0.434029
W5A0Z6	Uncharacterized protein	W5A0Z6		68415	4.91		0.933	0.888	0.9105	0.156795			0.867	0.883	0.875	0.0406882			0.921	0.848	0.8845	0.19486
W5A1G8	Uncharacterized protein	W5A1G8		36364	5.14	0.911	0.979		0.945	0.352484		0.914	0.923		0.9185	0.0351151		0.876	0.89		0.883	0.038043
W5A1H5	Uncharacterized protein (Fragment)	W5A1H5		11845	5.32		0.742	0.907	0.8245	0.27975			1.031	1.061	1.046	0.200672			0.95	1.094	1.022	0.811213
W5A243	Uncharacterized protein	W5A243		47552	5.31		0.998	0.956	0.977	0.471083			1.228	1.058	1.143	0.341417			1.069	0.932	1.0005	0.995353
W5A2E3	Uncharacterized protein	W5A2E3		62278	5.15	0.975	1.073		1.024	0.710051		0.896	0.992		0.944	0.451125		1.017	1.042		1.0295	0.255153
W5A2Z4	Uncharacterized protein	W5A2Z4		68023	7.2		1.101	0.954	1.0275	0.772074			1.099	0.923	1.011	0.920833			1.03	0.913	0.9715	0.711396
W5A3L5	Uncharacterized protein	W5A3L5		104153	5.61	1.045		0.976	1.0105	0.811917		1.057		0.996	1.0265	0.544602		1.002		0.987	0.9945	0.59718
W5A3R4	Uncharacterized protein	W5A3R4		37464	9.57	0.879		0.995	0.937	0.473708		0.958		0.971	0.9645	0.115287		0.948		0.913	0.9305	0.157035
W5A3S2	Uncharacterized protein	W5A3S2		61718	5.8	0.979	1.106		1.0425	0.624511		1.015	1.005		1.01	0.295167		1.026	0.945		0.9855	0.781126
W5A3V6	Uncharacterized protein (Fragment)	W5A3V6		17778	10.28	0.956	0.82		0.888	0.347375		1.009	0.987		0.998	0.885502		0.922	0.774		0.848	0.288431
W5A400	Uncharacterized protein	W5A400		40958	4.75	1.019	1.036		1.0275	0.190843		1.055	0.981		1.018	0.711752		1.018	0.965		0.9915	0.802401
W5A4B9	Pyruvate kinase	W5A4B9		57679	5.53	1.091		0.926	1.0085	0.934639		1.006		0.918	0.962	0.546499		0.986		0.855	0.9205	0.438723
W5A4C6	Uncharacterized protein	W5A4C6		52855	8.67		0.989	1.052	1.0205	0.632713			1.045	1.122	1.0835	0.275038			0.961	1.072	1.0165	0.816033
W5A514	Uncharacterized protein	W5A514		52524	9.2		0.957	1.071	1.014	0.846672			0.805	0.91	0.8575	0.224721			1.012	0.911	0.9615	0.585322
W5A5G3	Uncharacterized protein	W5A5G3		25934	7.16		1.022	1.022	1.022				1.092	1.059	1.0755	0.136975			0.93	1.123	1.0265	0.829383
W5A5L6	Uncharacterized protein	W5A5L6		19232	10.22	1.07		1.097	1.0835	0.102044		1.056		1.019	1.0375	0.291763		1.031		1.081	1.056	0.267304
W5A648	Uncharacterized protein	W5A648		57823	6.2	1.054		1.145	1.0995	0.273044		1.016		1.038	1.027	0.246293		1.08		1.003	1.0415	0.476138
W5A6D0	Uncharacterized protein	W5A6D0		43540	6.65	1.116		1.139	1.1275	0.0572657		1.064		1.008	1.036	0.420833		1.081		1.057	1.069	0.10962
W5A6F9	Uncharacterized protein	W5A6F9		62083	5.92		0.987	0.985	0.986	0.0453957			1.022	1.047	1.0345	0.221293			1.002	0.964	0.983	0.535331
W5A6Q9	Uncharacterized protein	W5A6Q9		67648	5.09	0.763	0.799		0.781	0.0522076		1.025	0.859		0.942	0.611715		0.859	0.876		0.8675	0.0407839
W5A7W7	Uncharacterized protein	W5A7W7		131548	4.84	1.012		0.949	0.9805	0.647117		0.923		0.929	0.926	0.0257948		0.92		0.881	0.9005	0.123203
W5A7X5	Uncharacterized protein	W5A7X5		83284	7.1	1.025	0.86		0.9425	0.612496		0.986	0.929		0.9575	0.376059		0.952	0.816		0.884	0.337546
W5A848	Dihydrolipoyl dehydrogenase	W5A848		62972	8.03		1.104	0.946	1.025	0.804886			1.007	0.941	0.974	0.57518			1.092	0.933	1.0125	0.900715
W5A8E3	Uncharacterized protein	W5A8E3		122719	6.65	0.87		1.06	0.965	0.775279		1.126		1.067	1.0965	0.188871		0.992		1.083	1.0375	0.561172
W5A8H0	Tubulin gamma chain	W5A8H0		58182	5.61	0.993	0.974		0.9835	0.332572		0.883	0.948		0.9155	0.23375		0.994	1.004		0.999	0.874334
W5A933	Uncharacterized protein	W5A933		62766	5.81	1.091		1.191	1.141	0.216945		0.978		1.036	1.007	0.849217		1.052		0.98	1.016	0.73375
W5A9F0	Uncharacterized protein	W5A9F0		47723	9		0.842	0.877	0.8595	0.078888			0.969	0.917	0.943	0.27244			0.759	0.898	0.8285	0.245113
W5AA60	Uncharacterized protein	W5AA60		20871	5.78	1.069	1.172		1.1205	0.257124		1.022	1.09		1.056	0.347375		1.099	1.047		1.073	0.217823
W5AAF9	Uncharacterized protein	W5AAF9		103492	5.74		0.975	0.984	0.9795	0.137564			1.053	1.026	1.0395	0.209656			0.83	1.039	0.9345	0.643564
W5AAY7	ATP-dependent Clp protease proteolytic subunit	W5AAY7		23546	4.83	1.086	1.061		1.0735	0.107243		1.087	1.005		1.046	0.463453		1.142	0.998		1.07	0.508966
W5AB78	Uncharacterized protein	W5AB78		35263	7.13		1.036	1.077	1.0565	0.221582			0.974	1.026	1	1			1.052	1.084	1.068	0.147117
W5ABP1	Uncharacterized protein	W5ABP1		33967	9.97		0.997	1.015	1.006	0.625666			1.059	1.06	1.0595	0.00534962			1.044	1.043	1.0435	0.00731715
W5AEM4	Uncharacterized protein	W5AEM4		15020	4.6		0.869	1.094	0.9815	0.89624			0.94	1.04	0.99	0.874334			0.851	0.853	0.852	0.00430142
W5AFB8	Uncharacterized protein	W5AFB8		91310	5.81		0.945	0.909	0.927	0.153905			1.082	0.968	1.025	0.736866			1.023	0.958	0.9905	0.818955
W5AFK9	Uncharacterized protein (Fragment)	W5AFK9		17022	6.32	1.057	0.903		0.98	0.838219		0.944	0.952		0.948	0.0488745		0.912	1.014		0.963	0.600439
W5AFT3	Uncharacterized protein	W5AFT3		22229	9.38	0.785	0.842		0.8135	0.0965382		0.923	0.892		0.9075	0.105695		0.834	1.027		0.9305	0.602648
W5AGS9	Uncharacterized protein (Fragment)	W5AGS9		61323	5.5	1.019	0.936		0.9775	0.68372		0.978	0.979		0.9785	0.0148024		1.01	0.993		1.0015	0.8888
W5AHS6	Uncharacterized protein	W5AHS6		47705	4.67		0.932	0.999	0.9655	0.490639			0.918	1.061	0.9895	0.907174			0.913	1.031	0.972	0.717912
W5AIG7	Uncharacterized protein (Fragment)	W5AIG7		64993	5.51	1.024	1.124		1.074	0.378288		0.89	1.111		1.0005	0.997119		0.909	0.917		0.913	0.0292493
W5AIX4	Uncharacterized protein	W5AIX4		38425	4.23	1.036		1.024	1.03	0.125666		0.997		1.059	1.028	0.532343		1.039		1.057	1.048	0.117996
W5AKY9	Uncharacterized protein	W5AKY9		70097	6.43	0.848		0.88	0.864	0.0745537		0.956		0.862	0.909	0.303507		1.116		1.177	1.1465	0.130672
W5AM64	Uncharacterized protein	W5AM64		123621	5.21		1.087	1.012	1.0495	0.412741			1.114	0.965	1.0395	0.689638			1.014	0.924	0.969	0.615972
W5ANF4	Uncharacterized protein	W5ANF4		71028	5.07		0.981	0.909	0.945	0.368962			0.975	0.932	0.9535	0.275713			1.111	1.066	1.0885	0.158495
W5ANZ9	Uncharacterized protein	W5ANZ9		41105	5.56		0.987	1.043	1.015	0.686905			0.821	0.936	0.8785	0.281399			0.876	0.968	0.922	0.339219
W5APG7	Uncharacterized protein	W5APG7		27779	4.85		1.156	1.031	1.0935	0.375119			1.11	1.009	1.0595	0.448029			1.033	1.116	1.0745	0.323554
W5APH4	Uncharacterized protein	W5APH4		32157	5.79		0.941	0.908	0.9245	0.136975			0.985	0.988	0.9865	0.0704466			1.063	0.98	1.0215	0.695695
W5APJ8	Uncharacterized protein	W5APJ8		52030	5.49	1.08	1.058		1.069	0.100643		1.034	1.024		1.029	0.108693		1.048	1.031		1.0395	0.134936
W5AQA6	Uncharacterized protein	W5AQA6		87483	5.4		0.926	0.906	0.916	0.0754331			0.928	0.882	0.905	0.151219			0.977	0.935	0.956	0.283487
W5AQC0	Uncharacterized protein	W5AQC0		59686	7.96		0.773	0.823	0.798	0.078391			0.931	0.939	0.935	0.0391273			0.914	0.962	0.938	0.235125
W5AQH5	Uncharacterized protein	W5AQH5		17170	9.47	0.897		0.954	0.9255	0.232604		0.932		0.75	0.841	0.33093		1.059		1.068	1.0635	0.0450395
W5AQY3	Uncharacterized protein	W5AQY3		34193	5.73	1.095	1.115		1.105	0.0604481		1.119	1.064		1.0915	0.185866		1.088	1.078		1.083	0.0383043
W5ARC6	Uncharacterized protein	W5ARC6		82726	5.22		1.12	1.091	1.1055	0.0869527			1.042	0.97	1.006	0.894863			1.057	1.078	1.0675	0.0982424
W5ARG6	Glutamate dehydrogenase	W5ARG6		50590	6.2	0.998		1.004	1.001	0.795167		1.047		0.926	0.9865	0.860234		1.032		1.091	1.0615	0.284732
W5ARP7	Bifunctional dihydrofolate reductase-thymidylate synthase	W5ARP7		74478	8.39		1.063	1.007	1.035	0.429553			1.09	0.927	1.0085	0.933843			1.039	0.949	0.994	0.915615
W5ARR0	Uncharacterized protein	W5ARR0		98166	5.39	0.96	0.963		0.9615	0.0247908		0.999	1.016		1.0075	0.539737		0.985	1.008		0.9965	0.811917
W5ART4	Uncharacterized protein	W5ART4		51502	5.25	1.036		1.023	1.0295	0.138066		0.971		1.128	1.0495	0.64184		0.959		0.911	0.935	0.225174
W5ARW7	Uncharacterized protein (Fragment)	W5ARW7		47437	9.11	0.887		0.996	0.9415	0.477474		0.958		0.955	0.9565	0.0219437		1.021		0.975	0.998	0.944781
W5ASA4	Uncharacterized protein	W5ASA4		21503	10.28		1.169	1.1	1.1345	0.15985			0.993	1.064	1.0285	0.569355			1.072	1.063	1.0675	0.0423786
W5ASF1	Uncharacterized protein	W5ASF1		59581	6.57	0.923		1.266	1.0945	0.679382		0.92		1.185	1.0525	0.759836		0.977		1.072	1.0245	0.696842
W5ASG4	Uncharacterized protein	W5ASG4		22854	5.96		0.916	0.97	0.943	0.281624			1.003	1.019	1.011	0.400304			0.991	1.018	1.0045	0.795167
W5ASV5	Uncharacterized protein	W5ASV5		45089	4.9	0.904		1.035	0.9695	0.722567		0.932		1.07	1.001	0.990774		0.967		1.064	1.0155	0.803075
W5ASY5	Uncharacterized protein	W5ASY5		87425	8.94	0.942	0.916		0.929	0.115287		0.988	1.039		1.0135	0.69003		1.055	0.97		1.0125	0.817894
W5AT54	Uncharacterized protein	W5AT54		39940	5.98		1.128	1.076	1.102	0.158892			1.084	1.028	1.056	0.295167			1.083	1.143	1.113	0.165203
W5ATP0	Uncharacterized protein	W5ATP0		106642	8.7		1.125	1.131	1.128	0.014918			0.964	0.989	0.9765	0.311213			0.956	0.996	0.976	0.442284
W5ATW1	Uncharacterized protein	W5ATW1		30185	4.95	1.093	1.072		1.0825	0.0805911		1.162	1.136		1.149	0.0554037		1.29	1.037		1.1635	0.419213
W5AUP2	Uncharacterized protein	W5AUP2		38286	6.45		1.104	1.07	1.087	0.122849			1.002	0.98	0.991	0.563451			1.041	1.092	1.0665	0.233108
W5AUS0	Uncharacterized protein	W5AUS0		41431	6.41	1.02	1.087		1.0535	0.35615		1.058	1.133		1.0955	0.238205		1.084	1.064		1.074	0.0855117
W5AUU7	Uncharacterized protein	W5AUU7		35044	4.92	0.888	0.82		0.854	0.145658		1.156	0.884		1.02	0.907046		0.825	0.993		0.909	0.474549
W5AUZ7	Uncharacterized protein	W5AUZ7		76725	8.23	0.684		0.9	0.792	0.304886		0.663		0.778	0.7205	0.129166		0.642		0.834	0.738	0.223594
W5AV26	Uncharacterized protein	W5AV26		45413	9.63	1.013		1.165	1.089	0.449945		0.895		0.883	0.889	0.0343784		1		1.009	1.0045	0.5
W5AVN7	Uncharacterized protein	W5AVN7		26279	9.24		0.93	0.97	0.95	0.242238			0.949	1.073	1.011	0.888215			0.934	1.066	1	1
W5AW40	Uncharacterized protein	W5AW40		70485	8.69	0.955		1.078	1.0165	0.833129		0.888		1.049	0.9685	0.762549		0.904		0.949	0.9265	0.189117
W5AW41	Uncharacterized protein (Fragment)	W5AW41		75756	5.89		1.054	1.113	1.0835	0.2162			1.019	1.005	1.012	0.336183			0.993	1.187	1.09	0.52382
W5AW51	3-isopropylmalate dehydrogenase	W5AW51		38446	5.21		1.009	1.029	1.019	0.308428			0.99	0.991	0.9905	0.0334754			0.996	0.999	0.9975	0.344042
W5AW95	Uncharacterized protein	W5AW95		30780	6.99		1.054	1.264	1.159	0.371554			0.957	0.998	0.9775	0.470411			1.059	1.035	1.047	0.159141
W5AWA2	Thioredoxin	W5AWA2		17202	6.26	0.994	0.955		0.9745	0.415615		0.91	0.94		0.925	0.125666		0.974	0.976		0.975	0.0254512
W5AWF5	Uncharacterized protein	W5AWF5		78336	4.8		0.965	0.981	0.973	0.183382			0.982	0.979	0.9805	0.0488745			0.911	1.072	0.9915	0.933027
W5AWM0	Uncharacterized protein (Fragment)	W5AWM0		63289	9.07	0.87	0.978		0.924	0.393276		0.955	0.983		0.969	0.270051		1.025	1.065		1.045	0.26625
W5AWM3	Uncharacterized protein	W5AWM3		45470	5.79	1.2		0.998	1.099	0.506366		1.256		1.03	1.143	0.425735		0.933		1.088	1.0105	0.91427
W5AWT0	Uncharacterized protein	W5AWT0		38444	5.62	0.93	0.973		0.9515	0.265641		1.058	1.055		1.0565	0.0168974		1.017	1.036		1.0265	0.219136
W5AXD5	Acyl-[acyl-carrier-protein] desaturase	W5AXD5		50080	6.04	0.962	0.922		0.942	0.211396		0.966	0.899		0.9325	0.293278		0.94	0.939		0.9395	0.0052612
W5AXH2	Proliferating cell nuclear antigen	W5AXH2		28372	4.59	1.037	1.04		1.0385	0.0247908		1.049	1.04		1.0445	0.0641592		1.061	1.061		1.061
W5AXN1	Uncharacterized protein	W5AXN1		29023	5.41		1.094	0.917	1.0055	0.960487			0.987	0.801	0.894	0.458471			1.067	1.039	1.053	0.164408
W5AYC1	Uncharacterized protein	W5AYC1		21588	8.95	0.994	0.949		0.9715	0.425446		1.066	0.986		1.026	0.633068		1.021	0.957		0.989	0.789218
W5AYC3	Uncharacterized protein	W5AYC3		60227	8.84	1.044	1.206		1.125	0.366036		1.006	1.244		1.125	0.484349		1.039	1.103		1.071	0.26957
W5AZG3	Uncharacterized protein	W5AZG3		57788	6.87		0.886	0.923	0.9045	0.121815			0.924	0.903	0.9135	0.0769013			0.846	1.003	0.9245	0.5124
W5AZN5	Uncharacterized protein	W5AZN5		50492	4.6		0.9	0.949	0.9245	0.19976			0.96	1.151	1.0555	0.664855			0.899	0.856	0.8775	0.110607
W5AZT9	Uncharacterized protein	W5AZT9		95366	4.71	1.053		1.004	1.0285	0.452044		1.142		1.077	1.1095	0.183679		1.101		1.031	1.066	0.310413
W5AZW2	Aldose 1-epimerase	W5AZW2		40808	5.16	0.842	0.778		0.81	0.106223		0.846	0.923		0.8845	0.204833		0.872	0.767		0.8195	0.180195
W5B0C1	Uncharacterized protein	W5B0C1		31487	6.59		1.121	1.135	1.128	0.0347805			1.05	1.034	1.042	0.119826			1.019	0.948	0.9835	0.723017
W5B0E3	Uncharacterized protein	W5B0E3		19082	9.87		0.964	0.998	0.981	0.464669			1.015	0.944	0.9795	0.666612			0.986	0.953	0.9695	0.315696
W5B0L4	Uncharacterized protein	W5B0L4		127794	6.64	0.92	0.96		0.94	0.204833		0.962	0.972		0.967	0.0957294		0.935	0.983		0.959	0.337147
W5B122	Uncharacterized protein	W5B122		66773	5.77	0.756		0.889	0.8225	0.228204		0.935		0.834	0.8845	0.262404		0.758		0.798	0.778	0.0571987
W5B169	Uncharacterized protein	W5B169		34245	7.68		1.025	0.968	0.9965	0.922208			0.978	0.932	0.955	0.300801			0.943	0.862	0.9025	0.250636
W5B182	Uncharacterized protein	W5B182		161934	6.48	0.957	1.216		1.0865	0.625099		0.98	0.951		0.9655	0.253295		1.065	1.079		1.072	0.0616997
W5B193	Uncharacterized protein	W5B193		75117	8.66	0.657		0.995	0.826	0.49072		0.975		1.174	1.0745	0.590847		0.939		0.883	0.911	0.194044
W5B1B3	Uncharacterized protein	W5B1B3		19855	5.54		0.969	0.977	0.973	0.093633			0.999	0.937	0.968	0.489896			0.926	0.931	0.9285	0.0222504
W5B1N0	Uncharacterized protein	W5B1N0		129048	9.03	0.879	0.938		0.9085	0.198551		0.888	0.833		0.8605	0.12391		0.866	0.841		0.8535	0.0541878
W5B293	Uncharacterized protein	W5B293		53515	8.97	0.928	0.856		0.892	0.204833		0.974	0.871		0.9225	0.373385		0.912	0.932		0.922	0.0811751
W5B2Z5	Uncharacterized protein	W5B2Z5		54843	6.14		0.751	1.109	0.93	0.762683			0.849	1.105	0.977	0.886815			0.739	1.032	0.8855	0.577665
W5B354	Uncharacterized protein	W5B354		108528	6.31		0.973	0.944	0.9585	0.213992			0.901	0.9	0.9005	0.00319907			0.894	0.928	0.911	0.120154
W5B3C2	Uncharacterized protein	W5B3C2		155002	5.75		1.104	1.017	1.0605	0.396849			0.964	0.998	0.981	0.464669			1.103	0.975	1.039	0.651588
W5B3F3	Cytosine-specific methyltransferase	W5B3F3		202558	5.86		0.914	0.899	0.9065	0.0509567			0.912	0.855	0.8835	0.15274			0.927	0.982	0.9545	0.346095
W5B421	Uncharacterized protein	W5B421		29773	8.76		1.092	1.074	1.083	0.0687624			1.008	1.071	1.0395	0.428569			0.999	1.102	1.0505	0.506241
W5B4A3	Uncharacterized protein	W5B4A3		105731	9.1		0.918	0.948	0.933	0.140215			1.087	1.007	1.047	0.448888			1.03	1.034	1.032	0.039737
W5B4B5	Elongation factor 1-alpha	W5B4B5		61154	8.93	1.024	1.145		1.0845	0.395575		1.043	1.054		1.0485	0.0718869		0.896	0.961		0.9285	0.271599
W5B4C8	Uncharacterized protein	W5B4C8		35821	8.74	1.054		0.946	1	1		0.961		0.882	0.9215	0.296787		1.042		0.856	0.949	0.680669
W5B4V1	Uncharacterized protein (Fragment)	W5B4V1		44671	5.74	0.956	1.003		0.9795	0.543339		1.037	1.011		1.024	0.316033		1.003	1.063		1.033	0.469708
W5B590	Uncharacterized protein	W5B590		47480	4.99		1.134	1.01	1.072	0.452579			1.068	1.036	1.052	0.19003			1.104	1.047	1.0755	0.229785
W5B5B0	Uncharacterized protein (Fragment)	W5B5B0		4642	4.85	0.992	0.945		0.9685	0.408046		1.057	0.95		1.0035	0.958411		1.057	0.946		1.0015	0.982798
W5B5B4	Uncharacterized protein	W5B5B4		69418	4.51		0.977	0.913	0.945	0.335462			0.906	0.89	0.898	0.049829			0.914	0.854	0.884	0.161113
W5B5I7	Uncharacterized protein	W5B5I7		64311	9.46		0.915	0.948	0.9315	0.15048			1.1	1.033	1.0665	0.297079			0.855	0.913	0.884	0.155958
W5B5R9	Uncharacterized protein	W5B5R9		40273	5.53	1.101		1.143	1.122	0.108519		0.941		0.959	0.95	0.113377		0.996		1.022	1.009	0.614498
W5B5S9	Uncharacterized protein	W5B5S9		12191	8.66		0.974	0.974	0.974				0.946	0.941	0.9435	0.0281507			1.166	1.184	1.175	0.0327116
W5B5X2	Uncharacterized protein (Fragment)	W5B5X2		27280	6.38	0.98		1.012	0.996	0.844042		0.999		0.914	0.9565	0.492598		0.984		0.912	0.948	0.385502
W5B622	Uncharacterized protein	W5B622		55480	5.26	0.976	0.986		0.981	0.163817		0.905	0.9		0.9025	0.01632		0.866	0.888		0.877	0.0567824
W5B7D0	Uncharacterized protein	W5B7D0		42459	7.6	0.837	0.895		0.866	0.135683		0.818	0.907		0.8625	0.199261		0.781	0.929		0.855	0.300414
W5B7E8	Uncharacterized protein	W5B7E8		22508	5.51	0.98		1.072	1.026	0.67249		1.063		1.123	1.093	0.198652		1.005		1.115	1.06	0.472338
W5B7N4	Eukaryotic translation initiation factor 3 subunit H	W5B7N4		43194	4.87	0.943		1.024	0.9835	0.753707		0.952		0.944	0.948	0.0488745		1.008		0.972	0.99	0.677171
W5B7R8	Uncharacterized protein	W5B7R8		33615	5.51		0.975	0.956	0.9655	0.171062			0.921	0.982	0.9515	0.357382			0.923	0.896	0.9095	0.0942702
W5B7W5	Uncharacterized protein	W5B7W5		30081	6.15	1.149		1.007	1.078	0.470114		0.841		0.965	0.903	0.362063		1.08		0.947	1.0135	0.872494
W5B7Y4	Uncharacterized protein	W5B7Y4		76194	7.55		0.88	1.036	0.958	0.685547			0.884	1.031	0.9575	0.666246			0.929	1.113	1.021	0.857132
W5B841	Uncharacterized protein	W5B841		66022	6.54	1.194	0.889		1.0415	0.830852		0.982	1.041		1.0115	0.763363		1.431	1.14		1.2855	0.300054
W5B873	Uncharacterized protein	W5B873		53712	6.06	1.19		1.154	1.172	0.0663814		1.17		1.202	1.186	0.0546285		1.106		1.086	1.096	0.0660763
W5B8X6	Uncharacterized protein	W5B8X6		35387	5.97		0.916	1.009	0.9625	0.56795			0.968	0.981	0.9745	0.158892			0.935	0.842	0.8885	0.251535
W5B8Y8	Uncharacterized protein	atp4(=orf25)		24474	9.44	0.983		0.973	0.978	0.14227		1.039		0.877	0.958	0.695471		1.032		0.904	0.968	0.704833
W5B976	Uncharacterized protein	W5B976		38140	8.12	0.848	0.853		0.8505	0.0106448		0.847	0.892		0.8695	0.108693		1.114	0.962		1.038	0.704833
W5B9Q2	Uncharacterized protein	W5B9Q2		33607	6.14	1.05		0.904	0.977	0.805689		0.994		0.918	0.956	0.453501		1.031		1.044	1.0375	0.109262
W5B9Z6	Uncharacterized protein	W5B9Z6		124606	6.65	0.896	1.084		0.99	0.932528		0.857	1.144		1.0005	0.997782		0.944	1.187		1.0655	0.685235
W5BAR8	Uncharacterized protein	W5BAR8		28147	7.07	0.905		0.793	0.849	0.226087		0.882		0.857	0.8695	0.0607934		0.839		0.836	0.8375	0.00587632
W5BD38	Pyruvate kinase	W5BD38		48520	8.25		0.964	0.968	0.966	0.0374051			0.959	1.039	0.999	0.984088			1.026	1.039	1.0325	0.125666
W5BD43	Uncharacterized protein	W5BD43		95460	4.97	0.937		0.907	0.922	0.12095		0.931		0.901	0.916	0.112496		0.938		0.946	0.942	0.0438354
W5BE41	Uncharacterized protein	W5BE41		34245	4.93	1.023	1.137		1.08	0.39411		0.898	0.947		0.9225	0.194925		0.947	0.973		0.96	0.200046
W5BEB5	Uncharacterized protein	W5BEB5		45750	5.94		0.89	0.839	0.8645	0.118422			1.058	0.849	0.9535	0.733468			0.944	0.903	0.9235	0.166681
W5BEW0	Uncharacterized protein	W5BEW0		30880	4.55		1.082	0.964	1.023	0.763363			1.145	0.822	0.9835	0.935183			1.066	1.022	1.044	0.295167
W5BF33	Uncharacterized protein	W5BF33		30476	4.96		0.937	0.957	0.947	0.118721			0.93	0.926	0.928	0.0176793			0.908	0.989	0.9485	0.424242
W5BG59	Uncharacterized protein	W5BG59		7189	4.29	1.082		1.022	1.052	0.333129		1.071		1.102	1.0865	0.112878		1.183		1.18	1.1815	0.0052612
W5BGK3	Uncharacterized protein	W5BGK3		27133	5.68	1.245	1.098		1.1715	0.257762		1.018	0.949		0.9835	0.716		1.202	1.046		1.124	0.357458
W5BGT6	Uncharacterized protein	W5BGT6		48907	6.35	0.937	0.865		0.901	0.222035		0.977	1.012		0.9945	0.806142		1.035	1.028		1.0315	0.0704466
W5BGW1	Uncharacterized protein	W5BGW1		31602	9.88		0.893	0.869	0.881	0.0639807			0.92	0.915	0.9175	0.0192856			0.926	0.962	0.944	0.197988
W5BH99	GrpE protein homolog	W5BH99		35965	5.76		0.887	0.936	0.9115	0.171933			0.74	0.873	0.8065	0.210736			0.676	0.88	0.778	0.274187
W5BHF2	Uncharacterized protein	W5BHF2		58869	4.51	0.972	0.984		0.978	0.169501		0.983	1.015		0.999	0.960263		1.036	1.049		1.0425	0.0966167
W5BHR2	Uncharacterized protein (Fragment)	W5BHR2		50550	4.49		0.999	1.239	1.119	0.502664			1.034	1.188	1.111	0.386098			0.964	1.094	1.029	0.732842
W5BJH6	Uncharacterized protein	W5BJH6		27543	9.88		0.952	0.936	0.944	0.0903345			0.934	0.903	0.9185	0.119646			0.925	0.935	0.93	0.0453957
W5BKE1	Uncharacterized protein	W5BKE1		38590	6.3	1.054		1.042	1.048	0.0791668		1.02		1.102	1.061	0.376736		1.017		1.11	1.0635	0.402386
W5BKE5	Uncharacterized protein	W5BKE5		49710	5.68	1.036		1.03	1.033	0.0577159		1.048		1.051	1.0495	0.0192856		1.021		1.028	1.0245	0.0903345
W5BL06	Uncharacterized protein	W5BL06		142448	6.08	0.99	1.11		1.05	0.557716		0.975	0.963		0.969	0.121712		1.001	1.114		1.0575	0.494416
W5BLI1	Uncharacterized protein	W5BLI1		230844	7.91	0.931	0.891		0.911	0.140723		1.068	1.042		1.055	0.147762		0.978	1.025		1.0015	0.95942
W5BM01	Uncharacterized protein	W5BM01		34993	5.16		0.946	0.872	0.909	0.245848			0.822	0.97	0.896	0.393703			0.938	0.99	0.964	0.398196
W5BMM7	Uncharacterized protein	W5BMM7		25742	6.05	1.065	0.991		1.028	0.58759		1.023	0.913		0.968	0.664538		1.038	0.976		1.007	0.858618
W5BN51	Uncharacterized protein	W5BN51		69685	5.82	0.991	0.996		0.9935	0.23375		0.953	1.018		0.9855	0.732842		0.951	1.022		0.9865	0.768657
W5BNJ7	Uncharacterized protein	W5BNJ7		18879	9.57	1.125		0.968	1.0465	0.659548		1.209		1.012	1.1105	0.463488		1.053		0.946	0.9995	0.99405
W5BPL1	Uncharacterized protein	W5BPL1		19422	7.1	0.977		0.805	0.891	0.425257		0.971		0.996	0.9835	0.412741		1.074		0.993	1.0335	0.560042
W5BPN4	Uncharacterized protein	W5BPN4		67742	5.72	0.962		0.978	0.97	0.165905		1.047		1.039	1.043	0.0590505		0.992		1.02	1.006	0.742238
W5BQ35	Uncharacterized protein	W5BQ35		33773	6.8		0.927	1.024	0.9755	0.702213			1.042	1.097	1.0695	0.239865			1.008	1.11	1.059	0.453782
W5BQC5	Uncharacterized protein	W5BQC5		50741	5.89	1.096	1.009		1.0525	0.440491		1.089	0.97		1.0295	0.706976		1.045	0.984		1.0145	0.717479
W5BRS6	Uncharacterized protein	W5BRS6		53138	5.87		1.107	0.903	1.005	0.968818			1.169	1.254	1.2115	0.126245			0.999	0.961	0.98	0.48368
W5BTN0	Uncharacterized protein	W5BTN0		331087	6.08	0.847	1.09		0.9685	0.838506		0.866	0.964		0.915	0.332913		0.807	0.966		0.8865	0.388988
W5BU85	Uncharacterized protein	W5BU85		95943	4.94	0.984		0.943	0.9635	0.325783		0.935		1.124	1.0295	0.807369		0.943		0.958	0.9505	0.0957294
W5BW98	Uncharacterized protein (Fragment)	W5BW98		61445	8.75	1.023		0.981	1.002	0.939552		1.002		1.028	1.015	0.454604		0.982		0.973	0.9775	0.125666
W5BX49	Uncharacterized protein	W5BX49		27959	8.73	0.934	0.917		0.9255	0.0723217		0.898	0.873		0.8855	0.0692258		0.938	0.919		0.9285	0.0840933
W5BY00	Uncharacterized protein	W5BY00		71855	9.06		0.963	1.034	0.9985	0.973117			0.949	1.079	1.014	0.864945			0.948	1.043	0.9955	0.939868
W5BYX3	Uncharacterized protein	W5BYX3		16075	9.75		1.072	1.124	1.098	0.165096			1.082	1.07	1.076	0.0501554			0.976	1.043	1.0095	0.824085
W5C0F1	Uncharacterized protein	W5C0F1		74617	6.39	1.027		1.06	1.0435	0.230803		1.028		1.119	1.0735	0.352883		0.905		1.07	0.9875	0.904271
W5C0W7	Uncharacterized protein	W5C0W7		45529	5.73	1.004	1.042		1.023	0.439552		0.936	0.94		0.938	0.020529		1.041	1.076		1.0585	0.185048
W5C1X2	Uncharacterized protein	W5C1X2		39900	6.19	0.938		0.976	0.957	0.264875		0.949		1.003	0.976	0.537405		0.993		1.059	1.026	0.57518
W5C2Z0	Uncharacterized protein	W5C2Z0		23665	4.34	0.89		0.898	0.894	0.024012		0.932		1.029	0.9805	0.756631		0.902		0.996	0.949	0.47403
W5C3E3	Uncharacterized protein	W5C3E3		51625	6.29	1.037	1.006		1.0215	0.397655		0.919	0.98		0.9495	0.345892		0.98	0.955		0.9675	0.23375
W5C3E7	Uncharacterized protein	W5C3E7		44661	9.07	1.009	0.952		0.9805	0.617996		0.938	0.947		0.9425	0.0497211		0.968	0.959		0.9635	0.0780933
W5C570	Uncharacterized protein	W5C570		28342	4.54		0.886	0.944	0.915	0.209316			1.034	1.03	1.032	0.039737			0.976	1.06	1.018	0.742238
W5C5U5	Uncharacterized protein	W5C5U5		26561	10.19	1.042		1.092	1.067	0.227359		1.147		1.129	1.138	0.04146		0.998		1.023	1.0105	0.555219
W5C618	Lon protease homolog, mitochondrial	W5C618		125001	5.47		0.937	1.007	0.972	0.570447			1.017	1.246	1.1315	0.456076			0.854	0.992	0.923	0.465152
W5C6E7	Uncharacterized protein	W5C6E7		50204	8.49		0.925	0.997	0.961	0.474549			1.078	1.015	1.0465	0.37905			0.98	0.99	0.985	0.204833
W5C6M7	Uncharacterized protein (Fragment)	W5C6M7		61908	9.25	0.997		1.028	1.0125	0.56795		1.043		0.989	1.016	0.659437		0.993		1.031	1.012	0.641382
W5C8N6	40S ribosomal protein S6	W5C8N6		37146	10.67	0.983	1.023		1.003	0.905214		1.191	1.152		1.1715	0.0720758		0.923	1.058		0.9905	0.910986
W5C8P4	Uncharacterized protein	W5C8P4		29405	7.75	0.958		1.079	1.0185	0.811079		0.912		1.118	1.015	0.907936		1.108		1.12	1.114	0.0334754
W5C911	Uncharacterized protein	W5C911		15357	4.87		1.308	1.733	1.5205	0.246759			0.981	1.038	1.0095	0.795167			1.036	1.058	1.047	0.146362
W5CAC3	Uncharacterized protein	W5CAC3		19757	6.74		1.197	1.085	1.141	0.240679			1.151	1.031	1.091	0.371094			1.011	0.972	0.9915	0.738308
W5CAD8	Uncharacterized protein	W5CAD8		47501	6.24	1.184	1.159		1.1715	0.046319		1.251	1.184		1.2175	0.0972896		1.085	1.128		1.1065	0.126815
W5CAK9	Uncharacterized protein (Fragment)	W5CAK9		36670	5.02		0.945	0.965	0.955	0.139209			1.012	0.993	1.0025	0.836183			0.997	0.938	0.9675	0.46922
W5CAS0	Uncharacterized protein	W5CAS0		117303	6.7		1.029	0.978	1.0035	0.913163			1.013	0.977	0.995	0.82751			0.839	0.946	0.8925	0.293982
W5CB91	Uncharacterized protein	W5CB91		20353	5.15	0.982	0.894		0.938	0.392916		1.006	1.063		1.0345	0.439552		1.126	1.136		1.131	0.0242867
W5CBA1	Uncharacterized protein	W5CBA1		50040	5.83	1.062	0.992		1.027	0.581693		0.943	0.95		0.9465	0.0415888		0.993	1.123		1.058	0.536191
W5CBF3	Uncharacterized protein	W5CBF3		53657	6.38		1.019	0.951	0.985	0.73549			0.948	0.854	0.901	0.282177			0.937	1.126	1.0315	0.795167
W5CBG4	Uncharacterized protein	W5CBG4		41822	5.25		0.898	0.896	0.897	0.00618058			0.975	1.041	1.008	0.848589			0.967	1.005	0.986	0.595729
W5CBS4	Uncharacterized protein	W5CBS4		254069	6.18		0.894	0.822	0.858	0.158066			0.959	0.893	0.926	0.267048			0.922	0.896	0.909	0.0903345
W5CBX7	Uncharacterized protein	W5CBX7		68047	4.97		1.135	1.02	1.0775	0.406367			0.954	0.974	0.964	0.17249			0.984	0.986	0.985	0.0423786
W5CCI5	Uncharacterized protein	W5CCI5		46558	5.29		1.197	1.298	1.2475	0.128137			1.014	1.096	1.055	0.40781			0.924	0.923	0.9235	0.00416085
W5CE64	Uncharacterized protein	W5CE64		49955	4.79	1.112	1.048		1.08	0.242238		1.091	1.056		1.0735	0.148806		0.953	0.983		0.968	0.279054
W5CEF9	Uncharacterized protein	W5CEF9		12026	8.89	1.058		0.909	0.9835	0.861243		1.068		0.967	1.0175	0.787634		0.974		0.994	0.984	0.355615
W5CEG1	Uncharacterized protein	W5CEG1		17508	8.99		1.066	1.035	1.0505	0.189587			1.366	1.279	1.3225	0.0853545			1.048	0.916	0.982	0.830499
W5CEP0	Uncharacterized protein (Fragment)	W5CEP0		12001	9.3	1.027	0.704		0.8655	0.55791		1.118	1.171		1.1445	0.115467		0.983	0.876		0.9295	0.413262
W5CEP3	Uncharacterized protein	W5CEP3		71153	5.02		1.028	0.966	0.997	0.938583			0.927	0.842	0.8845	0.224465			0.922	0.803	0.8625	0.259994
W5CF59	Uncharacterized protein	W5CF59		9717	6.03	1.192	1.133		1.1625	0.114326		1.154	0.986		1.07	0.557716		1.279	0.914		1.0965	0.690351
W5CFF0	Uncharacterized protein	W5CFF0		20625	5.3	0.986		0.944	0.965	0.344042		1.065		1.095	1.08	0.117996		1.03		1.038	1.034	0.0745537
W5CFQ7	Uncharacterized protein	W5CFQ7		34249	9.51		1.096	0.988	1.042	0.579167			0.998	0.892	0.945	0.488212			0.971	0.921	0.946	0.276027
W5CFY7	Uncharacterized protein	W5CFY7		30588	5.68	1.014	0.977		0.9955	0.848097		1.03	1.062		1.046	0.2131		1.021	0.942		0.9815	0.721153
W5CGE0	Uncharacterized protein (Fragment)	W5CGE0		9473	10.55	1.083		1.06	1.0715	0.101524		1.107		0.986	1.0465	0.582826		1.133		1.04	1.0865	0.314014
W5CGI7	Uncharacterized protein	W5CGI7		55283	4.95		1.132	1.03	1.081	0.35773			1.06	1.077	1.0685	0.0785949			1.174	1.106	1.14	0.151671
W5CGJ3	Uncharacterized protein	W5CGJ3		64775	5.61	0.682	0.732		0.707	0.0541878		0.704	0.759		0.7315	0.0649766		0.64	0.786		0.713	0.158565
W5CGK5	Uncharacterized protein (Fragment)	W5CGK5		11960	8.23	0.93		1.308	1.119	0.64227		1.038		1.252	1.145	0.40472		0.893		1.089	0.991	0.941698
W5CGM4	Uncharacterized protein (Fragment)	W5CGM4		10035	4.69		0.925	0.901	0.913	0.087259			1.074	0.988	1.031	0.602345			0.942	0.912	0.927	0.129017
W5CGT8	Uncharacterized protein	W5CGT8		15550	6.82	0.969		0.939	0.954	0.200672		1.106		1.101	1.1035	0.0153743		1.097		1.053	1.075	0.181646
W5CGU4	Uncharacterized protein	W5CGU4		199648	8.61		0.803	1.001	0.902	0.503232			1.044	1.007	1.0255	0.399561			1.183	1.087	1.135	0.217479
W5CH65	Uncharacterized protein	W5CH65		21915	6.28	0.983		1.057	1.02	0.684522		1.049		0.951	1	1		0.961		0.927	0.944	0.187631
W5CHM7	Uncharacterized protein	W5CHM7		53901	8.59	1.181		0.972	1.0765	0.597708		1.093		0.831	0.962	0.820265		1.125		0.889	1.007	0.962279
W5CHZ8	Uncharacterized protein (Fragment)	W5CHZ8		34800	9.4		0.941	1.022	0.9815	0.727217			1.006	1.069	1.0375	0.444781			1.007	1.007	1.007
W5CI27	Uncharacterized protein	W5CI27		44319	4.91	0.908	0.976		0.942	0.337546		0.934	0.978		0.956	0.295167		0.887	1.077		0.982	0.88079
W5CI71	Uncharacterized protein	W5CI71		25312	5.07	0.905		0.98	0.9425	0.367904		0.93		0.966	0.948	0.21215		0.944		1.035	0.9895	0.855615
W5CIK0	Uncharacterized protein (Fragment)	W5CIK0		31021	5.73		1.031	1.015	1.023	0.2131			1.225	1.344	1.2845	0.13125			0.889	1.068	0.9785	0.849913
W5CIR3	Uncharacterized protein (Fragment)	W5CIR3		48254	4.51		0.746	0.848	0.797	0.156696			0.718	0.86	0.789	0.206641			0.857	0.862	0.8595	0.0113266
W5CIY2	Uncharacterized protein	W5CIY2		46551	8.99	1.015	1.095		1.055	0.400304		1.021	1.079		1.05	0.334597		0.983	1.109		1.046	0.598496
W5CJ35	Uncharacterized protein	W5CJ35		14611	5.3		0.861	0.899	0.88	0.0999683			0.978	1.011	0.9945	0.795167			0.961	0.96	0.9605	0.00805805
W5CJQ7	Uncharacterized protein	W5CJQ7		41760	5.39	1.089	1.001		1.045	0.492847		0.993	0.97		0.9815	0.354066		1.049	1.05		1.0495	0.00643028
W5CKU7	Uncharacterized protein	W5CKU7		33247	6.24	1.025	1.096		1.0605	0.337816		1.031	1.166		1.0985	0.382467		0.899	1.062		0.9805	0.850491
W5CL20	Uncharacterized protein	W5CL20		20242	9.99		0.858	0.931	0.8945	0.212046			0.797	0.904	0.8505	0.21878			0.969	0.897	0.933	0.313886
W5CLC0	Profilin (Fragment)	W5CLC0		11859	4.8	0.947	0.961		0.954	0.0961394		0.917	0.949		0.933	0.149234		0.87	0.931		0.9005	0.189356
W5CLD8	Uncharacterized protein	W5CLD8		25806	4.39	1.095		1.058	1.0765	0.151054		1.014		0.981	0.9975	0.904271		1.002		1.04	1.021	0.468195
W5CLE3	Uncharacterized protein (Fragment)	W5CLE3		18259	10.68		1.094	0.955	1.0245	0.784239			1.171	1.03	1.1005	0.389437			1.119	1.082	1.1005	0.115891
W5CLN4	Uncharacterized protein	W5CLN4		250454	5.61	1.015		0.983	0.999	0.960263		1.023		1.02	1.0215	0.0443435		0.918		1.017	0.9675	0.630139
W5CLN7	Uncharacterized protein	W5CLN7		128455	8.88	1.251	1.368		1.3095	0.118927		0.936	0.964		0.95	0.173803		1.282	1.187		1.2345	0.127231
W5CLX2	Uncharacterized protein (Fragment)	W5CLX2		141452	6.29	1.113	1.062		1.0875	0.180529		1.039	0.992		1.0155	0.628802		1.018	1.003		1.0105	0.394863
W5CLX5	Uncharacterized protein	W5CLX5		24528	5.5	0.57		0.888	0.729	0.337787		0.591		0.899	0.745	0.345874		0.611		0.936	0.7735	0.39619
W5CM70	Uncharacterized protein	W5CM70		86907	5.93		1.032	1.084	1.058	0.268284			0.893	1.006	0.9495	0.535661			0.903	0.974	0.9385	0.333279
W5CME6	Uncharacterized protein (Fragment)	W5CME6		27134	5.31		1.058	1.116	1.087	0.204833			0.99	0.991	0.9905	0.0334754			1.042	1.066	1.054	0.139209
W5CMN5	Uncharacterized protein	W5CMN5		84548	4.99	0.962		0.98	0.971	0.191572		1.013		1.06	1.0365	0.364165		0.966		0.956	0.961	0.0811751
W5CN40	Uncharacterized protein	W5CN40		135436	4.49		0.987	0.985	0.986	0.0453957			0.962	1.061	1.0115	0.854676			1.016	0.971	0.9935	0.820962
W5CN68	Uncharacterized protein	W5CN68		14449	6.28		1.188	1.166	1.177	0.0395131			0.988	0.956	0.972	0.330499			1.107	1.118	1.1125	0.0310989
W5CPB4	Uncharacterized protein	W5CPB4		28612	9.35	0.865		0.912	0.8885	0.13224		0.951		1.059	1.005	0.941221		0.853		0.914	0.8835	0.16301
W5CQP6	Uncharacterized protein	W5CQP6		110301	7.97	0.952	1.383		1.1675	0.579371		0.789	1.356		1.0725	0.840612		1.08	1.494		1.287	0.397791
W5CQT0	Uncharacterized protein	W5CQT0		31199	8.62		1.011	1.049	1.03	0.359416			1.058	0.963	1.0105	0.861501			1.09	0.86	0.975	0.863725
W5CR45	Uncharacterized protein	W5CR45		57792	5.77	0.837	1.032		0.9345	0.623411		0.834	1.169		1.0015	0.994299		0.891	1.035		0.963	0.697799
W5CS75	Uncharacterized protein	W5CS75		54471	7.51		0.858	0.901	0.8795	0.112405			0.92	0.871	0.8955	0.146607			1.039	1.023	1.031	0.160781
W5CSG6	Uncharacterized protein	W5CSG6		95436	4.41	0.977		0.918	0.9475	0.325909		0.891		0.878	0.8845	0.0357893		0.926		0.783	0.8545	0.290777
W5CSK0	Uncharacterized protein (Fragment)	W5CSK0		16102	5.21		0.977	0.973	0.975	0.0508213			0.871	0.86	0.8655	0.0260183			0.922	0.922	0.922
W5CSR5	Uncharacterized protein	W5CSR5		61203	6.02	1.029	1.016		1.0225	0.179038		0.972	0.932		0.952	0.251332		1.003	0.908		0.9555	0.520752
W5CT00	Uncharacterized protein	W5CT00		95562	4.89	1.103	0.969		1.036	0.686114		1.031	0.951		0.991	0.859107		1.056	1.045		1.0505	0.0690626
W5CT42	Uncharacterized protein	W5CT42		63452	4.89		0.846	0.93	0.888	0.228401			0.845	0.907	0.876	0.155958			0.864	0.868	0.866	0.00950108
W5CTJ6	Uncharacterized protein	W5CTJ6		35630	8.97	0.918		0.895	0.9065	0.0779095		0.878		0.898	0.888	0.0566907		0.99		0.938	0.964	0.398196
W5CTP6	Uncharacterized protein	W5CTP6		28167	5.48	0.849		1.004	0.9265	0.51686		0.832		0.974	0.903	0.402251		0.885		0.959	0.922	0.281975
W5CTX8	Uncharacterized protein	W5CTX8		49062	5.44	1.103	1.09		1.0965	0.0428164		1.013	1.026		1.0195	0.204833		1.086	1.072		1.079	0.0562624
W5CUY9	Uncharacterized protein	W5CUY9		57418	7.03	0.829		0.896	0.8625	0.15214		0.941		0.864	0.9025	0.239419		0.903		0.981	0.942	0.37686
W5CUZ3	Uncharacterized protein	W5CUZ3		56738	5.91	0.966	1.086		1.026	0.739681		0.947	1.051		0.999	0.987759		1.023	1.077		1.05	0.315212
W5CVS7	Pyruvate kinase (Fragment)	W5CVS7		73247	9.73		0.83	0.886	0.858	0.123941			1.038	1.072	1.055	0.190843			0.939	0.911	0.925	0.117484
W5CVT9	Uncharacterized protein (Fragment)	W5CVT9		11329	5.03	1.013	1.175		1.094	0.452795		0.908	1.017		0.9625	0.616324		1.017	0.931		0.974	0.653786
W5CVZ0	Uncharacterized protein	W5CVZ0		31317	4.1		1.298	1.188	1.243	0.141703			1.13	1.047	1.0885	0.279146			1.067	1.126	1.0965	0.188871
W5CWG7	Uncharacterized protein	W5CWG7		67643	5.21	0.99		0.94	0.965	0.394863		0.825		0.856	0.8405	0.0616722		0.894		0.994	0.944	0.464003
W5CWP7	Uncharacterized protein	W5CWP7		26149	9.81	1.059	1.042		1.0505	0.106159		0.995	1.04		1.0175	0.579167		1.067	1.052		1.0595	0.0798252
W5CWR9	Uncharacterized protein	W5CWR9		43070	6.38	1.166	1.185		1.1755	0.0344273		1.088	1.158		1.123	0.176487		1.032	1.007		1.0195	0.362899
W5CX32	Uncharacterized protein	W5CX32		11807	4.7	0.901		0.889	0.895	0.0363388		0.941		0.921	0.931	0.0916258		0.902		0.874	0.888	0.0791668
W5CXI8	Uncharacterized protein	W5CXI8		33300	9.02		1.106	0.898	1.002	0.987759			0.905	0.825	0.865	0.183382			0.978	0.904	0.941	0.356584
W5CYE6	Uncharacterized protein	W5CYE6		74598	8.36		1.02	0.936	0.978	0.692822			0.954	0.991	0.9725	0.376998			1.12	0.844	0.982	0.917429
W5D0E3	Fructose-bisphosphate aldolase	W5D0E3		46145	6.85	0.838	0.835		0.8365	0.00584038		0.903	0.808		0.8555	0.202186		0.817	0.72		0.7685	0.131472
W5D0R4	Uncharacterized protein	W5D0R4		101157	7.74	0.968	0.943		0.9555	0.174333		0.933	0.978		0.9555	0.298022		0.925	0.827		0.876	0.239578
W5D117	Uncharacterized protein (Fragment)	W5D117		42547	8.06		1.037	0.622	0.8295	0.562117			0.985	1.022	1.0035	0.880965			1.003	0.819	0.911	0.510551
W5D157	Uncharacterized protein	W5D157		69635	4.58	0.981	0.955		0.968	0.245661		1.088	1.146		1.117	0.154677		0.88	0.978		0.929	0.384568
W5D1D8	Uncharacterized protein	W5D1D8		19164	9.99	0.944		1.097	1.0205	0.833319		0.924		1.006	0.965	0.550155		0.808		1.075	0.9415	0.737076
W5D1J5	Uncharacterized protein (Fragment)	W5D1J5		20362	8.09	0.972	0.939		0.9555	0.226046		0.974	0.883		0.9285	0.360791		0.949	1.005		0.977	0.562215
W5D221	Uncharacterized protein	W5D221		162199	6.96	0.935	0.958		0.9465	0.134792		1.001	0.957		0.979	0.514802		0.927	0.995		0.961	0.456464
W5D233	Uncharacterized protein	W5D233		23647	8.42	1.047		0.85	0.9485	0.693306		0.956		0.845	0.9005	0.323914		1.055		0.954	1.0045	0.943421
W5D2A6	Uncharacterized protein	W5D2A6		43076	5.1		0.962	1.035	0.9985	0.973852			1.071	1.178	1.1245	0.258379			0.968	0.867	0.9175	0.349685
W5D2P0	Uncharacterized protein	W5D2P0		39730	5.27		0.943	0.955	0.949	0.0745537			0.968	0.985	0.9765	0.220946			0.943	1.025	0.984	0.763134
W5D2P8	Uncharacterized protein	W5D2P8		137684	9.93		0.877	0.945	0.911	0.232311			1.13	1.079	1.1045	0.15237			0.898	0.943	0.9205	0.175583
W5D2T1	Uncharacterized protein	W5D2T1		129028	5.41	0.927	0.935		0.931	0.0368642		0.82	0.933		0.8765	0.273151		0.873	0.965		0.919	0.328803
W5D2W9	Uncharacterized protein	W5D2W9		49329	5.92		0.995	0.986	0.9905	0.281624			0.998	0.933	0.9655	0.481002			0.995	0.971	0.983	0.391307
W5D3A3	Uncharacterized protein	W5D3A3		23400	6.91	0.993		1.035	1.014	0.625666		0.853		0.959	0.906	0.32684		0.906		0.944	0.925	0.157954
W5D3L5	Uncharacterized protein (Fragment)	W5D3L5		6686	10.25	1	0.913		0.9565	0.5		1.277	1.159		1.218	0.168265		1.039	0.95		0.9945	0.921714
W5D3M2	Uncharacterized protein (Fragment)	W5D3M2		77039	9.12	1.13	0.882		1.006	0.96922		0.953	0.802		0.8775	0.351629		0.86	0.943		0.9015	0.253852
W5D456	Uncharacterized protein	W5D456		176597	6.08	1.017		0.848	0.9325	0.570906		0.94		0.91	0.925	0.125666		0.952		0.923	0.9375	0.145128
W5D4P6	Uncharacterized protein	W5D4P6		18358	5.1	1.001		1.041	1.021	0.484476		0.916		0.991	0.9535	0.43205		1.298		1.02	1.159	0.457338
W5D4W6	Uncharacterized protein	W5D4W6		60211	5.66	0.951	1.015		0.983	0.689117		0.92	1.058		0.989	0.899357		0.979	1.052		1.0155	0.744346
W5D5M5	Uncharacterized protein	W5D5M5		71501	9.85	1.349	1.101		1.225	0.320663		0.981	1.033		1.007	0.832572		1.122	1.01		1.066	0.447934
W5D5V3	Uncharacterized protein	W5D5V3		41971	9.08	0.932	0.961		0.9465	0.168494		0.908	1.084		0.996	0.971083		0.932	1.047		0.9895	0.885015
W5D665	Malic enzyme	W5D665		80938	7.25	0.853		0.944	0.8985	0.268284		0.885		1.051	0.968	0.765736		0.947		0.879	0.913	0.237175
W5D6M2	Uncharacterized protein	W5D6M2		77303	6.8	1.08		1.068	1.074	0.0515051		1.057		0.976	1.0165	0.753707		0.986		0.952	0.969	0.319331
W5D6R2	Uncharacterized protein	W5D6R2		63331	5.31		1.09	1.125	1.1075	0.102735			1.116	1.136	1.126	0.0504197			1.11	1.099	1.1045	0.0334754
W5D6R3	Uncharacterized protein	W5D6R3		49815	9.14	1.018	1.094		1.056	0.379552		0.808	0.943		0.8755	0.31628		0.828	0.918		0.873	0.216787
W5D7L1	Uncharacterized protein	W5D7L1		22697	4.03	0.967	0.999		0.983	0.480714		1.027	0.971		0.999	0.977273		1.018	0.934		0.976	0.669501
W5D7U6	Uncharacterized protein	W5D7U6		52478	7.82	0.974		0.947	0.9605	0.209656		1.07		0.968	1.019	0.772969		1.049		0.981	1.015	0.73549
W5D7X5	Uncharacterized protein	W5D7X5		105310	5.9		0.885	0.861	0.873	0.059975			0.915	0.891	0.903	0.078359			0.885	0.972	0.9285	0.347955
W5DCE0	Uncharacterized protein	W5DCE0		43894	5.12	1.006	0.955		0.9805	0.584385		1.14	1.026		1.083	0.383102		1.026	1.027		1.0265	0.0120103
W5DCL7	Uncharacterized protein	W5DCL7		51152	6.48	1.048		1.105	1.0765	0.227031		1.19		1.148	1.169	0.0787032		0.981		1.115	1.048	0.604239
W5DCN0	Uncharacterized protein	W5DCN0		334137	7.92		0.928	0.873	0.9005	0.171665			0.924	0.806	0.865	0.262301			0.811	0.729	0.77	0.112305
W5DCT9	Uncharacterized protein	W5DCT9		47789	9.97		1.134	1.118	1.126	0.0403661			0.964	1.072	1.018	0.795167			1.084	1.117	1.1005	0.103595
W5DD21	Uncharacterized protein (Fragment)	W5DD21		12289	4.59	0.955		1.191	1.073	0.647303		0.887		1.069	0.978	0.848989		0.904		0.995	0.9495	0.466873
W5DDA7	Uncharacterized protein (Fragment)	W5DDA7		39587	5.04		1.186	1.142	1.164	0.0848934			1.24	1.054	1.147	0.359107			1.049	0.965	1.007	0.894863
W5DDU2	Uncharacterized protein (Fragment)	W5DDU2		12428	6.17	0.933	0.946		0.9395	0.0681358		1.089	0.989		1.039	0.578286		1.168	1.03		1.099	0.387504
W5DEJ5	Uncharacterized protein	W5DEJ5		21576	10.32		0.997	1.157	1.077	0.512163			0.931	1.013	0.972	0.618553			0.96	0.972	0.966	0.1112
W5DF36	Uncharacterized protein	W5DF36		89081	5.28	0.989		1.005	0.997	0.771599		0.967		0.95	0.9585	0.128613		0.995		0.918	0.9565	0.46123
W5DG23	Uncharacterized protein	W5DG23		18925	5.05	1.026	0.909		0.9675	0.677171		1.096	1.041		1.0685	0.243039		1.022	0.915		0.9685	0.661234
W5DGU5	Ubiquitin carboxyl-terminal hydrolase	W5DGU5		78791	4.94		1.056	1.012	1.034	0.365614			0.988	0.879	0.9335	0.43707			0.806	0.914	0.86	0.234359
W5DGZ2	Uncharacterized protein	W5DGZ2		23559	6.21		0.95	1.04	0.995	0.929553			0.975	0.901	0.938	0.34253			1.064	1.104	1.084	0.148806
W5DIK8	Uncharacterized protein (Fragment)	W5DIK8		19159	5.36	1.012	1.024		1.018	0.204833		0.958	1.048		1.003	0.957621		1.133	1.078		1.1055	0.162331
W5DL25	Uncharacterized protein	W5DL25		73876	5.96	0.947		0.974	0.9605	0.209656		0.886		0.874	0.88	0.0318045		0.933		0.984	0.9585	0.350766
W5DLD7	Uncharacterized protein	W5DLD7		58489	6.25	1.011		1.057	1.034	0.378636		0.99		0.965	0.9775	0.322829		1.014		0.988	1.001	0.951125
W5DLH4	Uncharacterized protein	W5DLH4		16143	5.05	1.065	1.096		1.0805	0.121097		1.066	1.063		1.0645	0.0148024		1.032	1.141		1.0865	0.357926
W5DLI7	Uncharacterized protein (Fragment)	W5DLI7		141247	5.27		1.032	1.03	1.031	0.020529			0.981	0.97	0.9755	0.140584			0.999	1.06	1.0295	0.510609
W5DLJ4	Uncharacterized protein	W5DLJ4		23432	6.9	0.963		0.854	0.9085	0.341991		0.93		0.719	0.8245	0.344575		0.774		0.678	0.726	0.110404
W5DLP4	Uncharacterized protein	W5DLP4		21536	9.95	1.042		0.897	0.9695	0.746489		1.129		0.88	1.0045	0.977		1.06		0.852	0.956	0.745199
W5DMK1	Uncharacterized protein	W5DMK1		23416	4.28		1.041	0.95	0.9955	0.937242			0.844	1.034	0.939	0.636614			0.992	1.107	1.0495	0.547509
W5DML5	Uncharacterized protein	W5DML5		80052	8.64	1.09	1.162		1.126	0.177171		0.948	1.115		1.0315	0.770347		0.97	1.067		1.0185	0.768011
W5DMP3	Uncharacterized protein	W5DMP3		20570	6.63	1.112		1.044	1.078	0.261692		0.986		0.981	0.9835	0.0957294		1.003		0.918	0.9605	0.523281
W5DNL2	Uncharacterized protein	W5DNL2		36487	9.12		0.889	0.871	0.88	0.0476573			0.995	0.904	0.9495	0.466873			0.991	1.004	0.9975	0.76625
W5DP57	Uncharacterized protein	W5DP57		92755	5.07		0.927	1.049	0.988	0.876342			0.976	0.976	0.976				0.954	0.968	0.961	0.113061
W5DPE9	Uncharacterized protein (Fragment)	W5DPE9		35078	5.44	1.351	1.269		1.31	0.0837123		1.384	1.307		1.3455	0.0706488		1.141	1.023		1.082	0.397061
W5DQA1	Uncharacterized protein	W5DQA1		231144	8.83	1.012		0.961	0.9865	0.69003		1.007		0.963	0.985	0.619035		0.978		0.928	0.953	0.311213
W5DS49	Uncharacterized protein	W5DS49		33508	6.34	1.015		0.899	0.957	0.593861		1.048		0.982	1.015	0.728401		0.998		1.001	0.9995	0.795167
W5DS73	Uncharacterized protein (Fragment)	W5DS73		10283	4.81	1.026	0.896		0.961	0.655958		1.012	1.05		1.031	0.350047		0.923	1		0.9615	0.5
W5DSA0	Uncharacterized protein	W5DSA0		71468	5.78	1.136	0.977		1.0565	0.606654		1.009	1.08		1.0445	0.42868		1.022	0.993		1.0075	0.696112
W5DSI0	Uncharacterized protein	W5DSI0		40106	5.6	0.986		0.852	0.919	0.439958		0.967		1.051	1.009	0.865614		0.936		0.974	0.955	0.254339
W5DSU6	Uncharacterized protein	W5DSU6		76540	5.57		1.176	1.296	1.236	0.158495			1.211	1.282	1.2465	0.0910575			0.99	0.999	0.9945	0.436549
W5DT24	Uncharacterized protein (Fragment)	W5DT24		20384	10.08	1.07		0.955	1.0125	0.863725		1.048		1.041	1.0445	0.0499684		1.056		1.022	1.039	0.261692
W5DT55	Uncharacterized protein	W5DT55		46804	5.37	1.05	1.057		1.0535	0.0415888		1.041	0.96		1.0005	0.992141		1.031	1.097		1.064	0.303075
W5DT84	Uncharacterized protein	W5DT84		46763	8.82	1.08		1.04	1.06	0.204833		1.074		0.926	1	1		1.056		0.951	1.0035	0.957621
W5DTB4	Uncharacterized protein	W5DTB4		36218	5.43	1.132		1.056	1.094	0.24457		1.134		1.126	1.13	0.0195821		1.239		1.075	1.157	0.306419
W5DTC2	Fructose-bisphosphate aldolase	W5DTC2		47216	5.94	1.054		0.945	0.9995	0.99416		1.082		0.953	1.0175	0.831334		1.135		0.988	1.0615	0.55644
W5DTG8	Uncharacterized protein	W5DTG8		55526	5.16	1.135		1.019	1.077	0.410986		1.086		1.02	1.053	0.354535		1.117		1.016	1.0665	0.413478
W5DTT3	Uncharacterized protein	W5DTT3		70726	5.36	0.992		1.029	1.0105	0.671357		1.008		1.04	1.024	0.374334		0.97		0.964	0.967	0.0577159
W5DUG8	Uncharacterized protein	W5DUG8		95836	5.19	1.046		0.949	0.9975	0.967214		1.007		1.014	1.0105	0.204833		0.865		1.037	0.951	0.670299
W5DUL7	Uncharacterized protein	W5DUL7		38313	7.07	0.945	1.042		0.9935	0.915185		0.798	0.911		0.8545	0.2358		0.948	0.937		0.9425	0.0607094
W5DV52	Uncharacterized protein	W5DV52		19799	9.91	0.995		0.983	0.989	0.317894		0.976		0.953	0.9645	0.199438		1.017		0.96	0.9885	0.755839
W5DVA0	Uncharacterized protein	W5DVA0		26544	3.92		0.967	0.999	0.983	0.480714			1.003	1.014	1.0085	0.365614			1.022	0.96	0.991	0.82012
W5DVK3	Uncharacterized protein	W5DVK3		12631	9.6	0.836		0.896	0.866	0.140215		0.821		0.847	0.834	0.0497542		0.866		0.965	0.9155	0.337352
W5DVS3	Uncharacterized protein	W5DVS3		181464	7.02		1.114	0.868	0.991	0.953501			1.087	0.936	1.0115	0.903771			1.027	0.974	1.0005	0.98799
W5DVX4	Uncharacterized protein	W5DVX4		134262	5.22	1.015		0.982	0.9985	0.942284		1.02		0.96	0.99	0.795167		0.997		1.045	1.021	0.542379
W5DVY1	Uncharacterized protein	W5DVY1		74704	9.18		1.015	0.899	0.957	0.593861			0.99	0.822	0.906	0.464272			0.957	1.053	1.005	0.933924
W5DW24	Uncharacterized protein	W5DW24		31358	10.34	0.87		1.01	0.94	0.548875		1.075		1.107	1.091	0.110801		1.013		0.967	0.99	0.738905
W5DW67	Uncharacterized protein	W5DW67		155742	6.37		1.082	1.048	1.065	0.162853			0.99	0.937	0.9635	0.399785			0.974	0.973	0.9735	0.0120103
W5DWK3	Uncharacterized protein	W5DWK3		93971	5.71	1.003	0.995		0.999	0.844042		0.932	0.899		0.9155	0.122766		0.907	0.955		0.931	0.2131
W5DWP7	Uncharacterized protein	W5DWP7		11736	10.15		1.012	0.964	0.988	0.704833			1.023	1.069	1.046	0.295167			0.933	0.961	0.947	0.164408
W5DX36	Uncharacterized protein	W5DX36		22011	9.33	1.092	0.965		1.0285	0.731428		0.986	1.104		1.045	0.585187		0.989	1.091		1.04	0.576582
W5DXJ6	Uncharacterized protein	W5DXJ6		54926	9.27		0.832	0.842	0.837	0.0195221			0.787	0.864	0.8255	0.138243			0.769	0.839	0.804	0.112496
W5DXP0	Uncharacterized protein	W5DXP0		58795	5.91	0.923		1.113	1.018	0.88079		0.957		1.078	1.0175	0.820746		0.883		1.065	0.974	0.822829
W5DXT3	Uncharacterized protein	W5DXT3		37101	6.21		0.873	1.015	0.944	0.574845			0.918	0.895	0.9065	0.0779095			0.861	0.911	0.886	0.137434
W5DXU0	Uncharacterized protein	W5DXU0		79090	6.69		0.959	1.055	1.007	0.90781			0.999	1.021	1.01	0.530292			0.93	1.003	0.9665	0.527267
W5DXX9	Uncharacterized protein	W5DXX9		52170	7.79		0.944	0.975	0.9595	0.232696			1.072	0.954	1.013	0.861934			0.986	0.972	0.979	0.204833
W5DXZ6	Uncharacterized protein	W5DXZ6		43077	8.53		0.925	0.922	0.9235	0.0124811			0.839	0.936	0.8875	0.259127			0.837	0.84	0.8385	0.00591271
W5DY74	Uncharacterized protein (Fragment)	W5DY74		14784	5.13		0.903	0.937	0.92	0.133299			0.989	0.957	0.973	0.340563			0.886	1.016	0.951	0.58877
W5DYR1	Uncharacterized protein	W5DYR1		148054	5.57		0.99	1.061	1.0255	0.603444			1.03	1.044	1.037	0.119035			0.993	1.049	1.021	0.590334
W5DYW1	Uncharacterized protein	W5DYW1		90988	7.23	0.963		1.039	1.001	0.983251		1.006		0.947	0.9765	0.571765		0.974		0.978	0.976	0.0529294
W5DYX9	Chorismate synthase	W5DYX9		53755	6.33	0.938	0.916		0.927	0.0952127		0.994	0.969		0.9815	0.378288		1.038	1.153		1.0955	0.345021
W5DZH8	Beta-galactosidase	W5DZH8		101526	5.88	1.012		0.965	0.9885	0.710274		0.902		0.874	0.888	0.0791668		0.942		1.104	1.023	0.823867
W5E031	Uncharacterized protein	W5E031		38913	9.04		0.928	1.047	0.9875	0.868173			0.943	1.052	0.9975	0.970818			0.966	1.047	1.0065	0.89869
W5E0C3	Uncharacterized protein (Fragment)	W5E0C3		59869	5.62	1.032	1.022		1.027	0.116572		1.027	1.061		1.044	0.234719		1.15	0.944		1.047	0.72747
W5E0K4	Uncharacterized protein	W5E0K4		15328	6.71	0.923		0.851	0.887	0.196345		0.912		0.811	0.8615	0.222588		0.821		0.702	0.7615	0.155644
W5E0L7	Uncharacterized protein	W5E0L7		97978	5.39	0.989	0.93		0.9595	0.400771		0.983	0.96		0.9715	0.244161		1.031	0.899		0.965	0.689587
W5E1W6	Uncharacterized protein	W5E1W6		112897	4.97	1.007	0.988		0.9975	0.836183		1.028	0.962		0.995	0.904271		0.986	0.936		0.961	0.362899
W5E2C5	Uncharacterized protein	W5E2C5		47463	6.07		1.098	0.95	1.024	0.800343			1.274	0.888	1.081	0.74703			1.022	0.885	0.9535	0.620334
W5E2N4	Uncharacterized protein	W5E2N4		59468	5.58	0.975		0.922	0.9485	0.302541		1.059		0.96	1.0095	0.879288		0.962		0.95	0.956	0.0862796
W5E305	Uncharacterized protein	W5E305		12226	6.56	0.847	0.939		0.893	0.25848		0.776	0.846		0.811	0.116572		0.792	0.846		0.819	0.0942702
W5E3E8	Uncharacterized protein	W5E3E8		97959	5.94	0.994	0.951		0.9725	0.422433		1.093	1.072		1.0825	0.0805911		1.05	0.981		1.0155	0.731187
W5E639	Uncharacterized protein	W5E639		44085	9.76		1.012	0.97	0.991	0.742238			1.082	0.982	1.032	0.637564			1.048	0.874	0.961	0.731716
W5E663	Uncharacterized protein	W5E663		34958	5.64	0.99	1		0.995	0.5		1.02	0.966		0.993	0.838506		0.968	1.015		0.9915	0.779054
W5E6N6	Uncharacterized protein (Fragment)	W5E6N6		18929	9.74		0.928	1.115	1.0215	0.856113			0.961	1.113	1.037	0.711569			0.952	1.214	1.083	0.640468
W5E702	Uncharacterized protein (Fragment)	W5E702		28101	6.6	0.98		0.795	0.8875	0.438087		0.93		1.041	0.9855	0.837312		0.828		0.875	0.8515	0.099916
W5E7T1	Uncharacterized protein	W5E7T1		62200	5.97	1.088	1.162		1.125	0.183208		1.145	1.243		1.194	0.157502		1.004	1.087		1.0455	0.470751
W5E7Y0	Uncharacterized protein	W5E7Y0		61830	4.87	1.013		0.857	0.935	0.557716		1.054		1.009	1.0315	0.394863		0.967		1.002	0.9845	0.538536
W5E804	Uncharacterized protein	W5E804		107347	6.28	1.025	1.131		1.078	0.379951		0.885	1.014		0.9495	0.577122		0.958	0.978		0.968	0.192822
W5E8C5	Uncharacterized protein	W5E8C5		10494	8.01	0.838		0.952	0.895	0.316618		0.76		1.054	0.907	0.640893		0.923		1.055	0.989	0.894863
W5E8F2	Uncharacterized protein	W5E8F2		161576	8.9		1.076	1.334	1.205	0.357566			1.011	1.093	1.052	0.425049			1.079	1.031	1.055	0.261941
W5E8I4	Uncharacterized protein	W5E8I4		58060	5.4	1.053		0.996	1.0245	0.547956		1.048		0.927	0.9875	0.870292		0.947		0.99	0.9685	0.381279
W5E973	Uncharacterized protein	W5E973		30813	6.58		0.969	0.979	0.974	0.12095			0.872	0.903	0.8875	0.0871633			1.348	1.181	1.2645	0.194671
W5E9H3	Uncharacterized protein (Fragment)	W5E9H3		69629	8.89		0.999	0.765	0.882	0.497291			1.015	0.823	0.919	0.553822			0.983	0.89	0.9365	0.402386
W5E9W6	Uncharacterized protein	W5E9W6		38047	9.58		0.941	1.084	1.0125	0.889816			0.995	1.012	1.0035	0.751332			0.938	1.068	1.003	0.970638
W5EA01	Uncharacterized protein	W5EA01		62199	5.64	0.937		1.079	1.008	0.928569		0.972		0.861	0.9165	0.373454		0.87		0.945	0.9075	0.245199
W5EA17	Uncharacterized protein	W5EA17		35917	6.33		0.97	0.997	0.9835	0.436549			0.972	0.925	0.9485	0.27253			0.978	0.956	0.967	0.204833
W5EB89	Uncharacterized protein	W5EB89		85329	5.84		1.092	0.979	1.0355	0.642868			1.124	0.983	1.0535	0.586738			0.998	0.992	0.995	0.344042
W5EBY0	Uncharacterized protein (Fragment)	W5EBY0		66741	5.92	1.102		1.12	1.111	0.0515051		1.032		1.071	1.0515	0.23043		1.089		1.139	1.114	0.137434
W5EBZ6	Uncharacterized protein	W5EBZ6		148837	6.26	0.99	0.983		0.9865	0.161494		0.975	0.974		0.9745	0.0124811		1.065	1.008		1.0365	0.422039
W5EC60	Uncharacterized protein	W5EC60		40349	9.73	1.069		1.061	1.065	0.0391273		0.994		0.929	0.9615	0.446329		0.907		0.904	0.9055	0.0101042
W5EC97	Uncharacterized protein	W5EC97		87175	5.43	1.079	1.028		1.0535	0.283157		0.892	1.039		0.9655	0.720613		0.974	0.916		0.945	0.308905
W5ECP3	N-acetyl-gamma-glutamyl-phosphate reductase (Fragment)	W5ECP3		70642	9.73	1.11	1.152		1.131	0.101193		1.118	1.159		1.1385	0.0935497		1.116	1.248		1.182	0.221473
W5ECX7	Uncharacterized protein	W5ECX7		76513	6.34		0.968	0.942	0.955	0.179038			0.896	0.931	0.9135	0.127081			0.894	0.836	0.865	0.134708
W5ED63	Uncharacterized protein	W5ED63		56210	6.26		0.894	0.961	0.9275	0.275558			0.979	1.019	0.999	0.968195			0.957	0.859	0.908	0.311557
W5EDK1	Uncharacterized protein	W5EDK1		39262	6.14	1.062	1.063		1.0625	0.00509285		1.03	1.051		1.0405	0.161494		1.103	1.222		1.1625	0.223449
[truncated: 4,283 more rows]

## Sheet: DEPs in seed priming
Protein identified information					WH100/WH98 Ratio	WH98/WH100 Ratio	WH98/WH100 Ratio
Protein accession	Protein description	Gene name	MW [Da]	pI	Repeat1	Repeat2	Repeat3	average	P value	Regulation
A1YE31	Ribosomal protein L3-A3	RPL3-A3	57500	9.97	1.26263	1.25628	1.14548	1.21902	0.0208525	up
A1YE34	Ribosomal protein L3-B2	RPL3-B2	57106	10.07	1.08814	1.12994	1.07411	1.09689	0.023469
A4K4Y1	Alpha tubulin-2A	TUBA-2A	54951	4.89	1.90114	1.57729	2.1097	1.83599	0.0105408	up
A5A4L5	Avenin-like b4	A5A4L5	34388	8.29	1.10375	0.962464	0.998004	1.01798	0.699382
A5H7F0	Serine/threonine-protein phosphatase	PP2Ac-1	38718	5.08	0.944287	1.16686	1.00908	1.03199	0.653489
A5HE90	Hypersensitive response protein	hir1	35644	5.29	1.13766	0.996016	1.23762	1.11483	0.21403
A9U8G4	Alcohol dehydrogenase ADH1A	A9U8G4	47688	6.15	0.891266	0.938967	0.903342	0.910747	0.0289888
B0LXM0	S-adenosylmethionine synthase	SAMS	49567	5.55	1.16822	1.32979	1.19617	1.2275	0.0283046	up
B2B9U2	Uncharacterized protein	B2B9U2	14215	8.04	1.63399	1.31234	1.42248	1.44439	0.0195216	up
C0KTS8	Hypersensitive induced response protein 4	hir4	36564	5.26	0.860585	0.826446	0.864304	0.850099	0.0090557
C1K737	Multiprotein bridging factor 1	MBF1	20290	9.87	0.775795	0.753012	0.819001	0.781657	0.0122964	down
D8L9B5	Putative PDI-like protein	pdil5-1	56758	5.36	1.63666	1.57978	1.66113	1.62514	0.000572453	up
E2F3W4	40S ribosomal protein S15a	E2F3W4	17588	9.9	1.06952	1.08108	1.07643	1.07565	0.0017027
F2VQM4	Nad9	nad9	24773	7.82	0.899281	0.995025	0.909918	0.932836	0.166203
F4Y590	Heat shock protein 90	Hsp90.1-B1	98711	4.95	0.838926	0.874891	0.880282	0.864304	0.0123572
F4Y593	Heat shock protein 90	Hsp90.2-B1	99023	4.98	1.26743	1.21951	1.13379	1.20434	0.0249955	up
F4Y594	Heat shock protein 90	Hsp90.2-D1	99005	4.98	1.00806	0.931966	0.984252	0.97371	0.377788
F6LAX4	Protein phosphatase 2A structural subunit	F6LAX4	72389	4.95	1.0661	1.16822	1.13766	1.12233	0.0467039
F8RP11	Hsp70-Hsp90 organizing protein	HOP	77946	5.78	1.02249	1.14679	1.1534	1.10416	0.121063
G0Z6F1	26s proteasome non-ATPase regulatory subunit	G0Z6F1	38659	6	1.14548	1.1919	1.16009	1.1655	0.00493903
G5DFC5	14-3-3 protein	G5DFC5	34420	4.73	1.09529	1.0661	1.0101	1.05597	0.144456
H9NAV6	Superoxide dismutase [Cu-Zn]	H9NAV6	16628	5.7	1.13379	1.35685	1.19474	1.2215	0.0515593
I3NM23	Lipoxygenase	4K11.1	105200	5.85	0.979432	0.954198	0.980392	0.971188	0.0837393
I3NM28	Putative eukaryotic peptide chain release factor subunit 1-3	4N5.2	57209	5.43	1.23457	1.20773	0.891266	1.08696	0.511832
I3NM51	Putative DEAD-box ATP-dependent RNA helicase	1C14.7	97306	8.92	0.94697	0.99108	1.08696	1.00503	0.91169
I6QQ39	Globulin-3A	Glo-3A	70293	8.48	0.48852	0.44287	0.486855	0.471772	0.00379758	down
L0GED8	14-3-3 protein	14R2	33715	4.83	1.22249	1.14679	1.27226	1.21163	0.0200248	up
N0E6R8	DEAD-box ATP-dependent RNA helicase, putative	TAA_ctg0355a.00030	99341	10.12	1.11111	0.981354	1.07643	1.05337	0.292878
O64393	Wheatwin-2	PR4B	17402	8.18	0.8726	0.760456	0.796178	0.807103	0.0403515	down
P01083	Alpha-amylase inhibitor 0.28	IMA1	19192	7.45	0.783085	0.854701	0.781861	0.805153	0.0214265	down
P04464	Calmodulin	P04464	19414	4.1	1.39082	1.27877	1.30208	1.32217	0.00608774	up
P04568	Em protein	EM	11561	5.55	0.31837	0.28401	0.261438	0.286068	0.00622687	down
P04730	Gamma-gliadin (Fragment)	P04730	28406	9.2	0.825083	0.803859	0.790514	0.806235	0.0040857	down
P08453	Gamma-gliadin	P08453	38415	7.62	0.902527	0.841043	0.887311	0.876168	0.0286617
P08488	Glutenin, high molecular weight subunit 12	P08488	73515	7.64	0.974659	0.902527	0.948767	0.941029	0.121227
P08489	Glutenin, high molecular weight subunit PW212	P08489	91181	5.82	1.04603	0.997009	1.06952	1.03663	0.220883
P10385	Glutenin, low molecular weight subunit	P10385	42138	9.04	0.848896	0.800641	0.808407	0.818777	0.00968517	down
P12112	ATP synthase subunit alpha, chloroplastic	atpA	60589	6.11	0.98912	0.753012	0.95057	0.884695	0.320618
P12782	Phosphoglycerate kinase, chloroplastic	P12782	58230	6.58	0.97561	1.00604	0.94162	0.97371	0.30325
P12862	ATP synthase subunit alpha, mitochondrial	ATPA	61015	5.7	1.0917	1.04493	1.10865	1.08108	0.0451604
P16159	Alpha-amylase/trypsin inhibitor CM16	P16159	17315	5.31	1.24069	1.23153	1.20192	1.22449	0.00183296	up
P16347	Endogenous alpha-amylase/subtilisin inhibitor	P16347	21453	6.77	0.76864	0.710732	0.648088	0.705716	0.0270694	down
P16851	Alpha-amylase/trypsin inhibitor CM2	P16851	17166	6.86	1.14286	1.26582	1.04932	1.14591	0.113787
P17314	Alpha-amylase/trypsin inhibitor CM3	P17314	20039	7.44	1.27714	1.60772	1.57729	1.47131	0.0251499	up
P22701	Em protein CS41	EM	12043	5.28	0.283366	0.444444	0.342936	0.345026	0.035828	down
P26913	Probable non-specific lipid-transfer protein (Fragment)	P26913	4286	8.54	1.03734	0.814332	0.795545	0.869817	0.249566
P27736	Granule-bound starch synthase 1, chloroplastic/amyloplastic	WAXY	77443	8.25	1.15207	1.20773	1.20919	1.18906	0.00713517
P30569	EC protein I/II	P30569	9135	7.85	0.300842	0.487567	0.125078	0.224383	0.195875
P33432	Puroindoline-A	PINA	18780	8.72	0.888099	0.720981	0.608643	0.721848	0.122953
P42755	Em protein H5	EMH5	11658	5.14	0.360101	0.418585	0.463607	0.409668	0.0153896	down
P82901	Non-specific lipid-transfer protein 2P	P82901	8185	8.21	0.650618	0.666667	0.702247	0.672495	0.00463236	down
P93606	Superoxide dismutase	SOD3.2	30096	7.89	0.851064	0.896057	0.827815	0.857388	0.0251879
Q0GJJ2	11-beta-hydroxysteroid dehydrogenase-like protein	HSD11BL	42069	6.1	0.919963	0.837521	0.864304	0.8726	0.0432073
Q0Q0I7	Heat shock protein 90	HSP90-2	99486	4.96	1.38889	1.38122	1.3369	1.36861	0.00105216	up
Q1ANA7	Uncharacterized protein	Q1ANA7	30597	7.56	1.75747	1.99203	1.66667	1.79533	0.00423454	up
Q1W693	Calcium-dependent protein kinase	CPK1C	68819	5.63	0.957854	0.961538	1.0582	0.990426	0.793294
Q1XHC6	Multidomain cystatin	TaMDC1	31172	6.37	0.746826	0.664894	0.679348	0.695249	0.0130239	down
Q2A784	Avenin-like a1	AVNLA	19671	8.42	0.985222	0.958773	0.997009	0.980072	0.228343
Q2L9B8	Uncharacterized protein	VATE	31975	6.38	1.5083	1.47275	1.49031	1.49031	0.000197033	up
Q2PCD2	Type 1 non specific lipid transfer protein	ltp9.7b	13610	8.89	1.00705	1.10132	0.948767	1.01523	0.756977
Q3S4I1	Eukaryotic translation initiation factor 5A1	Q3S4I1	21476	5.7	1.19617	1.11607	1.0661	1.1236	0.065377
Q43654	Starch synthase 1, chloroplastic/amyloplastic	WSSI-2	77545	5.83	1.0627	1.14416	1.02881	1.07643	0.13348
Q43659	15kDa grain softness protein	GSP-1b	21528	8.02	0.896861	0.993049	0.947867	0.944287	0.199554
Q4W6G2	Uncharacterized protein	Xip-III	37220	7.14	0.92081	0.867303	0.95511	0.912964	0.0912251
Q5I5K7	Small GTP-binding protein	rab2	26155	6.9	1.00806	0.93633	1.0395	0.99272	0.837796
Q5I7K2	Ribosomal protein S7	Q5I7K2	27112	9.79	1.01729	0.976562	0.913242	0.967118	0.407837
Q5I7K4	Ribosomal protein L17	Q5I7K4	18843	10.48	1.05263	1.00806	0.961538	1.00604	0.838952
Q5I7L1	Ribosomal protein L13a	Q5I7L1	29014	10.39	0.954198	0.948767	0.97371	0.958773	0.0343781
Q5I7L3	Ribosomal protein	Q5I7L3	32505	9.99	1.13895	1.01215	0.918274	1.01523	0.828498
Q6W8Q2	1-Cys peroxiredoxin PER1	PER1	28991	6.08	0.758725	0.754717	0.769823	0.761035	0.000611364	down
Q7FT21	Thioredoxin	Q7FT21	16376	5.12	0.91659	0.90009	0.890472	0.902256	0.00734085
Q8GZB0	Non-specific lipid-transfer protein	LTP1500	13622	8.72	0.442674	0.525486	0.61237	0.517688	0.0358364	down
Q8LRM8	Translationally-controlled tumor protein homolog	TCTP	22518	4.55	1.78253	1.50376	1.78891	1.68067	0.00738772	up
Q8LRU5	HMG-I/Y protein HMGa	HMGa	24810	10.43	1.01626	1.02987	1.01112	1.01902	0.0735889
Q93W25	Peptidyl-prolyl cis-trans isomerase	CyP3	21929	8.53	0.931099	1.00402	1.00806	0.979752	0.519769
Q93XQ7	Protein disulfide isomerase	PDI3	68108	4.96	1.1919	1.0101	1.04822	1.07797	0.253104
Q93XQ8	Protein disulfide isomerase	PDI2	68149	5.03	1.08225	1.17509	1.18343	1.14504	0.0379161
Q9FXQ9	TaWIN1	TaWIN1	33386	4.75	0.879507	0.893655	0.845309	0.872347	0.0165377
Q9SP56	Glutathione S-transferase	GST1	27276	5.79	1.11732	0.953289	1.0395	1.03235	0.554947
Q9ZR70	Em protein	Em-D1	11616	5.57	0.293772	0.159719	0.151814	0.184593	0.0486004	down
U5HTD8	Ribosomal protein S20	rps20	17648	9.48	1.14286	1.10988	1.0142	1.08617	0.14156
U5HTF2	Eukaryotic translation initiation factor 3 subunit G	eIF3g	35980	6.55	1.16822	1.15207	1.13507	1.15163	0.00299244
W4ZLP9	Uncharacterized protein	W4ZLP9	29690	4.69	1.15875	1.12108	1.18343	1.15385	0.0103799
W4ZLQ8	Uncharacterized protein	W4ZLQ8	54715	7.14	0.959693	0.93633	0.860585	0.91687	0.130666
W4ZLT1	Uncharacterized protein	W4ZLT1	25238	4.29	1.40647	1.51286	1.5674	1.49254	0.00423677	up
W4ZM52	Uncharacterized protein	W4ZM52	43360	5.8	0.923361	0.992063	1.02669	0.978793	0.570346
W4ZM65	Nucleoside diphosphate kinase	W4ZM65	29894	8.77	1.13766	1.08225	1.04603	1.08735	0.0693454
W4ZME7	Uncharacterized protein	W4ZME7	141273	5.51	1.13122	1.02669	0.995025	1.04785	0.335226
W4ZMG9	Uncharacterized protein	W4ZMG9	72076	5.91	1.07991	1.06157	1.11359	1.0846	0.0261153
W4ZMK6	Uncharacterized protein	W4ZMK6	19992	7.15	0.735294	0.757576	0.720461	0.737463	0.00305792	down
W4ZMM8	Coatomer subunit gamma	W4ZMM8	111072	5.03	1.28205	1.39276	1.44928	1.37112	0.00951449	up
W4ZMP2	Uncharacterized protein	W4ZMP2	38197	6.07	1.10254	1.1919	1.24069	1.17555	0.0374335
W4ZMQ4	Uncharacterized protein	W4ZMQ4	22857	8.56	0.752445	0.702741	0.625391	0.689497	0.0295164	down
W4ZMT6	Uncharacterized protein (Fragment)	W4ZMT6	35981	5	1.08814	0.903342	0.87184	0.945477	0.498196
W4ZMT7	Uncharacterized protein	W4ZMT7	32745	5.81	0.725689	0.690608	0.670691	0.694927	0.0055794	down
W4ZN54	Uncharacterized protein (Fragment)	W4ZN54	83728	8.74	1.09649	1.14155	1.12233	1.11982	0.00938664
W4ZN68	Uncharacterized protein	W4ZN68	30287	8.81	0.819001	0.733676	0.69541	0.745898	0.0331615	down
W4ZN85	Uncharacterized protein (Fragment)	W4ZN85	55027	11.32	0.891266	0.862813	0.942507	0.897666	0.0574542
W4ZNA6	DNA ligase (Fragment)	W4ZNA6	78769	6.64	1.00301	0.978474	0.910747	0.962464	0.327753
W4ZNH0	ATP-dependent Clp protease proteolytic subunit	W4ZNH0	48332	9.14	0.925069	0.994036	0.99108	0.968992	0.321754
W4ZNI1	Uncharacterized protein	W4ZNI1	54842	8.08	1.52905	1.55521	1.70358	1.59236	0.00309527	up
W4ZNN7	Uncharacterized protein	W4ZNN7	97790	9.22	1.20337	1.21359	1.17371	1.19665	0.00261061
W4ZNS1	Uncharacterized protein (Fragment)	W4ZNS1	44574	6.26	0.811688	0.754148	0.75815	0.773794	0.0105279	down
W4ZP03	Uncharacterized protein	W4ZP03	99267	4.63	1.41643	1.43885	1.51057	1.45419	0.00178683	up
W4ZP28	Uncharacterized protein	W4ZP28	19837	9.59	0.709723	0.744048	0.645578	0.69735	0.0188743	down
W4ZP32	Uncharacterized protein	W4ZP32	76752	5.44	1.84502	2.36967	4.6729	2.54669	0.0239969	up
W4ZP33	Uncharacterized protein (Fragment)	W4ZP33	44457	5.75	1.28866	1.19617	1.31579	1.26476	0.0119922	up
W4ZP38	60S ribosomal protein L36	W4ZP38	17659	11.12	0.838926	0.882613	1.0142	0.906071	0.232618
W4ZP51	Uncharacterized protein	W4ZP51	11575	5.57	0.306185	0.298597	0.312598	0.305686	0.000364625	down
W4ZP58	Uncharacterized protein (Fragment)	W4ZP58	15938	6.96	0.671592	0.692521	0.645995	0.669493	0.00370014	down
W4ZP60	Uncharacterized protein	W4ZP60	77469	5.24	0.896057	0.935454	0.914077	0.914913	0.0206547
W4ZP77	ATP synthase subunit beta	W4ZP77	49374	5.45	1.10375	1.16822	1.09649	1.12191	0.0256625
W4ZP90	Uncharacterized protein	W4ZP90	57886	6.77	0.740741	0.772201	0.848896	0.784724	0.032519	down
W4ZPC3	Uncharacterized protein	W4ZPC3	13717	5.09	0.948767	0.690131	0.66357	0.74813	0.141691
W4ZPE1	Uncharacterized protein	W4ZPE1	143227	5.44	1.05374	1.04384	1.09051	1.06232	0.0421476
W4ZPF0	Uncharacterized protein (Fragment)	W4ZPF0	34885	8.73	0.928505	1.02564	0.861326	0.933707	0.317592
W4ZPF8	Uncharacterized protein (Fragment)	W4ZPF8	27472	6.01	1.63666	1.46199	1.61551	1.5674	0.00405274	up
W4ZPG4	Uncharacterized protein	W4ZPG4	79769	8	1.06496	1.02249	1.14811	1.07604	0.152258
W4ZPJ9	Uncharacterized protein	W4ZPJ9	496626	5.83	1.14416	1.18765	1.1274	1.15252	0.0100551
W4ZPK7	Uncharacterized protein	W4ZPK7	69300	6.69	1.09769	1.1274	1.20627	1.14199	0.0362529
W4ZPL6	Uncharacterized protein	W4ZPL6	334353	5.28	0.841043	0.807754	0.854701	0.834028	0.0102034
W4ZPL8	Uncharacterized protein	W4ZPL8	31428	8.48	0.888099	0.881834	0.925926	0.898204	0.0213386
W4ZPQ1	Uncharacterized protein	W4ZPQ1	19188	10.22	0.977517	0.972763	1.09769	1.01283	0.771688
W4ZQ38	Nucleoside diphosphate kinase (Fragment)	W4ZQ38	29272	10.03	1.10742	1.1236	1.12233	1.11773	0.00156857
W4ZQ59	Uncharacterized protein	W4ZQ59	14019	4.38	0.927644	0.98912	0.97561	0.963391	0.203595
W4ZQ62	Uncharacterized protein (Fragment)	W4ZQ62	27164	6.1	0.533333	0.457875	0.459348	0.481078	0.00879863	down
W4ZQA1	Uncharacterized protein	W4ZQA1	27909	5.95	1.3089	1.29199	1.26422	1.28811	0.00123925	up
W4ZQI4	Uncharacterized protein	W4ZQI4	293494	5.52	1.08578	0.970874	1.10742	1.05116	0.344771
W4ZQL3	Uncharacterized protein	W4ZQL3	28540	9.52	0.85034	0.723589	0.716332	0.758725	0.0465471	down
W4ZQS8	Uncharacterized protein	W4ZQS8	46398	5.75	1.00503	1.05485	1.01523	1.02459	0.235167
W4ZQT9	Uncharacterized protein	W4ZQT9	12336	4.76	1.06496	0.965251	1.12613	1.04785	0.403122
W4ZQV3	Reticulon-like protein	W4ZQV3	40702	9.59	1.26904	1.10988	1.11483	1.16009	0.0650172
W4ZQV5	Histone H4 (Fragment)	W4ZQV5	23364	11.61	0.706215	0.698324	0.683995	0.696056	0.000951963	down
W4ZR59	Uncharacterized protein	W4ZR59	20911	6.74	0.810373	0.837521	0.81367	0.820345	0.00328504	down
W4ZR82	Uncharacterized protein	W4ZR82	54492	6.03	1.24688	0.97561	1.10132	1.09689	0.303785
W4ZR91	Uncharacterized protein (Fragment)	W4ZR91	17043	11.21	1.05708	1.05597	1.16959	1.0917	0.110434
W4ZR97	Uncharacterized protein	W4ZR97	24346	6.62	0.696864	0.617284	0.675219	0.661376	0.0115916	down
W4ZRD4	Uncharacterized protein	W4ZRD4	55360	9.06	0.469484	0.420168	0.339328	0.402307	0.0254594	down
W4ZRH9	Glucose-1-phosphate adenylyltransferase	W4ZRH9	64601	6.25	0.894454	0.8726	0.914913	0.893655	0.0161481
W4ZRP4	Uncharacterized protein (Fragment)	W4ZRP4	25085	4.91	0.919963	0.985222	0.977517	0.96	0.20894
W4ZRR5	Uncharacterized protein	W4ZRR5	116334	5.3	0.884173	1.07759	1.0142	0.985222	0.826953
W4ZRT8	Uncharacterized protein (Fragment)	W4ZRT8	60038	10.15	1.1655	1.21507	1.29199	1.222	0.0175107	up
W4ZRW9	Uncharacterized protein	W4ZRW9	56633	9.17	1.01833	1.02775	1.12233	1.05411	0.218204
W4ZRX7	Uncharacterized protein	W4ZRX7	51615	6.14	1.55039	1.13895	1.78571	1.44023	0.0846129
W4ZRX8	Uncharacterized protein	W4ZRX8	70279	6.61	0.928505	0.892061	0.901713	0.907167	0.0160711
W4ZS35	Uncharacterized protein	W4ZS35	77728	7.7	1.44718	1.48148	1.4245	1.45068	0.000636032	up
W4ZS68	Uncharacterized protein	W4ZS68	44142	6.32	0.77101	0.618812	0.616523	0.661521	0.0413076	down
W4ZS83	Uncharacterized protein (Fragment)	W4ZS83	86206	8.85	1.54083	1.64204	1.71233	1.62866	0.00239634	up
W4ZSM2	Uncharacterized protein (Fragment)	W4ZSM2	318266	6.09	1.05485	1.05708	1.02041	1.04384	0.0624128
W4ZSP1	Uncharacterized protein (Fragment)	W4ZSP1	20495	11.27	1.08932	1.001	1.14811	1.07604	0.199276
W4ZSP8	Uncharacterized protein	W4ZSP8	41519	9.87	1.01833	0.745712	0.859845	0.860585	0.258445
W4ZSU2	Uncharacterized protein (Fragment)	W4ZSU2	27488	9.72	0.908265	0.879507	0.788644	0.855676	0.0798205
W4ZSW5	Uncharacterized protein	W4ZSW5	64994	9.33	1.07066	1.09409	1.16144	1.10742	0.046895
W4ZT36	Uncharacterized protein	W4ZT36	121150	5.07	3.01205	2.45098	3.44828	2.91262	0.00275392	up
W4ZT39	Malate dehydrogenase	W4ZT39	38969	5.59	1.0989	1.17647	1.20919	1.15964	0.0308128
W4ZT58	Uncharacterized protein	W4ZT58	40785	5.49	0.925926	1.02249	0.78125	0.898742	0.331776
W4ZT77	Uncharacterized protein	W4ZT77	34998	8.95	0.901713	0.739098	0.682594	0.763942	0.0988291
W4ZT78	Uncharacterized protein	W4ZT78	59720	6.78	1.25786	1.21359	1.32275	1.26316	0.0088239	up
W4ZTB2	Uncharacterized protein (Fragment)	W4ZTB2	53882	8.84	1.20482	1.51745	1.25156	1.31119	0.0457736	up
W4ZTH2	Uncharacterized protein	W4ZTH2	46686	7	1.39665	1.25156	1.55039	1.38889	0.0243409	up
W4ZTI0	Uncharacterized protein	W4ZTI0	36301	9.01	1.11857	1.11111	0.813008	0.992063	0.94911
W4ZTI8	Uncharacterized protein	W4ZTI8	44752	5.04	0.984252	1.05597	1.01937	1.01902	0.447625
W4ZTL3	Uncharacterized protein	W4ZTL3	20892	9.1	0.85034	0.98912	0.758725	0.85592	0.198173
W4ZTR1	Uncharacterized protein	W4ZTR1	19010	9.25	1.10011	1.04058	1.19048	1.10701	0.110136
W4ZTS8	Uncharacterized protein (Fragment)	W4ZTS8	53666	8.21	0.961538	1.01215	1.00806	0.993377	0.728437
W4ZTU6	Uncharacterized protein	W4ZTU6	22041	7.9	2.06186	2.13675	2.15054	2.11566	0.000139419	up
W4ZU18	Uncharacterized protein	W4ZU18	24794	8.62	1.01215	0.819001	0.929368	0.913242	0.296849
W4ZU27	Uncharacterized protein	W4ZU27	33392	9.89	0.997009	1.00806	1.15473	1.04858	0.402321
W4ZU44	Uncharacterized protein	W4ZU44	27057	5.71	1.15875	1.06045	1.01626	1.07527	0.187619
W4ZUD0	Uncharacterized protein	W4ZUD0	58033	5.53	0.979432	0.969932	1.01215	0.986842	0.412653
W4ZUF2	Uncharacterized protein	W4ZUF2	41164	9.55	1.04384	1.03306	1	1.02529	0.190858
W4ZUF5	Uncharacterized protein (Fragment)	W4ZUF5	71210	9.87	0.708215	0.763359	0.75643	0.74184	0.0084464	down
W4ZUJ0	Structural maintenance of chromosomes protein	W4ZUJ0	167233	8.2	1.00806	1.02669	0.987167	1.00705	0.597861
W4ZUK2	Uncharacterized protein	W4ZUK2	42275	9.33	0.660502	0.693481	0.807754	0.715308	0.0405264	down
W4ZUS7	Uncharacterized protein	W4ZUS7	24742	9.97	0.963391	0.899281	0.944287	0.934871	0.0870402
W4ZUZ6	Dihydrolipoyl dehydrogenase	W4ZUZ6	62498	6.72	1.11235	1.16686	1.12613	1.13464	0.0110424
W4ZVG0	Uncharacterized protein	W4ZVG0	98915	6.12	0.821018	0.78064	0.803213	0.801282	0.0053707	down
W4ZVM3	Uncharacterized protein (Fragment)	W4ZVM3	10306	6.08	1.50376	1.38504	1.29032	1.3876	0.0126831	up
W4ZVP5	Uncharacterized protein	W4ZVP5	77960	5.37	0.992063	1.08342	1.0101	1.02705	0.41568
W4ZVY5	Histone H2A	W4ZVY5	13932	9.55	0.826446	0.856898	0.797448	0.826219	0.0139602	down
W4ZW44	Uncharacterized protein	W4ZW44	50536	6.76	1.04384	1.11359	1.08578	1.0803	0.051081
W4ZWJ3	Uncharacterized protein	W4ZWJ3	32494	10.21	0.982318	0.867303	1.04167	0.95816	0.52481
W4ZWP1	Uncharacterized protein	W4ZWP1	41143	10.9	1.06383	1.10497	1.16009	1.10824	0.0494175
W4ZWR6	Uncharacterized protein	W4ZWR6	73156	5.79	1.29032	1.23916	1.23001	1.25261	0.00340308	up
W4ZWS1	Uncharacterized protein	W4ZWS1	54809	9.12	1.20482	1.23305	1.20919	1.21556	0.00110408	up
W4ZWW6	Uncharacterized protein (Fragment)	W4ZWW6	61017	4.6	0.98912	0.998004	0.95511	0.980392	0.282965
W4ZWZ7	Uncharacterized protein (Fragment)	W4ZWZ7	37487	5.27	0.888889	0.995025	0.968992	0.948767	0.275673
W4ZX60	Uncharacterized protein	W4ZX60	16386	11.52	1.05042	1.05263	1.04275	1.04858	0.0034498
W4ZXA3	Uncharacterized protein	W4ZXA3	10776	8.92	0.626959	0.687285	0.789266	0.694927	0.0437969	down
W4ZXH8	Uncharacterized protein	W4ZXH8	19271	5.91	0.93985	0.865052	0.958773	0.919399	0.12741
W4ZXI8	Uncharacterized protein	W4ZXI8	28981	5.99	1.002	0.901713	0.938967	0.945776	0.217616
W4ZXL1	Uncharacterized protein	W4ZXL1	29828	6.78	1.1325	1.01317	1.15607	1.09689	0.145823
W4ZXM1	Uncharacterized protein	W4ZXM1	16653	5.95	0.944287	0.904977	0.884173	0.91047	0.0428987
W4ZXR4	Uncharacterized protein	W4ZXR4	50403	5.13	0.956023	1.0929	0.968054	1.002	0.966081
W4ZXW6	Uncharacterized protein	W4ZXW6	161788	7.05	1.01112	1.05263	1.05597	1.0395	0.106809
W4ZY52	Uncharacterized protein (Fragment)	W4ZY52	51066	9.24	1.19332	1.18064	1.18483	1.18624	0.000283866
W4ZY98	Uncharacterized protein	W4ZY98	85255	5.04	1.0627	1.09051	1.14416	1.0981	0.0449137
W4ZYD0	Uncharacterized protein	W4ZYD0	27030	9.79	0.88574	0.868056	1.04384	0.926212	0.322723
W4ZYQ4	Uncharacterized protein	W4ZYQ4	49153	8.25	1.0661	1.43678	1.22399	1.22399	0.120047
W4ZZ25	Uncharacterized protein	W4ZZ25	37722	9.51	1.5674	1.4556	1.65289	1.5544	0.00443103	up
W4ZZ26	Dihydrolipoyl dehydrogenase	W4ZZ26	66788	6.24	1.10375	1.13122	1.13895	1.12444	0.00586325
W4ZZC1	Uncharacterized protein (Fragment)	W4ZZC1	90151	5.44	1.1236	1.29032	1.14416	1.18157	0.0506502
W4ZZF4	Uncharacterized protein	W4ZZF4	87176	5.78	1.08225	1.02249	1.05152	1.05152	0.0880465
W4ZZK4	Uncharacterized protein	W4ZZK4	19945	9.04	0.607533	0.655738	0.609756	0.623571	0.00422677	down
W5A0D6	Uncharacterized protein	W5A0D6	28569	8.67	0.999001	0.977517	1.0352	1.00334	0.859392
W5A0E2	Uncharacterized protein	W5A0E2	35640	9.23	1.10011	0.983284	1.05485	1.04384	0.314873
W5A0J9	Uncharacterized protein	W5A0J9	79346	8.85	0.971817	0.867303	0.938967	0.92393	0.154907
W5A0U2	Uncharacterized protein	W5A0U2	62097	5.15	0.905797	0.98912	0.958773	0.949968	0.193268
W5A0W9	Uncharacterized protein	W5A0W9	49857	5.49	0.711744	0.8	0.708215	0.737644	0.021392	down
W5A152	Uncharacterized protein	W5A152	67902	5.05	1.21359	1.19048	1.20627	1.20337	0.000781036	up
W5A1C6	Uncharacterized protein	W5A1C6	38384	4.59	1.05042	1.07181	1.02564	1.04895	0.0615222
W5A1W8	Uncharacterized protein	W5A1W8	50193	6.33	1.01833	0.819672	1.23762	0.996678	0.980265
W5A209	Uncharacterized protein	W5A209	44489	6.73	0.972763	1.002	0.992063	0.988794	0.32749
W5A248	Uncharacterized protein	W5A248	55905	5.25	0.866551	1.09529	1.12867	1.01592	0.871048
W5A284	Uncharacterized protein	W5A284	129962	7.33	0.840336	0.93985	0.93633	0.90307	0.121869
W5A294	Uncharacterized protein	W5A294	118741	4.94	0.896057	0.952381	0.995025	0.946074	0.219032
W5A2C0	Uncharacterized protein	W5A2C0	28759	9.02	0.735835	0.687285	0.698324	0.706547	0.00481963	down
W5A2C3	Uncharacterized protein	W5A2C3	23226	5.5	0.863558	0.857633	0.845309	0.855432	0.00189695
W5A2D2	Uncharacterized protein	W5A2D2	22302	6.98	1.11732	1.19904	1.19048	1.16777	0.0177695
W5A2M9	Uncharacterized protein	W5A2M9	150251	8.53	1.16959	1.27877	1.29032	1.24378	0.0166097	up
W5A364	Uncharacterized protein	W5A364	35197	7.7	0.930233	0.925926	0.840336	0.896861	0.0920267
W5A376	Uncharacterized protein	W5A376	55025	6.13	1.12867	1.12613	1.29366	1.17786	0.0578985
W5A377	Uncharacterized protein	W5A377	21970	8.87	0.93985	0.805802	1.02775	0.915192	0.360062
W5A3C9	Uncharacterized protein	W5A3C9	109471	5.2	0.846024	0.806452	0.855432	0.835422	0.0120523
W5A3G1	Uncharacterized protein (Fragment)	W5A3G1	30732	6.72	1.19617	1.24378	1.27389	1.23711	0.00597401	up
W5A3I2	Uncharacterized protein	W5A3I2	36742	5.42	0.863558	0.783699	0.829876	0.824402	0.0249614	down
W5A461	Uncharacterized protein	W5A461	12041	5.53	0.83612	0.809061	0.896861	0.845785	0.0360556
W5A4Y6	Uncharacterized protein	W5A4Y6	24551	9.41	0.968992	0.910747	1.0142	0.962773	0.35627
W5A4Y9	Uncharacterized protein	W5A4Y9	48443	9.46	1.07991	0.844595	0.92081	0.938673	0.476512
W5A4Z8	Uncharacterized protein	W5A4Z8	19847	5.57	0.43535	0.379507	0.454545	0.420639	0.00903868	down
W5A520	Uncharacterized protein	W5A520	15733	8.57	1.06496	1.11235	1.10011	1.0921	0.0197111
W5A531	Uncharacterized protein	W5A531	17544	4.67	1.10988	1.01523	1.08578	1.06876	0.126339
W5A578	Uncharacterized protein	W5A578	17705	5.37	0.458926	0.774593	0.639386	0.595948	0.122954
W5A593	Uncharacterized protein	W5A593	121854	5.75	1.04167	1.01729	1.2285	1.08814	0.265506
W5A5C9	Uncharacterized protein	W5A5C9	54799	7.59	0.901713	0.952381	0.925926	0.926212	0.042797
W5A5G4	Uncharacterized protein	W5A5G4	23050	7.88	1.15741	1.1236	1.26422	1.17878	0.0361186
W5A5I4	Uncharacterized protein	W5A5I4	21789	6.32	0.645161	0.454339	0.543774	0.536673	0.0444344	down
W5A5J5	Malate dehydrogenase	W5A5J5	40807	7.66	1.04058	1.04167	1.14286	1.07296	0.139769
W5A5Y6	Uncharacterized protein (Fragment)	W5A5Y6	39872	6.26	0.981354	0.875657	0.912409	0.921093	0.139611
W5A671	Uncharacterized protein	W5A671	59282	9.41	0.757576	0.633312	0.652742	0.677048	0.0267772	down
W5A715	Uncharacterized protein	W5A715	20570	9.68	1.29199	0.977517	1.11732	1.11441	0.289443
W5A7F4	Uncharacterized protein	W5A7F4	50259	5.4	1.07875	1.13379	1.17096	1.12655	0.0340111
W5A8B5	Uncharacterized protein	W5A8B5	110528	5.08	1.34048	1.24224	1.34048	1.30605	0.00697002	up
W5A8D9	Uncharacterized protein	W5A8D9	141781	5.58	1.13122	1.12867	1.11857	1.12613	0.000743218
W5A8Q4	Uncharacterized protein	W5A8Q4	97815	7.27	1.05374	1.08696	1.11607	1.08499	0.036197
W5A8S5	Uncharacterized protein	W5A8S5	134558	8.37	1.3089	1.14548	1.24069	1.228	0.0280031	up
W5A8Y0	Uncharacterized protein	W5A8Y0	103631	6.46	1.20627	1.20048	1.18624	1.1976	0.000636062
W5A9E1	Uncharacterized protein	W5A9E1	23830	9.83	0.787402	0.801925	0.862813	0.816104	0.0217988	down
W5A9N3	Uncharacterized protein	W5A9N3	24384	8.78	1.31234	1.32802	1.32802	1.32275	0.000151135	up
W5A9W9	Uncharacterized protein	W5A9W9	135091	8.82	0.963391	1.03627	1.06157	1.01868	0.591177
W5AA07	Uncharacterized protein	W5AA07	173020	4.38	1.26422	1.23001	1.43678	1.30435	0.0228628	up
W5AA52	Uncharacterized protein	W5AA52	123459	6.23	0.869565	0.841751	0.76864	0.824402	0.0424589	down
W5AA88	Uncharacterized protein	W5AA88	41565	4.71	1.07643	1.15607	1.17925	1.1355	0.0401489
W5AA91	Importin subunit alpha	W5AA91	65340	5.13	1.20773	1.21507	1.17371	1.19856	0.0029062
W5ABD3	Uncharacterized protein	W5ABD3	43070	5.65	1.55521	1.3624	1.56986	1.48957	0.00899367	up
W5ABI3	Uncharacterized protein (Fragment)	W5ABI3	75350	8.81	1.20048	1.1325	1.18765	1.17279	0.0107326
W5ABL4	Uncharacterized protein	W5ABL4	24796	4.69	1.00806	1.002	0.93633	0.981033	0.511136
W5AC28	Uncharacterized protein	W5AC28	38980	8.98	0.982318	0.99108	1.02354	0.998668	0.924434
W5ACA2	Uncharacterized protein	W5ACA2	67961	5.13	1.1976	1.16959	1.18624	1.18437	0.00139102
W5ACA3	Uncharacterized protein	W5ACA3	128019	5.07	0.968992	0.992063	1.0142	0.991408	0.581081
W5ACJ8	Uncharacterized protein	W5ACJ8	55902	4.72	2.09205	2.09205	1.88324	2.01748	0.00122483	up
W5ACX6	Uncharacterized protein	W5ACX6	110093	5.2	0.789889	0.657462	0.691085	0.70855	0.0322738	down
W5ADS2	Uncharacterized protein	W5ADS2	23844	9.83	0.793651	1.02669	0.901713	0.897398	0.30054
W5ADY6	Uncharacterized protein	W5ADY6	25381	6.85	1.49031	1.41643	1.38122	1.42789	0.00268526	up
W5AE12	Uncharacterized protein (Fragment)	W5AE12	4676	4.63	0.675676	0.662691	0.67981	0.672646	0.000554521	down
W5AE72	Uncharacterized protein	W5AE72	55724	5.42	1.18765	1.24533	1.12233	1.18297	0.0260394
W5AEG7	Uncharacterized protein	W5AEG7	40072	6.02	1.04275	1.10254	0.947867	1.02705	0.605321
W5AEG8	Uncharacterized protein	W5AEG8	15687	5.44	0.766284	0.769823	0.865801	0.798085	0.0355657	down
W5AF41	Malic enzyme	W5AF41	56420	5.49	1.16144	1.17925	1.10865	1.14899	0.0153855
W5AFS8	Uncharacterized protein	W5AFS8	43709	6.47	0.582072	0.577034	0.550358	0.569476	0.00165631	down
W5AFT6	Uncharacterized protein (Fragment)	W5AFT6	133238	4.97	1.20627	1.04493	1.10497	1.11483	0.109273
W5AFV1	Uncharacterized protein	W5AFV1	17632	4.63	0.745712	0.731529	0.786164	0.753769	0.00744518	down
W5AFW9	Uncharacterized protein	W5AFW9	46417	5.29	1.0101	0.967118	1.02459	1	1
W5AFY5	Uncharacterized protein	W5AFY5	26823	5.83	0.8	0.531915	0.852515	0.697188	0.191989
W5AG97	Uncharacterized protein	W5AG97	66419	8.77	1.05263	1.05152	1.00806	1.03699	0.123275
W5AH15	Uncharacterized protein (Fragment)	W5AH15	11095	5.73	0.722543	0.62461	0.684932	0.674916	0.0169775	down
W5AH72	Uncharacterized protein	W5AH72	15505	9.51	1.00806	0.96432	0.927644	0.965562	0.287474
W5AI75	Uncharacterized protein	W5AI75	85133	5.55	1.03734	0.949668	0.97561	0.986193	0.64742
W5AIJ5	Uncharacterized protein	W5AIJ5	65083	5.11	0.948767	1.10132	1.21359	1.07681	0.399662
W5AK05	Glucose-6-phosphate isomerase	W5AK05	70901	6.98	1.11359	0.984252	0.893655	0.98912	0.879067
W5AKU9	Uncharacterized protein	W5AKU9	39044	4.81	1.32802	1.24224	0.968054	1.15785	0.25373
W5AL78	Uncharacterized protein	W5AL78	109125	5.09	0.810373	0.923361	1.03734	0.914355	0.353336
W5ALK8	Uncharacterized protein	W5ALK8	10906	8.49	0.748503	0.674309	0.569476	0.655738	0.050785
W5ALS3	Uncharacterized protein	W5ALS3	56489	6.63	0.865052	1.06383	1.03413	0.979432	0.786502
W5ALU9	Proteasome subunit beta type	W5ALU9	31378	6.51	1.03413	1.02354	0.996016	1.01764	0.257294
W5AMA0	Uncharacterized protein	W5AMA0	104863	5.4	1.08342	0.970874	1.00503	1.01764	0.637364
W5AMD4	ATP synthase subunit beta	W5AMD4	58666	5.01	0.887311	0.995025	1.00705	0.96	0.433041
W5AMH9	Uncharacterized protein	W5AMH9	56374	4.52	1.08814	1.02145	0.934579	1.01078	0.830652
W5AMI8	Uncharacterized protein	W5AMI8	42115	9.13	0.923361	0.881834	0.750188	0.84507	0.138098
W5AMX9	Uncharacterized protein	W5AMX9	39610	7.01	0.824402	0.784314	0.813008	0.806885	0.00591958	down
W5ANF8	Uncharacterized protein (Fragment)	W5ANF8	107517	4.11	0.758725	0.807754	0.74184	0.768443	0.0116623	down
W5ANS6	Uncharacterized protein	W5ANS6	24133	4.27	1.09769	0.876424	0.881057	0.941324	0.496761
W5AP21	Uncharacterized protein	W5AP21	19803	5.08	0.990099	0.972763	0.974659	0.979112	0.0644714
W5AP33	Uncharacterized protein	W5AP33	44398	7.18	3.367	3.01205	3.10559	3.15457	0.00023215	up
W5AP46	Uncharacterized protein	W5AP46	13928	4.37	1.20919	1.23916	1.23153	1.22649	0.00105724	up
W5APB6	Uncharacterized protein	W5APB6	200861	6.43	1.06724	1.13766	1.31926	1.1655	0.114653
W5APE4	Uncharacterized protein	W5APE4	63565	6.93	1.05485	1.0352	1.07181	1.05374	0.0332514
W5APG2	Uncharacterized protein	W5APG2	33547	7.85	0.636537	0.683995	0.805802	0.701919	0.0484845	down
W5APK5	Uncharacterized protein	W5APK5	41414	7.63	1.07411	0.971817	1.19474	1.07258	0.346564
W5APP4	Uncharacterized protein	W5APP4	40229	9.01	0.938967	0.890472	0.868056	0.898204	0.0473387
W5AQ04	40S ribosomal protein S8	W5AQ04	31529	10.46	0.914913	0.92081	0.909918	0.915192	0.00163925
W5AQ43	Uncharacterized protein	W5AQ43	127363	6.53	1.09649	1.1976	1.14679	1.14548	0.029308
W5AQ78	Uncharacterized protein	W5AQ78	37725	6.11	0.729395	0.738552	0.694927	0.720461	0.00444944	down
W5AQ87	Uncharacterized protein	W5AQ87	15978	7.68	0.844595	0.819001	0.912409	0.856898	0.0459116
W5AQ98	Uncharacterized protein	W5AQ98	38657	5.58	1.13766	1.18906	1.13507	1.1534	0.0094375
W5AQL3	Uncharacterized protein	W5AQL3	225360	4.88	0.880282	0.84246	0.8726	0.864803	0.00981446
W5AR05	Uncharacterized protein	W5AR05	25973	9.19	1.1534	1.07527	1.08932	1.10497	0.038932
W5AR77	Uncharacterized protein	W5AR77	27746	5.44	1.1534	1.05597	1.34048	1.17188	0.128742
W5AR89	Uncharacterized protein (Fragment)	W5AR89	25190	10.09	0.904159	0.962464	0.940734	0.935162	0.0714471
W5ARE8	Uncharacterized protein	W5ARE8	90146	5.6	1.02459	1.04822	1.00402	1.02529	0.178993
W5ARH8	Uncharacterized protein	W5ARH8	44330	9.23	0.845309	0.720461	0.704225	0.751691	0.0469828	down
W5AS21	Uncharacterized protein	W5AS21	26936	9.59	0.917431	0.859107	0.822368	0.864553	0.0503713
W5AS36	Uncharacterized protein	W5AS36	70193	5.19	1.14679	1.15207	1.2285	1.17463	0.0154597
W5ASB3	Uncharacterized protein	W5ASB3	115408	5.68	1.00908	0.780031	0.788644	0.847218	0.197339
W5ASI8	Uncharacterized protein	W5ASI8	39650	4.97	1.15207	1.19474	1.06838	1.13593	0.0548278
W5ASI9	Uncharacterized protein	W5ASI9	94377	6.41	0.984252	1.10988	1.16686	1.08147	0.252941
W5ASM7	Uncharacterized protein (Fragment)	W5ASM7	13721	4.9	0.974659	0.856898	0.853971	0.891795	0.125914
W5ASQ5	Uncharacterized protein	W5ASQ5	29379	6.66	1.13895	1.1534	1.321	1.19904	0.0501198
W5ASR5	Uncharacterized protein	W5ASR5	210714	6.49	1.51286	1.49701	1.10011	1.34048	0.0894166
W5ASV0	Uncharacterized protein	W5ASV0	56827	5.01	1.57729	1.79856	1.3986	1.5748	0.0154498	up
W5AT01	Uncharacterized protein	W5AT01	26560	5.51	0.763359	0.678887	0.706215	0.714456	0.0139799	down
W5ATG3	Cytochrome b-c1 complex subunit Rieske, mitochondrial	W5ATG3	32768	9.03	1.20919	1.07181	1.12994	1.13422	0.0609944
W5ATK7	Uncharacterized protein	W5ATK7	21148	4.71	3.41297	4.2735	2.98507	3.48028	0.00168528	up
W5AU16	Uncharacterized protein	W5AU16	85511	5.74	1.25628	1.17925	1.15607	1.1957	0.0157039
W5AU55	Uncharacterized protein	W5AU55	51306	5.27	0.959693	0.97561	0.974659	0.969932	0.0301444
W5AU57	Glucose-6-phosphate 1-dehydrogenase	W5AU57	66116	6.02	1.28866	1.24224	1.34409	1.29032	0.00607424	up
W5AU73	Uncharacterized protein	W5AU73	52373	5.81	1.07643	1.06952	1.17096	1.10375	0.0689874
W5AU91	Uncharacterized protein	W5AU91	126042	6.04	1.28866	1.15607	1.15875	1.19808	0.0300764
W5AUA7	Isocitrate dehydrogenase [NADP]	W5AUA7	62270	7.59	1.12613	1.001	0.892857	0.997672	0.975379
W5AUD8	Uncharacterized protein	W5AUD8	58943	6.3	1.38313	1.43266	1.40647	1.40713	0.000621911	up
W5AUH7	Uncharacterized protein	W5AUH7	23457	9.79	0.968992	1.07875	0.96432	1.00134	0.973719
W5AUJ0	Uncharacterized protein	W5AUJ0	23805	5.18	2.48756	2.32019	2.92398	2.55319	0.00185066	up
W5AUS8	Uncharacterized protein	W5AUS8	37946	8.71	1.09769	1.07991	1.13507	1.10375	0.0192357
W5AUV9	Uncharacterized protein	W5AUV9	77678	6.77	1.0352	0.997009	0.996016	1.00908	0.546395
W5AUW2	Uncharacterized protein (Fragment)	W5AUW2	66824	5.63	0.896861	1.17371	1.13122	1.05226	0.609722
W5AV97	Uncharacterized protein	W5AV97	20120	10.2	1.00503	1.001	0.980392	0.995355	0.608382
W5AVB6	Uncharacterized protein	W5AVB6	61077	6.27	0.980392	0.951475	0.934579	0.95511	0.0841645
W5AVC9	Histidinol dehydrogenase, chloroplastic	W5AVC9	57727	5.73	1.17786	1.15875	1.31406	1.2131	0.0314742	up
W5AVN8	Uncharacterized protein	W5AVN8	43354	8.28	0.887311	0.932836	0.958773	0.925355	0.0819492
W5AVS5	Uncharacterized protein	W5AVS5	40262	6.12	1.0582	1.07759	1.16279	1.09769	0.0756042
W5AW39	Uncharacterized protein	W5AW39	28871	10.55	1.26743	1.09529	1.13122	1.16009	0.0663876
W5AW62	Oleosin	W5AW62	19904	9.69	0.41684	0.386548	0.381534	0.394374	0.00201477	down
W5AW74	Uncharacterized protein	W5AW74	82865	5.69	0.985222	0.914077	0.99108	0.962155	0.287474
W5AWB7	Uncharacterized protein	W5AWB7	25935	5.87	1.07527	1.12994	1.08932	1.09769	0.0220961
W5AWR0	Uncharacterized protein	W5AWR0	66411	9.67	1.16414	1.09649	0.98912	1.07836	0.244394
W5AWS4	Uncharacterized protein	W5AWS4	31750	4.74	0.827815	0.722543	0.820345	0.787195	0.0415901	down
W5AWT3	Uncharacterized protein	W5AWT3	32034	6.33	1.00503	0.985222	1.10011	1.02775	0.493681
W5AWW5	Uncharacterized protein	W5AWW5	76376	4.94	1.18203	1.13636	1.01833	1.10783	0.140134
W5AX21	Uncharacterized protein	W5AX21	101819	5.4	1.14025	1.23457	1.34409	1.23406	0.0386195	up
W5AX71	Uncharacterized protein	W5AX71	33641	9.9	0.980392	1.00503	0.859845	0.94399	0.374502
W5AX94	Uncharacterized protein	W5AX94	37253	9.38	1.02459	1.0989	1.00806	1.04239	0.246569
W5AXF2	Uncharacterized protein	W5AXF2	49085	9.56	0.361141	0.326584	0.429738	0.367737	0.0150892	down
W5AXM0	Uncharacterized protein	W5AXM0	75829	7.99	1.23153	1.23305	1.47059	1.30265	0.0338018	up
W5AY35	Uncharacterized protein (Fragment)	W5AY35	75401	5.22	1.72414	1.63399	1.32275	1.54004	0.0230067	up
W5AY37	Uncharacterized protein	W5AY37	47014	5.55	1.16414	1.21803	1.221	1.20048	0.00601694	up
W5AY47	Uncharacterized protein	W5AY47	67474	6.33	1.02669	1.10011	1.10011	1.0745	0.0853409
W5AY74	Uncharacterized protein	W5AY74	30024	6.31	0.834725	0.838223	0.783699	0.818107	0.0142956	down
W5AYA8	Uncharacterized protein (Fragment)	W5AYA8	31287	9.13	1.06157	1.26904	1.19904	1.17005	0.0860804
W5AYL5	Uncharacterized protein	W5AYL5	87812	5.7	1.18064	1.05042	1.10254	1.10865	0.0843121
W5AYQ6	Anamorsin homolog	W5AYQ6	33477	4.76	1.1274	1.07181	0.99108	1.06045	0.250238
W5AZ53	Uncharacterized protein (Fragment)	W5AZ53	47978	6.45	5.84795	1.82815	4.58716	3.20513	0.0283074	up
W5AZH8	Uncharacterized protein	W5AZH8	79325	8.78	0.978474	0.867303	0.761615	0.860092	0.192904
W5AZJ3	40S ribosomal protein S12	W5AZJ3	18849	5.34	1.00402	1.16414	1.02249	1.05895	0.324628
W5AZN8	Uncharacterized protein (Fragment)	W5AZN8	34743	6.06	0.851064	0.931966	1.00503	0.925069	0.260359
W5AZV5	Uncharacterized protein	W5AZV5	71187	8.72	1.06496	1.12613	1.19048	1.12486	0.0603674
W5B016	Uncharacterized protein	W5B016	26711	7.68	1.16414	1.14943	1.13766	1.15031	0.00195308
W5B0I4	Uncharacterized protein	W5B0I4	8917	4.23	1.14416	1.10132	1.13895	1.12782	0.00884323
W5B0K0	Uncharacterized protein (Fragment)	W5B0K0	67505	8.02	0.913242	0.892061	0.849618	0.884173	0.0324569
W5B0Q9	Xylose isomerase	W5B0Q9	62232	5.36	0.887311	0.848176	0.869565	0.868056	0.00965464
W5B0R5	Ribosome biogenesis protein WDR12 homolog	W5B0R5	52894	5.76	1.07643	1.04493	1.0101	1.04312	0.143707
W5B0S2	Uncharacterized protein	W5B0S2	39416	8.16	1.001	1.04603	1.001	1.01557	0.396718
W5B0W3	40S ribosomal protein SA	W5B0W3	35568	4.87	1.11111	1.11857	1.24688	1.15562	0.0512353
W5B100	Uncharacterized protein	W5B100	31433	5.64	0.859107	0.817661	0.791139	0.821693	0.017422	down
W5B1E5	Superoxide dismutase [Cu-Zn]	W5B1E5	16658	5.71	1.10742	0.985222	1.001	1.02845	0.511807
W5B1F1	Uncharacterized protein (Fragment)	W5B1F1	65898	7.61	1.07181	1.05263	1.10375	1.07565	0.0316107
W5B1I9	Uncharacterized protein (Fragment)	W5B1I9	34550	10.38	1.05597	1.02145	0.822368	0.954806	0.633012
W5B1K1	Uncharacterized protein	W5B1K1	184130	5.8	1.17233	1.0846	1.05042	1.10011	0.0899545
W5B1P6	Uncharacterized protein	W5B1P6	38136	6.02	1.10497	0.995025	1.07875	1.05746	0.215193
W5B1S5	Uncharacterized protein	W5B1S5	58410	5.46	1.0989	1.03842	1.07296	1.06952	0.0516421
W5B1W4	Uncharacterized protein	W5B1W4	32954	4.56	1.06045	1.10375	1.34953	1.1583	0.158694
W5B201	Glucose-6-phosphate 1-dehydrogenase	W5B201	68796	6.67	1.62075	1.50602	1.55039	1.55763	0.0014507	up
W5B2F5	Ribosomal protein L15	W5B2F5	28893	11.79	1.02564	0.966184	1.0846	1.02319	0.55924
W5B2J4	Uncharacterized protein	W5B2J4	25807	5.95	1.04167	1.08696	0.93633	1.01764	0.732795
W5B2P8	Uncharacterized protein (Fragment)	W5B2P8	22339	9.98	1.00503	1.02249	1.11982	1.04676	0.292519
W5B2U4	Uncharacterized protein	W5B2U4	197853	5.95	1.0846	1.15875	0.980392	1.06952	0.291536
W5B2U9	Uncharacterized protein	W5B2U9	19806	4.56	0.851789	0.664452	0.759301	0.750751	0.0741871
W5B2V1	Uncharacterized protein	W5B2V1	25934	4.75	1.0661	1.10254	0.956023	1.0377	0.479338
W5B302	Uncharacterized protein	W5B302	36808	5.43	1.05597	1.01523	0.946074	1.00368	0.919879
W5B357	Uncharacterized protein	W5B357	33240	9.13	1.11359	1.09409	1.14286	1.11649	0.0115653
W5B375	Uncharacterized protein	W5B375	15941	5.3	0.8726	0.853971	1.10132	0.930233	0.46529
W5B3T0	Uncharacterized protein	W5B3T0	39563	5.02	0.855432	0.799361	0.895255	0.848176	0.0443463
W5B3U9	Uncharacterized protein (Fragment)	W5B3U9	10825	5.17	1.08814	0.882613	0.960615	0.969932	0.666564
W5B491	Uncharacterized protein	W5B491	43654	5.86	3.52113	2.94985	3.4965	3.30033	0.000666947	up
W5B4B7	Uncharacterized protein (Fragment)	W5B4B7	102847	5.48	0.954198	0.909091	0.95057	0.9375	0.0574423
W5B4D2	Uncharacterized protein	W5B4D2	42742	6.36	2.49377	2.13675	2.5	2.36407	0.00151738	up
W5B4E9	Ubiquitin carboxyl-terminal hydrolase	W5B4E9	94173	9.14	1.34771	1.33156	1.18765	1.2848	0.020136	up
W5B4K9	Uncharacterized protein	W5B4K9	66402	8.98	1.32802	1.27065	1.15207	1.24585	0.0286019	up
W5B4Q0	Uncharacterized protein	W5B4Q0	199637	8.26	0.98912	1.13766	1.20192	1.10213	0.225858
W5B525	Uncharacterized protein	W5B525	10679	10.15	0.959693	0.824402	0.814332	0.861326	0.114247
W5B5J8	Uncharacterized protein (Fragment)	W5B5J8	6722	6.78	0.34188	0.373274	0.394789	0.368686	0.00443241	down
W5B5M5	Uncharacterized protein	W5B5M5	56076	8.96	1.22549	1.17096	1.19474	1.19665	0.00444257
W5B5Q1	Uncharacterized protein	W5B5Q1	29740	5.81	1.07759	1.10742	1.08696	1.09051	0.00779487
W5B5R3	Sucrose synthase	W5B5R3	103826	6.06	1.1655	1.01215	1.16144	1.10824	0.150232
W5B5V4	Uncharacterized protein (Fragment)	W5B5V4	20041	4.98	0.984252	1.01215	0.914077	0.968367	0.41126
W5B5W5	Uncharacterized protein	W5B5W5	49724	7.26	0.94518	0.917431	0.981354	0.947269	0.113344
W5B638	Uncharacterized protein	W5B638	25194	11.27	1.05597	0.8726	0.83612	0.912131	0.332802
W5B650	Uncharacterized protein	W5B650	57077	5.38	0.87184	0.892061	0.986193	0.914077	0.147168
W5B6L8	Uncharacterized protein	W5B6L8	132075	4.76	1.15207	1.23762	1.32979	1.23558	0.0294987	up
W5B6T6	Uncharacterized protein	W5B6T6	100068	6.79	0.877193	1.03199	0.911577	0.935745	0.31299
W5B6W1	Uncharacterized protein	W5B6W1	55193	5.73	1.19048	1.06838	1.03306	1.09329	0.156726
W5B772	Ubiquitin carboxyl-terminal hydrolase	W5B772	151239	5.54	0.882613	0.909918	0.896057	0.896057	0.00708316
W5B777	Serine hydroxymethyltransferase	W5B777	46012	8.78	1.51286	1.321	1.1976	1.33156	0.0384954	up
W5B7V5	Uncharacterized protein	W5B7V5	42759	4.76	1.02459	0.844595	0.982318	0.94399	0.448755
W5B7Y9	Aminomethyltransferase	W5B7Y9	45567	8.11	0.909091	0.911577	0.974659	0.93081	0.0915348
W5B8C0	Uncharacterized protein	W5B8C0	78789	5.16	1.06045	1.14416	1.12994	1.11029	0.0434262
W5B8T9	Uncharacterized protein	W5B8T9	49207	6.62	1.03627	1.10865	1.12108	1.08735	0.0722462
W5B8Z1	Uncharacterized protein	W5B8Z1	56730	6.4	0.93985	0.969932	0.99108	0.966495	0.162325
W5B8Z5	Uncharacterized protein	W5B8Z5	44266	9.26	0.657462	0.739098	0.671141	0.687443	0.0126435	down
W5B9Z5	Uncharacterized protein	W5B9Z5	35704	10.06	1.10619	1.10988	1.15075	1.12191	0.0104569
W5BAR5	Uncharacterized protein	W5BAR5	15797	9	0.957854	1.02145	0.980392	0.985869	0.528893
W5BBA0	Uncharacterized protein	W5BBA0	37980	8.24	1.31234	1.13507	1.28535	1.23916	0.0353577	up
W5BBF3	Uncharacterized protein	W5BBF3	110861	9.17	0.927644	0.906618	0.970874	0.934288	0.0815577
W5BBS7	Uncharacterized protein	W5BBS7	51266	5.65	0.841751	0.777001	0.832639	0.816104	0.018476	down
W5BC61	Uncharacterized protein	W5BC61	39411	5.07	1.02041	0.726744	0.76864	0.820345	0.213121
W5BCB5	Uncharacterized protein	W5BCB5	48899	9.25	1.1236	1.06952	1.0582	1.08303	0.0453884
W5BCT8	Uncharacterized protein	W5BCT8	46409	4.99	0.883392	1.09051	0.91659	0.955414	0.552288
W5BD24	Uncharacterized protein	W5BD24	42999	8.29	0.848896	1.0352	0.938967	0.934871	0.373237
W5BD57	Uncharacterized protein	W5BD57	115394	5.99	1.28535	1.20192	1.21359	1.23254	0.00786	up
W5BDW8	Uncharacterized protein	W5BDW8	40009	4.84	1.0989	1.0101	1.01626	1.04022	0.271692
W5BE38	Oleosin	W5BE38	18185	9.21	0.576037	0.501253	0.542888	0.53831	0.00759543	down
W5BEK6	Uncharacterized protein	W5BEK6	38870	5.48	1.25628	1.00301	1.0582	1.09569	0.284137
W5BES9	Uncharacterized protein (Fragment)	W5BES9	12464	12.38	1.05152	1.18343	1.04932	1.09131	0.143624
W5BET4	Uncharacterized protein	W5BET4	41312	9.1	1.10988	1.0627	1.03627	1.06876	0.0748591
W5BF08	Uncharacterized protein	W5BF08	63665	5.91	1.13766	1.16279	1.1534	1.15119	0.00177962
W5BF69	Uncharacterized protein	W5BF69	77329	6.11	1.12108	0.904977	0.909918	0.968992	0.692507
W5BFB7	Uncharacterized protein	W5BFB7	23060	10.56	0.749064	1.09409	1.08814	0.94697	0.726945
W5BGF3	Uncharacterized protein	W5BGF3	32671	8.86	1.02669	1.03734	0.993049	1.01868	0.293652
W5BGH1	Uncharacterized protein	W5BGH1	34951	6.19	0.524934	0.592417	0.613874	0.574493	0.0125936	down
W5BGM7	Uncharacterized protein	W5BGM7	16899	10.17	0.986193	0.99108	1.05485	1.00976	0.693341
W5BGQ4	3-oxoacyl-[acyl-carrier-protein] synthase	W5BGQ4	47451	5.33	1.03306	1.00908	1.03842	1.02669	0.0946133
W5BH09	Uncharacterized protein	W5BH09	73391	8.78	0.495786	0.503525	0.553097	0.516262	0.004795	down
W5BH26	Uncharacterized protein	W5BH26	41680	9.28	0.905797	0.851789	0.84674	0.867303	0.0248577
W5BHD7	Uncharacterized protein	W5BHD7	32358	5.32	1.00908	1.08342	1.04822	1.04603	0.154575
W5BHX2	Uncharacterized protein	W5BHX2	37591	7.53	1.10619	0.963391	1.01937	1.02634	0.576533
W5BI11	Uncharacterized protein	W5BI11	16952	7.9	1.00908	1.03627	1.1236	1.05411	0.23209
W5BJH2	Uncharacterized protein	W5BJH2	38646	9.25	1.00604	0.978474	1.05708	1.01283	0.62572
W5BJW4	Uncharacterized protein	W5BJW4	84521	8.66	1.01317	0.967118	0.926784	0.967742	0.336247
W5BJX9	Eukaryotic translation initiation factor 3 subunit M	W5BJX9	52459	5.19	0.929368	0.970874	1.01626	0.970874	0.375902
W5BK70	Uncharacterized protein	W5BK70	115792	7.04	1.12994	1.01112	1.01112	1.04785	0.318408
W5BKN5	Uncharacterized protein (Fragment)	W5BKN5	32041	4.77	0.99108	0.931099	1.00604	0.974976	0.40556
W5BLN6	Uncharacterized protein	W5BLN6	61736	6.39	1.54321	1.47059	1.74825	1.57895	0.00754353	up
W5BLX3	Uncharacterized protein	W5BLX3	152404	6.46	1.00503	0.864304	0.85034	0.901442	0.197249
W5BM42	Uncharacterized protein	W5BM42	180141	8.56	0.987167	1.03627	0.986193	1.00267	0.884167
W5BM45	Uncharacterized protein	W5BM45	87029	4.75	1.22399	1.47059	1.53846	1.3973	0.0311615	up
W5BME5	Thioredoxin	W5BME5	15677	5.29	0.943396	0.942507	0.817661	0.897129	0.168485
W5BMN0	Uncharacterized protein	W5BMN0	134785	5.02	1.23001	1.21803	1.20627	1.21803	0.000665149	up
W5BMQ3	Uncharacterized protein	W5BMQ3	52901	6.18	0.332116	0.353482	0.413052	0.363152	0.00974943	down
W5BMW7	Uncharacterized protein	W5BMW7	29515	4.52	1.0661	1.10742	1.11359	1.09529	0.0202844
W5BMX6	Uncharacterized protein	W5BMX6	108329	6.56	1.04493	1.03627	1.0101	1.03022	0.0981827
W5BN46	Uncharacterized protein	W5BN46	20792	4.42	1.0917	1.06952	1.16009	1.10579	0.0484736
W5BNN1	Uncharacterized protein	W5BNN1	9640	9.75	1.02354	1.0352	0.925926	0.992392	0.852318
W5BNZ6	Uncharacterized protein	W5BNZ6	20796	10.67	1.45773	0.755858	0.856164	0.944287	0.787447
W5BP23	Uncharacterized protein	W5BP23	214528	5.47	1.50602	1.44928	1.41243	1.4549	0.00166431	up
W5BPI1	Uncharacterized protein	W5BPI1	37690	6.47	0.402253	0.26688	0.342936	0.327905	0.0310921	down
W5BPN7	Uncharacterized protein	W5BPN7	49624	6.04	1.05932	1.0917	1.13379	1.09409	0.040806
W5BQC3	Uncharacterized protein	W5BQC3	33197	9.13	0.966184	1.03734	0.984252	0.995025	0.83566
W5BR90	Uncharacterized protein	W5BR90	31193	8.83	0.76746	0.636943	0.723589	0.705053	0.0340147	down
W5BRT4	Uncharacterized protein	W5BRT4	18926	5.83	1.13122	1.0627	1.21359	1.1325	0.0741944
W5BSD6	Uncharacterized protein	W5BSD6	75153	4.84	1.1919	1.1534	1.16144	1.16868	0.0034595
W5BSJ9	Uncharacterized protein	W5BSJ9	21121	9.82	1.05374	1.01317	0.93985	1	1
W5BTA4	Uncharacterized protein (Fragment)	W5BTA4	39706	5.06	1.16144	1.00604	0.999001	1.05042	0.402454
W5BTR1	Uncharacterized protein	W5BTR1	35251	10.06	1.0352	1.04384	1.06383	1.04749	0.0275787
W5BTZ9	Uncharacterized protein	W5BTZ9	23316	5.8	0.976562	1.01215	1.00705	0.998336	0.895901
W5BUE8	Uncharacterized protein	W5BUE8	111801	5.46	0.868056	1.37741	1.28535	1.12952	0.482804
W5BUR9	Uncharacterized protein	W5BUR9	43414	8.57	1.0661	1.29199	1.32979	1.21753	0.0930509
W5BVC3	Uncharacterized protein (Fragment)	W5BVC3	11694	5.16	0.415282	0.484496	0.529101	0.47155	0.0179485	down
W5BW25	Uncharacterized protein	W5BW25	58060	5.75	0.956938	0.938967	1.07643	0.987167	0.788097
W5BWC6	Uncharacterized protein (Fragment)	W5BWC6	3864	4.87	0.994036	1.1236	1.0352	1.04822	0.308928
W5BWK2	Uncharacterized protein	W5BWK2	42888	7.01	0.867303	0.811688	0.843882	0.840336	0.0142686
W5BWY2	6,7-dimethyl-8-ribityllumazine synthase (Fragment)	W5BWY2	16387	6.32	0.925926	1.04603	1.001	0.988468	0.778689
W5BWZ6	Uncharacterized protein	W5BWZ6	57080	4.57	0.777605	0.847458	0.952381	0.853242	0.12791
W5BYM8	Uncharacterized protein	W5BYM8	47480	5.55	0.888889	0.959693	0.961538	0.935454	0.132721
W5BZ25	Uncharacterized protein	W5BZ25	275672	6.42	0.840336	0.968992	0.810373	0.868056	0.131452
W5BZZ2	Uncharacterized protein	W5BZZ2	41621	9.34	0.922509	0.831947	0.852515	0.867303	0.0498483
W5C065	Uncharacterized protein	W5C065	9219	6.54	0.938086	0.895255	0.816327	0.880282	0.10109
W5C0I0	Uncharacterized protein	W5C0I0	43376	5.14	1.07759	1.05932	1.09649	1.07759	0.0160653
W5C162	Uncharacterized protein	W5C162	16040	7.68	0.87108	0.896057	0.799361	0.853485	0.0519415
W5C275	Superoxide dismutase	W5C275	29559	7.9	0.837521	0.841751	1.01833	0.891795	0.223794
W5C2E9	Uncharacterized protein	W5C2E9	133006	6.25	0.686342	0.672948	0.607903	0.65388	0.0119688	down
W5C3F9	Uncharacterized protein	W5C3F9	222099	7.1	0.971817	1.07411	0.98912	1.00976	0.778678
W5C3H4	Proteasome subunit alpha type	W5C3H4	29479	5.39	1.11359	1.06838	1.06496	1.08186	0.0290897
W5C3Q8	Ribosomal protein L19	W5C3Q8	32326	11.44	1.18343	1.17371	1.08578	1.14591	0.034411
W5C3Z0	Uncharacterized protein	W5C3Z0	34291	4.96	0.817661	0.890472	0.793021	0.831716	0.0389709	down
W5C4T7	Uncharacterized protein	W5C4T7	33199	9.13	0.894454	0.911577	0.91659	0.907441	0.00637828
W5C4W9	Uncharacterized protein	W5C4W9	9462	4.97	0.837521	0.851064	0.961538	0.880023	0.106601
W5C698	Uncharacterized protein	W5C698	58168	5.19	1.09769	1.07411	1.07759	1.08303	0.00653278
W5C7G6	Uncharacterized protein	W5C7G6	28542	4.72	0.803859	0.734754	0.68306	0.737282	0.0303666	down
W5C7J3	Uncharacterized protein	W5C7J3	35539	5.11	1.04712	1.1655	1.09529	1.10051	0.0829605
W5C8D1	Uncharacterized protein	W5C8D1	28244	4.5	1.15207	1.1274	1.18064	1.15296	0.00749673
W5C9Q4	Uncharacterized protein	W5C9Q4	49079	6.33	0.892061	0.867303	0.967118	0.906892	0.101922
W5CA65	Uncharacterized protein	W5CA65	111093	6.06	1.10619	1.19617	0.801282	1.00402	0.977825
W5CAA5	Uncharacterized protein	W5CAA5	27065	5.19	0.97371	0.833333	1.03093	0.93838	0.442548
W5CAI0	Uncharacterized protein	W5CAI0	55989	5.46	0.95511	1.01215	0.961538	0.97561	0.311289
W5CAS5	Uncharacterized protein	W5CAS5	20161	9.84	1.14416	1.02145	1.32979	1.15163	0.182499
W5CAT9	Uncharacterized protein (Fragment)	W5CAT9	6654	6.08	0.69979	0.794913	0.750188	0.746269	0.0205348	down
W5CAY5	Uncharacterized protein (Fragment)	W5CAY5	54031	8.42	0.819001	0.908265	0.997009	0.902256	0.227837
W5CBE3	Glycylpeptide N-tetradecanoyltransferase	W5CBE3	22692	5.05	1.2285	1.15473	1.24378	1.20773	0.0122552	up
W5CBH8	Uncharacterized protein (Fragment)	W5CBH8	34086	8.37	1.07066	0.944287	1.03306	1.01317	0.760799
W5CC40	Uncharacterized protein	W5CC40	41239	7.05	1.5625	1.93424	2	1.8105	0.00956844	up
W5CCA1	Uncharacterized protein	W5CCA1	23366	7.78	1.0352	1.02564	1.03413	1.03164	0.00851476
W5CCF9	Uncharacterized protein	W5CCF9	16247	9.73	0.95511	0.876424	0.866551	0.897666	0.0774195
W5CCT9	Uncharacterized protein	W5CCT9	23029	5.02	0.757576	0.67981	0.812348	0.745898	0.0397747	down
W5CD76	Uncharacterized protein	W5CD76	131092	7.51	1.26582	1.64745	1.28866	1.38058	0.0426182	up
W5CDW4	Uncharacterized protein	W5CDW4	26122	10.65	1.04058	1.10865	1.06838	1.07181	0.0593808
W5CDW8	Triosephosphate isomerase	W5CDW8	31405	5.34	1.87617	1.40647	1.37741	1.52284	0.0310824	up
W5CEF6	Uncharacterized protein	W5CEF6	35491	9.59	0.875657	0.94518	1.1236	0.970874	0.724713
W5CEI8	Uncharacterized protein	W5CEI8	17832	4.58	1.00705	1.00705	1.09409	1.03448	0.333067
W5CEZ6	Uncharacterized protein	W5CEZ6	55051	6.31	1.59236	1.45349	1.52672	1.52207	0.00254868	up
W5CFJ4	Uncharacterized protein	W5CFJ4	52994	8.95	1.02881	1.1236	1.09649	1.08147	0.0915119
W5CFU1	Uncharacterized protein	W5CFU1	77747	5.53	1.16959	1.00402	0.812348	0.973394	0.826435
W5CGC6	Uncharacterized protein	W5CGC6	24063	9.89	1.00402	0.899281	0.780031	0.884956	0.257986
W5CGI0	Ubiquitin carboxyl-terminal hydrolase	W5CGI0	146266	5.67	0.968992	1.07527	0.919118	0.983607	0.75308
W5CGJ2	Uncharacterized protein	W5CGJ2	9705	4.96	1.08342	1.10988	1.08696	1.09329	0.00645251
W5CH07	Uncharacterized protein	W5CH07	55137	5.5	0.708717	0.869565	0.822368	0.794281	0.080606
W5CH96	Malic enzyme	W5CH96	31211	4.91	0.967118	0.908265	0.967118	0.946671	0.127741
W5CHI3	Uncharacterized protein	W5CHI3	41465	5.53	1.37741	1.37931	1.38122	1.37931	4.40768e-06	up
W5CHL9	Uncharacterized protein	W5CHL9	9225	9.39	0.75188	0.94518	0.869565	0.847937	0.153875
W5CHQ6	Fructose-bisphosphate aldolase	W5CHQ6	45695	5.77	0.868056	0.876424	0.965251	0.901172	0.0973351
W5CHS3	Uncharacterized protein (Fragment)	W5CHS3	13794	9.59	0.88968	0.84674	0.724638	0.814111	0.0986928
W5CIP0	Eukaryotic translation initiation factor 3 subunit A	W5CIP0	137357	9.36	1.02881	1.06838	1.14416	1.07836	0.126377
W5CJA2	Uncharacterized protein	W5CJA2	30035	9.34	1.89394	1.48148	1.51745	1.61117	0.0147352	up
W5CJF5	Uncharacterized protein	W5CJF5	43401	5.4	1.08814	1.31234	1.26103	1.21261	0.0674726
W5CJF7	Uncharacterized protein (Fragment)	W5CJF7	38437	6.32	1.20048	0.994036	1.002	1.05746	0.436882
W5CJL9	Uncharacterized protein	W5CJL9	25656	5.94	1.02459	1.34228	0.951475	1.08225	0.495948
W5CJW3	Uncharacterized protein (Fragment)	W5CJW3	59508	9.27	1.07296	1.13379	0.942507	1.04348	0.516386
W5CK37	Uncharacterized protein	W5CK37	59303	8.71	0.897666	1.00402	1.03734	0.975927	0.642825
W5CK94	Asparagine synthetase	W5CK94	67886	6.09	0.561167	0.396511	0.867303	0.549753	0.174287
W5CKA0	Uncharacterized protein	W5CKA0	37897	5.02	0.59453	0.617665	0.660502	0.623053	0.00649582	down
W5CKI0	Uncharacterized protein	W5CKI0	35796	6.34	0.998004	1.02881	1.04712	1.02424	0.227119
W5CKT3	Uncharacterized protein	W5CKT3	74607	5.61	1.24688	1.11732	1.27065	1.20773	0.0364713	up
W5CKU6	Uncharacterized protein (Fragment)	W5CKU6	60431	6.12	1.19048	1.3245	1.20919	1.23865	0.0183092	up
W5CL60	Uncharacterized protein	W5CL60	34353	5.87	1.32626	1.46199	1.44718	1.40911	0.0058263	up
W5CL83	Uncharacterized protein	W5CL83	15777	5.3	0.28885	0.316556	0.292398	0.298775	0.0016268	down
W5CLK1	Uncharacterized protein	W5CLK1	34370	4.67	0.980392	0.980392	0.910747	0.956023	0.218879
W5CLW2	Uncharacterized protein	W5CLW2	54178	5.02	1.16009	1.03627	0.905797	1.02354	0.77405
W5CM05	Uncharacterized protein	W5CM05	33773	6.65	1.01937	1.05374	1.00604	1.02599	0.198622
W5CM54	Cysteine synthase	W5CM54	38436	5.51	1.26582	1.3245	1.25156	1.27986	0.00374567	up
W5CM82	Uncharacterized protein	W5CM82	106128	7.66	1.01833	1.02041	0.967118	1.00134	0.946738
W5CM94	Uncharacterized protein	W5CM94	88830	5.24	1.05042	0.963391	1.03093	1.01351	0.66126
W5CMB2	Uncharacterized protein	W5CMB2	92948	8.73	0.977517	1.23916	1.20337	1.1274	0.240103
W5CMS2	Uncharacterized protein	W5CMS2	20108	8.99	0.85034	0.794913	0.851064	0.831255	0.0178633	down
W5CN49	Phospholipase D	W5CN49	100626	5.24	0.979432	0.982318	0.934579	0.96494	0.163885
W5CNB6	Uncharacterized protein	W5CNB6	11022	4.53	1.00301	0.881057	1.15741	1.00134	0.98795
W5CNH7	Uncharacterized protein	W5CNH7	63364	5.67	1.52207	1.35135	1.54083	1.46628	0.00826564	up
W5CNL7	Uncharacterized protein	W5CNL7	51859	5.93	1.03734	0.967118	0.983284	0.995025	0.834585
W5CNQ1	Uncharacterized protein (Fragment)	W5CNQ1	31866	6.38	1.14811	1.01626	1.06838	1.07488	0.167185
W5CNT0	Uncharacterized protein	W5CNT0	21356	4.78	0.896057	0.794913	0.827815	0.837521	0.0430065
W5CP45	Uncharacterized protein	W5CP45	61891	5.72	0.976562	0.919963	1.07527	0.986518	0.792747
W5CPB0	Uncharacterized protein	W5CPB0	66182	5.43	0.652742	0.729927	0.728332	0.701754	0.0154833	down
W5CPF3	Uncharacterized protein	W5CPF3	68244	5.71	0.816327	0.803859	0.698324	0.769034	0.0451323	down
W5CPG2	Uncharacterized protein	W5CPG2	106518	6.29	1.22249	1.23916	1.1655	1.20822	0.00798814	up
W5CPG8	Uncharacterized protein	W5CPG8	91424	5.8	0.904977	0.814332	0.853242	0.85592	0.041832
W5CPP3	Uncharacterized protein (Fragment)	W5CPP3	24446	8	0.91659	0.940734	0.883392	0.912964	0.0414443
W5CPT3	Uncharacterized protein	W5CPT3	47186	6.06	1.11732	1.26904	1.25786	1.21065	0.0372575	up
W5CPU5	Uncharacterized protein	W5CPU5	24931	9.67	1.20192	1.18906	1.25628	1.21507	0.0059787	up
W5CPX1	Uncharacterized protein	W5CPX1	57202	6.58	0.913242	0.986193	1.16686	1.01146	0.886038
W5CPX3	Uncharacterized protein	W5CPX3	43829	6.49	1.02564	1.13895	1.13895	1.0985	0.109149
W5CPY8	Uncharacterized protein	W5CPY8	25817	9.63	0.947867	0.995025	1.12613	1.01764	0.759584
W5CPZ4	Uncharacterized protein	W5CPZ4	39473	5.67	1.03306	1.09051	0.880282	0.993049	0.925392
W5CQW3	Uncharacterized protein	W5CQW3	21163	5.54	0.905797	0.819672	0.980392	0.897129	0.186577
W5CR31	Uncharacterized protein	W5CR31	26460	6.74	0.888099	0.827815	0.826446	0.846501	0.0225056
W5CR66	Uncharacterized protein	W5CR66	116812	5.79	1.34228	1.46843	1.16959	1.31521	0.0421274	up
W5CR78	Uncharacterized protein	W5CR78	24298	11.17	0.824402	0.803859	0.868056	0.831255	0.017265	down
W5CR93	Pyrroline-5-carboxylate reductase (Fragment)	W5CR93	31562	8.89	1.06724	1.05708	1.17371	1.09689	0.0982795
W5CRB1	Uncharacterized protein	W5CRB1	31049	5.65	0.653595	0.692521	0.693963	0.679502	0.00380541	down
W5CRH2	Uncharacterized protein	W5CRH2	38743	6.96	0.848896	0.770416	0.731529	0.78064	0.0365123	down
W5CRN3	Uncharacterized protein	W5CRN3	11318	7.9	0.672495	0.713267	0.596303	0.65703	0.0234041	down
W5CRU6	Uncharacterized protein	W5CRU6	34359	6.79	0.98912	1.18343	1.15207	1.10132	0.218447
W5CS29	Uncharacterized protein (Fragment)	W5CS29	63794	7.18	1.61551	1.78571	1.85529	1.74622	0.00312549	up
W5CSC6	Uncharacterized protein	W5CSC6	31407	9.69	0.976562	1.02564	0.951475	0.983607	0.53183
W5CSG1	Uncharacterized protein	W5CSG1	22616	4.51	0.931099	0.963391	0.931966	0.941915	0.0349256
W5CSL2	Uncharacterized protein	W5CSL2	83571	5.45	1.07527	0.848896	1.221	1.02494	0.83995
W5CSQ6	Uncharacterized protein (Fragment)	W5CSQ6	33226	5.36	1.20773	1.05932	1.18624	1.14723	0.0719712
W5CT08	Uncharacterized protein	W5CT08	38910	9.2	0.659196	0.682128	0.628141	0.655738	0.00482293	down
W5CT47	Uncharacterized protein (Fragment)	W5CT47	11448	9.6	1.06952	1.05932	1.11359	1.0803	0.0340345
W5CTN8	Uncharacterized protein	W5CTN8	51754	5.54	0.913242	0.788022	0.928505	0.87184	0.138345
W5CTT9	Uncharacterized protein	W5CTT9	68106	5.75	1.06496	1.0142	0.95511	1.00942	0.793458
W5CTU3	Uncharacterized protein	W5CTU3	15061	4.29	1.12867	0.974659	0.877193	0.982962	0.83541
W5CU03	Uncharacterized protein	W5CU03	95335	5.13	1.18343	1.12486	1.15473	1.15385	0.00895939
W5CU05	Uncharacterized protein	W5CU05	41765	5.5	0.302847	0.371195	0.308261	0.324675	0.00856323	down
W5CU25	Uncharacterized protein	W5CU25	42588	9.25	1.09409	1.10988	1.13636	1.11317	0.00935903
W5CUJ2	Uncharacterized protein (Fragment)	W5CUJ2	24975	9.77	0.967118	0.904977	0.981354	0.949968	0.185459
W5CUW2	Uncharacterized protein	W5CUW2	18840	4.79	0.464253	0.412031	0.369822	0.411805	0.012132	down
W5CUZ8	Uncharacterized protein	W5CUZ8	78624	7.87	0.877193	0.845309	0.94518	0.887311	0.0741922
W5CV98	Uncharacterized protein	W5CV98	44566	8.91	0.953289	0.900901	0.969932	0.940439	0.117814
W5CVG3	Uncharacterized protein (Fragment)	W5CVG3	15945	7.41	1.04058	0.934579	0.899281	0.954502	0.400486
W5CVG8	Uncharacterized protein	W5CVG8	137499	5.71	0.873362	0.92081	0.791139	0.858369	0.087627
W5CVI7	Uncharacterized protein	W5CVI7	84377	9.3	1.23457	1.11607	1.0929	1.1446	0.0595939
W5CVV4	Uncharacterized protein	W5CVV4	143994	7.35	0.998004	0.956938	1.01833	0.990426	0.654835
W5CVX6	Uncharacterized protein	W5CVX6	40410	5.83	0.883392	0.978474	0.911577	0.922793	0.123208
W5CW58	Uncharacterized protein	W5CW58	24410	8.48	0.892061	0.947867	0.918274	0.918836	0.0435207
W5CWD6	Ubiquitin carboxyl-terminal hydrolase	W5CWD6	58681	5.7	1.27226	1.12108	1.26743	1.21605	0.0363775	up
W5CWQ0	Uncharacterized protein (Fragment)	W5CWQ0	42711	10.05	1.01317	1.19617	1.18624	1.12528	0.152027
W5CXB0	Uncharacterized protein	W5CXB0	84940	5.69	1.07759	1.03413	1.07296	1.0612	0.0431761
W5CXE7	Uncharacterized protein	W5CXE7	16937	9.37	1.05485	1.0929	1.07066	1.07258	0.0193923
W5CYE0	Uncharacterized protein	W5CYE0	36694	8.69	1.11982	1.21655	1.12108	1.15075	0.0307104
W5CYM2	Uncharacterized protein	W5CYM2	35879	8.5	2.5974	1.76367	2.34192	2.17549	0.0102097	up
W5CYN8	Uncharacterized protein	W5CYN8	30323	5.46	0.966184	0.918274	0.897666	0.926498	0.0765617
W5CZ61	Uncharacterized protein	W5CZ61	59555	9.45	1.01729	0.99108	1.04384	1.01695	0.375098
W5CZP9	Uncharacterized protein	W5CZP9	31162	6.31	0.844595	0.841751	0.879507	0.854944	0.00918556
W5D003	Uncharacterized protein	W5D003	18932	5.77	0.923361	1.04275	0.981354	0.980072	0.627335
W5D009	Uncharacterized protein (Fragment)	W5D009	19855	10.07	0.371195	0.383142	0.383289	0.379123	0.000295715	down
W5D043	Fructose-bisphosphate aldolase (Fragment)	W5D043	46181	8.6	1.39276	1.85874	1.58983	1.59151	0.0189917	up
W5D067	Uncharacterized protein	W5D067	25624	9.82	1.01523	0.968054	1.03199	1.00435	0.842641
W5D0C2	Uncharacterized protein (Fragment)	W5D0C2	14879	5.3	0.56338	0.424088	0.44484	0.470146	0.024269	down
W5D111	Uncharacterized protein	W5D111	43344	8.95	1.23457	1.09051	1.25313	1.18812	0.0526093
W5D1F3	Uncharacterized protein (Fragment)	W5D1F3	36221	5.11	1.08932	1.01523	1.07875	1.06007	0.114223
W5D1P0	Uncharacterized protein	W5D1P0	20439	5.78	0.704225	0.702741	0.790514	0.730282	0.0193776	down
W5D1U8	Uncharacterized protein	W5D1U8	38301	8.77	1.34771	1.05932	1.17096	1.1811	0.119685
W5D215	Uncharacterized protein (Fragment)	W5D215	29485	6.16	1.19048	1.17786	1.1534	1.17371	0.00286384
W5D237	Uncharacterized protein	W5D237	27655	5.39	1.07411	1.0352	0.978474	1.02775	0.415479
W5D2A3	Uncharacterized protein	W5D2A3	26663	5.05	1.07411	1.02459	1.05485	1.05079	0.0664183
W5D2C4	Uncharacterized protein	W5D2C4	32157	5.48	0.884956	0.902527	0.993049	0.924499	0.163774
W5D2C8	Peptidyl-prolyl cis-trans isomerase	W5D2C8	20540	9.13	1.21507	1.0101	0.903342	1.0274	0.776945
W5D2H2	Uncharacterized protein	W5D2H2	31110	4.75	0.847458	0.946074	1.15607	0.967118	0.746283
W5D2J1	Importin subunit alpha	W5D2J1	64554	5.06	1.07296	1.04493	1.01937	1.0453	0.0920849
W5D2J4	Uncharacterized protein	W5D2J4	63253	5.56	0.879507	0.814332	0.823723	0.838223	0.0208175
W5D2Q3	Uncharacterized protein	W5D2Q3	18452	9.18	1.00908	0.853971	0.873362	0.907167	0.210066
W5D2R4	Uncharacterized protein	W5D2R4	13577	5.36	0.948767	0.884173	0.869565	0.89955	0.0626611
W5D382	Uncharacterized protein	W5D382	14737	9.18	1.43062	1.47275	1.05485	1.28977	0.121811
W5D3B1	Uncharacterized protein	W5D3B1	216460	5.99	1.50602	1.56495	1.49254	1.52053	0.000768032	up
W5D3D3	Uncharacterized protein	W5D3D3	120694	6.12	1.13379	0.977517	1.0846	1.0612	0.303025
W5D3I3	Uncharacterized protein (Fragment)	W5D3I3	45443	6.24	1.1325	1.20048	1.0929	1.14025	0.0356327
W5D3N0	Uncharacterized protein	W5D3N0	20606	5.83	0.658762	0.761615	0.77821	0.728863	0.0368403	down
W5D3Z6	Triosephosphate isomerase	W5D3Z6	38408	8.52	0.944287	1.00908	0.976562	0.975927	0.335835
W5D475	Uncharacterized protein	W5D475	58973	5.74	1.13895	1.14416	1.04822	1.10865	0.0638462
W5D4D9	Uncharacterized protein	W5D4D9	26577	5.65	0.999001	1.05152	0.972763	1.00671	0.795428
W5D4F5	Uncharacterized protein	W5D4F5	39634	5.97	1.02249	1.06045	1.06383	1.04858	0.0628409
W5D4F7	Uncharacterized protein	W5D4F7	51572	5.19	0.606061	0.57971	0.581734	0.588928	0.0011863	down
W5D593	Uncharacterized protein	W5D593	44788	4.89	1.36612	1.46628	1.50376	1.443	0.00426264	up
W5D5F1	Uncharacterized protein	W5D5F1	28180	5.83	1.12613	1.19048	0.968992	1.08696	0.29986
W5D5G5	Uncharacterized protein	W5D5G5	46683	4.99	1.11111	1.25945	1.30208	1.21852	0.0471232	up
W5D5H6	Uncharacterized protein	W5D5H6	36930	9.45	0.698324	0.729395	0.754717	0.726744	0.00672432	down
W5D5L4	Fructose-bisphosphate aldolase	W5D5L4	45831	6.85	1.27551	1.26103	1.03306	1.17878	0.126914
W5D5P8	Coatomer subunit beta	W5D5P8	117008	5.5	1.20192	1.09051	1.17786	1.15473	0.0355635
W5D5Z3	ATP synthase subunit beta	W5D5Z3	64580	5.85	1.07991	1.07066	1.14416	1.09729	0.0421735
W5D5Z6	Uncharacterized protein	W5D5Z6	25950	6.87	0.576701	0.669344	0.659196	0.632244	0.0168418	down
W5D660	Uncharacterized protein	W5D660	36594	7.38	0.641849	0.506073	0.678426	0.599042	0.0498072	down
W5D693	Uncharacterized protein (Fragment)	W5D693	59556	8.73	2.079	1.9305	1.85874	1.95185	0.00117017	up
W5D698	Uncharacterized protein	W5D698	44729	7.7	1.14286	1.11732	0.900901	1.04167	0.648047
W5D6G3	Uncharacterized protein	W5D6G3	16446	9.78	1.00908	1.03842	0.974659	1.00671	0.749569
W5D6G4	Uncharacterized protein	W5D6G4	27649	8.7	0.687758	0.597729	0.567537	0.613622	0.0204763	down
W5D6P3	Uncharacterized protein	W5D6P3	25159	5.53	1.49477	1.3947	1.34771	1.40977	0.00538632	up
W5D6Q0	Uncharacterized protein	W5D6Q0	95966	6.47	0.988142	1.01112	0.769823	0.909091	0.421575
W5D6S5	Uncharacterized protein	W5D6S5	36275	6.13	0.943396	0.888099	0.819672	0.880799	0.10028
W5D6V1	Uncharacterized protein	W5D6V1	40385	4.92	0.758725	0.940734	0.909091	0.861821	0.181422
W5D713	Uncharacterized protein (Fragment)	W5D713	29417	4.61	0.786164	0.876424	0.819672	0.825764	0.0310663	down
W5D729	Uncharacterized protein	W5D729	31884	8.57	0.969932	0.986193	0.959693	0.971817	0.070621
W5D751	Uncharacterized protein	W5D751	72999	9.36	0.998004	0.983284	0.976562	0.985869	0.157834
W5D7A8	Uncharacterized protein	W5D7A8	20048	6.19	0.853971	0.811688	0.728863	0.794702	0.0491671	down
W5D7Y0	Uncharacterized protein	W5D7Y0	43942	4.99	1.09051	1.17096	1.11359	1.12402	0.027425
W5D8J6	Uncharacterized protein	W5D8J6	60166	5.79	1.20048	1.24844	1.13379	1.19237	0.0206562
W5D8X2	Uncharacterized protein	W5D8X2	24641	5.57	0.933707	1.01626	0.98912	0.978474	0.482317
W5D911	Uncharacterized protein	W5D911	47722	5.04	1.32275	1.3089	1.3369	1.32275	0.000358134	up
W5D9Z6	Uncharacterized protein	W5D9Z6	121548	5.97	1.01523	1.20337	1.0582	1.08656	0.226343
W5DAC9	Uncharacterized protein (Fragment)	W5DAC9	37221	4.99	0.82713	0.796813	0.766871	0.796178	0.0112857	down
W5DAF0	Uncharacterized protein	W5DAF0	55476	5.39	0.910747	0.94162	0.954198	0.935162	0.0431698
W5DAT0	Malic enzyme	W5DAT0	48719	6.68	0.910747	0.801282	0.86881	0.857878	0.0636415
W5DBH3	Aspartate aminotransferase	W5DBH3	43532	7.15	0.965251	0.934579	0.990099	0.962773	0.155956
W5DDB7	Serine/threonine-protein phosphatase	W5DDB7	30179	5.36	1.12867	0.883392	0.998004	0.993377	0.9338
W5DDW8	Uncharacterized protein	W5DDW8	19891	8.87	1.04712	1.11982	1.02564	1.0627	0.139366
W5DFE7	Uncharacterized protein	W5DFE7	74892	7.17	1.46843	1.56006	1.38696	1.46843	0.00520019	up
W5DFI7	Uncharacterized protein (Fragment)	W5DFI7	20165	5.57	0.657895	1.14025	0.793651	0.820345	0.361681
W5DGQ0	Uncharacterized protein (Fragment)	W5DGQ0	6102	9.04	0.592768	0.488759	0.461467	0.508475	0.0215159	down
W5DHC3	Uncharacterized protein	W5DHC3	13264	5.84	1.14943	1.09529	1.06496	1.10213	0.0440468
W5DIU6	Triosephosphate isomerase	W5DIU6	30940	5.38	0.832639	0.966184	0.987167	0.923361	0.296804
W5DIX6	Uncharacterized protein	W5DIX6	33844	7.63	1.11607	1.0989	1.26422	1.15518	0.0700327
W5DJN0	Uncharacterized protein (Fragment)	W5DJN0	7581	8.68	0.919963	0.985222	1.09529	0.995025	0.93013
W5DJZ8	Uncharacterized protein	W5DJZ8	68867	5.02	0.915751	1.00908	0.947867	0.956023	0.259284
W5DK32	Uncharacterized protein	W5DK32	18376	6.06	0.768049	0.94518	0.726744	0.802998	0.125192
W5DKW7	Uncharacterized protein (Fragment)	W5DKW7	19562	5.72	0.947867	0.875657	0.932836	0.917712	0.0779828
W5DL52	Uncharacterized protein	W5DL52	108350	4.8	1.27714	1.23762	1.28041	1.26476	0.00171724	up
W5DL70	Uncharacterized protein	W5DL70	47607	5.01	0.819672	0.754148	0.740192	0.769823	0.0175612	down
W5DLG4	Uncharacterized protein	W5DLG4	40703	7.62	0.810373	0.617284	0.759878	0.719424	0.0799191
W5DLP7	Uncharacterized protein	W5DLP7	13072	4.97	1.13766	0.993049	1.1976	1.10254	0.21321
W5DLU4	Uncharacterized protein	W5DLU4	61592	5.18	1.02145	0.900901	0.949668	0.954806	0.338281
W5DM75	Uncharacterized protein	W5DM75	62068	4.72	1.47275	2.14133	2.18818	1.87149	0.0233245	up
W5DM90	Uncharacterized protein	W5DM90	118869	6.38	1.17925	1.09769	0.969932	1.07527	0.32208
W5DML1	Uncharacterized protein	W5DML1	42906	8.93	1.40647	1.08814	1.41443	1.2837	0.0873974
W5DN08	Uncharacterized protein	W5DN08	72290	5.52	1.84162	1.68919	1.70648	1.74317	0.00130746	up
W5DN17	Uncharacterized protein	W5DN17	79997	5.3	1.01937	0.992063	0.890472	0.96401	0.481515
W5DN83	Uncharacterized protein	W5DN83	49132	4.61	1.16959	1.1976	1.12233	1.16234	0.0134839
W5DNE4	Uncharacterized protein	W5DNE4	41375	5.67	1.14548	1.12233	1.18064	1.14899	0.0095623
W5DNE7	Uncharacterized protein	W5DNE7	10399	10.18	1.09769	0.988142	1.00301	1.0274	0.485974
W5DNM6	Uncharacterized protein	W5DNM6	20436	4.95	1.11607	1.13895	1.04058	1.09689	0.0726724
W5DNV0	Uncharacterized protein	W5DNV0	62213	5.36	1.29032	1.36986	1.38696	1.34771	0.00416529	up
W5DNV7	Uncharacterized protein	W5DNV7	70017	5.76	1.17371	1.05485	0.968992	1.05932	0.394161
W5DNX6	Uncharacterized protein	W5DNX6	69462	5.05	1.08814	1.07181	1.02041	1.05932	0.0935457
W5DNY7	Uncharacterized protein (Fragment)	W5DNY7	69553	9.52	0.956023	1.06952	1.07991	1.03199	0.506066
W5DP16	UDP-glucose 6-dehydrogenase	W5DP16	62620	5.69	1.5748	1.56495	1.35685	1.4918	0.0100814	up
W5DP84	Uncharacterized protein	W5DP84	61307	4.5	1.03842	1.07643	1.24378	1.11276	0.171013
W5DP85	Uncharacterized protein	W5DP85	26881	7.3	0.8726	0.821018	0.909091	0.866051	0.0459216
W5DPA1	Uncharacterized protein	W5DPA1	42718	9.39	4.5045	4.25532	2.73224	3.6452	0.00399194	up
W5DPC8	Uncharacterized protein (Fragment)	W5DPC8	109520	6.15	1.10619	1.23001	1.18203	1.1705	0.0317607
W5DPG0	Uncharacterized protein	W5DPG0	26427	6.07	1.44928	1.85529	1.60772	1.62075	0.0127478	up
W5DPH7	Uncharacterized protein	W5DPH7	29581	10.24	0.56243	0.422476	0.490196	0.485044	0.0247993	down
W5DPW3	Uncharacterized protein	W5DPW3	16167	7.68	1.13379	1.08578	1.06952	1.09569	0.0314216
W5DPW4	Uncharacterized protein	W5DPW4	79626	5.55	1.287	1.27714	1.43472	1.3292	0.0122973	up
W5DQF4	Elongation factor Tu	W5DQF4	49485	5.57	1.11111	1.12994	1.07296	1.10416	0.0209136
W5DQJ3	Uncharacterized protein	W5DQJ3	56187	5.33	1.14811	1.08814	1.02564	1.08499	0.121033
W5DR38	Uncharacterized protein	W5DR38	42506	4.87	1.33511	1.30719	1.3587	1.33333	0.00112344	up
W5DR44	Uncharacterized protein	W5DR44	41567	6.41	0.931966	0.980392	1.00402	0.971188	0.322071
W5DR64	Uncharacterized protein	W5DR64	45745	9.11	0.808407	0.829876	1.00402	0.8726	0.19307
W5DR73	Proteasome subunit alpha type	W5DR73	28643	4.75	1.16279	1.05932	1.09409	1.10375	0.0620612
W5DR79	Uncharacterized protein	W5DR79	37624	5.04	0.978474	0.952381	0.967118	0.965873	0.0488586
W5DR91	Uncharacterized protein	W5DR91	69374	7.95	0.992063	1.06157	1.07181	1.04058	0.24082
W5DRD2	Uncharacterized protein	W5DRD2	101123	8.28	0.892857	0.90009	0.918274	0.903614	0.00736891
W5DRF3	Uncharacterized protein	W5DRF3	22508	10.11	1.06724	1.03734	1.21803	1.10213	0.169012
W5DRU3	Uncharacterized protein	W5DRU3	20664	10.58	1.08225	1.0929	0.963391	1.04275	0.409138
W5DRU6	Uncharacterized protein (Fragment)	W5DRU6	39302	5.64	0.856164	0.915751	0.904159	0.891266	0.0347408
W5DRV8	Uncharacterized protein	W5DRV8	89406	7.53	0.813008	0.904977	0.923361	0.877706	0.0931069
W5DS09	Uncharacterized protein	W5DS09	142921	9.51	0.851789	0.816993	0.84246	0.83682	0.00584793
W5DS12	Uncharacterized protein	W5DS12	36777	5.78	1.00604	0.933707	0.896861	0.943396	0.231821
W5DSA8	Uncharacterized protein	W5DSA8	36275	7.79	1.20919	1.18906	1.25	1.21556	0.0045723	up
W5DSC6	Uncharacterized protein	W5DSC6	62213	5.02	0.803859	0.928505	0.954198	0.890472	0.181629
W5DSH6	Uncharacterized protein	W5DSH6	324118	7.01	1.03413	1.06724	1.14155	1.07914	0.111443
W5DSM5	Uncharacterized protein	W5DSM5	54573	5.48	1.10619	1.1976	1.15875	1.15296	0.0220569
W5DT46	Uncharacterized protein	W5DT46	134099	5.68	1.10132	1.0395	1.01215	1.04969	0.182286
W5DT83	Uncharacterized protein	W5DT83	48175	5.64	1.37931	1.25471	1.36612	1.33097	0.00839071	up
W5DTE2	Uncharacterized protein	W5DTE2	87301	4.76	0.854701	0.805153	0.833333	0.830565	0.0103149	down
W5DTR2	Pyruvate kinase	W5DTR2	41261	6.41	1.01833	0.956938	0.967118	0.980072	0.405126
W5DTX9	Uncharacterized protein	W5DTX9	37104	6.95	0.970874	0.968992	1.03413	0.990426	0.694973
W5DU51	Uncharacterized protein	W5DU51	54513	4.83	1.1976	1.20919	1.21507	1.20724	0.000422016	up
W5DUC5	Uncharacterized protein	W5DUC5	25443	5	0.980392	0.937207	0.938086	0.951475	0.0812923
W5DUC9	Proteasome subunit beta type	W5DUC9	31194	7.01	0.894454	0.886525	0.965251	0.914077	0.0841645
W5DUE4	Uncharacterized protein	W5DUE4	45514	5.96	1.29366	1.18203	1.18624	1.21852	0.0172299	up
W5DUQ1	Uncharacterized protein	W5DUQ1	14956	9.11	1.02145	1.05042	1.01523	1.02881	0.110102
W5DUX9	Uncharacterized protein	W5DUX9	30348	10.31	0.757002	0.601685	0.642674	0.660939	0.0364794	down
W5DV72	Uncharacterized protein (Fragment)	W5DV72	69262	6.28	1.0989	1.17371	1.10619	1.12528	0.0262846
W5DVA9	Uncharacterized protein	W5DVA9	22086	5.13	1.03627	1.10497	1.24533	1.12233	0.147631
W5DVJ7	Acyl-coenzyme A oxidase	W5DVJ7	83602	6.73	1.56006	1.31062	1.51057	1.45208	0.0143171	up
W5DVU0	Uncharacterized protein	W5DVU0	140147	6.68	1.10988	1.14943	1.15075	1.13636	0.00757509
W5DVU9	Uncharacterized protein	W5DVU9	77138	8.16	0.903342	0.944287	0.924214	0.923645	0.0269795
W5DVW4	Uncharacterized protein (Fragment)	W5DVW4	97745	5.24	1.11607	1.26904	1.16959	1.18157	0.0394895
W5DVW8	Uncharacterized protein	W5DVW8	55829	5.25	0.50813	0.434216	0.413052	0.448296	0.0119375	down
W5DVX1	Uncharacterized protein	W5DVX1	18997	9.52	0.95057	0.844595	0.876424	0.888362	0.0838146
W5DVY5	Uncharacterized protein	W5DVY5	60172	6.22	0.881834	0.843882	0.762777	0.826446	0.0573952
W5DW28	Uncharacterized protein	W5DW28	48149	4.36	0.997009	0.983284	1.0142	0.998004	0.844143
W5DW50	Uncharacterized protein	W5DW50	65420	6.07	0.988142	0.981354	1.05485	1.00705	0.78597
W5DWA6	Adenylosuccinate synthetase (Fragment)	W5DWA6	47668	5.68	1.56006	1.4771	1.66667	1.56413	0.00378206	up
W5DWC6	Phytochrome	W5DWC6	140940	5.71	1.09051	0.985222	0.960615	1.00908	0.833779
W5DWC9	Uncharacterized protein	W5DWC9	52143	6.52	1.06383	1.05374	1.09529	1.07066	0.0258236
W5DWF2	Uncharacterized protein	W5DWF2	20690	6.17	0.394633	0.426803	0.368053	0.395049	0.00493475	down
W5DWP9	Uncharacterized protein	W5DWP9	91024	5.92	1.21212	1.05597	1.15473	1.13723	0.0780473
W5DWR9	Uncharacterized protein	W5DWR9	22501	6.42	1.321	1.43472	1.25628	1.33333	0.0130058	up
W5DWS0	1,2-dihydroxy-3-keto-5-methylthiopentene dioxygenase	W5DWS0	27058	5.15	0.968992	0.907441	0.974659	0.949367	0.160357
W5DWT9	Uncharacterized protein	W5DWT9	41968	6.25	1.02775	0.981354	1.10375	1.0352	0.408912
W5DWX5	Uncharacterized protein	W5DWX5	61615	8.36	0.965251	1.01215	0.914913	0.962464	0.327486
W5DX10	Uncharacterized protein	W5DX10	60007	7.1	1.94932	1.99203	1.8797	1.93924	0.00032714	up
W5DX46	Uncharacterized protein	W5DX46	71440	7.57	1.14155	1.0582	1.00503	1.06534	0.217397
W5DX55	Uncharacterized protein	W5DX55	17107	8.65	0.762777	0.671592	0.694444	0.707547	0.016098	down
W5DXC6	Uncharacterized protein	W5DXC6	67232	8.36	0.919963	1.00503	0.971817	0.96432	0.302218
W5DXF3	Uncharacterized protein	W5DXF3	41187	9.37	1.17509	0.99108	1.05708	1.06914	0.294401
W5DXK9	Uncharacterized protein	W5DXK9	76993	6.04	0.692042	0.723066	0.712251	0.708885	0.00195954	down
W5DXL5	Eukaryotic translation initiation factor 3 subunit K	W5DXL5	28219	5.08	1.0627	1.11359	1.16959	1.11359	0.054447
W5DXM2	Uncharacterized protein	W5DXM2	72443	5.55	0.98912	1.18343	1.14811	1.10011	0.219557
W5DXN4	Uncharacterized protein	W5DXN4	36530	9.25	1.37174	1.29199	1.50602	1.3844	0.012966	up
W5DY10	Uncharacterized protein	W5DY10	20943	5.81	0.752445	0.707214	0.69735	0.718219	0.00666404	down
W5DY43	Uncharacterized protein	W5DY43	59172	5.47	1.23762	1.20337	1.14416	1.19379	0.0139013
W5DY61	Uncharacterized protein	W5DY61	77560	6.84	1.42653	1.30378	1.62866	1.44092	0.0203271	up
W5DY81	Uncharacterized protein	W5DY81	92796	4.72	1.04384	0.796178	0.965251	0.923077	0.448901
W5DY84	Uncharacterized protein	W5DY84	47120	6.77	1.40647	1.36612	1.5873	1.44718	0.00997637	up
W5DYF8	Uncharacterized protein	W5DYF8	83832	5.17	0.818331	0.795545	0.840336	0.817661	0.00744352	down
W5DYH0	Uncharacterized protein	W5DYH0	44754	6.34	0.997009	0.834028	0.835422	0.882613	0.177376
W5DYH1	Uncharacterized protein	W5DYH1	28908	7.88	0.812348	0.859845	0.84246	0.837755	0.0104053
W5DYW5	Uncharacterized protein (Fragment)	W5DYW5	34599	7.59	1.5456	1.53139	1.48368	1.51976	0.000572334	up
W5DYW7	Uncharacterized protein	W5DYW7	31933	5.85	3.32226	4.46429	6.49351	4.41826	0.00299721	up
W5DYX2	Uncharacterized protein	W5DYX2	97373	8.19	0.97371	0.988142	1.11483	1.0218	0.655166
W5DZ58	Coatomer subunit gamma	W5DZ58	111126	5.08	1.09769	1.06952	1.12486	1.09689	0.0218738
W5DZ64	Acyl carrier protein	W5DZ64	17559	5.62	1.25628	1.18765	1.31752	1.25156	0.0139672	up
W5DZ76	Proteasome subunit alpha type	W5DZ76	37267	8.48	1.01112	1.09529	1.07527	1.05932	0.135558
W5DZB1	Uncharacterized protein (Fragment)	W5DZB1	58207	5.39	1.01937	0.788022	0.750188	0.837287	0.214478
W5DZD4	Uncharacterized protein	W5DZD4	66811	5.71	1.02775	1.06045	0.977517	1.02076	0.475403
W5DZD7	Uncharacterized protein	W5DZD7	176862	6.05	1.08225	0.93985	1.05263	1.0211	0.678181
W5DZD9	Uncharacterized protein	W5DZD9	254233	6.38	0.922509	1.11111	1.04712	1.02076	0.745042
W5DZG0	Uncharacterized protein	W5DZG0	84008	5.09	3.41297	2.94118	2.6738	2.97915	0.00124714	up
W5DZG1	Histone H2A	W5DZG1	23134	10.62	0.840336	0.862069	0.859845	0.853971	0.00309762
W5DZG7	Uncharacterized protein	W5DZG7	33860	5.43	0.862069	0.899281	0.823723	0.860585	0.0315189
W5DZS4	Uncharacterized protein	W5DZS4	44390	7.1	1.46628	1.68634	1.42248	1.51668	0.00965366	up
W5DZW0	Uncharacterized protein	W5DZW0	40648	8.18	0.799361	0.854701	0.931099	0.858369	0.0841668
W5DZW9	Uncharacterized protein	W5DZW9	106004	5.36	0.986193	1.06045	1.03842	1.0274	0.334303
W5DZY9	Uncharacterized protein	W5DZY9	52679	6.41	0.998004	1.06724	1.09051	1.05042	0.202286
W5DZZ2	Uncharacterized protein	W5DZZ2	87546	6.38	1.82815	1.81818	2.48139	2	0.00928117	up
W5E024	Uncharacterized protein	W5E024	160155	5.67	1.03842	0.912409	0.929368	0.956938	0.390648
W5E045	Uncharacterized protein	W5E045	62852	6.87	1.1534	1.04275	1.02354	1.07028	0.193712
W5E046	Uncharacterized protein	W5E046	33346	5.37	0.477327	0.56243	0.372439	0.457457	0.0467189	down
W5E083	Uncharacterized protein	W5E083	16614	6.11	0.831947	0.798722	0.685871	0.766871	0.0604506
W5E0F9	Uncharacterized protein	W5E0F9	94548	5.61	0.947867	0.971817	0.93985	0.952986	0.0423871
W5E0G4	Uncharacterized protein	W5E0G4	61564	6.19	0.829876	0.78064	0.785546	0.798085	0.00896017	down
W5E0L3	Uncharacterized protein	W5E0L3	84411	4.76	1.20192	1.43062	1.31579	1.30947	0.0254468	up
W5E0L4	Uncharacterized protein	W5E0L4	51805	7.14	0.532198	0.572738	0.648929	0.58072	0.0180393	down
W5E0L6	Sucrose synthase	W5E0L6	102743	6.39	0.85034	1.01112	0.738007	0.852273	0.242602
W5E0L9	Uncharacterized protein	W5E0L9	44637	8.58	1.13379	0.937207	1.15207	1.06496	0.441884
W5E0U1	Uncharacterized protein	W5E0U1	53427	5.74	0.758725	0.749625	0.770416	0.759494	0.00107969	down
W5E0V5	Uncharacterized protein	W5E0V5	60568	5.5	1.39276	1.37552	1.48368	1.41576	0.00309447	up
W5E1B7	Uncharacterized protein (Fragment)	W5E1B7	8985	7.18	0.515464	0.528821	0.552181	0.531726	0.00181748	down
W5E1U8	Uncharacterized protein (Fragment)	W5E1U8	51167	6.63	1.17786	1.09529	1.42045	1.21655	0.102436
W5E225	Uncharacterized protein	W5E225	20177	6.51	0.892061	0.95057	0.883392	0.907716	0.055628
W5E2J7	Eukaryotic translation initiation factor 3 subunit I	W5E2J7	41087	6.46	1.10742	1.02249	1.03842	1.05485	0.151296
W5E2L8	Uncharacterized protein	W5E2L8	97529	6.13	1.1534	1.02354	1.05932	1.07604	0.162402
W5E2T7	Uncharacterized protein (Fragment)	W5E2T7	20998	4.65	0.884956	0.690131	0.855432	0.800427	0.131164
W5E2V0	Uncharacterized protein	W5E2V0	133038	5.96	1.17509	1.2837	1.2285	1.2275	0.0123477	up
W5E2W7	40S ribosomal protein SA	W5E2W7	35941	4.9	1.09649	1.04167	1.07759	1.07143	0.0419979
W5E3J3	Uncharacterized protein	W5E3J3	33007	5.23	0.694444	0.567859	0.704225	0.64921	0.0393579	down
W5E3X1	Uncharacterized protein	W5E3X1	53158	5.56	0.748503	0.755858	0.682128	0.727273	0.0145003	down
W5E3X5	Uncharacterized protein	W5E3X5	26186	4.27	1.38313	1.34409	1.3245	1.35014	0.00130756	up
W5E435	Uncharacterized protein	W5E435	13371	4.91	1.01317	1.02881	1.0101	1.01729	0.0926071
W5E443	Uncharacterized protein	W5E443	78088	6.87	1.3624	1.15741	1.1325	1.20919	0.0660738
W5E491	Uncharacterized protein	W5E491	19702	5.81	0.785546	0.801282	0.762195	0.782677	0.00446772	down
W5E4I6	Uncharacterized protein	W5E4I6	39023	5.86	0.931099	0.929368	0.933707	0.931388	0.000388791
W5E4P2	Uncharacterized protein	W5E4P2	32264	4.87	1.19474	1.14416	1.23457	1.19	0.0132307
W5E549	Uncharacterized protein	W5E549	21355	5.56	0.482625	0.352113	0.392465	0.402145	0.0219219	down
W5E562	Uncharacterized protein	W5E562	67817	5.41	1.12867	1.04275	1.01626	1.06045	0.192092
W5E570	Uncharacterized protein	W5E570	17030	9.62	1.08932	1.05152	1.03306	1.05746	0.0658527
W5E591	Uncharacterized protein	W5E591	17421	4.55	0.673401	0.754717	0.714796	0.712758	0.012906	down
W5E5E8	Uncharacterized protein	W5E5E8	48524	5.85	0.887311	0.870322	0.895255	0.884173	0.0051653
W5E5W7	Uncharacterized protein	W5E5W7	47203	6.7	0.582751	0.533049	0.561798	0.558451	0.00344016	down
W5E5Y1	Uncharacterized protein	W5E5Y1	129341	5.23	1.11857	1.21212	1.17096	1.16595	0.0191835
W5E673	Uncharacterized protein	W5E673	11452	8.7	0.693963	0.626174	0.586166	0.632378	0.0170518	down
W5E6M2	Uncharacterized protein	W5E6M2	36819	6.28	1.09529	1.1325	1.05708	1.09409	0.0419574
W5E6T1	Uncharacterized protein	W5E6T1	133842	7.82	0.876424	0.914913	1.12994	0.961847	0.663773
W5E6W1	Uncharacterized protein	W5E6W1	18886	10.48	0.801282	0.837521	1.02881	0.878735	0.243855
W5E7H4	Uncharacterized protein	W5E7H4	40100	8.55	1.12613	1.12233	1.11857	1.12233	0.000252408
W5E7M7	Uncharacterized protein	W5E7M7	37096	5.09	1.06157	1.0627	1.03413	1.05263	0.0277353
W5E825	Uncharacterized protein	W5E825	83919	5.47	0.909918	0.919118	0.993049	0.939261	0.155579
W5E8B9	Uncharacterized protein	W5E8B9	114813	5.93	0.979432	0.937207	0.971817	0.962464	0.1108
W5E8L9	Uncharacterized protein	W5E8L9	270195	5.77	1.10254	1.07411	1.17509	1.11566	0.0485024
W5E8N1	Uncharacterized protein	W5E8N1	32931	9.28	0.783699	0.881057	0.834028	0.831025	0.0379147	down
W5E8W4	Uncharacterized protein	W5E8W4	35555	4.94	0.969932	0.968054	1.01317	0.983284	0.374927
W5E9E6	Uncharacterized protein (Fragment)	W5E9E6	9987	9.3	1.02354	1.11235	0.839631	0.978155	0.82197
W5E9F6	Oleosin	W5E9F6	20238	9.69	0.628536	0.67981	0.672043	0.659341	0.00522371	down
W5E9S8	Uncharacterized protein	W5E9S8	139080	5.54	1.23305	1.11607	1.05042	1.12824	0.109156
W5EA36	Uncharacterized protein	W5EA36	26759	4.25	1.62338	1.44928	1.52672	1.52983	0.00378655	up
W5EA78	Histone H2B	W5EA78	23484	10.02	0.909091	0.909918	0.933707	0.917431	0.0109691
W5EAJ4	Uncharacterized protein	W5EAJ4	79838	7.21	1.01833	1.01937	0.984252	1.00705	0.604757
W5EAP3	Ribosomal protein	W5EAP3	32051	9.94	0.835422	0.900901	0.932836	0.887837	0.0761015
W5EAP7	Uncharacterized protein	W5EAP7	72415	7.17	0.531067	0.54615	0.4914	0.52183	0.0044314	down
W5EAS6	Uncharacterized protein	W5EAS6	87860	8.67	0.972763	0.865052	0.894454	0.90854	0.117593
W5EAV3	Uncharacterized protein (Fragment)	W5EAV3	39519	6.3	0.901713	0.827815	0.873362	0.866551	0.0335278
W5EB84	Uncharacterized protein	W5EB84	124567	6.49	1.24688	1.21507	1.18765	1.21605	0.00420093	up
W5EBF3	Uncharacterized protein	W5EBF3	39528	9.61	0.747943	0.758725	0.752445	0.753012	0.000281831	down
W5EBH5	Lipoxygenase (Fragment)	W5EBH5	98880	5.68	0.759301	0.719424	0.708717	0.728509	0.00579204	down
W5EBQ6	Uncharacterized protein	W5EBQ6	21512	9.93	0.914913	0.922509	1.00402	0.945477	0.203391
W5EBU9	Uncharacterized protein (Fragment)	W5EBU9	36888	6.31	0.865052	1.04712	0.913242	0.935745	0.367747
W5EC86	DNA polymerase	W5EC86	141539	8.36	1.03093	1.15875	1.14548	1.10865	0.102866
W5ECA4	Uncharacterized protein	W5ECA4	72958	6.59	0.505817	0.42123	0.59453	0.497265	0.0371471	down
W5ECF2	Uncharacterized protein	W5ECF2	8056	4.47	1.06952	1.15473	1.18343	1.13379	0.0491906
W5ECG3	Uncharacterized protein	W5ECG3	43421	5.56	1.10619	1.06496	1.07991	1.08342	0.0171458
W5ECJ8	Serine hydroxymethyltransferase (Fragment)	W5ECJ8	68268	8.24	1.72117	1.43062	1.38122	1.49701	0.0171864	up
W5ECL2	Uncharacterized protein	W5ECL2	32699	11.08	0.927644	0.891266	0.938086	0.918555	0.0349388
W5ECZ1	Uncharacterized protein	W5ECZ1	79600	7.46	1.17786	1.11857	1.20048	1.1646	0.0162863
W5EDJ4	Uncharacterized protein	W5EDJ4	106503	6.01	1.0661	1.10132	1.002	1.05485	0.188292
W5EET1	Uncharacterized protein (Fragment)	W5EET1	129122	8.72	0.928505	1.02145	1.53846	1.10865	0.527164
W5EF42	Uncharacterized protein	W5EF42	62135	6.49	0.927644	0.84246	0.925069	0.896593	0.0845215
W5EGU8	Uncharacterized protein	W5EGU8	44708	5.33	1.20048	1.40449	1.22549	1.27065	0.03011	up
W5EH10	Uncharacterized protein	W5EH10	16542	6.56	1.0352	1.09649	1.01215	1.04676	0.186488
W5EH57	Uncharacterized protein	W5EH57	20136	7.44	0.868056	0.925069	1.00402	0.92908	0.232576
W5EH96	Uncharacterized protein	W5EH96	16789	5.92	0.956023	0.887311	1.06838	0.96494	0.578969
W5EHI2	Uncharacterized protein (Fragment)	W5EHI2	29059	9.44	0.896861	0.818331	0.702741	0.797872	0.107003
W5EIC8	Uncharacterized protein (Fragment)	W5EIC8	62289	8.83	1.16822	0.888889	1.16822	1.05746	0.60616
W5EIP3	Uncharacterized protein	W5EIP3	88333	8.48	1.26743	1.20919	1.23305	1.23609	0.00330943	up
W5EJ68	Uncharacterized protein	W5EJ68	45779	5.53	1.08932	0.781861	0.888889	0.90307	0.412669
W5EJA0	Uncharacterized protein	W5EJA0	148137	6.25	1.31579	1.3624	1.46413	1.37804	0.00672731	up
W5EJJ7	Uncharacterized protein (Fragment)	W5EJJ7	30271	9.86	0.755858	0.851789	0.909091	0.834028	0.0935955
W5EJN5	Uncharacterized protein	W5EJN5	8918	4.37	0.521648	0.567215	0.40016	0.485515	0.0419385	down
W5EJS3	Uncharacterized protein	W5EJS3	15060	5.21	0.279955	0.537634	0.459137	0.394218	0.0998326
W5EJS7	Uncharacterized protein (Fragment)	W5EJS7	54010	8.72	0.584112	0.656599	0.670241	0.634652	0.0139653	down
W5EJZ8	Uncharacterized protein	W5EJZ8	109110	4.89	1.15075	1.34771	1.17096	1.21704	0.0469543	up
W5EKI0	Beta-amylase	W5EKI0	65714	5	1.01729	0.999001	1.02669	1.0142	0.219811
W5EKJ6	Uncharacterized protein	W5EKJ6	60415	7.26	1.20482	1.27389	1.36612	1.27823	0.0165116	up
W5ELC6	Peptidyl-prolyl cis-trans isomerase	W5ELC6	16895	8.69	1.13122	1.02987	1.07066	1.07565	0.108036
W5ELE1	Uncharacterized protein	W5ELE1	55310	5.71	1.02459	0.855432	0.856898	0.905797	0.245677
W5ELG7	Uncharacterized protein	W5ELG7	72850	6.31	1.08225	0.995025	1.03093	1.03484	0.287654
W5EM06	Uncharacterized protein	W5EM06	56560	8.07	1.12486	1.14416	1.1655	1.1446	0.00498198
W5EM56	Uncharacterized protein	W5EM56	86145	6.82	1.63934	1.80832	1.8315	1.75541	0.00221083	up
W5EM63	Uncharacterized protein	W5EM63	17274	5.92	0.749625	0.783699	0.75815	0.763553	0.00313568	down
W5EMB1	Uncharacterized protein	W5EMB1	103028	5.15	1.08578	1.2987	1.19332	1.18624	0.0693862
W5EMC2	Uncharacterized protein	W5EMC2	47157	6.7	0.688705	0.651042	0.595593	0.642811	0.0139241	down
W5EMC7	Uncharacterized protein	W5EMC7	20442	6.51	0.919963	0.784314	1.07759	0.911854	0.436797
W5EMN3	Uncharacterized protein	W5EMN3	28535	5.98	1.09409	0.967118	0.97371	1.0084	0.850176
W5ENA2	Uncharacterized protein	W5ENA2	57728	4.71	1.16144	1.0142	1.16959	1.11029	0.145518
W5ENP1	Uncharacterized protein	W5ENP1	24261	6.34	0.695894	0.740741	0.649773	0.693481	0.0149279	down
W5EPW0	Uncharacterized protein	W5EPW0	110225	5.04	1.07411	1.05485	1.19048	1.10335	0.107802
W5EQ17	Uncharacterized protein	W5EQ17	20646	5.96	0.859845	0.809061	0.867303	0.844595	0.0196201
W5EQ20	Uncharacterized protein	W5EQ20	37717	9.78	0.772798	0.727273	0.763359	0.753958	0.0057111	down
W5EQ81	Uncharacterized protein	W5EQ81	26337	9.14	1.05152	1.0142	1.04712	1.03734	0.0828336
W5EQJ8	Nucleolar GTP-binding protein 1	W5EQJ8	91514	9.49	0.977517	1.0917	1.0929	1.05116	0.307349
W5EQM8	Uncharacterized protein	W5EQM8	25235	5.13	0.602047	0.659631	0.590319	0.61589	0.00759657	down
W5ER58	Uncharacterized protein	W5ER58	40674	5.23	0.874126	0.849618	0.825764	0.849377	0.0116884
W5ER80	Uncharacterized protein	W5ER80	46472	7.66	0.949668	1.18343	0.974659	1.02599	0.73545
W5ER88	Uncharacterized protein	W5ER88	49237	5.89	0.914077	0.883392	0.943396	0.912964	0.0444344
W5ERE6	Uncharacterized protein	W5ERE6	77226	8.38	1.40647	1.443	1.42857	1.42586	0.000307525	up
W5ERM8	Proteasome subunit beta type	W5ERM8	26562	5.81	1.08108	1.1919	1.07181	1.11235	0.0784482
W5ERW8	Uncharacterized protein	W5ERW8	16297	4.75	0.833333	0.825083	0.821018	0.826446	0.000634317	down
W5EST8	Uncharacterized protein	W5EST8	73897	6.69	0.660502	0.628931	0.689655	0.658762	0.00604678	down
W5ESW6	Uncharacterized protein	W5ESW6	51467	5.23	1.13507	1.14155	1.18064	1.15207	0.00638536
W5ETC7	Ferritin	W5ETC7	32305	5.56	0.801282	0.786782	0.866551	0.816771	0.0245178	down
W5EU46	Uncharacterized protein (Fragment)	W5EU46	65196	9.33	0.869565	0.847458	0.823045	0.846262	0.0105209
W5EUF9	Uncharacterized protein	W5EUF9	43853	5.74	1.01833	1.10742	1.05152	1.05783	0.14043
W5EUP3	Uncharacterized protein (Fragment)	W5EUP3	16744	10.71	0.869565	0.847458	0.841751	0.852757	0.00445714
W5EUU9	Uncharacterized protein	W5EUU9	49389	5.38	0.704225	0.602773	0.63012	0.642949	0.0158624	down
W5EUY8	Uncharacterized protein	W5EUY8	30300	9.13	1.26422	0.982318	1.07181	1.09409	0.323582
W5EUZ5	Uncharacterized protein	W5EUZ5	11378	9.06	0.8	0.805802	0.695894	0.763747	0.0401056	down
W5EV87	Glutamate dehydrogenase	W5EV87	48172	5.8	1.05597	1.16009	1.20337	1.13636	0.0743085
W5EVN6	Uncharacterized protein	W5EVN6	33949	5.2	1.58983	1.65563	1.83824	1.68824	0.00380573	up
W5EW09	Uncharacterized protein	W5EW09	66192	7.59	0.956938	0.925926	0.95057	0.944287	0.0313106
W5EW45	Uncharacterized protein	W5EW45	24438	6.97	1.11235	1.22249	1.06383	1.12909	0.0858208
W5EW86	Uncharacterized protein	W5EW86	25475	6.12	1.04932	1.16144	1.08814	1.09769	0.0802559
W5EWH0	Uncharacterized protein	W5EWH0	33458	5.32	1.17647	1.002	1.10254	1.08893	0.198589
W5EWJ1	Uncharacterized protein	W5EWJ1	70060	5.25	0.946074	1.03306	0.962464	0.979112	0.514566
W5EWR6	Uncharacterized protein	W5EWR6	64329	5.55	1.25628	1.42248	1.33156	1.33333	0.0113401	up
W5EX25	Uncharacterized protein	W5EX25	75201	6.18	0.933707	0.931966	0.858369	0.906618	0.0799047
W5EX66	Uncharacterized protein	W5EX66	29904	5.82	1.00806	1.002	0.935454	0.980713	0.509812
W5EXF0	Uncharacterized protein	W5EXF0	51691	5.78	0.856898	0.862069	0.819001	0.845547	0.0109496
W5EY45	Uncharacterized protein	W5EY45	12439	5.2	0.838926	0.812348	0.800641	0.816993	0.00559287	down
W5EYK1	Uncharacterized protein	W5EYK1	21169	6.84	1.19474	1.26582	1.22399	1.2275	0.00535559	up
W5EYN0	Uncharacterized protein	W5EYN0	116786	6.62	0.900901	0.963391	0.923361	0.928505	0.0669922
W5EYV3	Uncharacterized protein	W5EYV3	19531	5.4	1.29702	1.36612	1.3624	1.34108	0.0024763	up
W5EZ66	Uncharacterized protein	W5EZ66	92616	6.03	1.10742	0.952381	0.967118	1.00435	0.934336
W5EZF6	Glucose-1-phosphate adenylyltransferase (Fragment)	W5EZF6	55460	5.24	0.952381	0.822368	0.807103	0.85592	0.105643
W5F027	Uncharacterized protein	W5F027	90341	8.96	1.02669	1.01729	1.05263	1.03199	0.0878407
W5F0A0	Uncharacterized protein	W5F0A0	36774	5.94	0.894454	0.933707	0.930233	0.919118	0.028005
W5F0C3	Uncharacterized protein	W5F0C3	29389	5.28	1.07066	1.08814	1.0846	1.08108	0.00371256
[truncated: 5,348 more rows]

## Sheet: Primer sequences for qRT-PCR
Primer sequences of DEPs encoding genes used for qRT-PCR
[truncated: 4 more rows]
