# Supplementary material for: Quantitative Proteomic Analysis of Wheat Seeds during Artificial Ageing and Priming Using the Isobaric Tandem Mass Tag Labeling
Source: PLoS One. 2016 Sep 15;11(9):e0162851. doi: 10.1371/journal.pone.0162851 (PMC5025167; doi:10.1371/journal.pone.0162851)
Supplement: S4 Table — (XLS) [file pone.0162851.s017.xls]

## Sheet: GO-up-enrichment
GO Terms Level 1	GO Terms Description	GO Terms Level	GO Terms ID	Mapping	Background	All Mapping	All Background	Fold Enrichment	Fisher' exact test P value	-log10(p value)	Related Protein
Cellular Component	DNA bending complex	4	GO:1990104	5	44	15	2140	16.21	7.51496e-06	5.12	W5DPH7 W5EA78 W5G4D7 W4ZQV5 W5BFB4
	nucleosome	11	GO:0000786	5	44	15	2140	16.21	7.51496e-06	5.12	W5DPH7 W5EA78 W5G4D7 W4ZQV5 W5BFB4
	DNA packaging complex	4	GO:0044815	5	44	15	2140	16.21	7.51496e-06	5.12	W5DPH7 W5EA78 W5G4D7 W4ZQV5 W5BFB4
	protein-DNA complex	3	GO:0032993	5	45	15	2140	15.85	8.42096e-06	5.07	W5DPH7 W5EA78 W5G4D7 W4ZQV5 W5BFB4
	chromatin	10	GO:0000785	5	52	15	2140	13.72	1.74236e-05	4.76	W5DPH7 W5EA78 W5G4D7 W4ZQV5 W5BFB4
	chromosomal part	9	GO:0044427	5	60	15	2140	11.89	3.54703e-05	4.45	W5DPH7 W5EA78 W5G4D7 W4ZQV5 W5BFB4
	chromosome	8	GO:0005694	5	78	15	2140	9.15	0.000127623	3.89	W5DPH7 W5EA78 W5G4D7 W4ZQV5 W5BFB4
	intracellular non-membrane-bounded organelle	7	GO:0043232	9	352	15	2140	3.65	0.000158787	3.8	W5DPH7 W5EA78 W4ZQV5 W5BFB4 A1YE31 W5G4D7 W5FPA7 A1YE34 W5A8E0
Molecular Function	protein heterodimerization activity	5	GO:0046982	4	46	17	4389	22.45	2.27619e-05	4.64	W5EA78 W5G4D7 W4ZQV5 W5BFB4
	protein dimerization activity	4	GO:0046983	4	75	17	4389	13.77	0.000158201	3.8	W5EA78 W5G4D7 W4ZQV5 W5BFB4
	asparagine synthase (glutamine-hydrolyzing) activity	6	GO:0004066	2	6	17	4389	86.06	0.000209925	3.68	W5FDU3 W5CK94
	DNA binding	5	GO:0003677	5	226	17	4389	5.71	0.00128715	2.89	W5DPH7 W5EA78 W5G4D7 W4ZQV5 W5BFB4
	carbon-nitrogen ligase activity, with glutamine as amido-N-donor	5	GO:0016884	2	22	17	4389	23.47	0.00311709	2.51	W5FDU3 W5CK94
	structural constituent of ribosome	3	GO:0003735	4	191	17	4389	5.41	0.00529332	2.28	W5FPA7 A1YE31 A1YE34 W5A8E0
	structural molecule activity	2	GO:0005198	4	219	17	4389	4.72	0.00858583	2.07	W5FPA7 A1YE31 A1YE34 W5A8E0
	ligase activity, forming carbon-nitrogen bonds	4	GO:0016879	2	55	17	4389	9.39	0.0185909	1.73	W5FDU3 W5CK94
Biological Process	asparagine biosynthetic process	12	GO:0006529	2	6	13	3821	97.97	0.000159088	3.8	W5FDU3 W5CK94
	asparagine metabolic process	11	GO:0006528	2	6	13	3821	97.97	0.000159088	3.8	W5FDU3 W5CK94
	nucleosome organization	7	GO:0034728	2	17	13	3821	34.58	0.00141223	2.85	W5DPH7 W4ZQV5
	nucleosome assembly	9	GO:0006334	2	17	13	3821	34.58	0.00141223	2.85	W5DPH7 W4ZQV5
	chromatin assembly	8	GO:0031497	2	17	13	3821	34.58	0.00141223	2.85	W5DPH7 W4ZQV5
	protein-DNA complex subunit organization	5	GO:0071824	2	17	13	3821	34.58	0.00141223	2.85	W5DPH7 W4ZQV5
	protein-DNA complex assembly	7	GO:0065004	2	17	13	3821	34.58	0.00141223	2.85	W5DPH7 W4ZQV5
	DNA packaging	7	GO:0006323	2	19	13	3821	30.94	0.00176887	2.75	W5DPH7 W4ZQV5
	chromatin assembly or disassembly	7	GO:0006333	2	19	13	3821	30.94	0.00176887	2.75	W5DPH7 W4ZQV5
	amide biosynthetic process	6	GO:0043604	2	25	13	3821	23.51	0.00306772	2.51	W5FDU3 W5CK94
	organonitrogen compound catabolic process	5	GO:1901565	2	37	13	3821	15.89	0.00665527	2.18	W5I0M2 W5FDU3
	aspartate family amino acid biosynthetic process	11	GO:0009067	2	38	13	3821	15.47	0.00701154	2.15	W5FDU3 W5CK94
	aspartate family amino acid metabolic process	10	GO:0009066	2	39	13	3821	15.07	0.00737638	2.13	W5FDU3 W5CK94
	cellular amide metabolic process	5	GO:0043603	2	39	13	3821	15.07	0.00737638	2.13	W5FDU3 W5CK94

## Sheet: GO-dowm-enrichment
GO Terms Level 1	GO Terms Description	GO Terms Level	GO Terms ID	Mapping	Background	All Mapping	All Background	Fold Enrichment	Fisher' exact test P value	-log10(p value)	Related Protein
Cellular Component	extracellular region	2	GO:0005576	12	83	43	2140	7.2	3.00607e-08	7.52	W5B5E4 W4ZZK4 P16851 W4ZTU6 W5EV67 W5I3S0 W5C563 P01083 W5DK32 W5D003 P16159 P17314
	lipid particle	8	GO:0005811	3	7	43	2140	21.33	0.000250264	3.6	W5FHA6 W5FYW1 W5AW62
	monolayer-surrounded lipid storage body	9	GO:0012511	3	7	43	2140	21.33	0.000250264	3.6	W5FHA6 W5FYW1 W5AW62
	extracellular space	4	GO:0005615	4	18	43	2140	11.06	0.000352794	3.45	P01083 W5DK32 W5D003 W5EV67
	extracellular region part	3	GO:0044421	4	18	43	2140	11.06	0.000352794	3.45	P01083 W5DK32 W5D003 W5EV67
	mitochondrion	8	GO:0005739	8	148	43	2140	2.69	0.00786253	2.1	W5GVC8 W5ATY4 W5FCP5 W5BN46 W5F5C1 W5E2T7 W4ZSA0 W5HH04
	respiratory chain complex I	7	GO:0045271	2	10	43	2140	9.95	0.0160252	1.8	W4ZSA0 W5ATY4
	mitochondrial respiratory chain complex I	14	GO:0005747	2	10	43	2140	9.95	0.0160252	1.8	W4ZSA0 W5ATY4
Molecular Function	serine-type endopeptidase inhibitor activity	7	GO:0004867	8	26	89	4389	15.17	2.41297e-08	7.62	P01083 W4ZZK4 W5DK32 P16851 W5D003 P16159 W5EH57 P17314
	peptidase regulator activity	4	GO:0061134	8	35	89	4389	11.27	3.13163e-07	6.5	P01083 W4ZZK4 W5DK32 P16851 W5D003 P16159 W5EH57 P17314
	peptidase inhibitor activity	5	GO:0030414	8	35	89	4389	11.27	3.13163e-07	6.5	P01083 W4ZZK4 W5DK32 P16851 W5D003 P16159 W5EH57 P17314
	endopeptidase regulator activity	5	GO:0061135	8	35	89	4389	11.27	3.13163e-07	6.5	P01083 W4ZZK4 W5DK32 P16851 W5D003 P16159 W5EH57 P17314
	endopeptidase inhibitor activity	6	GO:0004866	8	35	89	4389	11.27	3.13163e-07	6.5	P01083 W4ZZK4 W5DK32 P16851 W5D003 P16159 W5EH57 P17314
	enzyme inhibitor activity	4	GO:0004857	8	41	89	4389	9.62	1.15107e-06	5.94	P01083 W4ZZK4 W5DK32 P16851 W5D003 P16159 W5EH57 P17314
	alpha-amylase inhibitor activity	5	GO:0015066	4	7	89	4389	28.18	5.28125e-06	5.28	P01083 P16851 P16159 P17314
	enzyme regulator activity	3	GO:0030234	10	90	89	4389	5.48	1.06761e-05	4.97	W4ZZK4 P16851 W5EH57 W5DLS3 W5DVY2 P01083 W5DK32 W5D003 P16159 P17314
Biological Process	negative regulation of peptidase activity	10	GO:0010466	8	32	80	3821	11.94	1.81543e-07	6.74	P01083 W4ZZK4 W5DK32 P16851 W5D003 P16159 W5EH57 P17314
	regulation of endopeptidase activity	9	GO:0052548	8	32	80	3821	11.94	1.81543e-07	6.74	P01083 W4ZZK4 W5DK32 P16851 W5D003 P16159 W5EH57 P17314
	regulation of peptidase activity	8	GO:0052547	8	32	80	3821	11.94	1.81543e-07	6.74	P01083 W4ZZK4 W5DK32 P16851 W5D003 P16159 W5EH57 P17314
	negative regulation of endopeptidase activity	11	GO:0010951	8	32	80	3821	11.94	1.81543e-07	6.74	P01083 W4ZZK4 W5DK32 P16851 W5D003 P16159 W5EH57 P17314
	negative regulation of protein processing	8	GO:0010955	8	33	80	3821	11.58	2.35613e-07	6.63	P01083 W4ZZK4 W5DK32 P16851 W5D003 P16159 W5EH57 P17314
	negative regulation of hydrolase activity	7	GO:0051346	8	33	80	3821	11.58	2.35613e-07	6.63	P01083 W4ZZK4 W5DK32 P16851 W5D003 P16159 W5EH57 P17314
	negative regulation of proteolysis	9	GO:0045861	8	33	80	3821	11.58	2.35613e-07	6.63	P01083 W4ZZK4 W5DK32 P16851 W5D003 P16159 W5EH57 P17314
	regulation of proteolysis	7	GO:0030162	8	33	80	3821	11.58	2.35613e-07	6.63	P01083 W4ZZK4 W5DK32 P16851 W5D003 P16159 W5EH57 P17314
	regulation of protein processing	7	GO:0070613	8	33	80	3821	11.58	2.35613e-07	6.63	P01083 W4ZZK4 W5DK32 P16851 W5D003 P16159 W5EH57 P17314
	regulation of hydrolase activity	6	GO:0051336	10	60	80	3821	7.96	2.95477e-07	6.53	W4ZZK4 P16851 W5EH57 W5DLS3 W5DVY2 P01083 W5DK32 W5D003 P16159 P17314
	negative regulation of cellular protein metabolic process	8	GO:0032269	8	37	80	3821	10.33	6.12269e-07	6.21	P01083 W4ZZK4 W5DK32 P16851 W5D003 P16159 W5EH57 P17314
	negative regulation of protein metabolic process	7	GO:0051248	8	37	80	3821	10.33	6.12269e-07	6.21	P01083 W4ZZK4 W5DK32 P16851 W5D003 P16159 W5EH57 P17314
	negative regulation of catalytic activity	6	GO:0043086	8	39	80	3821	9.8	9.43191e-07	6.03	P01083 W4ZZK4 W5DK32 P16851 W5D003 P16159 W5EH57 P17314
	negative regulation of molecular function	4	GO:0044092	8	39	80	3821	9.8	9.43191e-07	6.03	P01083 W4ZZK4 W5DK32 P16851 W5D003 P16159 W5EH57 P17314

## Sheet: KEGG-up-enrichment
KEGG pathway	Mapping	Background	All Mapping	All Background	Fold enrichment	Fisher' exact test p value	-log10(p value)	Related proteins
osa03010 Ribosome - Oryza sativa japonica (Japanese rice) (RefSeq)	5	163	9	1774	6.05	0.000572958	3.24	W5CDW4 A1YE31 W5FPA7 A1YE34 W5A8E0

## Sheet: KEGG-down-enrichment
KEGG pathway	Mapping	Background	All Mapping	All Background	Fold enrichment	Fisher' exact test p value	-log10(p value)	Related proteins
osa00500 Starch and sucrose metabolism - Oryza sativa japonica (Japanese rice) (RefSeq)	6	61	39	1774	4.47	0.00173288	2.76	W5I774 W5FDW8 W5FQ55 W5B5R3 W5GVC8 O04074
osa00053 Ascorbate and aldarate metabolism - Oryza sativa japonica (Japanese rice) (RefSeq)	3	23	39	1774	5.93	0.0128377	1.89	W5FDW8 W5DYW7 W5FQ55
osa00030 Pentose phosphate pathway - Oryza sativa japonica (Japanese rice) (RefSeq)	3	33	39	1774	4.14	0.034001	1.47	W5BLN6 W5CP16 W4ZRX8
osa00040 Pentose and glucuronate interconversions - Oryza sativa japonica (Japanese rice) (RefSeq)	2	14	39	1774	6.5	0.036285	1.44	W5FDW8 W5FQ55

## Sheet: Domain-up-enrichment
Domain Description	Mapping	Background	All Mapping	All Backgroud	Fold enrichment	Fisher' exact test p value	-log10(P value)	Related Protein
Histone core	4	37	27	4876	19.52	4.3488e-05	4.36	W5EA78 W5G4D7 W4ZQV5 W5BFB4
Histone-fold	4	46	27	4876	15.7	0.000103852	3.98	W5EA78 W5G4D7 W4ZQV5 W5BFB4
Asparagine synthase	2	6	27	4876	60.2	0.00043696	3.36	W5FDU3 W5CK94
Class II glutamine amidotransferase domain	2	9	27	4876	40.13	0.001038	2.98	W5FDU3 W5CK94
Glutamine amidotransferase type 2 domain	2	9	27	4876	40.13	0.001038	2.98	W5FDU3 W5CK94
Nucleophile aminohydrolases, N-terminal	3	38	27	4876	14.26	0.00112285	2.95	W5FDU3 W5F2L1 W5CK94
Translation protein, beta-barrel domain	3	41	27	4876	13.21	0.00140326	2.85	W5DNE7 A1YE31 A1YE34
Rossmann-like alpha/beta/alpha sandwich fold	2	62	27	4876	5.83	0.04555	1.34	W5FDU3 W5CK94

## Sheet: Domain-down-enrichment
Domain Description	Mapping	Background	All Mapping	All Backgroud	Fold enrichment	Fisher' exact test p value	-log10(P value)	Related Protein
Bifunctional inhibitor/plant lipid transfer protein/seed storage helical domain	19	59	101	4876	15.55	1e-100	100	Q43659 W5DK32 P10385 P16159 D2KFG9 W5D2W6 P08453 W5EUZ5 Q2A784 P16851 W5EH57 W5E673 P01083 W5D003 P82901 Q2PCC3 P17314 P26913 W5FSX7
Bifunctional trypsin/alpha-amylase inhibitor helical domain	12	27	101	4876	21.46	1.17351e-13	12.93	P16851 Q2A784 W5EH57 Q43659 P01083 W5DK32 P10385 P16159 W5D003 D2KFG9 P17314 P08453
Tim10/DDP family zinc finger	3	9	101	4876	16.09	0.000661905	3.18	W5FCP5 W5F5C1 W5HH04
Knottin, scorpion toxin-like	3	11	101	4876	13.17	0.00126146	2.9	W5ALK8 W5ALP3 W4ZXA3
UDP-glucose/GDP-mannose dehydrogenase, C-terminal	2	4	101	4876	24.14	0.00248086	2.61	W5FDW8 W5FQ55
UDP-glucose/GDP-mannose dehydrogenase, dimerisation	2	4	101	4876	24.14	0.00248086	2.61	W5FDW8 W5FQ55
Thiamine pyrophosphate enzyme, N-terminal TPP-binding domain	2	4	101	4876	24.14	0.00248086	2.61	W5DXM2 W5ELG7
UDP-glucose/GDP-mannose dehydrogenase, N-terminal	2	4	101	4876	24.14	0.00248086	2.61	W5FDW8 W5FQ55
Thiamine pyrophosphate enzyme, central domain	2	7	101	4876	13.79	0.00833663	2.08	W5DXM2 W5ELG7
Sucrose synthase	2	8	101	4876	12.07	0.0109662	1.96	W5I774 W5B5R3
DHS-like NAD/FAD-binding domain	2	8	101	4876	12.07	0.0109662	1.96	W5DXM2 W5ELG7
Haem peroxidase, plant/fungal/bacterial	4	50	101	4876	3.86	0.0192743	1.72	W5B5E4 W5DYW7 W5I3S0 W5C563
Phosphofructokinase domain	2	11	101	4876	8.78	0.0206869	1.68	W5CP16 W4ZRX8
Glycoside hydrolase superfamily	5	85	101	4876	2.84	0.0307067	1.51	W5CLD6 W5DN17 W4ZM24 W5EE59 O04074
Glycosyl transferase, family 1	2	15	101	4876	6.44	0.0374313	1.43	W5I774 W5B5R3
UspA	2	16	101	4876	6.03	0.0422114	1.37	W5DWR9 W5A461
