# Supplementary material for: Quantitative Proteomic Analysis of Wheat Seeds during Artificial Ageing and Priming Using the Isobaric Tandem Mass Tag Labeling
Source: PLoS One. 2016 Sep 15;11(9):e0162851. doi: 10.1371/journal.pone.0162851 (PMC5025167; doi:10.1371/journal.pone.0162851)
Supplement: S5 Table — (XLS) [file pone.0162851.s018.xls]

## Sheet: Down-regulated proteins
Protein ID	Protein description	Regulated	Average Shortest PathLength	Betweenness Centrality	Closeness Centrality	Clustering Coefficient	Degree	Eccentricity	Number Of Directed Edges	Subcellular Location	Biological Process	Cellular Component	Molecular Function	KEGG KO No.	KEGG Gene	KEGG pathway	IPR ID	Domain description	KOG category	KOG number	KOG description
C1K737	Multiprotein bridging factor 1	down	5.05769	0	0.197719	0	1	8	1	nuclear			organic cyclic compound binding; heterocyclic compound binding; DNA binding; sequence-specific DNA binding; binding; nucleic acid binding;	K03627			IPR010982; IPR013729; IPR001387;	Lambda repressor-like, DNA-binding domain; Multiprotein bridging factor 1, N-terminal; Cro/C1-type helix-turn-helix domain;	[K]	KOG3398	Transcription factor MBF1
M5AJV9	Hemoglobin 1	down	3.78846	0.00306687	0.263959	0	2	7	2	cytosol	regulation of cellular process; single organism signaling; oxygen transport; response to acid chemical; gas transport; response to abiotic stimulus; cellular response to salicylic acid stimulus; cellular response to organic substance; response to oxygen-containing compound; defense response to other organism; salicylic acid mediated signaling pathway; single-organism process; regulation of hydrog…	membrane; external encapsulating structure; cell periphery; cell junction; cytoplasm; intracellular part; cytosol; cell-cell junction; cell; symplast; plasma membrane; plasmodesma; cell part; intracellular; cell wall; cytoplasmic part;	organic cyclic compound binding; heterocyclic compound binding; heme binding; iron ion binding; transition metal ion binding; oxygen binding; binding; ion binding; metal ion binding; cation binding; tetrapyrrole binding;				IPR009050; IPR012292;	Globin-like; Globin, structural domain;	[C]	KOG3378	Globins and related hemoproteins
O04074	Starch branching enzyme 1	down	3.15385	0.0274007	0.317073	0	2	6	2	chloroplast	carbohydrate biosynthetic process; polysaccharide biosynthetic process; glucan metabolic process; single-organism process; biosynthetic process; energy reserve metabolic process; cellular metabolic process; cellular polysaccharide metabolic process; organic substance metabolic process; metabolic process; generation of precursor metabolites and energy; cellular carbohydrate metabolic process; poly…		1,4-alpha-glucan branching enzyme activity; transferase activity, transferring hexosyl groups; catalytic activity; binding; ion binding; hydrolase activity, acting on glycosyl bonds; cation binding; hydrolase activity, hydrolyzing O-glycosyl compounds; transferase activity, transferring glycosyl groups; hydrolase activity; transferase activity;	K00700	glgB; 1,4-alpha-glucan branching enzyme [EC:2.4.1.18]	osa01100 Metabolic pathways - Oryza sativa japonica (Japanese rice) (RefSeq); osa00500 Starch and sucrose metabolism - Oryza sativa japonica (Japanese rice) (RefSeq); osa01110 Biosynthesis of secondary metabolites - Oryza sativa japonica (Japanese rice) (RefSeq);	IPR014756; IPR004193; IPR017853; IPR006048; IPR006589; IPR013783; IPR013780; IPR013781; IPR006047;	Immunoglobulin E-set; Glycoside hydrolase, family 13, N-terminal; Glycoside hydrolase superfamily; Alpha-amylase, C-terminal all beta; Glycosyl hydrolase, family 13, subfamily, catalytic domain; Immunoglobulin-like fold; Glycosyl hydrolase, family 13, all-beta; Glycoside hydrolase, catalytic domain; Glycosyl hydrolase, family 13, catalytic domain;
W4ZM24	Uncharacterized protein	down	3.23077	0	0.309524	0	1	6	1	chloroplast	metabolic process; carbohydrate metabolic process; primary metabolic process; organic substance metabolic process;		hydrolase activity, hydrolyzing O-glycosyl compounds; carbohydrate binding; hydrolase activity; catalytic activity; binding; hydrolase activity, acting on glycosyl bonds;				IPR011013; IPR025887; IPR017853;	Galactose mutarotase-like domain; Glycoside hydrolase family 31, N-terminal domain; Glycoside hydrolase superfamily;	[GMO]	KOG1066	Glucosidase II catalytic (alpha) subunit and related enzymes, glycosyl hydrolase family 31
W4ZP38	60S ribosomal protein L36	down	2.69231	0.0844063	0.371429	0.4	10	5	10	cytosol	cellular protein metabolic process; biosynthetic process; primary metabolic process; cellular metabolic process; organic substance biosynthetic process; cellular biosynthetic process; organic substance metabolic process; metabolic process; cellular macromolecule biosynthetic process; cellular macromolecule metabolic process; gene expression; macromolecule metabolic process; protein metabolic proc…	ribosome; organelle; intracellular organelle; intracellular non-membrane-bounded organelle; cell part; intracellular; cytoplasm; macromolecular complex; intracellular part; cell; ribonucleoprotein complex; cytoplasmic part; non-membrane-bounded organelle;	structural constituent of ribosome; structural molecule activity;	K02920	RP-L36e; large subunit ribosomal protein L36e	osa03010 Ribosome - Oryza sativa japonica (Japanese rice) (RefSeq);			[J]	KOG3452	60S ribosomal protein L36
W4ZPC3	Uncharacterized protein	down	3.09615	0.0179379	0.322981	0.333333	3	6	3	chloroplast	phosphorylation; small molecule metabolic process; single-organism cellular process; single-organism process; cellular metabolic process; phosphate-containing compound metabolic process; organic substance metabolic process; metabolic process; pyruvate metabolic process; phosphorus metabolic process; single-organism metabolic process; carboxylic acid metabolic process; monocarboxylic acid metaboli…		transferase activity; catalytic activity; pyruvate, phosphate dikinase activity; transferase activity, transferring phosphorus-containing groups; phosphotransferase activity, paired acceptors;				IPR008279; IPR015813; IPR000121;	PEP-utilising enzyme, mobile domain; Pyruvate/Phosphoenolpyruvate kinase-like domain; PEP-utilising enzyme, C-terminal;
W4ZS68	Uncharacterized protein	down	4.65385	0	0.214876	0	1	8	1	cytoskeleton	cellular protein metabolic process; primary metabolic process; protein dephosphorylation; dephosphorylation; cellular metabolic process; phosphate-containing compound metabolic process; organic substance metabolic process; metabolic process; phosphorus metabolic process; cellular macromolecule metabolic process; cellular protein modification process; protein metabolic process; macromolecule metab…		hydrolase activity; phosphoprotein phosphatase activity; phosphoric ester hydrolase activity; catalytic activity; protein serine/threonine phosphatase activity; phosphatase activity; hydrolase activity, acting on ester bonds;	K14803			IPR001932;	Protein phosphatase 2C (PP2C)-like domain;	[T]	KOG0698	Serine/threonine protein phosphatase
W4ZSA0	Uncharacterized protein	down	3.32692	0.0856167	0.300578	0.5	4	6	4	chloroplast	cellular component biogenesis; cellular component organization; proteasome assembly; proteolysis involved in cellular protein catabolic process; cellular protein catabolic process; cellular protein metabolic process; biosynthetic process; response to stimulus; cellular metabolic process; organic substance metabolic process; metabolic process; response to topologically incorrect protein; cellular …	membrane; organelle membrane; cytoplasm; intrinsic component of membrane; respiratory chain complex I; macromolecular complex; intracellular part; mitochondrial respiratory chain complex I; mitochondrial membrane part; cell; organelle part; mitochondrial envelope; catalytic complex; intracellular; cell part; membrane part; organelle inner membrane; membrane-bounded organelle; mitochondrial inner …		K03945	NDUFA1; NADH dehydrogenase (ubiquinone) 1 alpha subcomplex subunit 1	osa01100 Metabolic pathways - Oryza sativa japonica (Japanese rice) (RefSeq); osa00190 Oxidative phosphorylation - Oryza sativa japonica (Japanese rice) (RefSeq);
W4ZTI8	Uncharacterized protein	down	2.42308	0.151281	0.412698	0.190476	7	4	7	cytosol	heterocycle biosynthetic process; cellular aromatic compound metabolic process; nucleic acid-templated transcription; nucleobase-containing compound biosynthetic process; organic cyclic compound metabolic process; nitrogen compound metabolic process; RNA biosynthetic process; biosynthetic process; primary metabolic process; organic substance biosynthetic process; cellular metabolic process; cellu…		organic cyclic compound binding; heterocyclic compound binding; DNA binding; nucleotidyltransferase activity; RNA polymerase activity; catalytic activity; binding; protein dimerization activity; nucleic acid binding; DNA-directed RNA polymerase activity; protein binding; transferase activity; transferase activity, transferring phosphorus-containing groups;	K03027	RPC40; DNA-directed RNA polymerases I and III subunit RPAC1	osa01100 Metabolic pathways - Oryza sativa japonica (Japanese rice) (RefSeq); osa00240 Pyrimidine metabolism - Oryza sativa japonica (Japanese rice) (RefSeq); osa00230 Purine metabolism - Oryza sativa japonica (Japanese rice) (RefSeq); osa03020 RNA polymerase - Oryza sativa japonica (Japanese rice) (RefSeq);	IPR011262; IPR011263; IPR009025;	DNA-directed RNA polymerase, insert domain; DNA-directed RNA polymerase, RpoA/D/Rpb3-type; DNA-directed RNA polymerase, RBP11-like dimerisation domain;	[K]	KOG1521	RNA polymerase I and III, subunit RPA40/RPC40
W4ZVF9	"50S ribosomal protein L16, chloroplastic (Fragment)"	down	2.80769	0.00633843	0.356164	0.6	6	5	6	nuclear	cellular protein metabolic process; biosynthetic process; primary metabolic process; cellular metabolic process; organic substance biosynthetic process; cellular biosynthetic process; organic substance metabolic process; metabolic process; cellular macromolecule biosynthetic process; cellular macromolecule metabolic process; gene expression; macromolecule metabolic process; protein metabolic proc…	ribosome; organelle; intracellular organelle; intracellular non-membrane-bounded organelle; cell part; intracellular; cytoplasm; macromolecular complex; intracellular part; cell; ribonucleoprotein complex; cytoplasmic part; non-membrane-bounded organelle;	organic cyclic compound binding; heterocyclic compound binding; RNA binding; binding; nucleic acid binding; structural molecule activity; structural constituent of ribosome;				IPR001351;	Ribosomal protein S3, C-terminal;
W5A810	Malic enzyme	down	3.51923	0.00255039	0.284153	0	2	6	2	cytosol	dicarboxylic acid metabolic process; metabolic process; oxidation-reduction process; single-organism metabolic process; malate metabolic process; small molecule metabolic process; carboxylic acid metabolic process; single-organism cellular process; single-organism process; organic acid metabolic process; cellular process; cellular metabolic process; oxoacid metabolic process; organic substance me…		malate dehydrogenase (decarboxylating) (NAD+) activity; nucleoside phosphate binding; ion binding; nucleotide binding; cofactor binding; oxidoreductase activity; oxidoreductase activity, acting on CH-OH group of donors; heterocyclic compound binding; organic cyclic compound binding; oxidoreductase activity, acting on the CH-OH group of donors, NAD or NADP as acceptor; catalytic activity; NAD bind…	K00029	E1.1.1.40; malate dehydrogenase (oxaloacetate-decarboxylating)(NADP+) [EC:1.1.1.40]	osa01200 Carbon metabolism - Oryza sativa japonica (Japanese rice) (RefSeq); osa01100 Metabolic pathways - Oryza sativa japonica (Japanese rice) (RefSeq); osa00620 Pyruvate metabolism - Oryza sativa japonica (Japanese rice) (RefSeq); osa00710 Carbon fixation in photosynthetic organisms - Oryza sativa japonica (Japanese rice) (RefSeq);	IPR012302; IPR012301; IPR016040;	Malic enzyme, NAD-binding; Malic enzyme, N-terminal domain; NAD(P)-binding domain;	[C]	KOG1257	NADP+-dependent malic enzyme
W5AA95	Uncharacterized protein (Fragment)	down	3.67308	0	0.272251	0	1	6	1	vacuolar membrane		intracellular organelle; membrane; bounding membrane of organelle; organelle membrane; intracellular organelle part; cytoplasm; Golgi membrane; intrinsic component of membrane; endomembrane system; intracellular part; cell; integral component of membrane; organelle part; intracellular membrane-bounded organelle; organelle; intracellular; cell part; membrane part; Golgi apparatus part; Golgi appar…							[R]	KOG3195	Uncharacterized membrane protein NPD008/CGI-148
W5ADS2	Uncharacterized protein	down	2.32692	0.230472	0.429752	0.444444	9	4	9	nuclear	cellular protein metabolic process; biosynthetic process; primary metabolic process; cellular metabolic process; organic substance biosynthetic process; cellular biosynthetic process; organic substance metabolic process; metabolic process; cellular macromolecule biosynthetic process; cellular macromolecule metabolic process; gene expression; macromolecule metabolic process; protein metabolic proc…	ribosome; organelle; intracellular organelle; intracellular non-membrane-bounded organelle; cell part; intracellular; cytoplasm; macromolecular complex; intracellular part; cell; ribonucleoprotein complex; cytoplasmic part; non-membrane-bounded organelle;	protein binding; structural constituent of ribosome; structural molecule activity; binding;	K02977	RP-S27Ae; small subunit ribosomal protein S27Ae	osa03010 Ribosome - Oryza sativa japonica (Japanese rice) (RefSeq);	IPR002906; IPR011332; IPR029071; IPR000626;	Ribosomal protein S27a; Zinc-binding ribosomal protein; Ubiquitin-related domain; Ubiquitin-like;	[J]	KOG0004	Ubiquitin/40S ribosomal protein S27a fusion
W5AKU9	Uncharacterized protein	down	2.84615	0.0702619	0.351351	0.3	5	5	5	nuclear							IPR029048;	Heat shock protein 70kD, C-terminal domain;	[O]	KOG0103	Molecular chaperones HSP105/HSP110/SSE1, HSP70 superfamily
W5ATY4	Uncharacterized protein	down	4.19231	0.0015083	0.238532	0.666667	3	7	3	chloroplast	metabolic process; cellular metabolic compound salvage; biosynthetic process; photorespiration; cellular metabolic process; cellular process; cellular biosynthetic process;	membrane; organelle membrane; cytoplasm; respiratory chain complex I; macromolecular complex; intracellular part; mitochondrial respiratory chain complex I; mitochondrial membrane part; cell; organelle part; mitochondrial envelope; catalytic complex; intracellular; cell part; membrane part; organelle inner membrane; membrane-bounded organelle; mitochondrial inner membrane; intracellular organelle…		K03946	NDUFA2; NADH dehydrogenase (ubiquinone) 1 alpha subcomplex subunit 2	osa01100 Metabolic pathways - Oryza sativa japonica (Japanese rice) (RefSeq); osa00190 Oxidative phosphorylation - Oryza sativa japonica (Japanese rice) (RefSeq);	IPR007741; IPR012336;	Ribosomal protein/NADH dehydrogenase domain; Thioredoxin-like fold;	[C]	KOG3446	NADH:ubiquinone oxidoreductase NDUFA2/B8 subunit
W5AY94	Uncharacterized protein	down	3.23077	0	0.309524	0	1	6	1	cytosol	metabolic process; single-organism metabolic process; small molecule metabolic process; single-organism cellular process; carboxylic acid metabolic process; single-organism process; organic acid metabolic process; cellular metabolic process; cellular process; oxoacid metabolic process; organic substance metabolic process;		organic cyclic compound binding; heterocyclic compound binding; catalytic activity; binding; carbon-carbon lyase activity; ion binding; carboxy-lyase activity; lyase activity; anion binding; cofactor binding; pyridoxal phosphate binding;	K01590	hdc; histidine decarboxylase [EC:4.1.1.22]	osa01100 Metabolic pathways - Oryza sativa japonica (Japanese rice) (RefSeq); osa00340 Histidine metabolism - Oryza sativa japonica (Japanese rice) (RefSeq); osa01110 Biosynthesis of secondary metabolites - Oryza sativa japonica (Japanese rice) (RefSeq);	IPR015424; IPR015421;	Pyridoxal phosphate-dependent transferase; Pyridoxal phosphate-dependent transferase, major region, subdomain 1;	[E]	KOG0629	Glutamate decarboxylase and related proteins
W5AYI1	Uncharacterized protein	down	3.90385	0	0.256158	0	1	7	1	chloroplast	metabolic process;		lyase activity; catalytic activity;	K01714	dapA; 4-hydroxy-tetrahydrodipicolinate synthase [EC:4.3.3.7]	osa00300 Lysine biosynthesis - Oryza sativa japonica (Japanese rice) (RefSeq); osa01230 Biosynthesis of amino acids - Oryza sativa japonica (Japanese rice) (RefSeq); osa01100 Metabolic pathways - Oryza sativa japonica (Japanese rice) (RefSeq); osa00261 Monobactam biosynthesis - Oryza sativa japonica (Japanese rice) (RefSeq); osa01110 Biosynthesis of secondary metabolites - Oryza sativa japonica (…	IPR013785;	Aldolase-type TIM barrel;
W5B2P8	Uncharacterized protein (Fragment)	down	2.69231	0.0707529	0.371429	0.361111	9	5	9	chloroplast	protein folding; metabolic process; cellular protein metabolic process; cellular macromolecule metabolic process; macromolecule metabolic process; protein metabolic process; primary metabolic process; cellular process; cellular metabolic process; organic substance metabolic process;	intracellular part; cell; cell part; intracellular; cytoplasm;		K04078			IPR011032;	GroES (chaperonin 10)-like;	[O]	KOG1641	Mitochondrial chaperonin
W5B375	Uncharacterized protein	down	3.51923	0.00018854	0.284153	0	2	6	2	chloroplast				K15448					[S]	KOG1088	Uncharacterized conserved protein
W5BLN6	Uncharacterized protein	down	2.92308	0.114329	0.342105	0.190476	7	6	7	cytosol	single-organism process; metabolic process; oxidation-reduction process; single-organism metabolic process;		oxidoreductase activity, acting on the aldehyde or oxo group of donors, NAD or NADP as acceptor; catalytic activity; oxidoreductase activity; oxidoreductase activity, acting on the aldehyde or oxo group of donors;	K00131	gapN; glyceraldehyde-3-phosphate dehydrogenase (NADP+) [EC:1.2.1.9]	osa01200 Carbon metabolism - Oryza sativa japonica (Japanese rice) (RefSeq); osa01100 Metabolic pathways - Oryza sativa japonica (Japanese rice) (RefSeq); osa00010 Glycolysis / Gluconeogenesis - Oryza sativa japonica (Japanese rice) (RefSeq); osa00030 Pentose phosphate pathway - Oryza sativa japonica (Japanese rice) (RefSeq);	IPR016161; IPR015590; IPR016162; IPR016163;	Aldehyde/histidinol dehydrogenase; Aldehyde dehydrogenase domain; Aldehyde dehydrogenase N-terminal domain; Aldehyde dehydrogenase, C-terminal;	[C]	KOG2450	Aldehyde dehydrogenase
W5BN46	Uncharacterized protein	down	2.98077	0.0395436	0.335484	0.166667	4	5	4	chloroplast	ion transmembrane transport; cation transmembrane transport; inorganic ion transmembrane transport; single-organism cellular process; single-organism process; hydrogen transport; proton transport; establishment of localization; transport; transmembrane transport; single-organism localization; cation transport; ion transport; hydrogen ion transmembrane transport; localization; monovalent inorganic…	organelle; intracellular membrane-bounded organelle; intracellular organelle; cell part; intracellular; cytoplasm; intracellular part; membrane-bounded organelle; cell; mitochondrion; cytoplasmic part;	ion transmembrane transporter activity; substrate-specific transporter activity; monovalent inorganic cation transmembrane transporter activity; oxidoreductase activity, acting on a heme group of donors, oxygen as acceptor; oxidoreductase activity, acting on a heme group of donors; hydrogen ion transmembrane transporter activity; heme-copper terminal oxidase activity; oxidoreductase activity; sub…	K02267	COX6B; cytochrome c oxidase subunit 6b	osa01100 Metabolic pathways - Oryza sativa japonica (Japanese rice) (RefSeq); osa00190 Oxidative phosphorylation - Oryza sativa japonica (Japanese rice) (RefSeq);			[C]	KOG3057	Cytochrome c oxidase, subunit VIb/COX12
W5BT17	Uncharacterized protein	down	3.61538	0.0383388	0.276596	0	2	6	2	mitochondria							IPR001453;	MoaB/Mog domain;
W5CJW7	Uncharacterized protein	down	3.94231	0	0.253659	0	1	7	1	cytosol	single-organism process; metabolic process; oxidation-reduction process; single-organism metabolic process;		organic cyclic compound binding; heterocyclic compound binding; heme binding; iron ion binding; transition metal ion binding; catalytic activity; binding; ion binding; oxidoreductase activity, acting on paired donors, with incorporation or reduction of molecular oxygen; cation binding; metal ion binding; monooxygenase activity; tetrapyrrole binding; oxidoreductase activity;						[Q]	KOG0156	Cytochrome P450 CYP2 subfamily
W5CQW3	Uncharacterized protein	down	3.61538	0	0.276596	1	2	6	2	chloroplast
W5CWC1	Uncharacterized protein	down	2.61538	0.0609699	0.382353	0.2	5	5	5	cytosol			ATP binding; nucleoside phosphate binding; nucleoside binding; ion binding; nucleotide binding; organic cyclic compound binding; heterocyclic compound binding; ribonucleoside binding; carbohydrate derivative binding; ribonucleotide binding; binding; nucleic acid binding; purine ribonucleoside binding; anion binding; purine ribonucleotide binding; adenyl ribonucleotide binding; adenyl nucleotide b…	K12823	DDX5; ATP-dependent RNA helicase DDX5/DBP2 [EC:3.6.4.13]	osa03040 Spliceosome - Oryza sativa japonica (Japanese rice) (RefSeq);	IPR014014; IPR011545; IPR027417; IPR014001; IPR001650;	RNA helicase, DEAD-box type, Q motif; DEAD/DEAH box helicase domain; P-loop containing nucleoside triphosphate hydrolase; Helicase superfamily 1/2, ATP-binding domain; Helicase, C-terminal;	[A]	KOG0331	ATP-dependent RNA helicase
W5CZU9	Uncharacterized protein	down	2.69231	0.0298856	0.371429	0.416667	9	5	9	chloroplast			protein binding; binding;				IPR000449; IPR002715;	Ubiquitin-associated domain/translation elongation factor EF-Ts, N-terminal; Nascent polypeptide-associated complex NAC domain;	[K]	KOG2239	Transcription factor containing NAC and TS-N domains
W5D3B1	Uncharacterized protein	down	2.25	0.515848	0.444444	0.0757576	12	5	12	chloroplast	dicarboxylic acid metabolic process; organic acid biosynthetic process; single-organism process; biosynthetic process; organonitrogen compound biosynthetic process; cellular metabolic process; glutamine family amino acid biosynthetic process; organic substance metabolic process; metabolic process; cellular amino acid metabolic process; alpha-amino acid biosynthetic process; glutamate metabolic pr…		catalytic activity; iron-sulfur cluster binding; binding; glutamate synthase activity; oxidoreductase activity, acting on the CH-NH2 group of donors; metal cluster binding; oxidoreductase activity;	K00284	E1.4.7.1; glutamate synthase (ferredoxin) [EC:1.4.7.1]	osa00630 Glyoxylate and dicarboxylate metabolism - Oryza sativa japonica (Japanese rice) (RefSeq); osa00910 Nitrogen metabolism - Oryza sativa japonica (Japanese rice) (RefSeq);	IPR000583; IPR013785; IPR002489; IPR028261; IPR029055; IPR006982; IPR009051; IPR016040; IPR002932; IPR017932;	Class II glutamine amidotransferase domain; Aldolase-type TIM barrel; Glutamate synthase, alpha subunit, C-terminal; Dihydroprymidine dehydrogenase domain II; Nucleophile aminohydrolases, N-terminal; Glutamate synthase, central-N; Alpha-helical ferredoxin; NAD(P)-binding domain; Glutamate synthase domain; Glutamine amidotransferase type 2 domain;	[E]	KOG0399	Glutamate synthase
W5D5G5	Uncharacterized protein	down	3.96154	0	0.252427	0	1	6	1	cytosol			metal ion binding; cation binding; catalytic activity; binding; ion binding;				IPR007863; IPR011765; IPR011249; IPR011237;	Peptidase M16, C-terminal domain; Peptidase M16, N-terminal; Metalloenzyme, LuxS/M16 peptidase-like; Peptidase M16 domain;	[O]	KOG0960	Mitochondrial processing peptidase, beta subunit, and related enzymes (insulinase superfamily)
W5DN17	Uncharacterized protein	down	4.73077	0	0.211382	0	1	8	1	chloroplast	single-organism carbohydrate metabolic process; metabolic process; arabinose metabolic process; single-organism metabolic process; monosaccharide metabolic process; single-organism process; L-arabinose metabolic process; primary metabolic process; carbohydrate metabolic process; pentose metabolic process; organic substance metabolic process;		alpha-L-arabinofuranosidase activity; hydrolase activity, hydrolyzing O-glycosyl compounds; hydrolase activity; catalytic activity; hydrolase activity, acting on glycosyl bonds;	K01209	E3.2.1.55; alpha-N-arabinofuranosidase [EC:3.2.1.55]	osa00520 Amino sugar and nucleotide sugar metabolism - Oryza sativa japonica (Japanese rice) (RefSeq);	IPR010720; IPR017853; IPR008979;	Alpha-L-arabinofuranosidase, C-terminal; Glycoside hydrolase superfamily; Galactose-binding domain-like;
W5DXB0	Uncharacterized protein (Fragment)	down	3.67308	0.0789844	0.272251	0.2	5	7	5	cytosol	regulation of cellular process; single organism signaling; phosphorylation; cellular protein metabolic process; single-organism process; response to stimulus; cellular metabolic process; phosphate-containing compound metabolic process; organic substance metabolic process; signal transduction; metabolic process; protein phosphorylation; cell communication; macromolecule metabolic process; protein …	cell; intracellular; cell part;	ATP binding; nucleoside phosphate binding; phosphotransferase activity, alcohol group as acceptor; nucleoside binding; ion binding; protein kinase activity; nucleotide binding; receptor signaling protein serine/threonine kinase activity; signal transducer activity; MAP kinase activity; organic cyclic compound binding; heterocyclic compound binding; ribonucleoside binding; molecular transducer act…	K04371	MAPK1_3; mitogen-activated protein kinase 1/3 [EC:2.7.11.24]	osa04933 AGE-RAGE signaling pathway in diabetic complications - Oryza sativa japonica (Japanese rice) (RefSeq);	IPR000719; IPR002290; IPR011009;	Protein kinase domain; Serine/threonine/dual specificity protein kinase, catalytic domain; Protein kinase-like domain;	[T]	KOG0660	Mitogen-activated protein kinase
W5DXM2	Uncharacterized protein	down	3.90385	0	0.256158	0	1	7	1	cytosol	metabolic process;		magnesium ion binding; vitamin binding; ion binding; lyase activity; cofactor binding; sulfur compound binding; thiamine pyrophosphate binding; heterocyclic compound binding; organic cyclic compound binding; catalytic activity; carbon-carbon lyase activity; binding; carboxy-lyase activity; cation binding; metal ion binding; anion binding; coenzyme binding; small molecule binding;	K01568	E4.1.1.1; pyruvate decarboxylase [EC:4.1.1.1]	osa01100 Metabolic pathways - Oryza sativa japonica (Japanese rice) (RefSeq); osa00010 Glycolysis / Gluconeogenesis - Oryza sativa japonica (Japanese rice) (RefSeq); osa01110 Biosynthesis of secondary metabolites - Oryza sativa japonica (Japanese rice) (RefSeq);	IPR012000; IPR029035; IPR029061; IPR012001; IPR011766;	Thiamine pyrophosphate enzyme, central domain; DHS-like NAD/FAD-binding domain; Thiamin diphosphate-binding fold; Thiamine pyrophosphate enzyme, N-terminal TPP-binding domain; Thiamine pyrophosphate enzyme, C-terminal TPP-binding;	[EH]	KOG1184	Thiamine pyrophosphate-requiring enzyme
W5DYW7	Uncharacterized protein	down	3.01923	0	0.33121	1	3	6	3	cytosol	metabolic process; response to stress; oxidation-reduction process; single-organism metabolic process; response to oxidative stress; single-organism process; response to stimulus;		organic cyclic compound binding; heterocyclic compound binding; heme binding; catalytic activity; binding; antioxidant activity; peroxidase activity; tetrapyrrole binding; oxidoreductase activity; oxidoreductase activity, acting on peroxide as acceptor;	K00434	E1.11.1.11; L-ascorbate peroxidase [EC:1.11.1.11]	osa00480 Glutathione metabolism - Oryza sativa japonica (Japanese rice) (RefSeq); osa00053 Ascorbate and aldarate metabolism - Oryza sativa japonica (Japanese rice) (RefSeq);	IPR002016;	Haem peroxidase, plant/fungal/bacterial;
W5E2T7	Uncharacterized protein (Fragment)	down	3.40385	0.0168187	0.293785	0.666667	3	6	3	cytosol	metabolic process; generation of precursor metabolites and energy; single-organism metabolic process; oxidation-reduction process; energy derivation by oxidation of organic compounds; single-organism cellular process; electron transport chain; single-organism process; respiratory electron transport chain; cellular process; cellular metabolic process; cellular respiration;	membrane; intracellular organelle; mitochondrial part; organelle membrane; organelle envelope; intracellular organelle part; cytoplasm; intracellular part; cell; organelle part; mitochondrion; mitochondrial envelope; intracellular membrane-bounded organelle; organelle; cell part; intracellular; envelope; organelle inner membrane; membrane-bounded organelle; mitochondrial inner membrane; mitochond…	oxidoreductase activity, acting on NAD(P)H; catalytic activity; oxidoreductase activity;	K03949	NDUFA5; NADH dehydrogenase (ubiquinone) 1 alpha subcomplex subunit 5	osa01100 Metabolic pathways - Oryza sativa japonica (Japanese rice) (RefSeq); osa00190 Oxidative phosphorylation - Oryza sativa japonica (Japanese rice) (RefSeq);			[C]	KOG3365	NADH:ubiquinone oxidoreductase, NDUFA5/B13 subunit
W5EC70	Uncharacterized protein	down	3.01923	0.0215657	0.33121	0.333333	3	5	3	chloroplast			binding;				IPR022716; IPR011989; IPR016024;	Domain of unknown function DUF3554; Armadillo-like helical; Armadillo-type fold;	[J]	KOG1242	Protein containing adaptin N-terminal region
W5EJ68	Uncharacterized protein	down	4.65385	0	0.214876	0	1	8	1	cytosol	phosphorylation; cellular protein metabolic process; primary metabolic process; cellular metabolic process; phosphate-containing compound metabolic process; organic substance metabolic process; metabolic process; protein phosphorylation; phosphorus metabolic process; cellular macromolecule metabolic process; cellular protein modification process; protein metabolic process; macromolecule metabolic…		ATP binding; nucleoside phosphate binding; phosphotransferase activity, alcohol group as acceptor; nucleoside binding; ion binding; protein kinase activity; nucleotide binding; organic cyclic compound binding; heterocyclic compound binding; ribonucleoside binding; carbohydrate derivative binding; kinase activity; catalytic activity; ribonucleotide binding; binding; purine ribonucleoside binding; …	K04368	MAP2K1; mitogen-activated protein kinase kinase 1 [EC:2.7.12.2]	osa04626 Plant-pathogen interaction - Oryza sativa japonica (Japanese rice) (RefSeq);	IPR000719; IPR002290; IPR011009;	Protein kinase domain; Serine/threonine/dual specificity protein kinase, catalytic domain; Protein kinase-like domain;	[T]	KOG0581	Mitogen-activated protein kinase kinase (MAP2K)
W5ELG7	Uncharacterized protein	down	3.86538	0.00163399	0.258706	0	2	7	2	cytosol			organic cyclic compound binding; heterocyclic compound binding; magnesium ion binding; vitamin binding; binding; ion binding; metal ion binding; cation binding; anion binding; cofactor binding; sulfur compound binding; thiamine pyrophosphate binding; coenzyme binding; small molecule binding;				IPR012000; IPR029035; IPR029061; IPR012001;	Thiamine pyrophosphate enzyme, central domain; DHS-like NAD/FAD-binding domain; Thiamin diphosphate-binding fold; Thiamine pyrophosphate enzyme, N-terminal TPP-binding domain;	[EH]	KOG1184	Thiamine pyrophosphate-requiring enzyme
W5EU46	Uncharacterized protein (Fragment)	down	2.61538	0.049899	0.382353	0.2	5	5	5	chloroplast	metabolic process;	organelle; intracellular membrane-bounded organelle; intracellular organelle; nucleus; cell part; intracellular; intracellular part; membrane-bounded organelle; cell;	RNA binding; ATP binding; nucleoside phosphate binding; helicase activity; nucleoside binding; ion binding; hydrolase activity, acting on acid anhydrides; hydrolase activity; nucleotide binding; nucleoside-triphosphatase activity; heterocyclic compound binding; organic cyclic compound binding; ribonucleoside binding; carbohydrate derivative binding; pyrophosphatase activity; catalytic activity; r…				IPR011545; IPR012562; IPR027417; IPR014001; IPR001650;	DEAD/DEAH box helicase domain; GUCT; P-loop containing nucleoside triphosphate hydrolase; Helicase superfamily 1/2, ATP-binding domain; Helicase, C-terminal;	[A]	KOG0331	ATP-dependent RNA helicase
W5EVH8	Uncharacterized protein (Fragment)	down	2.96154	0.112946	0.337662	0.3	5	6	5	nuclear	single-organism process; metabolic process; oxidation-reduction process; single-organism metabolic process;		iron ion binding; nucleoside phosphate binding; ion binding; nucleotide binding; cofactor binding; oxidoreductase activity; heterocyclic compound binding; organic cyclic compound binding; carbohydrate derivative binding; transition metal ion binding; catalytic activity; ribonucleotide binding; binding; metal ion binding; cation binding; anion binding; FMN binding; coenzyme binding; small molecule…	K00327			IPR017927; IPR001433; IPR017938; IPR003097; IPR008254; IPR023173; IPR029039; IPR001709;	Ferredoxin reductase-type FAD-binding domain; Oxidoreductase FAD/NAD(P)-binding; Riboflavin synthase-like beta-barrel; FAD-binding, type 1; Flavodoxin/nitric oxide synthase; NADPH-cytochrome p450 reductase, FAD-binding, alpha-helical domain-3; Flavoprotein-like; Flavoprotein pyridine nucleotide cytochrome reductase;	[C]	KOG1158	NADP/FAD dependent oxidoreductase
W5F4N9	DNA-directed RNA polymerase subunit	down	3.40385	0	0.293785	0	1	5	1	chloroplast	heterocycle biosynthetic process; cellular aromatic compound metabolic process; nucleic acid-templated transcription; nucleobase-containing compound biosynthetic process; organic cyclic compound metabolic process; nitrogen compound metabolic process; RNA biosynthetic process; biosynthetic process; primary metabolic process; organic substance biosynthetic process; cellular metabolic process; cellu…	intracellular organelle; intracellular non-membrane-bounded organelle; intracellular organelle part; nuclear lumen; intracellular part; nucleolus; cell; organelle part; non-membrane-bounded organelle; intracellular membrane-bounded organelle; organelle; membrane-enclosed lumen; nucleus; intracellular organelle lumen; intracellular; cell part; membrane-bounded organelle; organelle lumen; nuclear p…	DNA binding; RNA polymerase activity; ion binding; zinc ion binding; heterocyclic compound binding; organic cyclic compound binding; nucleotidyltransferase activity; transition metal ion binding; catalytic activity; binding; nucleic acid binding; DNA-directed RNA polymerase activity; cation binding; metal ion binding; transferase activity; transferase activity, transferring phosphorus-containing …	K03017	RPB9; DNA-directed RNA polymerase II subunit RPB9	osa01100 Metabolic pathways - Oryza sativa japonica (Japanese rice) (RefSeq); osa00240 Pyrimidine metabolism - Oryza sativa japonica (Japanese rice) (RefSeq); osa00230 Purine metabolism - Oryza sativa japonica (Japanese rice) (RefSeq); osa03020 RNA polymerase - Oryza sativa japonica (Japanese rice) (RefSeq);	IPR001222; IPR001529;	Zinc finger, TFIIS-type; DNA-directed RNA polymerase, M/15kDa subunit;	[K]	KOG2691	RNA polymerase II subunit 9
W5F5C1	Uncharacterized protein	down	2.67308	0.0266306	0.374101	0.535714	8	5	8	chloroplast	establishment of protein localization; transport; organic substance transport; localization; macromolecule localization; protein localization; protein transport; establishment of localization;	organelle; intracellular membrane-bounded organelle; intracellular organelle; cell part; intracellular; cytoplasm; intracellular part; membrane-bounded organelle; cell; mitochondrion; cytoplasmic part;	metal ion binding; cation binding; binding; ion binding;	K17777			IPR004217;	Tim10/DDP family zinc finger;	[U]	KOG3479	Mitochondrial import inner membrane translocase, subunit TIM9
W5FCP5	Uncharacterized protein	down	2.55769	0.180655	0.390977	0.4	11	5	11	chloroplast	establishment of protein localization to organelle; protein import; mitochondrial transport; single-organism process; biosynthetic process; cellular metabolic process; RNA modification; protein transport; methylation; protein import into mitochondrial inner membrane; establishment of localization; protein targeting; metabolic process; establishment of localization in cell; mitochondrion organizat…	intracellular organelle; mitochondrial part; intracellular organelle part; organelle envelope; cytoplasm; intracellular part; cell; mitochondrion; organelle part; mitochondrial envelope; intracellular membrane-bounded organelle; membrane-enclosed lumen; organelle; organelle envelope lumen; intracellular; mitochondrial intermembrane space; cell part; envelope; membrane-bounded organelle; cytoplasm…	metal ion binding; cation binding; binding; ion binding;	K17778			IPR004217;	Tim10/DDP family zinc finger;	[U]	KOG3480	Mitochondrial import inner membrane translocase, subunits TIM10/TIM12
W5FW73	Uncharacterized protein	down	4.07692	0.0799876	0.245283	0.1	5	7	5	mitochondria	cellular protein metabolic process; primary metabolic process; peptidyl-proline modification; protein peptidyl-prolyl isomerization; cellular metabolic process; organic substance metabolic process; peptidyl-amino acid modification; metabolic process; cellular macromolecule metabolic process; cellular protein modification process; protein metabolic process; macromolecule metabolic process; protein…		peptidyl-prolyl cis-trans isomerase activity; isomerase activity; catalytic activity; cis-trans isomerase activity;	K09579			IPR000297;	Peptidyl-prolyl cis-trans isomerase, PpiC-type;
W5G0I6	Uncharacterized protein	down	3.11538	0.0532098	0.320988	0.357143	8	6	8	nuclear			organic cyclic compound binding; heterocyclic compound binding; nucleoside phosphate binding; binding; nucleic acid binding; nucleotide binding; small molecule binding;	K13186			IPR000504; IPR012677;	RNA recognition motif domain; Nucleotide-binding alpha-beta plait domain;	[R]	KOG0118	FOG: RRM domain
W5G105	Uncharacterized protein	down	2.55769	0.0917811	0.390977	0.287879	12	5	12	chloroplast, mitochondria	cellular protein metabolic process; biosynthetic process; primary metabolic process; cellular metabolic process; organic substance biosynthetic process; cellular biosynthetic process; organic substance metabolic process; metabolic process; cellular macromolecule biosynthetic process; cellular macromolecule metabolic process; gene expression; macromolecule metabolic process; protein metabolic proc…	ribosome; organelle; intracellular organelle; intracellular non-membrane-bounded organelle; cell part; intracellular; cytoplasm; macromolecular complex; intracellular part; cell; ribonucleoprotein complex; cytoplasmic part; non-membrane-bounded organelle;	organic cyclic compound binding; heterocyclic compound binding; RNA binding; 5S rRNA binding; binding; nucleic acid binding; structural constituent of ribosome; structural molecule activity; rRNA binding;	K02932	RP-L5e; large subunit ribosomal protein L5e	osa03010 Ribosome - Oryza sativa japonica (Japanese rice) (RefSeq);	IPR025607;	Ribosomal protein L5 eukaryotic/L18 archaeal, C-terminal;	[J]	KOG0875	60S ribosomal protein L5
W5GDM5	3-ketoacyl-CoA synthase	down	3.67308	0	0.272251	0	1	6	1	plasma membrane	single-organism biosynthetic process; organic acid biosynthetic process; small molecule metabolic process; single-organism cellular process; single-organism process; cellular lipid metabolic process; biosynthetic process; fatty acid metabolic process; primary metabolic process; cellular metabolic process; fatty acid biosynthetic process; organic substance biosynthetic process; cellular biosynthet…	intrinsic component of membrane; membrane; integral component of membrane; membrane part;	transferase activity, transferring acyl groups; transferase activity, transferring acyl groups other than amino-acyl groups; catalytic activity; transferase activity;	K15397	KCS; 3-ketoacyl-CoA synthase [EC:2.3.1.199]	osa01110 Biosynthesis of secondary metabolites - Oryza sativa japonica (Japanese rice) (RefSeq); osa00062 Fatty acid elongation - Oryza sativa japonica (Japanese rice) (RefSeq);	IPR016039; IPR013747; IPR013601; IPR016038;	Thiolase-like; 3-Oxoacyl-[acyl-carrier-protein (ACP)] synthase III C-terminal; FAE1/Type III polyketide synthase-like protein; Thiolase-like, subgroup;
W5GSE7	Uncharacterized protein	down	4.09615	0	0.244131	0	1	7	1	nuclear				K12821	PRPF40; pre-mRNA-processing factor 40	osa03040 Spliceosome - Oryza sativa japonica (Japanese rice) (RefSeq);	IPR002713;	FF domain;	[A]	KOG0152	Spliceosomal protein FBP11/Splicing factor PRP40
W5GTE3	Uncharacterized protein	down	3.67308	0	0.272251	0	1	6	1	nuclear			protein binding; binding;	K09560			IPR006636; IPR011990; IPR013026;	Heat shock chaperonin-binding; Tetratricopeptide-like helical domain; Tetratricopeptide repeat-containing domain;	[OT]	KOG1308	Hsp70-interacting protein Hip/Transient component of progesterone receptor complexes and an Hsp70-binding protein
W5GVC8	Uncharacterized protein	down	3.75	0.0399698	0.266667	0	3	7	3	chloroplast	carbohydrate biosynthetic process; single-organism biosynthetic process; single-organism cellular process; single-organism process; biosynthetic process; disaccharide metabolic process; carbohydrate metabolic process; primary metabolic process; oligosaccharide biosynthetic process; cellular metabolic process; organic substance biosynthetic process; cellular biosynthetic process; organic substance…	organelle; intracellular membrane-bounded organelle; intracellular organelle; cell part; intracellular; cytoplasm; intracellular part; membrane-bounded organelle; cytosol; cell; mitochondrion; cytoplasmic part;	catalytic activity;	K16055	TPS; trehalose 6-phosphate synthase/phosphatase [EC:2.4.1.15 3.1.3.12]	osa01100 Metabolic pathways - Oryza sativa japonica (Japanese rice) (RefSeq); osa00500 Starch and sucrose metabolism - Oryza sativa japonica (Japanese rice) (RefSeq);	IPR001830; IPR023214; IPR003337;	Glycosyl transferase, family 20; HAD-like domain; Trehalose-phosphatase;	[G]	KOG1050	Trehalose-6-phosphate synthase component TPS1 and related subunits
W5H6E4	Uncharacterized protein	down	3.88462	0	0.257426	1	2	7	2	nuclear			protein binding; binding;				IPR000008;	C2 domain;	[R]	KOG1030	Predicted Ca2+-dependent phospholipid-binding protein
W5H748	Uncharacterized protein	down	2.75	0.0395438	0.363636	0.4	6	5	6	nuclear				K14561	IMP4; U3 small nucleolar ribonucleoprotein protein IMP4	osa03008 Ribosome biogenesis in eukaryotes - Oryza sativa japonica (Japanese rice) (RefSeq);	IPR007109; IPR004154;	Brix domain; Anticodon-binding;	[A]	KOG2781	U3 small nucleolar ribonucleoprotein (snoRNP) component
W5HH04	Uncharacterized protein (Fragment)	down	3.23077	0.00122818	0.309524	0.9	5	6	5	nuclear	establishment of protein localization; transport; organic substance transport; localization; macromolecule localization; protein localization; protein transport; establishment of localization;	organelle; intracellular membrane-bounded organelle; intracellular organelle; cell part; intracellular; cytoplasm; intracellular part; membrane-bounded organelle; cell; mitochondrion; cytoplasmic part;	metal ion binding; cation binding; binding; ion binding;				IPR004217;	Tim10/DDP family zinc finger;	[U]	KOG3489	Mitochondrial import inner membrane translocase, subunit TIM8
W5HND1	Catalase (Fragment)	down	2.84615	0.143137	0.351351	0.238095	7	6	7	nuclear	response to stress; single-organism catabolic process; oxidation-reduction process; single-organism cellular process; single-organism process; response to stimulus; cellular metabolic process; metabolic process; hydrogen peroxide metabolic process; reactive oxygen species metabolic process; single-organism metabolic process; response to oxidative stress; cellular catabolic process; catabolic proc…		organic cyclic compound binding; heterocyclic compound binding; heme binding; catalytic activity; binding; ion binding; antioxidant activity; cation binding; metal ion binding; catalase activity; peroxidase activity; tetrapyrrole binding; oxidoreductase activity; oxidoreductase activity, acting on peroxide as acceptor;	K03781	katE; catalase [EC:1.11.1.6]	osa00380 Tryptophan metabolism - Oryza sativa japonica (Japanese rice) (RefSeq); osa01200 Carbon metabolism - Oryza sativa japonica (Japanese rice) (RefSeq); osa04146 Peroxisome - Oryza sativa japonica (Japanese rice) (RefSeq); osa00630 Glyoxylate and dicarboxylate metabolism - Oryza sativa japonica (Japanese rice) (RefSeq); osa01110 Biosynthesis of secondary metabolites - Oryza sativa japonica (…	IPR020835; IPR011614; IPR010582;	Catalase-like domain; Catalase core domain; Catalase immune-responsive domain;	[P]	KOG0047	Catalase
W5HP61	Uncharacterized protein (Fragment)	down	5.05769	0	0.197719	0	1	8	1	chloroplast	transport; single-organism localization; cation transport; metal ion transport; ion transport; single-organism process; localization; single-organism transport; establishment of localization;		metal ion binding; cation binding; binding; ion binding;	K07213			IPR006121;	Heavy metal-associated domain, HMA;	[P]	KOG1603	Copper chaperone

## Sheet: Up-regulated proteins
Protein ID	Protein description	Regulated	Average Shortest PathLength	Betweenness Centrality	Closeness Centrality	Clustering Coefficient	Degree	Eccentricity	Stress	Subcellular Location	Biological Process	Cellular Component	Molecular Function	KEGG KO No.	KEGG Gene	KEGG pathway	IPR ID	Domain description	KOG category	KOG number	KOG description
Q8LRM8	Translationally-controlled tumor protein homolog	up	1.42857	0	0.7	1	4	2	0	chloroplast		intracellular part; cell; cell part; intracellular; cytoplasm;					IPR011323; IPR011057;	Mss4/translationally controlled tumour-associated TCTP; Mss4-like;	[DZ]	KOG1727	Microtubule-binding protein (translationally controlled tumor protein)
W5A8B5	Uncharacterized protein	up	1.71429	0	0.583333	1	2	2	2762	cytosol			ATP binding; nucleoside phosphate binding; nucleoside binding; ion binding; nucleotide binding; organic cyclic compound binding; heterocyclic compound binding; ribonucleoside binding; carbohydrate derivative binding; ribonucleotide binding; binding; purine ribonucleoside binding; anion binding; purine ribonucleotide binding; adenyl ribonucleotide binding; adenyl nucleotide binding; purine nucleos…	K09489			IPR029048; IPR029047;	Heat shock protein 70kD, C-terminal domain; Heat shock protein 70kD, peptide-binding domain;	[O]	KOG0103	Molecular chaperones HSP105/HSP110/SSE1, HSP70 superfamily
W5A8E0	60S ribosomal protein L18	up	1.28571	0.0119048	0.777778	0.9	5	2	422	nuclear	cellular protein metabolic process; biosynthetic process; primary metabolic process; cellular metabolic process; organic substance biosynthetic process; cellular biosynthetic process; organic substance metabolic process; metabolic process; cellular macromolecule biosynthetic process; cellular macromolecule metabolic process; gene expression; macromolecule metabolic process; protein metabolic proc…	ribosome; organelle; intracellular organelle; intracellular non-membrane-bounded organelle; cell part; intracellular; cytoplasm; macromolecular complex; intracellular part; cell; ribonucleoprotein complex; cytoplasmic part; non-membrane-bounded organelle;	structural constituent of ribosome; structural molecule activity;	K02883	RP-L18e; large subunit ribosomal protein L18e	osa03010 Ribosome - Oryza sativa japonica (Japanese rice) (RefSeq);	IPR021131;	Ribosomal protein L18e/L15P;	[J]	KOG1714	60s ribosomal protein L18
W5CDW4	Uncharacterized protein	up	1.28571	0.0119048	0.777778	0.9	5	2	1032	cytosol				K02896	RP-L24e; large subunit ribosomal protein L24e	osa03010 Ribosome - Oryza sativa japonica (Japanese rice) (RefSeq);	IPR023441; IPR011017;	Ribosomal protein L24e domain; TRASH domain;	[J]	KOG1722	60s ribosomal protein L24
W5DNE7	Uncharacterized protein	up	1	0.392857	1	0.47619	7	1	4200	cytosol			nucleoside phosphate binding; nucleoside binding; ion binding; nucleotide binding; organic cyclic compound binding; heterocyclic compound binding; ribonucleoside binding; carbohydrate derivative binding; ribonucleotide binding; binding; purine ribonucleoside binding; anion binding; purine ribonucleotide binding; purine nucleoside binding; guanyl ribonucleotide binding; guanyl nucleotide binding; …				IPR004161; IPR009000;	Translation elongation factor EFTu/EF1A, domain 2; Translation protein, beta-barrel domain;	[J]	KOG0469	Elongation factor 2
W5FPA7	Uncharacterized protein	up	1.14286	0.107143	0.875	0.666667	6	2	302	mitochondria	cellular protein metabolic process; biosynthetic process; primary metabolic process; cellular metabolic process; organic substance biosynthetic process; cellular biosynthetic process; organic substance metabolic process; metabolic process; cellular macromolecule biosynthetic process; cellular macromolecule metabolic process; gene expression; macromolecule metabolic process; protein metabolic proc…	ribosome; intracellular organelle; intracellular non-membrane-bounded organelle; small ribosomal subunit; intracellular organelle part; cytoplasm; macromolecular complex; intracellular part; cell; organelle part; non-membrane-bounded organelle; organelle; ribosomal subunit; intracellular; cell part; ribonucleoprotein complex; cytoplasmic part;	organic cyclic compound binding; heterocyclic compound binding; RNA binding; binding; nucleic acid binding; structural molecule activity; structural constituent of ribosome; rRNA binding;	K02997	RP-S9e; small subunit ribosomal protein S9e	osa03010 Ribosome - Oryza sativa japonica (Japanese rice) (RefSeq);	IPR001912; IPR002942;	Ribosomal protein S4/S9, N-terminal; RNA-binding S4 domain;	[J]	KOG3301	Ribosomal protein S4
W5G5X7	Uncharacterized protein	up	1.85714	0	0.538462	0	1	2	282	nuclear		organelle; intracellular membrane-bounded organelle; intracellular organelle; nucleus; cell part; intracellular; intracellular part; membrane-bounded organelle; cell;		K12829	SF3B2; splicing factor 3B subunit 2	osa03040 Spliceosome - Oryza sativa japonica (Japanese rice) (RefSeq);	IPR006568; IPR007180;	PSP, proline-rich; Domain of unknown function DUF382;	[A]	KOG2330	Splicing factor 3b, subunit 2
W5G947	Uncharacterized protein (Fragment)	up	1.42857	0	0.7	1	4	2	1514	mitochondria				K11129	NHP2; H/ACA ribonucleoprotein complex subunit 2	osa03008 Ribosome biogenesis in eukaryotes - Oryza sativa japonica (Japanese rice) (RefSeq);	IPR029064; IPR004038;	50S ribosomal protein L30e-like; Ribosomal protein L7Ae/L30e/S12e/Gadd45;	[A]	KOG3167	Box H/ACA snoRNP component, involved in ribosomal RNA pseudouridinylation
