# Supplementary material for: Quantitative Proteomic Analysis of Wheat Seeds during Artificial Ageing and Priming Using the Isobaric Tandem Mass Tag Labeling
Source: PLoS One. 2016 Sep 15;11(9):e0162851. doi: 10.1371/journal.pone.0162851 (PMC5025167; doi:10.1371/journal.pone.0162851)
Supplement: S6 Table — (XLS) [file pone.0162851.s019.xls]

## Sheet: GO-up-enrichment
GO Terms Level 1	GO Terms Description	GO Terms Level	GO Terms ID	Mapping	Background	All Mapping	All Background	Fold Enrichment	Fisher' exact test P value	-log10(p value)	Related Protein
Cellular Component	proton-transporting V-type ATPase complex	5	GO:0033176	6	15	121	2140	7.07	0.000973251	3.01	W5HLE3 W5I3K2 W4ZP33 W5D593 W5B4W4 B2B9U2
	coated membrane	3	GO:0048475	8	37	121	2140	3.82	0.00368535	2.43	W5GPZ4 W4ZMM8 W5DL52 W5EUD7 W5I0B7 W5CR66 W5E2V0 W5EJA0
	membrane coat	8	GO:0030117	8	37	121	2140	3.82	0.00368535	2.43	W5GPZ4 W4ZMM8 W5DL52 W5EUD7 W5I0B7 W5CR66 W5E2V0 W5EJA0
	proton-transporting two-sector ATPase complex	4	GO:0016469	7	32	121	2140	3.87	0.00746651	2.13	W5HLE3 W5I3K2 W4ZP33 W5D593 W5B4W4 B2B9U2 Q2L9B8
	plasma membrane	5	GO:0005886	9	54	121	2140	2.95	0.00913167	2.04	P83970 W5A8E3 W5H8H2 W5EUD7 W5ERE6 W5I0B7 W5G8Z2 W5HYP0 W5HXG5
	proton-transporting V-type ATPase, V1 domain	6	GO:0033180	4	9	121	2140	7.86	0.0112643	1.95	W5HLE3 W5I3K2 W4ZP33 W5B4W4
	MCM complex	4	GO:0042555	4	9	121	2140	7.86	0.0112643	1.95	W5F5P8 W4ZP32 W4ZT36 W5G7H1
	proton-transporting two-sector ATPase complex, catalytic domain	5	GO:0033178	5	19	121	2140	4.65	0.0189106	1.72	W5HLE3 W5I3K2 W4ZP33 W5B4W4 Q2L9B8
Molecular Function	anion binding	4	GO:0043168	86	891	262	4389	1.62	1.052e-06	5.98	W5FWS1 W5DN08 W5DVX4 W5A152 W5AXM0 W5EM56 W5EVH8 W5AUD8 W5ADY6 W5ERE6 W4ZS83 W5GGV7 W5HLE3 W4ZWS1 W4ZP32 B0LXM0 W5I3K2 W5ACJ8 W5EVN6 W5HAG2 W5G6F1 W4ZWR6 W5DWA6 W5AY35 W5A8S5 W5A3G1 A4K4Y1 W4ZS35 W5AY94 W4ZQA1 W5BD57 W5HT52 W4ZNI1 W5GCC9 W5FEC1 B2ZGL2 W5GA68 Q0Q0I7 W5FJD2 W5CPG2 F4Y593 W5DY84 W5ABD3 W5AM64 W5D0R4 W5DZG0 W5IAY2 W5DVJ7 W5DYW5 W5G7V4 W5CAD8 W5HDP4 P08823 W5G7H1 W5IB77 W5F5P8 W5F4Q3 …
	cofactor binding	3	GO:0048037	34	259	262	4389	2.2	1.76588e-05	4.75	W5F2K0 W5CAD8 W5A810 W5FWS1 W5B201 W5DP16 W5EVH8 W5AUD8 W5GVI3 W5HGV6 W5AU57 W4ZWS1 W5ECJ8 W5FQ55 W5ECP3 W5AY35 W5AY94 W5HFZ6 W5HZ05 W4ZNI1 W5HXG5 W5FDW8 W5CC40 W5DZS4 W5HG15 W5AVC9 W5CS29 W5DZZ2 W5DY84 W5B777 W5ABD3 W5AM64 W5DVJ7 W5DYW5
	coenzyme binding	4	GO:0050662	23	182	262	4389	2.12	0.000994839	3	W5F2K0 W5A810 W5FWS1 W5ECP3 W5B201 W5AY35 W5HFZ6 W5DP16 W5HZ05 W5EVH8 W5GVI3 W5HXG5 W5AU57 W5FDW8 W5CC40 W4ZWS1 W5DZS4 W5AVC9 W5HG15 W5DY84 W5DZZ2 W5FQ55 W5DVJ7
	unfolded protein binding	4	GO:0051082	11	57	262	4389	3.23	0.00166927	2.78	Q0Q0I7 W5H230 F4Y593 W5CEZ6 W5IB77 W5F4Q3 W5HNQ2 W5BHF2 W5HT52 W5H2P3 W5HYP0
	oxidoreductase activity	3	GO:0016491	50	552	262	4389	1.52	0.00201157	2.7	W5CAD8 W5A810 W5FWS1 W5AXD5 Q58A30 W5B201 W5HIV3 W5DP16 W5D3B1 W5GAX6 W5EVH8 W5G5M1 W5GVI3 W5G8Z2 W5G6L7 W5AU57 W4ZWS1 W5F9D7 W5DX10 W5FQ55 W5FEK8 W5CYM2 W5ECP3 W5BLN6 W5AY35 W5HFZ6 W5D6P3 W5G750 W4ZUA0 W5DPA1 W5I3P6 W5ARG6 W5FWD9 W5G7J0 W5AWT0 W5HXG5 W5FDW8 W5CC40 W5DYW7 W5GFV6 W5AVC9 W5HG15 W5DY84 W5GEI6 W5AZ53 W5CJA2 W5CJW7 W5IAY2 W5DVJ7 W5G747
	hydrolase activity, acting on acid anhydrides	4	GO:0016817	26	255	262	4389	1.71	0.00830577	2.08	W5H5D3 W5A8S5 W5B4W4 W5A3G1 A4K4Y1 W4ZS35 W5AXM0 W5G7H1 W4ZQA1 W5F5P8 W5AA07 W5ERE6 W5G736 P83970 W5GGV7 W5HLE3 W5A2M9 W5HTX5 W4ZP32 W5FJD2 Q2L9B8 B2B9U2 W5I3K2 W5ACJ8 W4ZT36 W5DYW1
	oxidoreductase activity, acting on the CH-OH group of donors, NAD or NADP as acceptor	5	GO:0016616	12	83	262	4389	2.42	0.0093893	2.03	W5AU57 W5A810 W5FDW8 W5B201 W5CC40 W5AVC9 W5HFZ6 W5D6P3 W5DP16 W5FQ55 W5G8Z2 W5HXG5
	pyridoxal phosphate binding	5	GO:0030170	11	72	262	4389	2.56	0.00944468	2.02	W5CAD8 W5AY94 W5CS29 W5ABD3 W5B777 W5AUD8 W5AM64 W5ECJ8 W4ZNI1 W5HGV6 W5DYW5
Biological Process	organic acid biosynthetic process	6	GO:0016053	29	161	244	3821	2.82	5.90532e-07	6.23	W5E7T4 W5DZ64 W4ZT78 W5F8P7 W5FWS1 W5ECP3 W5AXD5 W5DYX9 W5F3T3 W5D3B1 W5FD02 W5B4D2 W5G5M1 W5G7J0 W5HXG5 W5GGV7 W5G958 B2ZGL2 W5G1K3 W5GFV6 W5F9D7 W5AVC9 W5GGU9 Q45NB6 W5I8U3 W5GDM5 W5D911 W5DYW5 W5CM54
	carboxylic acid biosynthetic process	8	GO:0046394	29	161	244	3821	2.82	5.90532e-07	6.23	W5E7T4 W5DZ64 W4ZT78 W5F8P7 W5FWS1 W5ECP3 W5AXD5 W5DYX9 W5F3T3 W5D3B1 W5FD02 W5B4D2 W5G5M1 W5G7J0 W5HXG5 W5GGV7 W5G958 B2ZGL2 W5G1K3 W5GFV6 W5F9D7 W5AVC9 W5GGU9 Q45NB6 W5I8U3 W5GDM5 W5D911 W5DYW5 W5CM54
	small molecule biosynthetic process	5	GO:0044283	30	192	244	3821	2.45	7.28555e-06	5.14	W5E7T4 W5DZ64 W4ZT78 W5F8P7 W5FWS1 W5ECP3 W5AXD5 W5DYX9 W5F3T3 W5D3B1 W5FD02 W5B4D2 W5G5M1 W5G7J0 W5HXG5 W5GGV7 W5G958 B2ZGL2 W5G1K3 W5GFV6 W5AP33 W5F9D7 W5AVC9 W5GGU9 Q45NB6 W5I8U3 W5GDM5 W5D911 W5DYW5 W5CM54
	carboxylic acid metabolic process	7	GO:0019752	54	469	244	3821	1.8	1.08207e-05	4.97	W5E7T4 W5CAD8 W5A810 W5F8P7 W5FWS1 W5AXD5 W5DYX9 W5CVS7 W5D3B1 W5D043 W5G5M1 W5GGV7 W5FCI5 W5G958 W5FIN0 W5G1K3 W5F9D7 Q45NB6 W5ECJ8 W5D911 W4ZWR6 W5CM54 W5HYP0 W5FEK8 W5DZ64 W4ZT78 W5ECP3 W5AY94 W5F3T3 W5FGS9 W5DUE4 W5FD02 W5HRF4 W5B4D2 W5ARG6 W5G7J0 W5HXG5 W5EKJ6 B2ZGL2 W5GA68 W5CC40 W5GFV6 W5AVC9 W5CPG2 W5CDW8 W5GGU9 W5I8U3 W5B777 W5ABD3 W5GDM5 W5I2F2 W5G7V4 W5DYW5 W5DVJ7
	oxoacid metabolic process	6	GO:0043436	54	474	244	3821	1.78	1.48211e-05	4.83	W5E7T4 W5CAD8 W5A810 W5F8P7 W5FWS1 W5AXD5 W5DYX9 W5CVS7 W5D3B1 W5D043 W5G5M1 W5GGV7 W5FCI5 W5G958 W5FIN0 W5G1K3 W5F9D7 Q45NB6 W5ECJ8 W5D911 W4ZWR6 W5CM54 W5HYP0 W5FEK8 W5DZ64 W4ZT78 W5ECP3 W5AY94 W5F3T3 W5FGS9 W5DUE4 W5FD02 W5HRF4 W5B4D2 W5ARG6 W5G7J0 W5HXG5 W5EKJ6 B2ZGL2 W5GA68 W5CC40 W5GFV6 W5AVC9 W5CPG2 W5CDW8 W5GGU9 W5I8U3 W5B777 W5ABD3 W5GDM5 W5I2F2 W5G7V4 W5DYW5 W5DVJ7
	organic acid metabolic process	5	GO:0006082	54	475	244	3821	1.78	1.57703e-05	4.8	W5E7T4 W5CAD8 W5A810 W5F8P7 W5FWS1 W5AXD5 W5DYX9 W5CVS7 W5D3B1 W5D043 W5G5M1 W5GGV7 W5FCI5 W5G958 W5FIN0 W5G1K3 W5F9D7 Q45NB6 W5ECJ8 W5D911 W4ZWR6 W5CM54 W5HYP0 W5FEK8 W5DZ64 W4ZT78 W5ECP3 W5AY94 W5F3T3 W5FGS9 W5DUE4 W5FD02 W5HRF4 W5B4D2 W5ARG6 W5G7J0 W5HXG5 W5EKJ6 B2ZGL2 W5GA68 W5CC40 W5GFV6 W5AVC9 W5CPG2 W5CDW8 W5GGU9 W5I8U3 W5B777 W5ABD3 W5GDM5 W5I2F2 W5G7V4 W5DYW5 W5DVJ7
	small molecule metabolic process	4	GO:0044281	69	666	244	3821	1.62	1.61534e-05	4.79	W5A810 W5F8P7 W5FWS1 W5D043 W5G5M1 W5G8Z2 W5GGV7 W5HLE3 W5FIN0 B0LXM0 W5I3K2 W5HAG2 W5G6F1 W5D911 W4ZWR6 W5CM54 W5DWA6 W5AY94 W5FD02 W5B4D2 W5HT52 W5G7J0 W5EKJ6 B2ZGL2 W5GA68 W5CPG2 W5ABD3 W5I8U3 W5DVJ7 W5G7V4 W5DYW5 W5E7T4 W5CAD8 W5AXD5 W5CVS7 W5DYX9 W5D3B1 W5G958 W5FCI5 W5G1K3 W5F9D7 Q45NB6 W5H811 W5ECJ8 W5HYP0 W5FEK8 W5DZ64 W5ECP3 W4ZT78 W5HFZ6 W5F3T3 W5G750 W5FGS9 W5DUE4 W5HRF4 W5ARG6 W5HXG5 …
	cellular amino acid biosynthetic process	9	GO:0008652	20	116	244	3821	2.7	9.97281e-05	4	W5E7T4 W4ZT78 W5F8P7 W5FWS1 W5ECP3 W5DYX9 W5D3B1 W5B4D2 W5G5M1 W5HXG5 W5GGV7 W5G958 W5GFV6 W5G1K3 W5AVC9 W5GGU9 Q45NB6 W5I8U3 W5DYW5 W5CM54
	single-organism biosynthetic process	4	GO:0044711	49	448	244	3821	1.71	0.000125	3.9	W5E7T4 W5F8P7 W5FWS1 W5AXD5 W5DYX9 W5EM56 W5D3B1 W5GAX6 W5G5M1 W5G8Z2 W5GGV7 W5D693 W5G958 W5G1K3 W5F9D7 W5BM01 B0LXM0 W5H811 Q45NB6 W5G6F1 W5D911 W5CM54 W5HYP0 W5DWA6 W5AX21 W5DZ64 W4ZT78 W5ECP3 W5F3T3 W5G750 W5DT83 W5FD02 W5B4D2 W5HT52 W5G7J0 W5HXG5 P83970 B2ZGL2 W5GFV6 W5AP33 W5AVC9 W5F5M4 W5GGU9 W5I8U3 W5GDM5 W5G664 W5G7V4 W5DYW5 W5GZ18
	alpha-amino acid metabolic process	9	GO:1901605	22	138	244	3821	2.5	0.000128775	3.89	W5FEK8 W5E7T4 W5CAD8 W4ZT78 W5ECP3 W5D3B1 W5HRF4 W5G5M1 W5HXG5 W5GGV7 W5GFV6 W5G1K3 W5AVC9 W5GGU9 Q45NB6 W5B777 W5ABD3 W5ECJ8 W5I2F2 W5G7V4 W5DYW5 W5CM54
	cellular amino acid metabolic process	8	GO:0006520	31	247	244	3821	1.97	0.000339111	3.47	W5FEK8 W5E7T4 W5CAD8 W4ZT78 W5F8P7 W5FWS1 W5ECP3 W5DYX9 W5D3B1 W5HRF4 W5B4D2 W5G5M1 W5ARG6 W5HXG5 W5GGV7 W5G958 W5G1K3 W5GFV6 W5AVC9 W5CPG2 W5GGU9 Q45NB6 W5ABD3 W5I8U3 W5B777 W5ECJ8 W5I2F2 W4ZWR6 W5G7V4 W5DYW5 W5CM54
	monocarboxylic acid biosynthetic process	9	GO:0072330	11	50	244	3821	3.45	0.000960401	3.02	W5E7T4 W5DZ64 B2ZGL2 W5AXD5 W5F9D7 W5F3T3 W5GDM5 W5FD02 W5G5M1 W5D911 W5G7J0
	organonitrogen compound biosynthetic process	5	GO:1901566	31	266	244	3821	1.83	0.00119441	2.92	W5E7T4 W4ZT78 W5F8P7 W5FWS1 W5ECP3 W5DYX9 W5D3B1 W5G750 W5HT52 W5B4D2 W5G5M1 W5HGV6 W5HXG5 P83970 W5GGV7 W5G958 W5G1K3 W5GFV6 W5AP33 W5AVC9 W5F5M4 W5GGU9 B0LXM0 Q45NB6 W5I8U3 W5G6F1 W5G7V4 W5DYW5 W5CM54 W5DWA6 W5GZ18
	fatty acid biosynthetic process	10	GO:0006633	9	36	244	3821	3.91	0.0015175	2.82	W5DZ64 W5GDM5 B2ZGL2 W5AXD5 W5FD02 W5F9D7 W5G5M1 W5G7J0 W5F3T3

## Sheet: GO-down-enrichment
GO Terms Level 1	GO Terms Description	GO Terms Level	GO Terms ID	Mapping	Background	All Mapping	All Background	Fold Enrichment	Fisher' exact test P value	-log10(p value)	Related Protein
Molecular Function	nutrient reservoir activity	2	GO:0045735	9	36	97	4389	11.31	7.1416e-07	6.15	W5E0G4 W5ECA4 I6QQ39 P04730 W5EST8 P10385 W5DXK9 W5EAP7 W5EQM8
	intramolecular lyase activity	4	GO:0016872	3	4	97	4389	33.94	0.00276075	2.56	W5DVW8 W5FJN1 W5FB60
	phosphatase activity	6	GO:0016791	7	72	97	4389	4.4	0.00457121	2.34	W5F1Z9 W5F9K7 W4ZS68 Q9AXK5 W5HAJ9 W5B5J8 W5BPI1
	protein serine/threonine phosphatase activity	8	GO:0004722	4	21	97	4389	8.62	0.0101355	1.99	W4ZS68 W5HAJ9 W5B5J8 W5BPI1
	phosphoric ester hydrolase activity	5	GO:0042578	7	87	97	4389	3.64	0.0113724	1.94	W5F1Z9 W5F9K7 W4ZS68 Q9AXK5 W5HAJ9 W5B5J8 W5BPI1
	peptidase regulator activity	4	GO:0061134	4	35	97	4389	5.17	0.040062	1.4	P01083 W4ZZK4 Q1XHC6 P16347
	peptidase inhibitor activity	5	GO:0030414	4	35	97	4389	5.17	0.040062	1.4	P01083 W4ZZK4 Q1XHC6 P16347
	endopeptidase regulator activity	5	GO:0061135	4	35	97	4389	5.17	0.040062	1.4	P01083 W4ZZK4 Q1XHC6 P16347
Cellular Component	lipid particle	8	GO:0005811	5	7	45	2140	33.97	5.21103e-06	5.28	W5BE38 W5E9F6 W5FHA6 W5FYW1 W5AW62
	monolayer-surrounded lipid storage body	9	GO:0012511	5	7	45	2140	33.97	5.21103e-06	5.28	W5BE38 W5E9F6 W5FHA6 W5FYW1 W5AW62
	integral component of membrane	5	GO:0016021	22	528	45	2140	1.98	0.000672992	3.17	W5E9F6 W5FHD1 W4ZRM2 W4ZS29 W5BE38 W5DX55 W5I9B0 W5FYW1 W4ZR59 W5HJ17 W5F8Q7 W5H9X1 W5FHA6 W4ZP28 W5AW62 W4ZRD4 W5C2E9 W5BH09 W5AXF2 W5DTE2 W5BR90 W5APG2
	intrinsic component of membrane	4	GO:0031224	22	529	45	2140	1.98	0.00069162	3.16	W5E9F6 W5FHD1 W4ZRM2 W4ZS29 W5BE38 W5DX55 W5I9B0 W5FYW1 W4ZR59 W5HJ17 W5F8Q7 W5H9X1 W5FHA6 W4ZP28 W5AW62 W4ZRD4 W5C2E9 W5BH09 W5AXF2 W5DTE2 W5BR90 W5APG2
	membrane part	3	GO:0044425	22	618	45	2140	1.69	0.00577579	2.24	W5E9F6 W5FHD1 W4ZRM2 W4ZS29 W5BE38 W5DX55 W5I9B0 W5FYW1 W4ZR59 W5HJ17 W5F8Q7 W5H9X1 W5FHA6 W4ZP28 W5AW62 W4ZRD4 W5C2E9 W5BH09 W5AXF2 W5DTE2 W5BR90 W5APG2
	DNA packaging complex	4	GO:0044815	5	44	45	2140	5.4	0.0116013	1.94	W5DPH7 W4ZQV5 W4ZVY5 W5EBF3 W5EQ20
	DNA bending complex	4	GO:1990104	5	44	45	2140	5.4	0.0116013	1.94	W5DPH7 W4ZQV5 W4ZVY5 W5EBF3 W5EQ20
	nucleosome	11	GO:0000786	5	44	45	2140	5.4	0.0116013	1.94	W5DPH7 W4ZQV5 W4ZVY5 W5EBF3 W5EQ20
Biological Process	lipid localization	4	GO:0010876	6	36	87	3821	7.32	0.00111825	2.95	W5CGJ3 Q8GZB0 P82901 W5I9B0 W5FSX7 I6QQ39
	lipid transport	6	GO:0006869	5	26	87	3821	8.45	0.00245016	2.61	W5CGJ3 Q8GZB0 P82901 W5I9B0 W5FSX7
	dephosphorylation	6	GO:0016311	7	71	87	3821	4.33	0.00484558	2.31	W5F1Z9 W5F9K7 W4ZS68 Q9AXK5 W5HAJ9 W5B5J8 W5BPI1
	response to water	5	GO:0009415	4	18	87	3821	9.76	0.00703562	2.15	Q6W8Q2 W5FQI8 W5CUW2 W5D5Z6
	response to inorganic substance	4	GO:0010035	5	50	87	3821	4.39	0.0250985	1.6	Q6W8Q2 W5FQI8 W5AT01 W5CUW2 W5D5Z6
	response to abiotic stimulus	3	GO:0009628	8	130	87	3821	2.7	0.0259153	1.59	W5FQI8 W5AT01 W5CUW2 W5D5Z6 I6QQ39 Q6W8Q2 W5FB60 W5ENI0
	response to oxygen-containing compound	4	GO:1901700	6	76	87	3821	3.47	0.0271886	1.57	Q6W8Q2 W5FQI8 W5AT01 W5FB60 W5CUW2 W5D5Z6
	negative regulation of peptidase activity	10	GO:0010466	4	32	87	3821	5.49	0.0341354	1.47	P01083 W4ZZK4 Q1XHC6 P16347
	regulation of endopeptidase activity	9	GO:0052548	4	32	87	3821	5.49	0.0341354	1.47	P01083 W4ZZK4 Q1XHC6 P16347
	regulation of peptidase activity	8	GO:0052547	4	32	87	3821	5.49	0.0341354	1.47	P01083 W4ZZK4 Q1XHC6 P16347
	negative regulation of endopeptidase activity	11	GO:0010951	4	32	87	3821	5.49	0.0341354	1.47	P01083 W4ZZK4 Q1XHC6 P16347
	negative regulation of protein processing	8	GO:0010955	4	33	87	3821	5.32	0.036954	1.43	P01083 W4ZZK4 Q1XHC6 P16347
	negative regulation of hydrolase activity	7	GO:0051346	4	33	87	3821	5.32	0.036954	1.43	P01083 W4ZZK4 Q1XHC6 P16347
	negative regulation of proteolysis	9	GO:0045861	4	33	87	3821	5.32	0.036954	1.43	P01083 W4ZZK4 Q1XHC6 P16347

## Sheet: KEGG-up-enrichment
KEGG pathway	Mapping	Background	All Mapping	All Background	Fold enrichment	Fisher' exact test p value	-log10(p value)	Related proteins
osa04145 Phagosome - Oryza sativa japonica (Japanese rice) (RefSeq)	13	41	151	1774	3.73	7.9069e-05	4.1	W5HLE3 W5H5D3 W5D593 W5B4W4 A4K4Y1 W5H230 Q2L9B8 B2B9U2 W5I3K2 W5ACJ8 W4ZP33 W5BHF2 W5H2P3
osa01230 Biosynthesis of amino acids - Oryza sativa japonica (Japanese rice) (RefSeq)	26	152	151	1774	2.01	0.000558858	3.25	W4ZT78 W5ECP3 W5F8P7 W5FWS1 W5AUJ0 W5DYX9 W5AUD8 W5FGS9 W5D043 W5HRF4 W5B4D2 W4ZNI1 W5G958 W5FIN0 W5G1K3 W5AVC9 W5GGU9 W5CDW8 Q45NB6 B0LXM0 W5I8U3 W5ABD3 W5ECJ8 W5G6F1 W5D911 W5CM54
osa00520 Amino sugar and nucleotide sugar metabolism - Oryza sativa japonica (Japanese rice) (RefSeq)	13	55	151	1774	2.78	0.00153899	2.81	W5F2K0 W5D693 W5CYM2 W5FDW8 W5DZS4 W5HXV0 W5DZZ2 W5DP16 W4ZUA0 W5HZ05 W5DT83 W5FQ55 W5G8Z2
osa04626 Plant-pathogen interaction - Oryza sativa japonica (Japanese rice) (RefSeq)	8	22	151	1774	4.27	0.00154727	2.81	Q0Q0I7 F4Y593 W5I4U0 P04464 W5F4Q3 W5CHI3 W5HNQ2 W5HYP0
osa00400 Phenylalanine, tyrosine and tryptophan biosynthesis - Oryza sativa japonica (Japanese rice) (RefSeq)	7	20	151	1774	4.11	0.00472498	2.33	W5I8U3 W5F8P7 W5HRF4 W5B4D2 W4ZNI1 W5AUJ0 W5DYX9
osa00053 Ascorbate and aldarate metabolism - Oryza sativa japonica (Japanese rice) (RefSeq)	7	23	151	1774	3.58	0.00994656	2	W5F2K0 W5AZ53 W5DP16 W5FDW8 W5DYW7 W5HIV3 W5FQ55
osa00040 Pentose and glucuronate interconversions - Oryza sativa japonica (Japanese rice) (RefSeq)	5	14	151	1774	4.2	0.0251235	1.6	W5DP16 W5BN51 W5FDW8 W5HIV3 W5FQ55

## Sheet: KEGG-down-enrichment
KEGG pathway	Mapping	Background	All Mapping	All Background	Fold enrichment	Fisher' exact test p value	-log10(p value)	Related proteins
osa04141 Protein processing in endoplasmic reticulum - Oryza sativa japonica (Japanese rice) (RefSeq)	7	132	25	1774	3.76	0.00666581	2.18	W5AT01 W5D3N0 W5E491 W5DWF2 W5DYF8 W5D1P0 W5DY10

## Sheet: Domain-up-enrichment
Domain Description	Mapping	Background	All Mapping	All Backgroud	Fold enrichment	Fisher' exact test p value	-log10(P value)	Related Protein
Pyridoxal phosphate-dependent transferase, major region, subdomain 1	11	58	277	4876	3.34	0.00132939	2.88	W5CAD8 W5AY94 W5CS29 W5ABD3 W5B777 W5AUD8 W5AM64 W5ECJ8 W4ZNI1 W5DYW5 W5HGV6
Pyridoxal phosphate-dependent transferase, major region, subdomain 2	9	40	277	4876	3.96	0.00149706	2.82	W5CS29 W5ABD3 W5B777 W5AUD8 W5AM64 W5ECJ8 W4ZNI1 W5DYW5 W5HGV6
Heat shock protein Hsp90, N-terminal	5	10	277	4876	8.8	0.00160747	2.79	W5F4Q3 Q0Q0I7 W5HNQ2 F4Y593 W5HYP0
Heat shock protein 70kD, peptide-binding domain	8	32	277	4876	4.4	0.00170669	2.77	W5G7J4 W5F500 W5DN08 W5I1R8 W5A8B5 W5DZG0 W5FEE5 W5GCC9
Pyridoxal phosphate-dependent transferase	11	62	277	4876	3.12	0.0022421	2.65	W5CAD8 W5AY94 W5CS29 W5ABD3 W5B777 W5AUD8 W5AM64 W5ECJ8 W4ZNI1 W5DYW5 W5HGV6
Heat shock protein 70kD, C-terminal domain	7	28	277	4876	4.4	0.00407549	2.39	W5G7J4 W5F500 W5FEE5 W5DZG0 W5I1R8 W5A8B5 W5GCC9
Histidine kinase-like ATPase, C-terminal domain	5	13	277	4876	6.77	0.00478062	2.32	W5F4Q3 Q0Q0I7 W5HNQ2 F4Y593 W5HYP0
Calreticulin/calnexin, P domain	4	8	277	4876	8.8	0.00812039	2.09	W5BHF2 W5H2P3 W5H230 W5CEZ6
Mitochondrial carrier domain	5	16	277	4876	5.5	0.010638	1.97	W5GMS3 W5GJK4 W4ZZ25 W5G5F2 W5G8R8
Oxidoreductase FAD/NAD(P)-binding	4	9	277	4876	7.82	0.011676	1.93	W5CYM2 W5EVH8 W4ZUA0 W5AY35
Ferredoxin reductase-type FAD-binding domain	4	9	277	4876	7.82	0.011676	1.93	W5CYM2 W5EVH8 W4ZUA0 W5AY35
Flavoprotein pyridine nucleotide cytochrome reductase	4	9	277	4876	7.82	0.011676	1.93	W5CYM2 W5EVH8 W4ZUA0 W5AY35
UDP-glucose/GDP-mannose dehydrogenase, C-terminal	3	4	277	4876	13.2	0.0177524	1.75	W5DP16 W5FDW8 W5FQ55
UDP-glucose/GDP-mannose dehydrogenase, dimerisation	3	4	277	4876	13.2	0.0177524	1.75	W5DP16 W5FDW8 W5FQ55
UDP-glucose/GDP-mannose dehydrogenase, N-terminal	3	4	277	4876	13.2	0.0177524	1.75	W5DP16 W5FDW8 W5FQ55
Riboflavin synthase-like beta-barrel	4	11	277	4876	6.4	0.0210823	1.68	W5CYM2 W5EVH8 W4ZUA0 W5AY35
NAD(P)-binding domain	21	228	277	4876	1.62	0.0321725	1.49	W5F2K0 W5FWS1 W5ECP3 W5A810 W5B201 W5DVX4 W5HFZ6 W5DP16 W5D3B1 W5HZ05 W5ARG6 W5G8Z2 W5AWT0 W5FEC1 W5AU57 W5FDW8 W5GFV6 W5DZS4 W5DZZ2 W5FQ55 W5DFE7
Concanavalin A-like lectin/glucanase domain	5	23	277	4876	3.83	0.0379479	1.42	W5BHF2 W5H2P3 W5H230 W5CEZ6 Q84LA1
Acyl carrier protein-like	3	6	277	4876	8.8	0.0411546	1.39	W5DZ64 W5FD02 W5F3T3
Coatomer, WD associated region	3	6	277	4876	8.8	0.0411546	1.39	W5GPZ4 W5EJA0 W5DL52

## Sheet: Domain-down-enrichment
Domain Description	Mapping	Background	All Mapping	All Backgroud	Fold enrichment	Fisher' exact test p value	-log10(P value)	Related Protein
Seed maturation protein	9	10	136	4876	32.27	1.20697e-11	10.92	W5FX17 W5HL92 W5I193 W5FP47 W5FLF3 W5EJN5 W5E3J3 W5I4P0 W5E046
Alpha crystallin/Hsp20 domain	10	34	136	4876	10.54	2.13452e-07	6.67	W5AT01 W5D3N0 W5DWF2 W5D1P0 W5HT56 W5ENP1 W5DIK8 W5D7A8 W5DY10 W5E491
HSP20-like chaperone	10	42	136	4876	8.54	1.50324e-06	5.82	W5AT01 W5D3N0 W5DWF2 W5D1P0 W5HT56 W5ENP1 W5DIK8 W5D7A8 W5DY10 W5E491
RmlC-like jelly roll fold	9	32	136	4876	10.08	1.685e-06	5.77	W5FX55 W5E0G4 W5EST8 W4ZNS1 W5DXK9 W5ECA4 W5EAP7 I6QQ39 W5EQM8
RmlC-like cupin domain	8	30	136	4876	9.56	1.27616e-05	4.89	W5E0G4 W5EST8 W4ZNS1 W5DXK9 W5ECA4 W5EAP7 I6QQ39 W5EQM8
Cupin 1	7	21	136	4876	11.95	1.55334e-05	4.81	W5E0G4 W5EST8 W5DXK9 W5ECA4 W5EAP7 I6QQ39 W5EQM8
Bifunctional inhibitor/plant lipid transfer protein/seed storage helical domain	9	59	136	4876	5.47	0.000189158	3.72	W5EUZ5 W5E673 P04730 P01083 Q8GZB0 P82901 P10385 W5I9B0 W5FSX7
Protein phosphatase 2C (PP2C)-like domain	4	22	136	4876	6.52	0.0217502	1.66	W4ZS68 W5HAJ9 W5B5J8 W5BPI1
