# Supplementary material for: Quantitative Proteomic Analysis of Wheat Seeds during Artificial Ageing and Priming Using the Isobaric Tandem Mass Tag Labeling
Source: PLoS One. 2016 Sep 15;11(9):e0162851. doi: 10.1371/journal.pone.0162851 (PMC5025167; doi:10.1371/journal.pone.0162851)
Supplement: S7 Table — (XLS) [file pone.0162851.s020.xls]

## Sheet: Down-regulated proteins
Protein accession	Gene name	Protein description	MCODE_Cluster	MCODE_Score	WH100/WH98 Ratio	P value	Regulation	AverageShortestPathLength	BetweennessCentrality	ClosenessCentrality	ClusteringCoefficient	Degree	Eccentricity	NeighborhoodConnectivity	NumberOfDirectedEdges	Radiality	Stress	Subcellular Location	Biological Process	Cellular Component	Molecular Function	KEGG Gene	KEGG KO No.	KEGG pathway	IPR ID	Domain description	KOG category	KOG description	KOG number
Q6W8Q2	PER1	1-Cys peroxiredoxin PER1		0.777778	0.761035	0.000611	down	1.28571	0.642857	0.777778	0.3	5	2	2.6	5	0.928571	30	cytosol	reproduction; single-multicellular organism process; response to acid chemical; reproductive process; response to abiotic stimulus; response to oxygen-containing compound; seed development; single-organism process; post-embryonic development; maintenance of dormancy; response to stimulus; metabolic process; response to water; seed maturation; single organism reproductive process; response to inor…	organelle; intracellular membrane-bounded organelle; intracellular organelle; nucleus; cell part; intracellular; intracellular part; membrane-bounded organelle; cell;	catalytic activity; thioredoxin peroxidase activity; peroxiredoxin activity; antioxidant activity; peroxidase activity; oxidoreductase activity; oxidoreductase activity, acting on peroxide as acceptor;	PRDX6; peroxiredoxin 6, 1-Cys peroxiredoxin [EC:1.11.1.7 1.11.1.15 3.1.1.-]	K11188	osa01100 Metabolic pathways - Oryza sativa japonica (Japanese rice) (RefSeq); osa00940 Phenylpropanoid biosynthesis - Oryza sativa japonica (Japanese rice) (RefSeq); osa01110 Biosynthesis of secondary metabolites - Oryza sativa japonica (Japanese rice) (RefSeq);	IPR019479; IPR000866; IPR012336;	Peroxiredoxin, C-terminal; Alkyl hydroperoxide reductase subunit C/ Thiol specific antioxidant; Thioredoxin-like fold;
W4ZP28	W4ZP28	Uncharacterized protein		1.66667	0.69735	0.0189	down	1.71429	0.0476191	0.583333	0.666667	3	3	3.66667	3	0.821429	4	mitochondria	transport; localization; establishment of localization;	intrinsic component of membrane; membrane; integral component of membrane; membrane part;	transporter activity;				IPR023271;	Aquaporin-like;	[G]	Aquaporin (major intrinsic protein family)	KOG0223
W4ZQV5	W4ZQV5	Histone H4 (Fragment)		1.4	0.696056	0.000952	down	1	0	1	1	2	1	2	2	1	0	chloroplast	cellular component biogenesis; cellular component organization; nucleosome organization; cellular macromolecular complex assembly; chromatin assembly or disassembly; protein complex subunit organization; macromolecular complex subunit organization; protein-DNA complex assembly; DNA packaging; nucleosome assembly; chromosome organization; cellular component assembly; macromolecular complex assembl…	intracellular organelle; intracellular non-membrane-bounded organelle; intracellular organelle part; macromolecular complex; intracellular part; cell; organelle part; DNA bending complex; chromosomal part; nucleosome; non-membrane-bounded organelle; intracellular membrane-bounded organelle; organelle; nucleus; chromatin; intracellular; cell part; chromosome; protein complex; membrane-bounded orga…	organic cyclic compound binding; heterocyclic compound binding; DNA binding; protein heterodimerization activity; binding; protein dimerization activity; nucleic acid binding; protein binding;		K11254		IPR009072; IPR007125;	Histone-fold; Histone core;	[B]	Histone H4	KOG3467
W4ZR59	W4ZR59	Uncharacterized protein		0.4	0.820345	0.00329	down	2.71429	0	0.368421	0	1	4	2	1	0.571429	0	nuclear	cellular component organization; organelle organization; mitochondrion organization; organelle fission; cellular process; mitochondrial fission; cellular component organization or biogenesis;	intrinsic component of membrane; membrane; integral component of membrane; membrane part;	protein binding; binding;		K17969		IPR011990;	Tetratricopeptide-like helical domain;	[M]	Membrane protein involved in organellar division	KOG3364
W4ZUK2	W4ZUK2	Uncharacterized protein		0.666667	0.715308	0.0405	down	1.5	0	0.666667	0	1	2	2	1	0.75	0	chloroplast	single-organism process; metabolic process; oxidation-reduction process; single-organism metabolic process;		catalytic activity; oxidoreductase activity;				IPR016040;	NAD(P)-binding domain;	[R]	Reductases with broad range of substrate specificities	KOG0725
W4ZVY5	W4ZVY5	Histone H2A	Cluster 4	4	0.826219	0.014	down	1	0	1	1	2	1	2	2	1	0	mitochondria		intracellular organelle; intracellular non-membrane-bounded organelle; intracellular organelle part; macromolecular complex; intracellular part; cell; organelle part; DNA bending complex; chromosomal part; nucleosome; non-membrane-bounded organelle; intracellular membrane-bounded organelle; organelle; nucleus; chromatin; intracellular; cell part; chromosome; protein complex; membrane-bounded orga…	organic cyclic compound binding; heterocyclic compound binding; DNA binding; protein heterodimerization activity; binding; protein dimerization activity; nucleic acid binding; protein binding;		K11251		IPR002119; IPR009072; IPR007125;	Histone H2A; Histone-fold; Histone core;	[B]	Histone 2A	KOG1757
W5A9E1	W5A9E1	Uncharacterized protein	Cluster 4	5	0.816104	0.0218	down	1	0	1	0	1	1	1	1	1	0	nuclear	cellular protein metabolic process; biosynthetic process; primary metabolic process; cellular metabolic process; organic substance biosynthetic process; cellular biosynthetic process; organic substance metabolic process; metabolic process; cellular macromolecule biosynthetic process; cellular macromolecule metabolic process; gene expression; macromolecule metabolic process; protein metabolic proc…	ribosome; organelle; intracellular organelle; intracellular non-membrane-bounded organelle; cell part; intracellular; cytoplasm; macromolecular complex; intracellular part; cell; ribonucleoprotein complex; cytoplasmic part; non-membrane-bounded organelle;	protein binding; structural constituent of ribosome; structural molecule activity; binding;	RP-S27Ae; small subunit ribosomal protein S27Ae	K02977	osa03010 Ribosome - Oryza sativa japonica (Japanese rice) (RefSeq);	IPR002906; IPR011332; IPR029071; IPR000626;	Ribosomal protein S27a; Zinc-binding ribosomal protein; Ubiquitin-related domain; Ubiquitin-like;	[J]	Ubiquitin/40S ribosomal protein S27a fusion	KOG0004
W5AH15	W5AH15	Uncharacterized protein (Fragment)		2	0.674916	0.017	down	1.71429	0.285714	0.583333	0.333333	3	3	3	3	0.821429	14	chloroplast									[S]	Uncharacterized conserved protein	KOG4744
W5BE38	W5BE38	Oleosin		2	0.53831	0.0076	down	2	0	0.5	1	2	3	4	2	0.75	0	plasma membrane		organelle; intracellular organelle; membrane; intracellular non-membrane-bounded organelle; membrane part; cell part; intracellular; intrinsic component of membrane; intracellular part; cell; lipid particle; integral component of membrane; monolayer-surrounded lipid storage body; non-membrane-bounded organelle;
W5C7G6	W5C7G6	Uncharacterized protein		1.66667	0.737282	0.0304	down	2	0	0.5	0	1	3	2	1	0.666667	0	cytosol	cellular component biogenesis; single-multicellular organism process; cellular component organization; ribonucleoprotein complex biogenesis; ribonucleoprotein complex assembly; reproductive process; seed development; cellular protein metabolic process; single-organism process; post-embryonic development; biosynthetic process; cellular metabolic process; ribosomal large subunit biogenesis; organic…	intracellular organelle; intracellular non-membrane-bounded organelle; intracellular organelle part; cytoplasm; nuclear lumen; intracellular part; nucleolus; cytosol; cell; organelle part; non-membrane-bounded organelle; intracellular membrane-bounded organelle; organelle; membrane-enclosed lumen; nucleus; intracellular organelle lumen; intracellular; cell part; membrane-bounded organelle; cytopl…	organic cyclic compound binding; heterocyclic compound binding; ribosome binding; RNA binding; translation factor activity, nucleic acid binding; binding; nucleic acid binding; macromolecular complex binding; translation initiation factor activity; ribosomal large subunit binding; ribonucleoprotein complex binding;	EIF6; translation initiation factor 6	K03264	osa03008 Ribosome biogenesis in eukaryotes - Oryza sativa japonica (Japanese rice) (RefSeq);			[J]	Translation initiation factor 6 (eIF-6)	KOG3185
W5CPB0	W5CPB0	Uncharacterized protein	Cluster 1	10.6667	0.701754	0.0155	down	1	0.0809524	1	0.714286	7	1	5.28571	7	1	12	cytosol			ATP binding; nucleoside phosphate binding; nucleoside binding; ion binding; nucleotide binding; organic cyclic compound binding; heterocyclic compound binding; ribonucleoside binding; carbohydrate derivative binding; ribonucleotide binding; binding; purine ribonucleoside binding; anion binding; purine ribonucleotide binding; adenyl ribonucleotide binding; adenyl nucleotide binding; purine nucleos…		K03695		IPR019489; IPR003959; IPR003593; IPR027417;	Clp ATPase, C-terminal; ATPase, AAA-type, core; AAA+ ATPase domain; P-loop containing nucleoside triphosphate hydrolase;	[O]	Chaperone HSP104 and related ATP-dependent Clp proteases	KOG1051
W5D1P0	W5D1P0	Uncharacterized protein	Cluster 8	6.80556	0.730282	0.0194	down	1.28571	0.00793651	0.777778	0.9	5	2	6.2	5	0.857143	2	cytosol				HSP20; HSP20 family protein	K13993	osa04141 Protein processing in endoplasmic reticulum - Oryza sativa japonica (Japanese rice) (RefSeq);	IPR002068; IPR008978;	Alpha crystallin/Hsp20 domain; HSP20-like chaperone;	[O]	Molecular chaperone (small heat-shock protein Hsp26/Hsp42)	KOG0710
W5D713	W5D713	Uncharacterized protein (Fragment)	Cluster 1	12.35	0.825764	0.0311	down	1.14286	0.0730159	0.875	0.666667	6	2	5.33333	6	0.928571	10	cytosol							IPR029048; IPR029047;	Heat shock protein 70kD, C-terminal domain; Heat shock protein 70kD, peptide-binding domain;	[O]	Molecular chaperones HSP70/HSC70, HSP70 superfamily	KOG0101
W5D7X5	W5D7X5	Uncharacterized protein		0	0.774593	0.00438	down	2	0	0.5	0	1	3	2	1	0.666667	0	nuclear			organic cyclic compound binding; heterocyclic compound binding; RNA binding; binding; nucleic acid binding;		K17943		IPR012940; IPR011989; IPR016024;	Nucleic acid binding NABP; Armadillo-like helical; Armadillo-type fold;	[J]	Translational repressor Pumilio/PUF3 and related RNA-binding proteins (Puf superfamily)	KOG1488
W5DIK8	W5DIK8	Uncharacterized protein (Fragment)		5.78571	0.709723	0.0249	down	1.57143	0.00793651	0.636364	0.666667	3	2	6.33333	3	0.714286	2	cytosol							IPR002068; IPR008978;	Alpha crystallin/Hsp20 domain; HSP20-like chaperone;	[O]	Molecular chaperone (small heat-shock protein Hsp26/Hsp42)	KOG0710
W5DUX9	W5DUX9	Uncharacterized protein	Cluster 4	5	0.660939	0.0365	down	1	0	1	0	1	1	1	1	1	0	chloroplast	cellular protein metabolic process; biosynthetic process; primary metabolic process; cellular metabolic process; organic substance biosynthetic process; cellular biosynthetic process; organic substance metabolic process; metabolic process; cellular macromolecule biosynthetic process; cellular macromolecule metabolic process; gene expression; macromolecule metabolic process; protein metabolic proc…	ribosome; organelle; intracellular organelle; intracellular non-membrane-bounded organelle; cell part; intracellular; cytoplasm; macromolecular complex; intracellular part; cell; ribonucleoprotein complex; cytoplasmic part; non-membrane-bounded organelle;	structural constituent of ribosome; structural molecule activity;	RP-L10e; large subunit ribosomal protein L10e	K02866	osa03010 Ribosome - Oryza sativa japonica (Japanese rice) (RefSeq);	IPR016180;	Ribosomal protein L10e/L16;	[J]	60s ribosomal protein L10	KOG0857
W5DWF2	W5DWF2	Uncharacterized protein	Cluster 8	7.64444	0.395049	0.00493	down	1.14286	0.0174603	0.875	0.866667	6	2	5.83333	6	0.928571	4	cytosol				HSP20; HSP20 family protein	K13993	osa04141 Protein processing in endoplasmic reticulum - Oryza sativa japonica (Japanese rice) (RefSeq);	IPR002068; IPR008978;	Alpha crystallin/Hsp20 domain; HSP20-like chaperone;	[O]	Molecular chaperone (small heat-shock protein Hsp26/Hsp42)	KOG0710
W5E0G4	W5E0G4	Uncharacterized protein		1.66667	0.798085	0.00896	down	1.85714	0.0238095	0.538462	0.666667	3	3	3.33333	3	0.785714	2	vacuolar membrane			nutrient reservoir activity;				IPR011051; IPR006045; IPR014710;	RmlC-like cupin domain; Cupin 1; RmlC-like jelly roll fold;
W5EM63	W5EM63	Uncharacterized protein		0	0.763553	0.00314	down	2.57143	0	0.388889	0	1	4	3	1	0.607143	0	cytosol							IPR025870; IPR029068;	Glyoxalase-like domain; Glyoxalase/Bleomycin resistance protein/Dihydroxybiphenyl dioxygenase;
W5ENI0	W5ENI0	Uncharacterized protein (Fragment)	Cluster 1	10.2747	0.683995	0.0454	down	1.14286	0.0730159	0.875	0.666667	6	2	5.33333	6	0.928571	10	chloroplast	heat acclimation; response to stress; response to abiotic stimulus; cellular protein metabolic process; response to stimulus; primary metabolic process; cellular metabolic process; organic substance metabolic process; protein folding; metabolic process; response to heat; response to temperature stimulus; cellular macromolecule metabolic process; protein metabolic process; macromolecule metabolic …		ATP binding; nucleoside phosphate binding; nucleoside binding; ion binding; nucleotide binding; organic cyclic compound binding; heterocyclic compound binding; ribonucleoside binding; carbohydrate derivative binding; ribonucleotide binding; binding; purine ribonucleoside binding; anion binding; purine ribonucleotide binding; adenyl ribonucleotide binding; adenyl nucleotide binding; purine nucleos…		K09489		IPR029047;	Heat shock protein 70kD, peptide-binding domain;	[O]	Molecular chaperones HSP70/HSC70, HSP70 superfamily	KOG0101
W5ENP1	W5ENP1	Uncharacterized protein	Cluster 8	6.80556	0.693481	0.0149	down	1.28571	0.00793651	0.777778	0.9	5	2	6.2	5	0.857143	2	extracellular							IPR002068; IPR008978;	Alpha crystallin/Hsp20 domain; HSP20-like chaperone;	[O]	Molecular chaperone (small heat-shock protein Hsp26/Hsp42)	KOG0710
W5EQ20	W5EQ20	Uncharacterized protein		1.66667	0.753958	0.00571	down	1	0	1	1	2	1	2	2	1	0	chloroplast		intracellular organelle; intracellular non-membrane-bounded organelle; intracellular organelle part; macromolecular complex; intracellular part; cell; organelle part; DNA bending complex; chromosomal part; nucleosome; non-membrane-bounded organelle; intracellular membrane-bounded organelle; organelle; nucleus; chromatin; intracellular; cell part; chromosome; protein complex; membrane-bounded orga…	organic cyclic compound binding; heterocyclic compound binding; DNA binding; protein heterodimerization activity; binding; protein dimerization activity; nucleic acid binding; protein binding;				IPR009072; IPR007125;	Histone-fold; Histone core;	[B]	Histone H2B	KOG1744
W5F8Q7	W5F8Q7	Uncharacterized protein		0	0.70855	0.00251	down	1.5	0	0.666667	0	1	2	2	1	0.75	0	cytosol		intrinsic component of membrane; membrane; integral component of membrane; membrane part;
W5GEJ8	W5GEJ8	Uncharacterized protein		2	0.800427	0.0295	down	1.33333	0.666667	0.75	0	2	2	1.5	2	0.888889	4	nuclear	homeostatic process; regulation of biological quality; auxin homeostasis; chemical homeostasis; biological regulation;		organic cyclic compound binding; heterocyclic compound binding; RNA binding; binding; nucleic acid binding;		K14790		IPR011989; IPR016024;	Armadillo-like helical; Armadillo-type fold;	[J]	Predicted RNA-binding protein, contains Pumilio domains	KOG2188
W5GI83	W5GI83	Uncharacterized protein (Fragment)	Cluster 7	3	0.727537	0.045	down	1.33333	0.666667	0.75	0	2	2	1.5	2	0.888889	4	nuclear	rRNA metabolic process; ncRNA processing; cellular component biogenesis; ribonucleoprotein complex biogenesis; cellular aromatic compound metabolic process; nitrogen compound metabolic process; ribosome biogenesis; organic cyclic compound metabolic process; primary metabolic process; cellular metabolic process; methylation; organic substance metabolic process; RNA metabolic process; metabolic pro…		organic cyclic compound binding; heterocyclic compound binding; RNA binding; S-adenosylmethionine-dependent methyltransferase activity; methyltransferase activity; catalytic activity; binding; nucleic acid binding; transferase activity, transferring one-carbon groups; transferase activity;		K14835		IPR001678; IPR011023; IPR029063;	SAM-dependent methyltransferase RsmB/NOP2-type; Nop2p; S-adenosyl-L-methionine-dependent methyltransferase;	[A]	tRNA and rRNA cytosine-C5-methylase (nucleolar protein NOL1/NOP2)	KOG1122
W5HT56	W5HT56	Uncharacterized protein	Cluster 8	7.64444	0.566465	0.00751	down	1.14286	0.0174603	0.875	0.866667	6	2	5.83333	6	0.928571	4	cytosol							IPR002068; IPR008978;	Alpha crystallin/Hsp20 domain; HSP20-like chaperone;	[O]	Molecular chaperone (small heat-shock protein Hsp26/Hsp42)	KOG0710
W5HXE0	W5HXE0	Uncharacterized protein		0.666667	0.232522	0.0245	down	1	1	1	0	2	1	1	2	1	2	mitochondria
W5I1R5	W5I1R5	Uncharacterized protein		0.666667	0.772599	0.0153	down	1.85714	0.285714	0.538462	0	2	3	3	2	0.785714	12	chloroplast					K03152		IPR029062; IPR002818;	Class I glutamine amidotransferase-like; ThiJ/PfpI;	[RV]	Putative transcriptional regulator DJ-1	KOG2764

## Sheet: Up-regulated proteins
Protein accession	Gene name	Protein description	MCODE_Cluster	MCODE_Score	WH100/WH98 Ratio	P value	Regulation	AverageShortestPathLength	BetweennessCentrality	ClosenessCentrality	ClusteringCoefficient	Degree	Eccentricity	NumberOfDirectedEdges	Radiality	Stress	Subcellular Location	Biological Process	Cellular Component	Molecular Function	KEGG Gene	KEGG KO No.	KEGG pathway	IPR ID	Domain description	KOG category	KOG description	KOG number
A1YE31	RPL3-A3	Ribosomal protein L3-A3	Cluster 9	3	1.21902	0.0209	up	3.24242	0.0526448	0.308411	0.121212	12	7	12	0.813131	13484	chloroplast	cellular protein metabolic process; biosynthetic process; primary metabolic process; cellular metabolic process; organic substance biosynthetic process; cellular biosynthetic process; organic substance metabolic process; metabolic process; cellular macromolecule biosynthetic process; cellular macromolecule metabolic process; gene expression; macromolecule metabolic process; protein metabolic proc…	ribosome; organelle; intracellular organelle; intracellular non-membrane-bounded organelle; cell part; intracellular; cytoplasm; macromolecular complex; intracellular part; cell; ribonucleoprotein complex; cytoplasmic part; non-membrane-bounded organelle;	structural constituent of ribosome; structural molecule activity;	RP-L3e; large subunit ribosomal protein L3e	K02925	osa03010 Ribosome - Oryza sativa japonica (Japanese rice) (RefSeq);	IPR009000;	Translation protein, beta-barrel domain;	[J]	60S ribosomal protein L3 and related proteins	KOG0746
A4K4Y1	TUBA-2A	Alpha tubulin-2A		1.66667	1.83599	0.0105	up	4.53247	0.0001296	0.22063	0.666667	3	9	3	0.705628	36	cytosol	cellular component biogenesis; cellular component organization; cellular macromolecular complex assembly; protein complex subunit organization; single-organism cellular process; single-organism process; microtubule-based process; macromolecular complex subunit organization; metabolic process; cellular component assembly; macromolecular complex assembly; protein polymerization; protein complex bio…	intracellular organelle; microtubule; intracellular non-membrane-bounded organelle; cytoskeletal part; cytoplasm; intracellular organelle part; macromolecular complex; intracellular part; cell; organelle part; non-membrane-bounded organelle; organelle; cytoskeleton; microtubule cytoskeleton; intracellular; cell part; protein complex;	nucleoside phosphate binding; nucleoside binding; ion binding; hydrolase activity, acting on acid anhydrides; hydrolase activity; nucleotide binding; nucleoside-triphosphatase activity; heterocyclic compound binding; organic cyclic compound binding; ribonucleoside binding; carbohydrate derivative binding; pyrophosphatase activity; ribonucleotide binding; structural constituent of cytoskeleton; ca…	TUBA; tubulin alpha	K07374	osa04145 Phagosome - Oryza sativa japonica (Japanese rice) (RefSeq);	IPR003008; IPR023123; IPR008280; IPR018316;	Tubulin/FtsZ, GTPase domain; Tubulin, C-terminal; Tubulin/FtsZ, C-terminal; Tubulin/FtsZ, 2-layer sandwich domain;	[Z]	Alpha tubulin	KOG1376
B0LXM0	SAMS	S-adenosylmethionine synthase		3	1.2275	0.0283	up	3.63636	0.00461915	0.275	0.2	6	8	6	0.780303	1650	cytosol	cofactor biosynthetic process; nucleoside metabolic process; purine nucleoside metabolic process; cellular aromatic compound metabolic process; cellular modified amino acid biosynthetic process; single-organism process; biosynthetic process; nucleoside biosynthetic process; purine ribonucleoside biosynthetic process; organonitrogen compound biosynthetic process; cellular metabolic process; sulfur…	intracellular part; cell; cell part; intracellular; cytoplasm;	ATP binding; nucleoside phosphate binding; nucleoside binding; ion binding; nucleotide binding; methionine adenosyltransferase activity; organic cyclic compound binding; heterocyclic compound binding; ribonucleoside binding; carbohydrate derivative binding; catalytic activity; ribonucleotide binding; binding; purine ribonucleoside binding; transferase activity, transferring alkyl or aryl (other t…	metK; S-adenosylmethionine synthetase [EC:2.5.1.6]	K00789	osa01230 Biosynthesis of amino acids - Oryza sativa japonica (Japanese rice) (RefSeq); osa01100 Metabolic pathways - Oryza sativa japonica (Japanese rice) (RefSeq); osa01110 Biosynthesis of secondary metabolites - Oryza sativa japonica (Japanese rice) (RefSeq); osa00270 Cysteine and methionine metabolism - Oryza sativa japonica (Japanese rice) (RefSeq);	IPR022636; IPR022628; IPR022629; IPR022630;	S-adenosylmethionine synthetase superfamily; S-adenosylmethionine synthetase, N-terminal; S-adenosylmethionine synthetase, central domain; S-adenosylmethionine synthetase, C-terminal;	[H]	S-adenosylmethionine synthetase	KOG1506
B2B9U2	B2B9U2	Uncharacterized protein	Cluster 3	5.78571	1.44439	0.0195	up	6.97403	5.38e-06	0.143389	0.952381	7	11	7	0.502165	2	chloroplast	transport; transmembrane transport; single-organism localization; cation transport; ion transport; single-organism cellular process; single-organism process; localization; monovalent inorganic cation transport; cellular process; hydrogen transport; proton transport; single-organism transport; establishment of localization;	membrane; intracellular organelle; bounding membrane of organelle; organelle membrane; cytoplasm; intracellular organelle part; macromolecular complex; intracellular part; proton-transporting V-type ATPase complex; cell; organelle part; vacuolar proton-transporting V-type ATPase complex; intracellular membrane-bounded organelle; organelle; intracellular; membrane part; cell part; vacuolar part; p…	hydrolase activity, acting on acid anhydrides; hydrolase activity, acting on acid anhydrides, catalyzing transmembrane movement of substances; hydrolase activity; catalytic activity; transporter activity; transmembrane transporter activity;	ATPeV1G; V-type H+-transporting ATPase subunit G	K02152	osa01100 Metabolic pathways - Oryza sativa japonica (Japanese rice) (RefSeq); osa04145 Phagosome - Oryza sativa japonica (Japanese rice) (RefSeq); osa00190 Oxidative phosphorylation - Oryza sativa japonica (Japanese rice) (RefSeq);			[C]	Vacuolar H+-ATPase V1 sector, subunit G	KOG1772
B2ZGL2	Acc-1	Plastid acetyl-CoA carboxylase		1.6	1.23457	0.0167	up	2.68831	0.203557	0.371981	0.113978	31	7	31	0.859307	77940	chloroplast	single-organism biosynthetic process; organic acid biosynthetic process; small molecule metabolic process; single-organism cellular process; single-organism process; cellular lipid metabolic process; biosynthetic process; fatty acid metabolic process; primary metabolic process; cellular metabolic process; fatty acid biosynthetic process; organic substance biosynthetic process; cellular biosynthet…		ATP binding; nucleoside phosphate binding; ligase activity, forming carbon-carbon bonds; nucleoside binding; ion binding; ligase activity; nucleotide binding; acetyl-CoA carboxylase activity; ligase activity, forming carbon-nitrogen bonds; organic cyclic compound binding; heterocyclic compound binding; biotin carboxylase activity; ribonucleoside binding; carbohydrate derivative binding; CoA carbo…		K11262		IPR011053; IPR000022; IPR029045; IPR005479; IPR005481; IPR000089; IPR013815; IPR013537; IPR016185; IPR011764; IPR005482; IPR011761; IPR013816; IPR011763; IPR011054;	Single hybrid motif; Carboxyl transferase; ClpP/crotonase-like domain; Carbamoyl-phosphate synthetase large subunit-like, ATP-binding domain; Carbamoyl-phosphate synthase, large subunit, N-terminal; Biotin/lipoyl attachment; ATP-grasp fold, subdomain 1; Acetyl-CoA carboxylase, central domain; Pre-ATP-grasp domain; Biotin carboxylation domain; Biotin carboxylase, C-terminal; ATP-grasp fold; ATP-gr…	[I]	Acetyl-CoA carboxylase	KOG0368
C0SSW5	TaCPS1	Ent-copalyl diphosphate synthase		0	1.44509	0.00413	up	5.37229	0	0.18614	0	1	10	1	0.635642	0	chloroplast	metabolic process;		magnesium ion binding; catalytic activity; terpene synthase activity; binding; ion binding; metal ion binding; cation binding; lyase activity; carbon-oxygen lyase activity, acting on phosphates; carbon-oxygen lyase activity;				IPR005630; IPR008949; IPR008930; IPR001906;	Terpene synthase, metal-binding domain; Isoprenoid synthase domain; Terpenoid cyclases/protein prenyltransferase alpha-alpha toroid; Terpene synthase, N-terminal domain;
D8L9B5	pdil5-1	Putative PDI-like protein	Cluster 7	5	1.62514	0.000572	up	3.12121	0.024609	0.320388	0.4	10	8	10	0.823232	6354	extracellular	regulation of cellular process; homeostatic process; regulation of biological quality; metabolic process; regulation of biological process; cell redox homeostasis; single-organism cellular process; single-organism process; cellular homeostasis; cellular process; biological regulation;	cell;	isomerase activity; catalytic activity;	PDIA6; protein disulfide-isomerase A6 [EC:5.3.4.1]	K09584	osa04141 Protein processing in endoplasmic reticulum - Oryza sativa japonica (Japanese rice) (RefSeq);	IPR005788; IPR013766; IPR012336;	Disulphide isomerase; Thioredoxin domain; Thioredoxin-like fold;	[O]	Thioredoxin/protein disulfide isomerase	KOG0191
F4Y593	Hsp90.2-B1	Heat shock protein 90	Cluster 4	8.23529	1.20434	0.025	up	3.23377	0.00943645	0.309237	0.495238	21	8	21	0.813853	7736	cytosol	protein folding; metabolic process; response to stress; cellular protein metabolic process; cellular macromolecule metabolic process; macromolecule metabolic process; protein metabolic process; response to stimulus; primary metabolic process; cellular process; cellular metabolic process; organic substance metabolic process;		ATP binding; nucleoside phosphate binding; nucleoside binding; ion binding; protein binding; nucleotide binding; organic cyclic compound binding; heterocyclic compound binding; ribonucleoside binding; carbohydrate derivative binding; ribonucleotide binding; binding; purine ribonucleoside binding; anion binding; purine ribonucleotide binding; unfolded protein binding; adenyl ribonucleotide binding…	htpG; molecular chaperone HtpG	K04079	osa04626 Plant-pathogen interaction - Oryza sativa japonica (Japanese rice) (RefSeq); osa04141 Protein processing in endoplasmic reticulum - Oryza sativa japonica (Japanese rice) (RefSeq);	IPR020575; IPR020568; IPR003594;	Heat shock protein Hsp90, N-terminal; Ribosomal protein S5 domain 2-type fold; Histidine kinase-like ATPase, C-terminal domain;	[O]	Molecular chaperone (HSP90 family)	KOG0019
L0GED8	14R2	14-3-3 protein		0	1.21163	0.02	up	4.5671	0	0.218957	0	1	9	1	0.702742	0	chloroplast			protein domain specific binding; protein binding; binding;		K06630		IPR023410;	14-3-3 domain;	[O]	Multifunctional chaperone (14-3-3 family)	KOG0841
P04464	P04464	Calmodulin		0	1.32217	0.00609	up	4.54545	0	0.22	0	1	9	1	0.704545	0	cytosol			metal ion binding; cation binding; calcium ion binding; binding; ion binding;	CALM; calmodulin	K02183	osa04626 Plant-pathogen interaction - Oryza sativa japonica (Japanese rice) (RefSeq); osa04070 Phosphatidylinositol signaling system - Oryza sativa japonica (Japanese rice) (RefSeq);	IPR002048; IPR011992;	EF-hand domain; EF-hand domain pair;	[T]	Calmodulin and related proteins (EF-Hand superfamily)	KOG0027
P08823	P08823	RuBisCO large subunit-binding protein subunit alpha, chloroplastic (Fragment)	Cluster 1	11	1.46092	0.00908	up	2.82251	0.0291942	0.354294	0.609524	21	7	21	0.848124	24580	cytosol	protein folding; metabolic process; cellular protein metabolic process; cellular macromolecule metabolic process; macromolecule metabolic process; protein metabolic process; primary metabolic process; cellular process; cellular metabolic process; protein refolding; organic substance metabolic process;	organelle; intracellular membrane-bounded organelle; intracellular organelle; cell part; intracellular; cytoplasm; intracellular part; membrane-bounded organelle; cell; plastid; cytoplasmic part; chloroplast;	ATP binding; nucleoside phosphate binding; nucleoside binding; ion binding; nucleotide binding; organic cyclic compound binding; heterocyclic compound binding; ribonucleoside binding; carbohydrate derivative binding; ribonucleotide binding; binding; purine ribonucleoside binding; anion binding; purine ribonucleotide binding; adenyl ribonucleotide binding; adenyl nucleotide binding; purine nucleos…				IPR027409; IPR027413;	GroEL-like apical domain; GroEL-like equatorial domain;	[O]	Mitochondrial chaperonin, Cpn60/Hsp60p	KOG0356
P83970	ha1	Plasma membrane ATPase		0.666667	1.43472	0.0168	up	7.96104	5.38e-06	0.125612	0	2	12	2	0.419913	2	plasma membrane	nucleoside metabolic process; purine nucleoside metabolic process; purine ribonucleoside monophosphate metabolic process; nucleotide metabolic process; single-organism process; biosynthetic process; nucleoside biosynthetic process; purine ribonucleoside biosynthetic process; ribonucleoside monophosphate biosynthetic process; cellular metabolic process; phosphate-containing compound metabolic proc…	membrane; cell part; cell periphery; membrane part; intrinsic component of membrane; cell; integral component of membrane; plasma membrane;	ATPase activity, coupled to transmembrane movement of ions; nucleoside phosphate binding; primary active transmembrane transporter activity; substrate-specific transporter activity; hydrolase activity, acting on acid anhydrides; monovalent inorganic cation transmembrane transporter activity; hydrolase activity; hydrogen ion transmembrane transporter activity; substrate-specific transmembrane tran…	E3.6.3.6; H+-transporting ATPase [EC:3.6.3.6]	K01535	osa00190 Oxidative phosphorylation - Oryza sativa japonica (Japanese rice) (RefSeq);	IPR004014; IPR023298; IPR023299; IPR008250; IPR023214;	Cation-transporting P-type ATPase, N-terminal; P-type ATPase, transmembrane domain; P-type ATPase, cytoplasmic domain N; P-type ATPase, A domain; HAD-like domain;	[P]	Plasma membrane H+-transporting ATPase	KOG0205
Q0Q0I7	HSP90-2	Heat shock protein 90	Cluster 4	8.23529	1.36861	0.00105	up	3.23377	0.00943645	0.309237	0.495238	21	8	21	0.813853	7736	cytosol	protein folding; metabolic process; response to stress; cellular protein metabolic process; cellular macromolecule metabolic process; macromolecule metabolic process; protein metabolic process; response to stimulus; primary metabolic process; cellular process; cellular metabolic process; organic substance metabolic process;		ATP binding; nucleoside phosphate binding; nucleoside binding; ion binding; protein binding; nucleotide binding; organic cyclic compound binding; heterocyclic compound binding; ribonucleoside binding; carbohydrate derivative binding; ribonucleotide binding; binding; purine ribonucleoside binding; anion binding; purine ribonucleotide binding; unfolded protein binding; adenyl ribonucleotide binding…	htpG; molecular chaperone HtpG	K04079	osa04626 Plant-pathogen interaction - Oryza sativa japonica (Japanese rice) (RefSeq); osa04141 Protein processing in endoplasmic reticulum - Oryza sativa japonica (Japanese rice) (RefSeq);	IPR020568; IPR020575; IPR003594;	Ribosomal protein S5 domain 2-type fold; Heat shock protein Hsp90, N-terminal; Histidine kinase-like ATPase, C-terminal domain;	[O]	Molecular chaperone (HSP90 family)	KOG0019
Q1ANA7	Q1ANA7	Uncharacterized protein		0.666667	1.79533	0.00423	up	4.75758	0.00865801	0.210191	0	2	10	2	0.686869	2850	Golgi apparatus		intracellular organelle; membrane; endoplasmic reticulum; nuclear outer membrane-endoplasmic reticulum membrane network; bounding membrane of organelle; organelle membrane; cytoplasm; intracellular organelle part; endomembrane system; intrinsic component of membrane; intracellular part; cell; integral component of membrane; organelle part; organelle; intracellular membrane-bounded organelle; endo…					IPR008962; IPR000535;	PapD-like; MSP domain;	[U]	VAMP-associated protein involved in inositol metabolism	KOG0439
Q2L9B8	VATE	Uncharacterized protein	Cluster 3	5.78571	1.49031	0.000197	up	6.97403	5.38e-06	0.143389	0.952381	7	11	7	0.502165	2	cytosol	ion transmembrane transport; cation transmembrane transport; inorganic ion transmembrane transport; single-organism cellular process; energy coupled proton transmembrane transport, against electrochemical gradient; single-organism process; hydrogen transport; proton transport; establishment of localization; transport; transmembrane transport; single-organism localization; cation transport; ion tr…	macromolecular complex; membrane; proton-transporting two-sector ATPase complex, catalytic domain; protein complex; membrane part; proton-transporting two-sector ATPase complex;	active transmembrane transporter activity; ATPase activity, coupled to transmembrane movement of ions; ion transmembrane transporter activity; primary active transmembrane transporter activity; ATPase activity, coupled to transmembrane movement of ions, rotational mechanism; hydrolase activity, acting on acid anhydrides; substrate-specific transporter activity; monovalent inorganic cation transme…	ATPeV1E; V-type H+-transporting ATPase subunit E	K02150	osa01100 Metabolic pathways - Oryza sativa japonica (Japanese rice) (RefSeq); osa04145 Phagosome - Oryza sativa japonica (Japanese rice) (RefSeq); osa00190 Oxidative phosphorylation - Oryza sativa japonica (Japanese rice) (RefSeq);			[C]	Vacuolar H+-ATPase V1 sector, subunit E	KOG1664
Q45NB6	GS1	Glutamine synthetase		1.66667	2.23464	0.0305	up	3.25974	0.00047616	0.306773	0.666667	3	7	3	0.811688	266	cytosol	glutamine family amino acid metabolic process; cellular amino acid biosynthetic process; glutamine biosynthetic process; organic acid biosynthetic process; single-organism biosynthetic process; small molecule metabolic process; glutamine metabolic process; single-organism cellular process; single-organism process; nitrogen compound metabolic process; biosynthetic process; alpha-amino acid metabol…		glutamate-ammonia ligase activity; ATP binding; nucleoside phosphate binding; ligase activity; nucleoside binding; ion binding; ammonia ligase activity; nucleotide binding; ligase activity, forming carbon-nitrogen bonds; organic cyclic compound binding; heterocyclic compound binding; ribonucleoside binding; acid-ammonia (or amide) ligase activity; carbohydrate derivative binding; catalytic activi…	glnA; glutamine synthetase [EC:6.3.1.2]	K01915	osa01230 Biosynthesis of amino acids - Oryza sativa japonica (Japanese rice) (RefSeq); osa01100 Metabolic pathways - Oryza sativa japonica (Japanese rice) (RefSeq); osa00250 Alanine, aspartate and glutamate metabolism - Oryza sativa japonica (Japanese rice) (RefSeq); osa00630 Glyoxylate and dicarboxylate metabolism - Oryza sativa japonica (Japanese rice) (RefSeq); osa00910 Nitrogen metabolism - O…	IPR008146; IPR008147; IPR014746;	Glutamine synthetase, catalytic domain; Glutamine synthetase, beta-Grasp; Glutamine synthetase/guanido kinase, catalytic domain;	[E]	Glutamine synthetase	KOG0683
Q84LA1	1-FEHw2	Fructan 1-exohydrolase w2	Cluster 12	1.66667	5.20833	0.0213	up	5.06926	0.00086483	0.197267	0.666667	3	10	3	0.660895	658	vacuolar membrane	metabolic process; carbohydrate metabolic process; primary metabolic process; organic substance metabolic process;		hydrolase activity, hydrolyzing O-glycosyl compounds; hydrolase activity; fructan beta-(2,1)-fructosidase activity; catalytic activity; hydrolase activity, acting on glycosyl bonds;				IPR023296; IPR013148; IPR013189; IPR013320;	Glycosyl hydrolase, five-bladed beta-propellor domain; Glycosyl hydrolase family 32, N-terminal; Glycosyl hydrolase family 32, C-terminal; Concanavalin A-like lectin/glucanase domain;	[G]	Beta-fructofuranosidase (invertase)	KOG0228
Q8LRM8	TCTP	Translationally-controlled tumor protein homolog	Cluster 9	3	1.68067	0.00739	up	4.22078	0	0.236923	1	3	8	3	0.731602	0	chloroplast		intracellular part; cell; cell part; intracellular; cytoplasm;					IPR011323; IPR011057;	Mss4/translationally controlled tumour-associated TCTP; Mss4-like;	[DZ]	Microtubule-binding protein (translationally controlled tumor protein)	KOG1727
W4ZMM8	W4ZMM8	Coatomer subunit gamma	Cluster 11	1.66667	1.37112	0.00951	up	5.4329	0.00192387	0.184064	0.666667	3	11	3	0.630592	5490	chloroplast	intracellular transport; vesicle-mediated transport; organic substance transport; protein transport; cellular localization; establishment of localization; transport; establishment of protein localization; cellular macromolecule localization; establishment of localization in cell; intracellular protein transport; localization; cellular protein localization; macromolecule localization; protein loca…	membrane; cytoplasmic vesicle; organelle membrane; membrane-bounded vesicle; cytoplasmic membrane-bounded vesicle; COPI-coated vesicle; cytoplasm; vesicle; Golgi-associated vesicle membrane; cytoplasmic vesicle part; macromolecular complex; intracellular part; vesicle coat; cell; COPI-coated vesicle membrane; organelle part; coated vesicle membrane; COPI vesicle coat; intracellular; cell part; me…	structural molecule activity; binding;		K17267		IPR013040; IPR011989; IPR016024; IPR009028; IPR015873; IPR002553; IPR013041;	Coatomer, gamma subunit, appendage, Ig-like subdomain; Armadillo-like helical; Armadillo-type fold; Coatomer/calthrin adaptor appendage, C-terminal subdomain; Clathrin alpha-adaptin/coatomer adaptor, appendage, C-terminal subdomain; Clathrin/coatomer adaptor, adaptin-like, N-terminal; Coatomer/clathrin adaptor appendage, Ig-like subdomain;	[U]	Vesicle coat complex COPI, gamma subunit	KOG1078
W4ZN17	W4ZN17	Uncharacterized protein	Cluster 5	2.7	1.23609	0.0399	up	4.21212	0.00272288	0.23741	0.833333	4	8	4	0.732323	2900	nuclear	transport; intracellular transport; establishment of localization in cell; localization; establishment of localization; cellular localization;	intracellular organelle; membrane; nuclear pore; nuclear envelope; pore complex; intracellular organelle part; organelle envelope; macromolecular complex; intrinsic component of membrane; endomembrane system; intracellular part; cell; integral component of membrane; organelle part; intracellular membrane-bounded organelle; organelle; nucleus; intracellular; cell part; membrane part; envelope; pro…			K15304		IPR000156; IPR011993; IPR015007;	Ran binding domain; Pleckstrin homology-like domain; Nuclear pore complex, NUP2/50/61;	[U]	Ran-binding protein RANBP1 and related RanBD domain proteins	KOG0864
W4ZNI1	W4ZNI1	Uncharacterized protein		2	1.59236	0.0031	up	3.4026	0.0550725	0.293893	0.0666667	6	8	6	0.799784	16690	chloroplast	biosynthetic process; metabolic process;		organic cyclic compound binding; heterocyclic compound binding; catalytic activity; binding; ion binding; anion binding; cofactor binding; pyridoxal phosphate binding;	PAT; bifunctional aspartate aminotransferase and glutamate/aspartate-prephenate aminotransferase [EC:2.6.1.1 2.6.1.78 2.6.1.79]	K15849	osa01230 Biosynthesis of amino acids - Oryza sativa japonica (Japanese rice) (RefSeq); osa01100 Metabolic pathways - Oryza sativa japonica (Japanese rice) (RefSeq); osa00960 Tropane, piperidine and pyridine alkaloid biosynthesis - Oryza sativa japonica (Japanese rice) (RefSeq); osa00350 Tyrosine metabolism - Oryza sativa japonica (Japanese rice) (RefSeq); osa00360 Phenylalanine metabolism - Oryza…	IPR015424; IPR004839; IPR015422; IPR015421;	Pyridoxal phosphate-dependent transferase; Aminotransferase, class I/classII; Pyridoxal phosphate-dependent transferase, major region, subdomain 2; Pyridoxal phosphate-dependent transferase, major region, subdomain 1;	[E]	Kynurenine aminotransferase, glutamine transaminase K	KOG0257
W4ZP03	W4ZP03	Uncharacterized protein	Cluster 5	2.4	1.45419	0.00179	up	4.20779	0.00275425	0.237654	0.7	5	8	5	0.732684	2904	chloroplast	establishment of protein localization; transport; intracellular transport; cellular macromolecule localization; establishment of localization in cell; intracellular protein transport; organic substance transport; protein localization; macromolecule localization; cellular protein localization; localization; protein transport; establishment of localization; cellular localization;		small GTPase binding; Ras GTPase binding; binding; protein binding; Ran GTPase binding; GTPase binding; enzyme binding;	KPNB1; importin subunit beta-1	K14293	osa03013 RNA transport - Oryza sativa japonica (Japanese rice) (RefSeq);	IPR001494; IPR011989; IPR016024;	Importin-beta, N-terminal domain; Armadillo-like helical; Armadillo-type fold;	[YU]	Karyopherin (importin) beta 1	KOG1241
W4ZP32	W4ZP32	Uncharacterized protein	Cluster 7	4.7619	2.54669	0.024	up	3.57576	0.00072122	0.279661	0.933333	6	8	6	0.785354	320	chloroplast	DNA unwinding involved in DNA replication; regulation of flower development; DNA geometric change; single-organism process; biosynthetic process; cytokinetic process; mitotic cytokinetic process; cellular metabolic process; methylation; protein alkylation; metabolic process; protein metabolic process; macromolecule metabolic process; DNA-dependent DNA replication; regulation of cell cycle; DNA co…	organelle; intracellular membrane-bounded organelle; intracellular organelle; nucleus; cell part; intracellular; macromolecular complex; intracellular part; membrane-bounded organelle; cell; protein complex; MCM complex;	DNA binding; ATP binding; nucleoside phosphate binding; helicase activity; nucleoside binding; ion binding; hydrolase activity, acting on acid anhydrides; hydrolase activity; nucleotide binding; nucleoside-triphosphatase activity; heterocyclic compound binding; organic cyclic compound binding; ribonucleoside binding; carbohydrate derivative binding; pyrophosphatase activity; catalytic activity; r…				IPR012340; IPR003593; IPR027417;	Nucleic acid-binding, OB-fold; AAA+ ATPase domain; P-loop containing nucleoside triphosphate hydrolase;	[L]	DNA replication licensing factor, MCM3 component	KOG0479
W4ZP33	W4ZP33	Uncharacterized protein (Fragment)	Cluster 3	5.78571	1.26476	0.012	up	6.97403	5.38e-06	0.143389	0.952381	7	11	7	0.502165	2	chloroplast	ion transmembrane transport; cation transmembrane transport; inorganic ion transmembrane transport; single-organism cellular process; energy coupled proton transmembrane transport, against electrochemical gradient; single-organism process; hydrogen transport; proton transport; establishment of localization; transport; transmembrane transport; single-organism localization; cation transport; ion tr…	macromolecular complex; membrane; proton-transporting two-sector ATPase complex, catalytic domain; proton-transporting V-type ATPase complex; protein complex; membrane part; proton-transporting two-sector ATPase complex; proton-transporting V-type ATPase, V1 domain;	ion transmembrane transporter activity; substrate-specific transporter activity; monovalent inorganic cation transmembrane transporter activity; inorganic cation transmembrane transporter activity; hydrogen ion transmembrane transporter activity; cation transmembrane transporter activity; substrate-specific transmembrane transporter activity; transporter activity; transmembrane transporter activi…	ATPeV1C; V-type H+-transporting ATPase subunit C	K02148	osa01100 Metabolic pathways - Oryza sativa japonica (Japanese rice) (RefSeq); osa04145 Phagosome - Oryza sativa japonica (Japanese rice) (RefSeq); osa00190 Oxidative phosphorylation - Oryza sativa japonica (Japanese rice) (RefSeq);			[C]	Vacuolar H+-ATPase V1 sector, subunit C	KOG2909
W4ZS35	W4ZS35	Uncharacterized protein	Cluster 6	3	1.45068	0.000636	up	4.10823	0.0185375	0.243414	0.3	5	9	5	0.740981	5454	cytosol	metabolic process;		nucleoside phosphate binding; nucleoside binding; ion binding; hydrolase activity, acting on acid anhydrides; hydrolase activity; nucleotide binding; nucleoside-triphosphatase activity; heterocyclic compound binding; organic cyclic compound binding; ribonucleoside binding; carbohydrate derivative binding; pyrophosphatase activity; catalytic activity; ribonucleotide binding; binding; GTPase activi…				IPR030381; IPR003130; IPR020850; IPR027417; IPR001401; IPR000375;	Dynamin-type guanine nucleotide-binding (G) domain; Dynamin GTPase effector; GTPase effector domain, GED; P-loop containing nucleoside triphosphate hydrolase; Dynamin, GTPase domain; Dynamin central domain;	[UR]	Vacuolar sorting protein VPS1, dynamin, and related proteins	KOG0446
W4ZS83	W4ZS83	Uncharacterized protein (Fragment)		0	1.62866	0.0024	up	4.30303	0	0.232394	0	1	9	1	0.724747	0	chloroplast	proteolysis; metabolic process; macromolecule metabolic process; protein metabolic process; primary metabolic process; organic substance metabolic process;	membrane;	metalloendopeptidase activity; peptidase activity; ATP binding; nucleoside phosphate binding; nucleoside binding; ion binding; metallopeptidase activity; hydrolase activity; nucleotide binding; endopeptidase activity; organic cyclic compound binding; heterocyclic compound binding; ribonucleoside binding; carbohydrate derivative binding; catalytic activity; ribonucleotide binding; binding; purine …				IPR003593; IPR003959; IPR000642; IPR027417;	AAA+ ATPase domain; ATPase, AAA-type, core; Peptidase M41; P-loop containing nucleoside triphosphate hydrolase;	[O]	AAA+-type ATPase containing the peptidase M41 domain	KOG0734
W4ZT36	W4ZT36	Uncharacterized protein	Cluster 7	4.7619	2.91262	0.00275	up	3.57143	0.00937922	0.28	0.666667	7	8	7	0.785714	1946	nuclear	cellular component organization; DNA replication; cellular aromatic compound metabolic process; DNA duplex unwinding; DNA metabolic process; DNA geometric change; organic cyclic compound metabolic process; nitrogen compound metabolic process; biosynthetic process; primary metabolic process; organic substance biosynthetic process; cellular metabolic process; cellular biosynthetic process; organic …	organelle; intracellular membrane-bounded organelle; intracellular organelle; nucleus; cell part; intracellular; macromolecular complex; intracellular part; MCM complex; protein complex; membrane-bounded organelle; cell;	DNA binding; ATP binding; nucleoside phosphate binding; helicase activity; nucleoside binding; ion binding; hydrolase activity, acting on acid anhydrides; hydrolase activity; nucleotide binding; nucleoside-triphosphatase activity; heterocyclic compound binding; organic cyclic compound binding; ribonucleoside binding; carbohydrate derivative binding; pyrophosphatase activity; catalytic activity; r…	MCM2; DNA replication licensing factor MCM2 [EC:3.6.4.12]	K02540	osa03030 DNA replication - Oryza sativa japonica (Japanese rice) (RefSeq);	IPR012340; IPR027417; IPR027925;	Nucleic acid-binding, OB-fold; P-loop containing nucleoside triphosphate hydrolase; MCM N-terminal domain;	[L]	DNA replication licensing factor, MCM2 component	KOG0477
W4ZT78	W4ZT78	Uncharacterized protein	Cluster 14	1.11538	1.26316	0.00882	up	3.07792	0.0279525	0.324895	0.257576	12	7	12	0.82684	6866	chloroplast	glutamine family amino acid metabolic process; cellular amino acid biosynthetic process; arginine biosynthetic process; organic acid biosynthetic process; single-organism biosynthetic process; small molecule metabolic process; single-organism cellular process; arginine metabolic process; single-organism process; nitrogen compound metabolic process; biosynthetic process; alpha-amino acid metabolic…		ATP binding; argininosuccinate synthase activity; nucleoside phosphate binding; ligase activity; nucleoside binding; ion binding; nucleotide binding; ligase activity, forming carbon-nitrogen bonds; organic cyclic compound binding; heterocyclic compound binding; ribonucleoside binding; carbohydrate derivative binding; catalytic activity; ribonucleotide binding; binding; purine ribonucleoside bindi…	argG; argininosuccinate synthase [EC:6.3.4.5]	K01940	osa01230 Biosynthesis of amino acids - Oryza sativa japonica (Japanese rice) (RefSeq); osa01100 Metabolic pathways - Oryza sativa japonica (Japanese rice) (RefSeq); osa00250 Alanine, aspartate and glutamate metabolism - Oryza sativa japonica (Japanese rice) (RefSeq); osa01110 Biosynthesis of secondary metabolites - Oryza sativa japonica (Japanese rice) (RefSeq); osa00220 Arginine biosynthesis - O…	IPR014729; IPR024074;	Rossmann-like alpha/beta/alpha sandwich fold; Argininosuccinate synthetase, catalytic/multimerisation domain body;	[E]	Argininosuccinate synthase	KOG1706
W4ZTB2	W4ZTB2	Uncharacterized protein (Fragment)		3	1.31119	0.0458	up	3.64069	0.038784	0.274673	0.133333	10	8	10	0.779942	14052	chloroplast	metabolic process; phosphorus metabolic process; primary metabolic process; carbohydrate metabolic process; dephosphorylation; cellular process; cellular metabolic process; phosphate-containing compound metabolic process; organic substance metabolic process;		carbohydrate phosphatase activity; phosphoric ester hydrolase activity; catalytic activity; phosphatase activity; hydrolase activity, acting on ester bonds; hydrolase activity; sugar-phosphatase activity; fructose 1,6-bisphosphate 1-phosphatase activity;	FBP; fructose-1,6-bisphosphatase I [EC:3.1.3.11]	K03841	osa01200 Carbon metabolism - Oryza sativa japonica (Japanese rice) (RefSeq); osa01100 Metabolic pathways - Oryza sativa japonica (Japanese rice) (RefSeq); osa00010 Glycolysis / Gluconeogenesis - Oryza sativa japonica (Japanese rice) (RefSeq); osa00030 Pentose phosphate pathway - Oryza sativa japonica (Japanese rice) (RefSeq); osa01110 Biosynthesis of secondary metabolites - Oryza sativa japonica …			[G]	Fructose-1,6-bisphosphatase	KOG1458
W4ZVM3	W4ZVM3	Uncharacterized protein (Fragment)		2	1.3876	0.0127	up	3.4632	0	0.28875	1	2	8	2	0.794733	0	cytosol									[E]	Alanine aminotransferase	KOG0258
W4ZWR6	W4ZWR6	Uncharacterized protein		0	1.25261	0.0034	up	4.2381	0	0.235955	0	1	8	1	0.730159	0	chloroplast	cellular aromatic compound metabolic process; cellular protein metabolic process; single-organism process; biosynthetic process; asparaginyl-tRNA aminoacylation; tRNA aminoacylation; cellular metabolic process; organic substance metabolic process; metabolic process; cellular amino acid metabolic process; heterocycle metabolic process; nucleobase-containing compound metabolic process; cellular nit…	intracellular part; cell; cell part; intracellular; cytoplasm;	ligase activity, forming aminoacyl-tRNA and related compounds; ATP binding; nucleoside phosphate binding; ligase activity, forming carbon-oxygen bonds; ligase activity; nucleoside binding; ion binding; nucleotide binding; organic cyclic compound binding; heterocyclic compound binding; ribonucleoside binding; carbohydrate derivative binding; catalytic activity; ribonucleotide binding; binding; nuc…	NARS; asparaginyl-tRNA synthetase [EC:6.1.1.22]	K01893	osa00970 Aminoacyl-tRNA biosynthesis - Oryza sativa japonica (Japanese rice) (RefSeq);	IPR004364; IPR012340; IPR004365; IPR009068; IPR000738; IPR006195;	Aminoacyl-tRNA synthetase, class II (D/K/N); Nucleic acid-binding, OB-fold; OB-fold nucleic acid binding domain, AA-tRNA synthetase-type; S15/NS1, RNA-binding; WHEP-TRS; Aminoacyl-tRNA synthetase, class II;	[J]	Asparaginyl-tRNA synthetase (mitochondrial)	KOG0554
W4ZWS1	W4ZWS1	Uncharacterized protein		3	1.21556	0.0011	up	3.58442	0.00096236	0.278986	0.4	6	8	6	0.784632	414	chloroplast	single-organism process; metabolic process; oxidation-reduction process; single-organism metabolic process;		nucleoside phosphate binding; flavin adenine dinucleotide binding; ion binding; nucleotide binding; cofactor binding; oxidoreductase activity; oxidoreductase activity, acting on the CH-CH group of donors; heterocyclic compound binding; organic cyclic compound binding; catalytic activity; binding; anion binding; acyl-CoA dehydrogenase activity; coenzyme binding; small molecule binding;	E1.3.3.6; acyl-CoA oxidase [EC:1.3.3.6]	K00232	osa00592 alpha-Linolenic acid metabolism - Oryza sativa japonica (Japanese rice) (RefSeq); osa01100 Metabolic pathways - Oryza sativa japonica (Japanese rice) (RefSeq); osa00071 Fatty acid degradation - Oryza sativa japonica (Japanese rice) (RefSeq); osa01212 Fatty acid metabolism - Oryza sativa japonica (Japanese rice) (RefSeq); osa04146 Peroxisome - Oryza sativa japonica (Japanese rice) (RefSeq…	IPR009100; IPR013786; IPR006091; IPR009075;	Acyl-CoA dehydrogenase/oxidase, N-terminal and middle domain; Acyl-CoA dehydrogenase/oxidase, N-terminal; Acyl-CoA oxidase/dehydrogenase, central domain; Acyl-CoA dehydrogenase/oxidase C-terminal;	[E]	Glutaryl-CoA dehydrogenase	KOG0138
W4ZZ25	W4ZZ25	Uncharacterized protein		2	1.5544	0.00443	up	5.46753	0	0.182898	1	2	10	2	0.627706	0	extracellular	transport; localization; establishment of localization;	intrinsic component of membrane; membrane; integral component of membrane; membrane part;			K15104		IPR023395;	Mitochondrial carrier domain;	[C]	Mitochondrial oxoglutarate/malate carrier proteins	KOG0759
W5A152	W5A152	Uncharacterized protein	Cluster 1	9.20261	1.20337	0.000781	up	2.87879	0.0202993	0.347368	0.642105	20	7	20	0.843434	21394	cytosol	protein folding; metabolic process; cellular protein metabolic process; cellular macromolecule metabolic process; macromolecule metabolic process; protein metabolic process; primary metabolic process; cellular process; cellular metabolic process; protein refolding; organic substance metabolic process;	intracellular part; cell; cell part; intracellular; cytoplasm;	ATP binding; nucleoside phosphate binding; nucleoside binding; ion binding; nucleotide binding; organic cyclic compound binding; heterocyclic compound binding; ribonucleoside binding; carbohydrate derivative binding; ribonucleotide binding; binding; purine ribonucleoside binding; anion binding; purine ribonucleotide binding; adenyl ribonucleotide binding; adenyl nucleotide binding; purine nucleos…	groEL; chaperonin GroEL	K04077	osa03018 RNA degradation - Oryza sativa japonica (Japanese rice) (RefSeq);	IPR027409; IPR027413;	GroEL-like apical domain; GroEL-like equatorial domain;	[O]	Mitochondrial chaperonin, Cpn60/Hsp60p	KOG0356
W5A2M9	W5A2M9	Uncharacterized protein		0	1.24378	0.0166	up	3.62338	0	0.275986	0	1	8	1	0.781385	0	plasma membrane	transport; metabolic process; single-organism localization; cation transport; ion transport; single-organism process; localization; single-organism transport; establishment of localization;	intrinsic component of membrane; membrane; integral component of membrane; membrane part;	ATP binding; nucleoside phosphate binding; nucleoside binding; ion binding; hydrolase activity, acting on acid anhydrides; hydrolase activity; nucleotide binding; nucleoside-triphosphatase activity; ATPase activity; organic cyclic compound binding; heterocyclic compound binding; ribonucleoside binding; carbohydrate derivative binding; pyrophosphatase activity; catalytic activity; ribonucleotide b…		K14950		IPR023299; IPR008250; IPR023214;	P-type ATPase, cytoplasmic domain N; P-type ATPase, A domain; HAD-like domain;	[P]	P-type ATPase	KOG0209
W5A3G1	W5A3G1	Uncharacterized protein (Fragment)	Cluster 5	2.4	1.23711	0.00597	up	4.1645	0.0859464	0.240125	0.466667	6	8	6	0.736291	34892	cytosol	regulation of cellular process; single organism signaling; intracellular transport; cellular response to stimulus; intracellular signal transduction; single-organism cellular process; single-organism process; nuclear transport; organic substance transport; small GTPase mediated signal transduction; signaling; response to stimulus; protein transport; establishment of localization; cellular localiz…	membrane; cell; intracellular; cell part;	nucleoside phosphate binding; nucleoside binding; ion binding; hydrolase activity, acting on acid anhydrides; hydrolase activity; nucleotide binding; nucleoside-triphosphatase activity; organic cyclic compound binding; heterocyclic compound binding; ribonucleoside binding; carbohydrate derivative binding; pyrophosphatase activity; catalytic activity; ribonucleotide binding; binding; purine ribonu…	RAN; GTP-binding nuclear protein Ran	K07936	osa03013 RNA transport - Oryza sativa japonica (Japanese rice) (RefSeq); osa03008 Ribosome biogenesis in eukaryotes - Oryza sativa japonica (Japanese rice) (RefSeq);	IPR005225; IPR027417;	Small GTP-binding protein domain; P-loop containing nucleoside triphosphate hydrolase;	[U]	GTPase Ran/TC4/GSP1 (nuclear protein transport pathway), small G protein superfamily	KOG0096
W5A810	W5A810	Malic enzyme		3.14286	1.70648	0.0154	up	3.20346	0.0108394	0.312162	0.355556	10	7	10	0.816378	3844	cytosol	dicarboxylic acid metabolic process; metabolic process; oxidation-reduction process; single-organism metabolic process; malate metabolic process; small molecule metabolic process; carboxylic acid metabolic process; single-organism cellular process; single-organism process; organic acid metabolic process; cellular process; cellular metabolic process; oxoacid metabolic process; organic substance me…		malate dehydrogenase (decarboxylating) (NAD+) activity; nucleoside phosphate binding; ion binding; nucleotide binding; cofactor binding; oxidoreductase activity; oxidoreductase activity, acting on CH-OH group of donors; heterocyclic compound binding; organic cyclic compound binding; oxidoreductase activity, acting on the CH-OH group of donors, NAD or NADP as acceptor; catalytic activity; NAD bind…	E1.1.1.40; malate dehydrogenase (oxaloacetate-decarboxylating)(NADP+) [EC:1.1.1.40]	K00029	osa01200 Carbon metabolism - Oryza sativa japonica (Japanese rice) (RefSeq); osa01100 Metabolic pathways - Oryza sativa japonica (Japanese rice) (RefSeq); osa00620 Pyruvate metabolism - Oryza sativa japonica (Japanese rice) (RefSeq); osa00710 Carbon fixation in photosynthetic organisms - Oryza sativa japonica (Japanese rice) (RefSeq);	IPR012302; IPR012301; IPR016040;	Malic enzyme, NAD-binding; Malic enzyme, N-terminal domain; NAD(P)-binding domain;	[C]	NADP+-dependent malic enzyme	KOG1257
W5A8B5	W5A8B5	Uncharacterized protein	Cluster 1	10.0571	1.30605	0.00697	up	3.30736	0.0144607	0.302356	0.590643	19	8	19	0.80772	11454	cytosol			ATP binding; nucleoside phosphate binding; nucleoside binding; ion binding; nucleotide binding; organic cyclic compound binding; heterocyclic compound binding; ribonucleoside binding; carbohydrate derivative binding; ribonucleotide binding; binding; purine ribonucleoside binding; anion binding; purine ribonucleotide binding; adenyl ribonucleotide binding; adenyl nucleotide binding; purine nucleos…		K09489		IPR029048; IPR029047;	Heat shock protein 70kD, C-terminal domain; Heat shock protein 70kD, peptide-binding domain;	[O]	Molecular chaperones HSP105/HSP110/SSE1, HSP70 superfamily	KOG0103
W5A8S5	W5A8S5	Uncharacterized protein		0	1.228	0.028	up	5.12987	0	0.194937	0	1	9	1	0.655844	0	cytosol	cellular component organization; chromatin remodeling; metabolic process; chromosome organization; organelle organization; chromatin organization; ATP-dependent chromatin remodeling; cellular process; macromolecular complex subunit organization; cellular component organization or biogenesis; chromatin modification;	intracellular organelle; intracellular organelle part; macromolecular complex; intracellular part; SWI/SNF superfamily-type complex; cell; organelle part; ISWI-type complex; intracellular membrane-bounded organelle; organelle; nucleus; NURF complex; intracellular; cell part; membrane-bounded organelle; protein complex; nuclear part;	nucleoside phosphate binding; hydrolase activity, acting on acid anhydrides; hydrolase activity; protein binding; chromatin binding; ATPase activity; heterocyclic compound binding; organic cyclic compound binding; pyrophosphatase activity; catalytic activity; ribonucleotide binding; binding; purine ribonucleoside binding; anion binding; adenyl ribonucleotide binding; adenyl nucleotide binding; hy…		K11654		IPR015194; IPR027417; IPR017884; IPR000330; IPR001005; IPR009057; IPR015195; IPR014001; IPR001650;	ISWI, HAND domain; P-loop containing nucleoside triphosphate hydrolase; SANT domain; SNF2-related; SANT/Myb domain; Homeodomain-like; SLIDE domain; Helicase superfamily 1/2, ATP-binding domain; Helicase, C-terminal;	[K]	Chromatin remodeling complex WSTF-ISWI, small subunit	KOG0385
W5AA07	W5AA07	Uncharacterized protein		2	1.30435	0.0229	up	3.95238	0.0118428	0.253012	0.333333	3	9	3	0.753968	3482	cytosol	metabolic process;		nucleoside phosphate binding; nucleoside binding; ion binding; hydrolase activity, acting on acid anhydrides; hydrolase activity; nucleotide binding; organic cyclic compound binding; heterocyclic compound binding; ribonucleoside binding; carbohydrate derivative binding; catalytic activity; ribonucleotide binding; binding; purine ribonucleoside binding; purine ribonucleotide binding; anion binding…				IPR024283; IPR006703; IPR027417;	Domain of unknown function DUF3406, chloroplast translocase; AIG1-type guanine nucleotide-binding (G) domain; P-loop containing nucleoside triphosphate hydrolase;
W5ABD3	W5ABD3	Uncharacterized protein	Cluster 10	3	1.48957	0.00899	up	4.06061	3.764e-05	0.246269	0.666667	4	8	4	0.744949	4	cytosol	glutamine family amino acid metabolic process; small molecule metabolic process; single-organism cellular process; arginine metabolic process; nitrogen compound metabolic process; single-organism process; primary metabolic process; alpha-amino acid metabolic process; cellular metabolic process; organic substance metabolic process; metabolic process; cellular amino acid metabolic process; single-o…		organic cyclic compound binding; heterocyclic compound binding; transferase activity, transferring nitrogenous groups; catalytic activity; binding; ion binding; anion binding; transaminase activity; transferase activity; cofactor binding; pyridoxal phosphate binding;	E2.6.1.11; acetylornithine aminotransferase [EC:2.6.1.11]	K00818	osa01230 Biosynthesis of amino acids - Oryza sativa japonica (Japanese rice) (RefSeq); osa01100 Metabolic pathways - Oryza sativa japonica (Japanese rice) (RefSeq); osa01210 2-Oxocarboxylic acid metabolism - Oryza sativa japonica (Japanese rice) (RefSeq); osa01110 Biosynthesis of secondary metabolites - Oryza sativa japonica (Japanese rice) (RefSeq); osa00220 Arginine biosynthesis - Oryza sativa …	IPR015424; IPR015421; IPR015422;	Pyridoxal phosphate-dependent transferase; Pyridoxal phosphate-dependent transferase, major region, subdomain 1; Pyridoxal phosphate-dependent transferase, major region, subdomain 2;	[E]	Acetylornithine aminotransferase	KOG1401
W5ACJ8	W5ACJ8	Uncharacterized protein		2.4	2.01748	0.00122	up	3.70563	0.00186392	0.26986	0.666667	4	8	4	0.774531	1076	nuclear	cellular component biogenesis; cellular component organization; cellular macromolecular complex assembly; protein complex subunit organization; single-organism cellular process; single-organism process; microtubule-based process; macromolecular complex subunit organization; metabolic process; cellular component assembly; macromolecular complex assembly; protein polymerization; protein complex bio…	intracellular organelle; microtubule; intracellular non-membrane-bounded organelle; cytoskeletal part; intracellular organelle part; macromolecular complex; intracellular part; cell; organelle part; non-membrane-bounded organelle; organelle; cytoskeleton; microtubule cytoskeleton; cell part; intracellular; protein complex;	nucleoside phosphate binding; nucleoside binding; ion binding; hydrolase activity, acting on acid anhydrides; hydrolase activity; nucleotide binding; nucleoside-triphosphatase activity; heterocyclic compound binding; organic cyclic compound binding; ribonucleoside binding; carbohydrate derivative binding; pyrophosphatase activity; ribonucleotide binding; structural constituent of cytoskeleton; ca…	TUBB; tubulin beta	K07375	osa04145 Phagosome - Oryza sativa japonica (Japanese rice) (RefSeq);	IPR003008; IPR023123; IPR018316; IPR008280;	Tubulin/FtsZ, GTPase domain; Tubulin, C-terminal; Tubulin/FtsZ, 2-layer sandwich domain; Tubulin/FtsZ, C-terminal;	[Z]	Beta tubulin	KOG1375
W5ADY6	W5ADY6	Uncharacterized protein		1.2	1.42789	0.00269	up	4.45887	0.0232009	0.224272	0.2	5	10	5	0.71176	27870	cytosol, nuclear	regulation of cellular process; single organism signaling; cellular response to stimulus; intracellular transport; intracellular signal transduction; single-organism cellular process; single-organism process; organic substance transport; small GTPase mediated signal transduction; signaling; response to stimulus; protein transport; establishment of localization; cellular localization; transport; e…	membrane; intracellular; cell part; membrane part; intrinsic component of membrane; cell; integral component of membrane;	nucleoside phosphate binding; nucleoside binding; ion binding; nucleotide binding; heterocyclic compound binding; organic cyclic compound binding; ribonucleoside binding; carbohydrate derivative binding; ribonucleotide binding; binding; purine ribonucleoside binding; anion binding; purine ribonucleotide binding; guanyl ribonucleotide binding; purine nucleoside binding; guanyl nucleotide binding; …				IPR005225; IPR027417;	Small GTP-binding protein domain; P-loop containing nucleoside triphosphate hydrolase;	[U]	GTP-binding ADP-ribosylation factor Arf1	KOG0070
W5AM64	W5AM64	Uncharacterized protein		0	1.38408	0.0469	up	4.56277	0	0.219165	0	1	9	1	0.703102	0	nuclear	biosynthetic process; metabolic process; methylation;		organic cyclic compound binding; heterocyclic compound binding; methyltransferase activity; catalytic activity; binding; ion binding; transferase activity, transferring one-carbon groups; anion binding; transferase activity; cofactor binding; pyridoxal phosphate binding;	E2.1.1.12; methionine S-methyltransferase [EC:2.1.1.12]	K08247	osa00450 Selenocompound metabolism - Oryza sativa japonica (Japanese rice) (RefSeq);	IPR004839; IPR015424; IPR029063; IPR015422; IPR015421;	Aminotransferase, class I/classII; Pyridoxal phosphate-dependent transferase; S-adenosyl-L-methionine-dependent methyltransferase; Pyridoxal phosphate-dependent transferase, major region, subdomain 2; Pyridoxal phosphate-dependent transferase, major region, subdomain 1;
W5AP46	W5AP46	Uncharacterized protein	Cluster 9	3	1.22649	0.00106	up	4.22078	0	0.236923	1	3	8	3	0.731602	0	chloroplast	translational elongation; cellular protein metabolic process; biosynthetic process; primary metabolic process; cellular metabolic process; organic substance biosynthetic process; cellular biosynthetic process; organic substance metabolic process; metabolic process; cellular macromolecule biosynthetic process; cellular macromolecule metabolic process; gene expression; macromolecule metabolic proce…	ribosome; organelle; intracellular organelle; intracellular non-membrane-bounded organelle; cell part; intracellular; cytoplasm; macromolecular complex; intracellular part; cell; ribonucleoprotein complex; cytoplasmic part; non-membrane-bounded organelle;	structural constituent of ribosome; structural molecule activity;	RP-LP2; large subunit ribosomal protein LP2	K02943	osa03010 Ribosome - Oryza sativa japonica (Japanese rice) (RefSeq);			[J]	60S acidic ribosomal protein P2	KOG3449
W5AR91	W5AR91	Uncharacterized protein (Fragment)		1.2	1.51515	0.0449	up	3.8961	0.00958484	0.256667	0.133333	6	8	6	0.758658	4436	nuclear									[O]	26S proteasome regulatory complex, subunit RPN2/PSMD1	KOG2062
W5ARG6	W5ARG6	Glutamate dehydrogenase	Cluster 7	4	1.20337	0.0339	up	3.44589	0.00214847	0.290201	0.392857	8	8	8	0.796176	556	mitochondria	oxidation-reduction process; small molecule metabolic process; single-organism cellular process; nitrogen compound metabolic process; single-organism process; primary metabolic process; cellular metabolic process; organic substance metabolic process; metabolic process; cellular amino acid metabolic process; single-organism metabolic process; carboxylic acid metabolic process; organic acid metabol…		oxidoreductase activity, acting on the CH-NH2 group of donors; catalytic activity; oxidoreductase activity, acting on the CH-NH2 group of donors, NAD or NADP as acceptor; oxidoreductase activity;	GLUD1_2; glutamate dehydrogenase (NAD(P)+) [EC:1.4.1.3]	K00261	osa01200 Carbon metabolism - Oryza sativa japonica (Japanese rice) (RefSeq); osa01100 Metabolic pathways - Oryza sativa japonica (Japanese rice) (RefSeq); osa00250 Alanine, aspartate and glutamate metabolism - Oryza sativa japonica (Japanese rice) (RefSeq); osa00910 Nitrogen metabolism - Oryza sativa japonica (Japanese rice) (RefSeq); osa00220 Arginine biosynthesis - Oryza sativa japonica (Japane…	IPR006096; IPR016040; IPR006097;	Glutamate/phenylalanine/leucine/valine dehydrogenase, C-terminal; NAD(P)-binding domain; Glutamate/phenylalanine/leucine/valine dehydrogenase, dimerisation domain;	[E]	Glutamate/leucine/phenylalanine/valine dehydrogenases	KOG2250
W5AU57	W5AU57	Glucose-6-phosphate 1-dehydrogenase	Cluster 2	7	1.29032	0.00607	up	3.4329	0.00778958	0.291299	0.406593	14	7	14	0.797258	2836	cytosol	glucose metabolic process; single-organism carbohydrate metabolic process; metabolic process; oxidation-reduction process; single-organism metabolic process; monosaccharide metabolic process; single-organism process; primary metabolic process; carbohydrate metabolic process; organic substance metabolic process; hexose metabolic process;		oxidoreductase activity, acting on CH-OH group of donors; organic cyclic compound binding; heterocyclic compound binding; oxidoreductase activity, acting on the CH-OH group of donors, NAD or NADP as acceptor; nucleoside phosphate binding; catalytic activity; binding; glucose-6-phosphate dehydrogenase activity; NADP binding; nucleotide binding; cofactor binding; oxidoreductase activity; coenzyme b…	G6PD; glucose-6-phosphate 1-dehydrogenase [EC:1.1.1.49 1.1.1.363]	K00036	osa01200 Carbon metabolism - Oryza sativa japonica (Japanese rice) (RefSeq); osa01100 Metabolic pathways - Oryza sativa japonica (Japanese rice) (RefSeq); osa00030 Pentose phosphate pathway - Oryza sativa japonica (Japanese rice) (RefSeq); osa00480 Glutathione metabolism - Oryza sativa japonica (Japanese rice) (RefSeq); osa01110 Biosynthesis of secondary metabolites - Oryza sativa japonica (Japan…	IPR022675; IPR016040; IPR022674;	Glucose-6-phosphate dehydrogenase, C-terminal; NAD(P)-binding domain; Glucose-6-phosphate dehydrogenase, NAD-binding;	[G]	Glucose-6-phosphate 1-dehydrogenase	KOG0563
W5AUD8	W5AUD8	Uncharacterized protein		2.2	1.40713	0.000622	up	3.28571	0.0014998	0.304348	0.4	6	8	6	0.809524	708	cytosol	biosynthetic process; metabolic process;		organic cyclic compound binding; heterocyclic compound binding; catalytic activity; binding; ion binding; anion binding; cofactor binding; pyridoxal phosphate binding;	GGAT; glutamate--glyoxylate aminotransferase [EC:2.6.1.4 2.6.1.2 2.6.1.44]	K14272	osa01230 Biosynthesis of amino acids - Oryza sativa japonica (Japanese rice) (RefSeq); osa00250 Alanine, aspartate and glutamate metabolism - Oryza sativa japonica (Japanese rice) (RefSeq); osa01210 2-Oxocarboxylic acid metabolism - Oryza sativa japonica (Japanese rice) (RefSeq); osa00260 Glycine, serine and threonine metabolism - Oryza sativa japonica (Japanese rice) (RefSeq); osa00630 Glyoxylat…	IPR004839; IPR015424; IPR015421; IPR015422;	Aminotransferase, class I/classII; Pyridoxal phosphate-dependent transferase; Pyridoxal phosphate-dependent transferase, major region, subdomain 1; Pyridoxal phosphate-dependent transferase, major region, subdomain 2;	[E]	Alanine aminotransferase	KOG0258
W5AUJ0	W5AUJ0	Uncharacterized protein		1.66667	2.55319	0.00185	up	4.09957	0.00013446	0.243928	0.666667	3	8	3	0.741703	58	cytoskeleton	metabolic process;			trpG; anthranilate synthase component II [EC:4.1.3.27]	K01658	osa01230 Biosynthesis of amino acids - Oryza sativa japonica (Japanese rice) (RefSeq); osa01100 Metabolic pathways - Oryza sativa japonica (Japanese rice) (RefSeq); osa01110 Biosynthesis of secondary metabolites - Oryza sativa japonica (Japanese rice) (RefSeq); osa00400 Phenylalanine, tyrosine and tryptophan biosynthesis - Oryza sativa japonica (Japanese rice) (RefSeq);	IPR006221; IPR017926; IPR029062;	Anthranilate synthase/para-aminobenzoate synthase like domain; Glutamine amidotransferase; Class I glutamine amidotransferase-like;	[E]	Anthranilate synthase, beta chain	KOG0026
W5AUS0	W5AUS0	Uncharacterized protein		3.73333	1.41945	0.0162	up	3.80952	8.536e-05	0.2625	0.666667	6	8	6	0.765873	62	chloroplast	metabolic process; carbohydrate metabolic process; primary metabolic process; organic substance metabolic process;		carbohydrate binding; isomerase activity; catalytic activity; binding;	E5.1.3.15; glucose-6-phosphate 1-epimerase [EC:5.1.3.15]	K01792	osa01100 Metabolic pathways - Oryza sativa japonica (Japanese rice) (RefSeq); osa00010 Glycolysis / Gluconeogenesis - Oryza sativa japonica (Japanese rice) (RefSeq); osa01110 Biosynthesis of secondary metabolites - Oryza sativa japonica (Japanese rice) (RefSeq);	IPR011013; IPR014718;	Galactose mutarotase-like domain; Glycoside hydrolase-type carbohydrate-binding, subgroup;
W5AVC9	W5AVC9	Histidinol dehydrogenase, chloroplastic		3	1.2131	0.0315	up	3.18182	0.0171008	0.314286	0.266667	6	7	6	0.818182	3236	chloroplast	single-multicellular organism process; cellular aromatic compound metabolic process; organic acid biosynthetic process; spermidine metabolic process; imidazole-containing compound metabolic process; ammonium ion metabolic process; single-organism process; biosynthetic process; histidine biosynthetic process; gametophyte development; organonitrogen compound biosynthetic process; cellular metabolic…	intracellular organelle; chloroplast part; intracellular organelle part; cytoplasm; plastid part; intracellular part; plastid stroma; cell; organelle part; chloroplast; intracellular membrane-bounded organelle; organelle; intracellular; cell part; membrane-bounded organelle; plastid; cytoplasmic part; chloroplast stroma;	nucleoside phosphate binding; ion binding; nucleotide binding; zinc ion binding; histidinol dehydrogenase activity; cofactor binding; oxidoreductase activity; heterocyclic compound binding; organic cyclic compound binding; oxidoreductase activity, acting on CH-OH group of donors; oxidoreductase activity, acting on the CH-OH group of donors, NAD or NADP as acceptor; transition metal ion binding; c…	hisD; histidinol dehydrogenase [EC:1.1.1.23]	K00013	osa01230 Biosynthesis of amino acids - Oryza sativa japonica (Japanese rice) (RefSeq); osa01100 Metabolic pathways - Oryza sativa japonica (Japanese rice) (RefSeq); osa00340 Histidine metabolism - Oryza sativa japonica (Japanese rice) (RefSeq); osa01110 Biosynthesis of secondary metabolites - Oryza sativa japonica (Japanese rice) (RefSeq);	IPR016161;	Aldehyde/histidinol dehydrogenase;	[E]	Histidinol dehydrogenase	KOG2697
W5AXD5	W5AXD5	Acyl-[acyl-carrier-protein] desaturase		0.666667	1.3289	0.027	up	4.54978	0.00045146	0.219791	0	2	9	2	0.704185	78	chloroplast	single-organism biosynthetic process; organic acid biosynthetic process; oxidation-reduction process; small molecule metabolic process; single-organism cellular process; single-organism process; biosynthetic process; cellular lipid metabolic process; fatty acid metabolic process; primary metabolic process; fatty acid biosynthetic process; organic substance biosynthetic process; cellular metabolic…	organelle; intracellular membrane-bounded organelle; intracellular organelle; cell part; intracellular; cytoplasm; intracellular part; membrane-bounded organelle; cell; plastid; cytoplasmic part; chloroplast;	oxidoreductase activity, acting on paired donors, with incorporation or reduction of molecular oxygen; acyl-[acyl-carrier-protein] desaturase activity; catalytic activity; oxidoreductase activity; oxidoreductase activity, acting on paired donors, with oxidation of a pair of donors resulting in the reduction of molecular oxygen to two molecules of water;	DESA1; acyl-[acyl-carrier-protein] desaturase [EC:1.14.19.2]	K03921	osa01212 Fatty acid metabolism - Oryza sativa japonica (Japanese rice) (RefSeq); osa00061 Fatty acid biosynthesis - Oryza sativa japonica (Japanese rice) (RefSeq); osa01040 Biosynthesis of unsaturated fatty acids - Oryza sativa japonica (Japanese rice) (RefSeq);	IPR012348; IPR009078;	Ribonucleotide reductase-related; Ferritin-like superfamily;
W5AXM0	W5AXM0	Uncharacterized protein	Cluster 6	3	1.30265	0.0338	up	4	0.00584452	0.25	0.3	5	9	5	0.75	2594	chloroplast	metabolic process;		nucleoside phosphate binding; nucleoside binding; ion binding; hydrolase activity, acting on acid anhydrides; hydrolase activity; nucleotide binding; nucleoside-triphosphatase activity; organic cyclic compound binding; heterocyclic compound binding; ribonucleoside binding; carbohydrate derivative binding; pyrophosphatase activity; catalytic activity; ribonucleotide binding; binding; GTPase activi…				IPR030381; IPR003130; IPR027417; IPR020850; IPR000375;	Dynamin-type guanine nucleotide-binding (G) domain; Dynamin GTPase effector; P-loop containing nucleoside triphosphate hydrolase; GTPase effector domain, GED; Dynamin central domain;	[UR]	Vacuolar sorting protein VPS1, dynamin, and related proteins	KOG0446
W5AY37	W5AY37	Uncharacterized protein		0	1.20048	0.00602	up	3.62338	0	0.275986	0	1	8	1	0.781385	0	cytosol	phosphorylation; cellular protein metabolic process; primary metabolic process; cellular metabolic process; phosphate-containing compound metabolic process; organic substance metabolic process; metabolic process; protein phosphorylation; phosphorus metabolic process; cellular macromolecule metabolic process; cellular protein modification process; protein metabolic process; macromolecule metabolic…		ATP binding; nucleoside phosphate binding; phosphotransferase activity, alcohol group as acceptor; nucleoside binding; ion binding; protein kinase activity; nucleotide binding; organic cyclic compound binding; heterocyclic compound binding; ribonucleoside binding; carbohydrate derivative binding; kinase activity; catalytic activity; ribonucleotide binding; binding; purine ribonucleoside binding; …	SNRK2; serine/threonine-protein kinase SRK2 [EC:2.7.11.1]	K14498	osa04075 Plant hormone signal transduction - Oryza sativa japonica (Japanese rice) (RefSeq);	IPR000719; IPR002290; IPR011009;	Protein kinase domain; Serine/threonine/dual specificity protein kinase, catalytic domain; Protein kinase-like domain;	[T]	Serine/threonine protein kinase	KOG0583
W5AY94	W5AY94	Uncharacterized protein		0.666667	1.50263	0.00476	up	4.14719	0.00190885	0.241127	0	2	8	2	0.737734	390	cytosol	metabolic process; single-organism metabolic process; small molecule metabolic process; single-organism cellular process; carboxylic acid metabolic process; single-organism process; organic acid metabolic process; cellular metabolic process; cellular process; oxoacid metabolic process; organic substance metabolic process;		organic cyclic compound binding; heterocyclic compound binding; catalytic activity; binding; carbon-carbon lyase activity; ion binding; carboxy-lyase activity; lyase activity; anion binding; cofactor binding; pyridoxal phosphate binding;	hdc; histidine decarboxylase [EC:4.1.1.22]	K01590	osa01100 Metabolic pathways - Oryza sativa japonica (Japanese rice) (RefSeq); osa00340 Histidine metabolism - Oryza sativa japonica (Japanese rice) (RefSeq); osa01110 Biosynthesis of secondary metabolites - Oryza sativa japonica (Japanese rice) (RefSeq);	IPR015424; IPR015421;	Pyridoxal phosphate-dependent transferase; Pyridoxal phosphate-dependent transferase, major region, subdomain 1;	[E]	Glutamate decarboxylase and related proteins	KOG0629
W5B201	W5B201	Glucose-6-phosphate 1-dehydrogenase	Cluster 2	7	1.55763	0.00145	up	3.49351	0.00269075	0.286245	0.545455	12	7	12	0.792208	1452	cytosol	glucose metabolic process; single-organism carbohydrate metabolic process; metabolic process; oxidation-reduction process; single-organism metabolic process; monosaccharide metabolic process; single-organism process; primary metabolic process; carbohydrate metabolic process; organic substance metabolic process; hexose metabolic process;		oxidoreductase activity, acting on CH-OH group of donors; organic cyclic compound binding; heterocyclic compound binding; oxidoreductase activity, acting on the CH-OH group of donors, NAD or NADP as acceptor; nucleoside phosphate binding; catalytic activity; binding; glucose-6-phosphate dehydrogenase activity; NADP binding; nucleotide binding; cofactor binding; oxidoreductase activity; coenzyme b…	G6PD; glucose-6-phosphate 1-dehydrogenase [EC:1.1.1.49 1.1.1.363]	K00036	osa01200 Carbon metabolism - Oryza sativa japonica (Japanese rice) (RefSeq); osa01100 Metabolic pathways - Oryza sativa japonica (Japanese rice) (RefSeq); osa00030 Pentose phosphate pathway - Oryza sativa japonica (Japanese rice) (RefSeq); osa00480 Glutathione metabolism - Oryza sativa japonica (Japanese rice) (RefSeq); osa01110 Biosynthesis of secondary metabolites - Oryza sativa japonica (Japan…	IPR022675; IPR016040; IPR022674;	Glucose-6-phosphate dehydrogenase, C-terminal; NAD(P)-binding domain; Glucose-6-phosphate dehydrogenase, NAD-binding;	[G]	Glucose-6-phosphate 1-dehydrogenase	KOG0563
W5B3F3	W5B3F3	Cytosine-specific methyltransferase		0.5	4.42478	0.0148	up	4.19481	0.00063285	0.23839	0	3	9	3	0.733766	136	nuclear	DNA alkylation; regulation of gene expression; cellular aromatic compound metabolic process; DNA metabolic process; regulation of macromolecule metabolic process; organic cyclic compound metabolic process; nitrogen compound metabolic process; primary metabolic process; cellular metabolic process; C-5 methylation of cytosine; methylation; organic substance metabolic process; DNA methylation on cyt…		organic cyclic compound binding; heterocyclic compound binding; S-adenosylmethionine-dependent methyltransferase activity; DNA binding; methyltransferase activity; DNA-methyltransferase activity; catalytic activity; binding; macromolecular complex binding; nucleic acid binding; transferase activity, transferring one-carbon groups; chromatin binding; DNA (cytosine-5-)-methyltransferase activity; t…	DNMT1; DNA (cytosine-5)-methyltransferase 1 [EC:2.1.1.37]	K00558	osa01100 Metabolic pathways - Oryza sativa japonica (Japanese rice) (RefSeq); osa00270 Cysteine and methionine metabolism - Oryza sativa japonica (Japanese rice) (RefSeq);	IPR029063; IPR022702; IPR001025;	S-adenosyl-L-methionine-dependent methyltransferase; DNA (cytosine-5)-methyltransferase 1, replication foci domain; Bromo adjacent homology (BAH) domain;
W5B4D2	W5B4D2	Uncharacterized protein		1.2	2.36407	0.00152	up	3.75325	0.00073771	0.266436	0.333333	4	8	4	0.770563	352	chloroplast	cellular amino acid biosynthetic process; aromatic amino acid family metabolic process; organic acid biosynthetic process; single-organism biosynthetic process; cellular aromatic compound metabolic process; small molecule metabolic process; single-organism cellular process; single-organism process; nitrogen compound metabolic process; organic cyclic compound metabolic process; biosynthetic proces…		transferase activity, transferring alkyl or aryl (other than methyl) groups; 3-deoxy-7-phosphoheptulonate synthase activity; catalytic activity; transferase activity;	E2.5.1.54; 3-deoxy-7-phosphoheptulonate synthase [EC:2.5.1.54]	K01626	osa01230 Biosynthesis of amino acids - Oryza sativa japonica (Japanese rice) (RefSeq); osa01100 Metabolic pathways - Oryza sativa japonica (Japanese rice) (RefSeq); osa01110 Biosynthesis of secondary metabolites - Oryza sativa japonica (Japanese rice) (RefSeq); osa00400 Phenylalanine, tyrosine and tryptophan biosynthesis - Oryza sativa japonica (Japanese rice) (RefSeq);
W5B4E9	W5B4E9	Ubiquitin carboxyl-terminal hydrolase		0.4	1.2848	0.0201	up	3.49784	0.0188682	0.285891	0	4	8	4	0.791847	2696	cytosol	modification-dependent macromolecule catabolic process; protein modification by small protein removal; cellular macromolecule catabolic process; proteolysis involved in cellular protein catabolic process; cellular protein catabolic process; modification-dependent protein catabolic process; cellular protein metabolic process; ubiquitin-dependent protein catabolic process; protein modification by s…		hydrolase activity; ubiquitinyl hydrolase activity; catalytic activity;		K11841		IPR028889; IPR001394;	Ubiquitin specific protease domain; Peptidase C19, ubiquitin carboxyl-terminal hydrolase;	[O]	Ubiquitin-specific protease	KOG1871
W5B4K9	W5B4K9	Uncharacterized protein		2.4	1.24585	0.0286	up	3.61472	0.0179533	0.276647	0.333333	6	8	6	0.782107	10214	chloroplast					K17804		IPR007379;	Tim44-like domain;	[U]	Mitochondrial import inner membrane translocase, subunit TIM44	KOG2580
W5B4W4	W5B4W4	Uncharacterized protein	Cluster 3	5.78571	1.38217	0.0219	up	6.97403	5.38e-06	0.143389	0.952381	7	11	7	0.502165	2	cytosol	ion transmembrane transport; cation transmembrane transport; inorganic ion transmembrane transport; single-organism cellular process; energy coupled proton transmembrane transport, against electrochemical gradient; single-organism process; hydrogen transport; proton transport; establishment of localization; transport; transmembrane transport; single-organism localization; cation transport; ion tr…	membrane; intracellular organelle; bounding membrane of organelle; organelle membrane; cytoplasm; intracellular organelle part; macromolecular complex; intracellular part; proton-transporting V-type ATPase complex; cell; organelle part; proton-transporting V-type ATPase, V1 domain; vacuolar proton-transporting V-type ATPase complex; intracellular membrane-bounded organelle; organelle; intracellul…	active transmembrane transporter activity; ATPase activity, coupled to transmembrane movement of ions; ion transmembrane transporter activity; primary active transmembrane transporter activity; substrate-specific transporter activity; ATPase activity, coupled to transmembrane movement of ions, rotational mechanism; hydrolase activity, acting on acid anhydrides; monovalent inorganic cation transme…	ATPeV1H; V-type H+-transporting ATPase subunit H	K02144	osa01100 Metabolic pathways - Oryza sativa japonica (Japanese rice) (RefSeq); osa04145 Phagosome - Oryza sativa japonica (Japanese rice) (RefSeq); osa00190 Oxidative phosphorylation - Oryza sativa japonica (Japanese rice) (RefSeq);	IPR011987; IPR011989; IPR016024;	ATPase, V1 complex, subunit H, C-terminal; Armadillo-like helical; Armadillo-type fold;	[C]	Vacuolar H+-ATPase V1 sector, subunit H	KOG2759
W5B6L8	W5B6L8	Uncharacterized protein	Cluster 5	3	1.23558	0.0295	up	4.21645	0	0.237166	1	3	8	3	0.731962	0	cytosol	establishment of protein localization; transport; intracellular transport; cellular macromolecule localization; establishment of localization in cell; intracellular protein transport; organic substance transport; protein localization; macromolecule localization; cellular protein localization; localization; protein transport; establishment of localization; cellular localization;	cell; intracellular; cell part;	small GTPase binding; Ras GTPase binding; binding; protein binding; Ran GTPase binding; GTPase binding; enzyme binding;				IPR001494; IPR011989; IPR016024; IPR013713;	Importin-beta, N-terminal domain; Armadillo-like helical; Armadillo-type fold; Exportin/Importin, Cse1-like;	[YU]	Nuclear transport receptor RANBP7/RANBP8 (importin beta superfamily)	KOG1991
W5B777	W5B777	Serine hydroxymethyltransferase	Cluster 7	4	1.33156	0.0385	up	2.93939	0.0279595	0.340206	0.269231	13	7	13	0.838384	7984	cytosol	cellular aromatic compound metabolic process; single-organism process; glycine metabolic process; tetrahydrofolate interconversion; cellular metabolic process; organic substance metabolic process; metabolic process; cellular amino acid metabolic process; cellular modified amino acid metabolic process; heterocycle metabolic process; one-carbon metabolic process; cellular nitrogen compound metaboli…		organic cyclic compound binding; heterocyclic compound binding; catalytic activity; binding; ion binding; glycine hydroxymethyltransferase activity; transferase activity, transferring one-carbon groups; anion binding; hydroxymethyl-, formyl- and related transferase activity; cofactor binding; transferase activity; pyridoxal phosphate binding;				IPR015424; IPR015422; IPR015421;	Pyridoxal phosphate-dependent transferase; Pyridoxal phosphate-dependent transferase, major region, subdomain 2; Pyridoxal phosphate-dependent transferase, major region, subdomain 1;	[E]	Glycine/serine hydroxymethyltransferase	KOG2467
W5BBA0	W5BBA0	Uncharacterized protein		0	1.23916	0.0354	up	6.35931	0	0.15725	0	1	11	1	0.553391	0	cytosol	regulation of cellular process; homeostatic process; regulation of biological quality; regulation of biological process; cell redox homeostasis; single-organism cellular process; cellular homeostasis; single-organism process; cellular process; biological regulation;	intrinsic component of membrane; membrane; cell; integral component of membrane; membrane part;					IPR013766; IPR012336; IPR012936;	Thioredoxin domain; Thioredoxin-like fold; Endoplasmic reticulum vesicle transporter, C-terminal;	[U]	COPII vesicle protein	KOG2667
W5BD57	W5BD57	Uncharacterized protein	Cluster 1	11	1.23254	0.00786	up	3.25108	0.0175877	0.30759	0.745098	18	8	18	0.81241	6206	chloroplast	metabolic process; protein metabolic process; macromolecule metabolic process; primary metabolic process; organic substance metabolic process;		ATP binding; nucleoside phosphate binding; nucleoside binding; ion binding; protein binding; nucleotide binding; organic cyclic compound binding; heterocyclic compound binding; ribonucleoside binding; carbohydrate derivative binding; ribonucleotide binding; binding; purine ribonucleoside binding; anion binding; purine ribonucleotide binding; adenyl ribonucleotide binding; adenyl nucleotide bindin…		K03696		IPR019489; IPR003959; IPR023150; IPR003593; IPR027417; IPR004176; IPR001943;	Clp ATPase, C-terminal; ATPase, AAA-type, core; Double Clp-N motif; AAA+ ATPase domain; P-loop containing nucleoside triphosphate hydrolase; Clp, N-terminal; UVR domain;	[O]	Chaperone HSP104 and related ATP-dependent Clp proteases	KOG1051
W5BHF2	W5BHF2	Uncharacterized protein	Cluster 7	5	2.0284	0.0201	up	3.74026	2.236e-05	0.267361	0.866667	6	9	6	0.771645	48	endoplasmic reticulum	protein folding; metabolic process; cellular protein metabolic process; cellular macromolecule metabolic process; macromolecule metabolic process; protein metabolic process; primary metabolic process; cellular process; cellular metabolic process; organic substance metabolic process;	organelle; intracellular membrane-bounded organelle; intracellular organelle; endoplasmic reticulum; cell part; intracellular; cytoplasm; endomembrane system; intracellular part; membrane-bounded organelle; cell; cytoplasmic part;	cation binding; metal ion binding; protein binding; calcium ion binding; unfolded protein binding; binding; ion binding;	CALR; calreticulin	K08057	osa04141 Protein processing in endoplasmic reticulum - Oryza sativa japonica (Japanese rice) (RefSeq); osa04145 Phagosome - Oryza sativa japonica (Japanese rice) (RefSeq);	IPR009033; IPR013320;	Calreticulin/calnexin, P domain; Concanavalin A-like lectin/glucanase domain;	[O]	Calreticulin	KOG0674
W5BLN6	W5BLN6	Uncharacterized protein		5	1.57895	0.00754	up	3.29004	0.0100123	0.303947	0.333333	12	7	12	0.809163	4902	cytosol	single-organism process; metabolic process; oxidation-reduction process; single-organism metabolic process;		oxidoreductase activity, acting on the aldehyde or oxo group of donors, NAD or NADP as acceptor; catalytic activity; oxidoreductase activity; oxidoreductase activity, acting on the aldehyde or oxo group of donors;	gapN; glyceraldehyde-3-phosphate dehydrogenase (NADP+) [EC:1.2.1.9]	K00131	osa01200 Carbon metabolism - Oryza sativa japonica (Japanese rice) (RefSeq); osa01100 Metabolic pathways - Oryza sativa japonica (Japanese rice) (RefSeq); osa00010 Glycolysis / Gluconeogenesis - Oryza sativa japonica (Japanese rice) (RefSeq); osa00030 Pentose phosphate pathway - Oryza sativa japonica (Japanese rice) (RefSeq);	IPR016161; IPR015590; IPR016162; IPR016163;	Aldehyde/histidinol dehydrogenase; Aldehyde dehydrogenase domain; Aldehyde dehydrogenase N-terminal domain; Aldehyde dehydrogenase, C-terminal;	[C]	Aldehyde dehydrogenase	KOG2450
W5BM01	W5BM01	Uncharacterized protein		0.666667	1.25235	0.00474	up	5.36364	0.00865801	0.186441	0	2	10	2	0.636364	2430	mitochondria	isoprenoid metabolic process; single-organism biosynthetic process; single-organism cellular process; single-organism process; biosynthetic process; cellular lipid metabolic process; primary metabolic process; organic substance biosynthetic process; cellular metabolic process; cellular biosynthetic process; organic substance metabolic process; lipid biosynthetic process; isoprenoid biosynthetic p…		hydrolase activity; isopentenyl-diphosphate delta-isomerase activity; isomerase activity; intramolecular oxidoreductase activity; catalytic activity; intramolecular oxidoreductase activity, transposing C=C bonds;	idi; isopentenyl-diphosphate delta-isomerase [EC:5.3.3.2]	K01823	osa01100 Metabolic pathways - Oryza sativa japonica (Japanese rice) (RefSeq); osa00900 Terpenoid backbone biosynthesis - Oryza sativa japonica (Japanese rice) (RefSeq); osa01110 Biosynthesis of secondary metabolites - Oryza sativa japonica (Japanese rice) (RefSeq);	IPR015797; IPR000086;	NUDIX hydrolase domain-like; NUDIX hydrolase domain;	[Q]	Isopentenyl pyrophosphate:dimethylallyl pyrophosphate isomerase	KOG0142
W5BM45	W5BM45	Uncharacterized protein	Cluster 5	2.7	1.3973	0.0312	up	3.27706	0.122884	0.305152	0.285714	7	7	7	0.810245	52400	chloroplast			protein binding; binding;				IPR011989; IPR016024;	Armadillo-like helical; Armadillo-type fold;	[YU]	Karyopherin (importin) beta 3	KOG2171
W5BN51	W5BN51	Uncharacterized protein		0	2.75862	0.0314	up	4.02597	0	0.248387	0	1	8	1	0.747835	0	chloroplast	phosphorylation; single-organism process; carbohydrate metabolic process; primary metabolic process; cellular metabolic process; phosphate-containing compound metabolic process; organic substance metabolic process; single-organism carbohydrate metabolic process; metabolic process; cellular carbohydrate metabolic process; phosphorus metabolic process; single-organism metabolic process; carbohydrat…	cell part; intracellular; cytoplasm; intracellular part; cytosol; cell; cytoplasmic part;	xylulokinase activity; carbohydrate kinase activity; kinase activity; phosphotransferase activity, alcohol group as acceptor; catalytic activity; transferase activity; transferase activity, transferring phosphorus-containing groups;	xylB; xylulokinase [EC:2.7.1.17]	K00854	osa01100 Metabolic pathways - Oryza sativa japonica (Japanese rice) (RefSeq); osa00040 Pentose and glucuronate interconversions - Oryza sativa japonica (Japanese rice) (RefSeq);	IPR018484; IPR018485;	Carbohydrate kinase, FGGY, N-terminal; Carbohydrate kinase, FGGY, C-terminal;	[G]	Sugar (pentulose and hexulose) kinases	KOG2531
W5CAD8	W5CAD8	Uncharacterized protein	Cluster 7	4	2.13904	0.0352	up	3.27706	0.00773843	0.305152	0.266667	10	8	10	0.810245	2672	cytosol	alpha-amino acid catabolic process; single-organism process; glycine metabolic process; cellular metabolic process; organic substance metabolic process; glycine catabolic process; metabolic process; cellular amino acid metabolic process; cellular catabolic process; cellular process; single-organism catabolic process; oxidation-reduction process; small molecule metabolic process; single-organism c…		organic cyclic compound binding; heterocyclic compound binding; oxidoreductase activity, acting on the CH-NH2 group of donors, disulfide as acceptor; catalytic activity; binding; glycine dehydrogenase (decarboxylating) activity; ion binding; anion binding; oxidoreductase activity, acting on the CH-NH2 group of donors; cofactor binding; pyridoxal phosphate binding; oxidoreductase activity;				IPR015424; IPR015421; IPR020580;	Pyridoxal phosphate-dependent transferase; Pyridoxal phosphate-dependent transferase, major region, subdomain 1; Glycine cleavage system P-protein, N-terminal;	[E]	Glycine dehydrogenase (decarboxylating)	KOG2040
W5CDW8	W5CDW8	Triosephosphate isomerase	Cluster 2	6.53333	1.52284	0.0311	up	3.49784	0.00402151	0.285891	0.636364	12	8	12	0.791847	1474	cytosol	single-organism carbohydrate catabolic process; glycolytic process; single-organism catabolic process; small molecule metabolic process; single-organism cellular process; single-organism process; primary metabolic process; carbohydrate metabolic process; cellular metabolic process; organic substance metabolic process; carbohydrate catabolic process; single-organism carbohydrate metabolic process;…		intramolecular oxidoreductase activity; isomerase activity; triose-phosphate isomerase activity; catalytic activity; intramolecular oxidoreductase activity, interconverting aldoses and ketoses;	TPI; triosephosphate isomerase (TIM) [EC:5.3.1.1]	K01803	osa01230 Biosynthesis of amino acids - Oryza sativa japonica (Japanese rice) (RefSeq); osa01100 Metabolic pathways - Oryza sativa japonica (Japanese rice) (RefSeq); osa01200 Carbon metabolism - Oryza sativa japonica (Japanese rice) (RefSeq); osa00010 Glycolysis / Gluconeogenesis - Oryza sativa japonica (Japanese rice) (RefSeq); osa01110 Biosynthesis of secondary metabolites - Oryza sativa japonic…	IPR013785;	Aldolase-type TIM barrel;	[G]	Triosephosphate isomerase	KOG1643
W5CEZ6	W5CEZ6	Uncharacterized protein		3	1.52207	0.00255	up	3.77056	0	0.265212	1	3	9	3	0.76912	0	cytosol	protein folding; metabolic process; cellular protein metabolic process; cellular macromolecule metabolic process; macromolecule metabolic process; protein metabolic process; primary metabolic process; cellular process; cellular metabolic process; organic substance metabolic process;	organelle; intracellular membrane-bounded organelle; intracellular organelle; endoplasmic reticulum; cell part; intracellular; cytoplasm; endomembrane system; intracellular part; membrane-bounded organelle; cell; cytoplasmic part;	cation binding; metal ion binding; protein binding; calcium ion binding; unfolded protein binding; binding; ion binding;				IPR009033; IPR013320;	Calreticulin/calnexin, P domain; Concanavalin A-like lectin/glucanase domain;	[O]	Calreticulin	KOG0674
W5CFQ7	W5CFQ7	Uncharacterized protein		2	1.22324	0.00523	up	4.09957	0.00037779	0.243928	0.333333	3	8	3	0.741703	96	chloroplast	cellular protein metabolic process; biosynthetic process; primary metabolic process; cellular metabolic process; organic substance biosynthetic process; cellular biosynthetic process; organic substance metabolic process; metabolic process; cellular macromolecule biosynthetic process; cellular macromolecule metabolic process; gene expression; macromolecule metabolic process; protein metabolic proc…	ribosome; organelle; intracellular organelle; intracellular non-membrane-bounded organelle; cell part; intracellular; cytoplasm; macromolecular complex; intracellular part; cell; ribonucleoprotein complex; cytoplasmic part; non-membrane-bounded organelle;	organic cyclic compound binding; heterocyclic compound binding; RNA binding; 5S rRNA binding; binding; nucleic acid binding; structural constituent of ribosome; structural molecule activity; rRNA binding;	RP-L25; large subunit ribosomal protein L25	K02897	osa03010 Ribosome - Oryza sativa japonica (Japanese rice) (RefSeq);	IPR020057; IPR020056; IPR011035;	Ribosomal protein L25, beta domain; Ribosomal protein L25/Gln-tRNA synthetase, beta-barrel domain; Ribosomal protein L25/Gln-tRNA synthetase, anti-codon-binding domain;
W5CHI3	W5CHI3	Uncharacterized protein		4.28571	1.37931	4.41e-06	up	3.69264	5.425e-05	0.270809	0.809524	7	8	7	0.775613	158	nuclear				SUGT1; suppressor of G2 allele of SKP1	K12795	osa04626 Plant-pathogen interaction - Oryza sativa japonica (Japanese rice) (RefSeq);	IPR007052; IPR007699; IPR008978;	CS domain; SGS; HSP20-like chaperone;	[T]	Suppressor of G2 allele of skp1	KOG1309
W5CJW7	W5CJW7	Uncharacterized protein		0.666667	1.92493	0.00596	up	6.32035	0.00865801	0.158219	0	2	11	2	0.556638	3866	cytosol	single-organism process; metabolic process; oxidation-reduction process; single-organism metabolic process;		organic cyclic compound binding; heterocyclic compound binding; heme binding; iron ion binding; transition metal ion binding; catalytic activity; binding; ion binding; oxidoreductase activity, acting on paired donors, with incorporation or reduction of molecular oxygen; cation binding; metal ion binding; monooxygenase activity; tetrapyrrole binding; oxidoreductase activity;						[Q]	Cytochrome P450 CYP2 subfamily	KOG0156
W5CKT3	W5CKT3	Uncharacterized protein		3	1.20773	0.0365	up	3.23377	0.00828886	0.309237	0.333333	6	7	6	0.813853	2648	chloroplast			protein binding; binding;				IPR011990;	Tetratricopeptide-like helical domain;	[R]	FOG: PPR repeat	KOG4197
W5CKU6	W5CKU6	Uncharacterized protein (Fragment)	Cluster 13	1.66667	1.23865	0.0183	up	4.34632	0.00452803	0.23008	0.666667	3	9	3	0.72114	3426	chloroplast	metabolic process;		metal ion binding; cation binding; catalytic activity; binding; ion binding;				IPR007863; IPR011765; IPR011249; IPR011237;	Peptidase M16, C-terminal domain; Peptidase M16, N-terminal; Metalloenzyme, LuxS/M16 peptidase-like; Peptidase M16 domain;	[O]	Mitochondrial processing peptidase, alpha subunit	KOG2067
W5CM54	W5CM54	Cysteine synthase		1.2	1.27986	0.00375	up	3.50216	0.00537868	0.285538	0.133333	6	8	6	0.791486	976	chloroplast	sulfur amino acid biosynthetic process; organic acid biosynthetic process; single-organism process; biosynthetic process; organonitrogen compound biosynthetic process; cellular metabolic process; sulfur amino acid metabolic process; sulfur compound biosynthetic process; organic substance metabolic process; metabolic process; cellular amino acid metabolic process; alpha-amino acid biosynthetic pro…		lyase activity; cysteine synthase activity; transferase activity; catalytic activity; carbon-oxygen lyase activity;	cysK; cysteine synthase A [EC:2.5.1.47]	K01738	osa01230 Biosynthesis of amino acids - Oryza sativa japonica (Japanese rice) (RefSeq); osa01200 Carbon metabolism - Oryza sativa japonica (Japanese rice) (RefSeq); osa01100 Metabolic pathways - Oryza sativa japonica (Japanese rice) (RefSeq); osa00920 Sulfur metabolism - Oryza sativa japonica (Japanese rice) (RefSeq); osa01110 Biosynthesis of secondary metabolites - Oryza sativa japonica (Japanese…	IPR001926;	Tryptophan synthase beta subunit-like PLP-dependent enzyme;	[E]	Cystathionine beta-synthase and related enzymes	KOG1252
W5CNH7	W5CNH7	Uncharacterized protein		1.4	1.46628	0.00827	up	3.34199	0.00193091	0.299223	0.3	5	8	5	0.804834	1806	endoplasmic reticulum	cellular protein metabolic process; primary metabolic process; protein dephosphorylation; dephosphorylation; cellular metabolic process; phosphate-containing compound metabolic process; organic substance metabolic process; metabolic process; phosphorus metabolic process; cellular macromolecule metabolic process; cellular protein modification process; protein metabolic process; macromolecule metab…	organelle; intracellular membrane-bounded organelle; intracellular organelle; nucleus; cell part; intracellular; cytoplasm; intracellular part; membrane-bounded organelle; cell;	phosphoric ester hydrolase activity; catalytic activity; phosphatase activity; binding; hydrolase activity, acting on ester bonds; protein binding; hydrolase activity; phosphoprotein phosphatase activity;		K04460		IPR029052; IPR004843; IPR011990; IPR013235; IPR013026; IPR006186;	Metallo-dependent phosphatase-like; Calcineurin-like phosphoesterase domain, apaH type; Tetratricopeptide-like helical domain; PPP domain; Tetratricopeptide repeat-containing domain; Serine/threonine-specific protein phosphatase/bis(5-nucleosyl)-tetraphosphatase;	[R]	Serine-threonine phosphatase 2A, catalytic subunit	KOG0376
W5CPG2	W5CPG2	Uncharacterized protein		1.66667	1.20822	0.00799	up	3.24242	0.0137456	0.308411	0.2	5	7	5	0.813131	2294	cytosol	cellular aromatic compound metabolic process; cellular protein metabolic process; single-organism process; biosynthetic process; tRNA aminoacylation; cellular metabolic process; organic substance metabolic process; metabolic process; cellular amino acid metabolic process; heterocycle metabolic process; nucleobase-containing compound metabolic process; cellular nitrogen compound metabolic process;…	intracellular part; cell; cell part; intracellular; cytoplasm;	ligase activity, forming aminoacyl-tRNA and related compounds; ATP binding; glutamine-tRNA ligase activity; nucleoside phosphate binding; ligase activity, forming carbon-oxygen bonds; nucleoside binding; ion binding; ligase activity; nucleotide binding; organic cyclic compound binding; heterocyclic compound binding; ribonucleoside binding; carbohydrate derivative binding; catalytic activity; ribo…	QARS; glutaminyl-tRNA synthetase [EC:6.1.1.18]	K01886	osa01100 Metabolic pathways - Oryza sativa japonica (Japanese rice) (RefSeq); osa00970 Aminoacyl-tRNA biosynthesis - Oryza sativa japonica (Japanese rice) (RefSeq);	IPR020056; IPR007639; IPR020061; IPR020058; IPR007638; IPR011035; IPR014729; IPR020059;	Ribosomal protein L25/Gln-tRNA synthetase, beta-barrel domain; Glutaminyl-tRNA synthetase, class Ib, non-specific RNA-binding domain, N-terminal; Glutamyl/glutaminyl-tRNA synthetase, class Ib, alpha-bundle domain; Glutamyl/glutaminyl-tRNA synthetase, class Ib, catalytic domain; Glutaminyl-tRNA synthetase, class Ib, non-specific RNA-binding domain 2; Ribosomal protein L25/Gln-tRNA synthetase, anti…	[J]	Glutaminyl-tRNA synthetase	KOG1148
W5CPT3	W5CPT3	Uncharacterized protein		0.666667	1.21065	0.0373	up	3.70996	0.00191339	0.269545	0	2	8	2	0.77417	622	nuclear					K13199		IPR019084; IPR006861;	Stm1, N-terminal; Hyaluronan/mRNA-binding protein;	[R]	Predicted RNA-binding protein	KOG2945
W5CR66	W5CR66	Uncharacterized protein		2	1.31521	0.0421	up	4.47186	0.00437791	0.223621	0.333333	3	10	3	0.710678	10972	nuclear	establishment of protein localization; transport; intracellular transport; cellular macromolecule localization; establishment of localization in cell; vesicle-mediated transport; intracellular protein transport; organic substance transport; protein localization; macromolecule localization; cellular protein localization; localization; protein transport; establishment of localization; cellular loca…	membrane; membrane part; cell part; intracellular; coated membrane; cytoplasm; macromolecular complex; intracellular part; membrane coat; protein complex; cell; cytoplasmic part;	binding;		K12400		IPR011989; IPR016024; IPR002553;	Armadillo-like helical; Armadillo-type fold; Clathrin/coatomer adaptor, adaptin-like, N-terminal;	[U]	Vesicle coat complex AP-1, gamma subunit	KOG1062
W5CS29	W5CS29	Uncharacterized protein (Fragment)		2	1.74622	0.00313	up	3.45455	0.00419725	0.289474	0.333333	3	8	3	0.795455	1276	chloroplast	biosynthetic process; metabolic process;		organic cyclic compound binding; heterocyclic compound binding; catalytic activity; binding; ion binding; anion binding; cofactor binding; pyridoxal phosphate binding;				IPR004839; IPR015424; IPR015421; IPR015422;	Aminotransferase, class I/classII; Pyridoxal phosphate-dependent transferase; Pyridoxal phosphate-dependent transferase, major region, subdomain 1; Pyridoxal phosphate-dependent transferase, major region, subdomain 2;	[E]	Kynurenine aminotransferase, glutamine transaminase K	KOG0257
W5CTX8	W5CTX8	Uncharacterized protein		1.4	1.22775	0.0394	up	3.66667	8.783e-05	0.272727	0.5	4	8	4	0.777778	10	cytosol	metabolic process;		lyase activity; hydro-lyase activity; catalytic activity; carbon-oxygen lyase activity;	HIBCH; 3-hydroxyisobutyryl-CoA hydrolase [EC:3.1.2.4]	K05605	osa00640 Propanoate metabolism - Oryza sativa japonica (Japanese rice) (RefSeq); osa00280 Valine, leucine and isoleucine degradation - Oryza sativa japonica (Japanese rice) (RefSeq); osa01200 Carbon metabolism - Oryza sativa japonica (Japanese rice) (RefSeq); osa01100 Metabolic pathways - Oryza sativa japonica (Japanese rice) (RefSeq); osa00410 beta-Alanine metabolism - Oryza sativa japonica (Jap…	IPR029045;	ClpP/crotonase-like domain;
W5CVS7	W5CVS7	Pyruvate kinase (Fragment)	Cluster 2	5.93939	1.41343	0.0141	up	3.14719	0.0347848	0.317744	0.385965	19	7	19	0.821068	10124	mitochondria	single-organism carbohydrate catabolic process; glycolytic process; single-organism catabolic process; small molecule metabolic process; single-organism cellular process; single-organism process; carbohydrate metabolic process; primary metabolic process; cellular metabolic process; organic substance metabolic process; carbohydrate catabolic process; single-organism carbohydrate metabolic process;…		magnesium ion binding; pyruvate kinase activity; kinase activity; phosphotransferase activity, alcohol group as acceptor; catalytic activity; binding; ion binding; potassium ion binding; metal ion binding; cation binding; alkali metal ion binding; transferase activity; transferase activity, transferring phosphorus-containing groups;				IPR015794; IPR011037; IPR015813; IPR015806; IPR015795; IPR015793;	Pyruvate kinase, alpha/beta; Pyruvate kinase-like, insert domain; Pyruvate/Phosphoenolpyruvate kinase-like domain; Pyruvate kinase, beta-barrel insert domain; Pyruvate kinase, C-terminal; Pyruvate kinase, barrel;	[G]	Pyruvate kinase	KOG2323
W5CWD6	W5CWD6	Ubiquitin carboxyl-terminal hydrolase		2	1.21605	0.0364	up	4.66234	0	0.214485	1	2	9	2	0.694805	0	chloroplast	modification-dependent macromolecule catabolic process; cellular macromolecule catabolic process; proteolysis involved in cellular protein catabolic process; cellular protein catabolic process; modification-dependent protein catabolic process; cellular protein metabolic process; ubiquitin-dependent protein catabolic process; primary metabolic process; cellular metabolic process; organic substance…		hydrolase activity; protein binding; ubiquitinyl hydrolase activity; catalytic activity; binding;		K11843		IPR029071; IPR028889; IPR000626; IPR001394;	Ubiquitin-related domain; Ubiquitin specific protease domain; Ubiquitin-like; Peptidase C19, ubiquitin carboxyl-terminal hydrolase;	[O]	Ubiquitin-specific protease	KOG1872
W5CYM2	W5CYM2	Uncharacterized protein		2	2.17549	0.0102	up	3.61905	0	0.276316	1	2	8	2	0.781746	0	chloroplast	single-organism process; metabolic process; oxidation-reduction process; single-organism metabolic process;	intrinsic component of membrane; membrane; integral component of membrane; membrane part;	oxidoreductase activity, acting on NAD(P)H; oxidoreductase activity, acting on NAD(P)H, heme protein as acceptor; catalytic activity; cytochrome-b5 reductase activity, acting on NAD(P)H; oxidoreductase activity;	E1.6.2.2; cytochrome-b5 reductase [EC:1.6.2.2]	K00326	osa00520 Amino sugar and nucleotide sugar metabolism - Oryza sativa japonica (Japanese rice) (RefSeq);	IPR017927; IPR001433; IPR008333; IPR017938; IPR001709;	Ferredoxin reductase-type FAD-binding domain; Oxidoreductase FAD/NAD(P)-binding; Oxidoreductase, FAD-binding domain; Riboflavin synthase-like beta-barrel; Flavoprotein pyridine nucleotide cytochrome reductase;	[HC]	NADH-cytochrome b-5 reductase	KOG0534
W5D043	W5D043	Fructose-bisphosphate aldolase (Fragment)	Cluster 2	5.93939	1.59151	0.019	up	3.4329	0.00766869	0.291299	0.552381	15	7	15	0.797258	4542	mitochondria	single-organism carbohydrate catabolic process; glycolytic process; single-organism catabolic process; small molecule metabolic process; single-organism cellular process; single-organism process; carbohydrate metabolic process; primary metabolic process; cellular metabolic process; organic substance metabolic process; carbohydrate catabolic process; single-organism carbohydrate metabolic process;…		lyase activity; fructose-bisphosphate aldolase activity; aldehyde-lyase activity; catalytic activity; carbon-carbon lyase activity;	ALDO; fructose-bisphosphate aldolase, class I [EC:4.1.2.13]	K01623	osa01230 Biosynthesis of amino acids - Oryza sativa japonica (Japanese rice) (RefSeq); osa01200 Carbon metabolism - Oryza sativa japonica (Japanese rice) (RefSeq); osa01100 Metabolic pathways - Oryza sativa japonica (Japanese rice) (RefSeq); osa00010 Glycolysis / Gluconeogenesis - Oryza sativa japonica (Japanese rice) (RefSeq); osa00030 Pentose phosphate pathway - Oryza sativa japonica (Japanese …	IPR013785;	Aldolase-type TIM barrel;	[G]	Fructose-biphosphate aldolase	KOG1557
W5D0R4	W5D0R4	Uncharacterized protein		0.666667	1.36426	0.0143	up	5.08225	0.0752117	0.196763	0	2	9	2	0.659812	29100	cytosol	phosphorylation; single-organism cellular process; cellular protein metabolic process; single-organism process; primary metabolic process; microtubule-based process; cellular metabolic process; phosphate-containing compound metabolic process; organic substance metabolic process; metabolic process; protein phosphorylation; phosphorus metabolic process; cellular macromolecule metabolic process; cel…		ATP binding; nucleoside phosphate binding; phosphotransferase activity, alcohol group as acceptor; nucleoside binding; ion binding; protein kinase activity; nucleotide binding; organic cyclic compound binding; heterocyclic compound binding; ribonucleoside binding; carbohydrate derivative binding; kinase activity; catalytic activity; ribonucleotide binding; binding; purine ribonucleoside binding; …		K08876		IPR000719; IPR011989; IPR016024; IPR011009;	Protein kinase domain; Armadillo-like helical; Armadillo-type fold; Protein kinase-like domain;	[R]	Protein kinase	KOG1243
W5D157	W5D157	Uncharacterized protein	Cluster 5	3	1.38217	0.0173	up	5.15152	0	0.194118	1	3	9	3	0.65404	0	chloroplast				RANGAP1; Ran GTPase-activating protein 1	K14319	osa03013 RNA transport - Oryza sativa japonica (Japanese rice) (RefSeq);	IPR025265;	WPP domain;	[AYT]	Ran GTPase-activating protein	KOG1909
W5D3B1	W5D3B1	Uncharacterized protein	Cluster 7	5	1.52053	0.000768	up	2.62771	0.220705	0.38056	0.084127	36	7	36	0.864358	47826	chloroplast	dicarboxylic acid metabolic process; organic acid biosynthetic process; single-organism process; biosynthetic process; organonitrogen compound biosynthetic process; cellular metabolic process; glutamine family amino acid biosynthetic process; organic substance metabolic process; metabolic process; cellular amino acid metabolic process; alpha-amino acid biosynthetic process; glutamate metabolic pr…		catalytic activity; iron-sulfur cluster binding; binding; glutamate synthase activity; oxidoreductase activity, acting on the CH-NH2 group of donors; metal cluster binding; oxidoreductase activity;	E1.4.7.1; glutamate synthase (ferredoxin) [EC:1.4.7.1]	K00284	osa00630 Glyoxylate and dicarboxylate metabolism - Oryza sativa japonica (Japanese rice) (RefSeq); osa00910 Nitrogen metabolism - Oryza sativa japonica (Japanese rice) (RefSeq);	IPR000583; IPR013785; IPR002489; IPR028261; IPR029055; IPR006982; IPR009051; IPR016040; IPR002932; IPR017932;	Class II glutamine amidotransferase domain; Aldolase-type TIM barrel; Glutamate synthase, alpha subunit, C-terminal; Dihydroprymidine dehydrogenase domain II; Nucleophile aminohydrolases, N-terminal; Glutamate synthase, central-N; Alpha-helical ferredoxin; NAD(P)-binding domain; Glutamate synthase domain; Glutamine amidotransferase type 2 domain;	[E]	Glutamate synthase	KOG0399
W5D593	W5D593	Uncharacterized protein	Cluster 3	5.78571	1.443	0.00426	up	6.00866	0.0671614	0.166427	0.714286	8	10	8	0.582612	26210	cytosol	ion transmembrane transport; cation transmembrane transport; inorganic ion transmembrane transport; single-organism cellular process; energy coupled proton transmembrane transport, against electrochemical gradient; single-organism process; hydrogen transport; proton transport; establishment of localization; transport; transmembrane transport; single-organism localization; cation transport; ion tr…	proton-transporting V-type ATPase, V0 domain; membrane; membrane part; proton-transporting two-sector ATPase complex; macromolecular complex; proton-transporting V-type ATPase complex; protein complex; proton-transporting two-sector ATPase complex, proton-transporting domain;	ion transmembrane transporter activity; substrate-specific transporter activity; monovalent inorganic cation transmembrane transporter activity; inorganic cation transmembrane transporter activity; hydrogen ion transmembrane transporter activity; cation transmembrane transporter activity; substrate-specific transmembrane transporter activity; transporter activity; transmembrane transporter activi…	ATPeV0D; V-type H+-transporting ATPase subunit d	K02146	osa01100 Metabolic pathways - Oryza sativa japonica (Japanese rice) (RefSeq); osa04145 Phagosome - Oryza sativa japonica (Japanese rice) (RefSeq); osa00190 Oxidative phosphorylation - Oryza sativa japonica (Japanese rice) (RefSeq);			[C]	Vacuolar H+-ATPase V0 sector, subunit d	KOG2957
W5D5G5	W5D5G5	Uncharacterized protein	Cluster 13	1.4	1.21852	0.0471	up	3.83983	0.0301326	0.260428	0.3	5	8	5	0.763348	9984	cytosol			metal ion binding; cation binding; catalytic activity; binding; ion binding;				IPR007863; IPR011765; IPR011249; IPR011237;	Peptidase M16, C-terminal domain; Peptidase M16, N-terminal; Metalloenzyme, LuxS/M16 peptidase-like; Peptidase M16 domain;	[O]	Mitochondrial processing peptidase, beta subunit, and related enzymes (insulinase superfamily)	KOG0960
W5D693	W5D693	Uncharacterized protein (Fragment)		0.666667	1.95185	0.00117	up	5.78355	0.00865801	0.172904	0	2	10	2	0.601371	3994	mitochondria	carbohydrate biosynthetic process; single-organism biosynthetic process; cellular glucan metabolic process; polysaccharide biosynthetic process; cellulose metabolic process; glucan metabolic process; single-organism cellular process; single-organism process; cellular polysaccharide biosynthetic process; biosynthetic process; primary metabolic process; carbohydrate metabolic process; organic subst…		isomerase activity; intramolecular transferase activity; catalytic activity;	RGP; reversibly glycosylated polypeptide / UDP-arabinopyranose mutase [EC:2.4.1.- 5.4.99.30]	K13379	osa00520 Amino sugar and nucleotide sugar metabolism - Oryza sativa japonica (Japanese rice) (RefSeq);	IPR029044;	Nucleotide-diphospho-sugar transferases;
W5D6P3	W5D6P3	Uncharacterized protein		3	1.40977	0.00539	up	3.5368	0.00108566	0.282742	0.666667	4	8	4	0.7886	288	cytosol	single-organism process; metabolic process; oxidation-reduction process; single-organism metabolic process;		oxidoreductase activity, acting on CH-OH group of donors; oxidoreductase activity, acting on the CH-OH group of donors, NAD or NADP as acceptor; catalytic activity; oxidoreductase activity;				IPR024084;	Isopropylmalate dehydrogenase-like domain;	[C]	NADP-dependent isocitrate dehydrogenase	KOG1526
W5D911	W5D911	Uncharacterized protein	Cluster 2	6.23636	1.32275	0.000358	up	3.45455	0.00491903	0.289474	0.615385	13	7	13	0.795455	2834	peroxisome	NADP metabolic process; pyridine nucleotide metabolic process; glycolytic process; organic acid biosynthetic process; nucleotide metabolic process; single-organism process; phenylpropanoid biosynthetic process; biosynthetic process; pyridine-containing compound metabolic process; cellular metabolic process; phosphate-containing compound metabolic process; metabolic process; generation of precurso…	intracellular organelle; chloroplast part; intracellular organelle part; cytoplasm; plastid part; intracellular part; plastid stroma; cell; organelle part; mitochondrion; chloroplast; intracellular membrane-bounded organelle; organelle; intracellular; cell part; membrane-bounded organelle; plastid; cytoplasmic part; chloroplast stroma;	sedoheptulose-7-phosphate:D-glyceraldehyde-3-phosphate glyceronetransferase activity; catalytic activity; transferase activity; transferase activity, transferring aldehyde or ketonic groups;	E2.2.1.2; transaldolase [EC:2.2.1.2]	K00616	osa01230 Biosynthesis of amino acids - Oryza sativa japonica (Japanese rice) (RefSeq); osa01200 Carbon metabolism - Oryza sativa japonica (Japanese rice) (RefSeq); osa01100 Metabolic pathways - Oryza sativa japonica (Japanese rice) (RefSeq); osa00030 Pentose phosphate pathway - Oryza sativa japonica (Japanese rice) (RefSeq); osa01110 Biosynthesis of secondary metabolites - Oryza sativa japonica (…	IPR013785;	Aldolase-type TIM barrel;	[G]	Transaldolase	KOG2772
W5DFE7	W5DFE7	Uncharacterized protein		3.75	1.46843	0.0052	up	3.05195	0.0219624	0.32766	0.266667	16	7	16	0.829004	6738	chloroplast	metabolic process; carbohydrate metabolic process; primary metabolic process; cellular process; cellular metabolic process; cellular carbohydrate metabolic process; organic substance metabolic process;		succinate-CoA ligase (ADP-forming) activity; ATP citrate synthase activity; transferase activity, transferring acyl groups; succinate-CoA ligase activity; catalytic activity; transferase activity, transferring acyl groups, acyl groups converted into alkyl on transfer; CoA-ligase activity; ligase activity; ligase activity, forming carbon-sulfur bonds; transferase activity; acid-thiol ligase activi…	ACLY; ATP citrate (pro-S)-lyase [EC:2.3.3.8]	K01648	osa01100 Metabolic pathways - Oryza sativa japonica (Japanese rice) (RefSeq); osa00020 Citrate cycle (TCA cycle) - Oryza sativa japonica (Japanese rice) (RefSeq); osa01110 Biosynthesis of secondary metabolites - Oryza sativa japonica (Japanese rice) (RefSeq);	IPR016142; IPR005811; IPR016040; IPR016141; IPR016143; IPR016102;	Citrate synthase-like, large alpha subdomain; ATP-citrate lyase/succinyl-CoA ligase; NAD(P)-binding domain; Citrate synthase-like, core; Citrate synthase-like, small alpha subdomain; Succinyl-CoA synthetase-like;	[C]	ATP-citrate lyase	KOG1254
W5DNV0	W5DNV0	Uncharacterized protein	Cluster 2	6.23636	1.34771	0.00417	up	3.0303	0.0520559	0.33	0.304094	19	7	19	0.830808	17786	cytosol	metabolic process;		catalytic activity;				IPR005474; IPR005476; IPR009014; IPR029061; IPR005475;	Transketolase, N-terminal; Transketolase, C-terminal; Transketolase, C-terminal/Pyruvate-ferredoxin oxidoreductase, domain II; Thiamin diphosphate-binding fold; Transketolase-like, pyrimidine-binding domain;	[G]	Transketolase	KOG0523
W5DP16	W5DP16	UDP-glucose 6-dehydrogenase	Cluster 8	3	1.4918	0.0101	up	5.50649	0.017109	0.181604	0.4	6	10	6	0.624459	10682	extracellular	single-organism process; metabolic process; oxidation-reduction process; single-organism metabolic process;		organic cyclic compound binding; heterocyclic compound binding; oxidoreductase activity, acting on CH-OH group of donors; oxidoreductase activity, acting on the CH-OH group of donors, NAD or NADP as acceptor; nucleoside phosphate binding; UDP-glucose 6-dehydrogenase activity; NAD binding; catalytic activity; binding; nucleotide binding; cofactor binding; small molecule binding; coenzyme binding; …	UGDH; UDPglucose 6-dehydrogenase [EC:1.1.1.22]	K00012	osa01100 Metabolic pathways - Oryza sativa japonica (Japanese rice) (RefSeq); osa00040 Pentose and glucuronate interconversions - Oryza sativa japonica (Japanese rice) (RefSeq); osa00500 Starch and sucrose metabolism - Oryza sativa japonica (Japanese rice) (RefSeq); osa00053 Ascorbate and aldarate metabolism - Oryza sativa japonica (Japanese rice) (RefSeq); osa00520 Amino sugar and nucleotide sug…	IPR001732; IPR008927; IPR016040; IPR014027; IPR014026;	UDP-glucose/GDP-mannose dehydrogenase, N-terminal; 6-phosphogluconate dehydrogenase, C-terminal-like; NAD(P)-binding domain; UDP-glucose/GDP-mannose dehydrogenase, C-terminal; UDP-glucose/GDP-mannose dehydrogenase, dimerisation;
W5DPA1	W5DPA1	Uncharacterized protein		0.666667	3.6452	0.00399	up	4.37229	0.00850743	0.228713	0	2	9	2	0.718975	3858	extracellular	response to stress; single-organism catabolic process; oxidation-reduction process; single-organism cellular process; single-organism process; response to stimulus; cellular metabolic process; metabolic process; hydrogen peroxide metabolic process; reactive oxygen species metabolic process; single-organism metabolic process; response to oxidative stress; cellular catabolic process; catabolic proc…	extracellular region;	organic cyclic compound binding; heterocyclic compound binding; heme binding; catalytic activity; binding; ion binding; antioxidant activity; cation binding; metal ion binding; peroxidase activity; tetrapyrrole binding; oxidoreductase activity; oxidoreductase activity, acting on peroxide as acceptor;				IPR002016;	Haem peroxidase, plant/fungal/bacterial;
W5DT55	W5DT55	Uncharacterized protein		1.04762	1.93798	0.00526	up	3.54978	0.0518917	0.281707	0.0757576	12	8	12	0.787518	20376	cytoskeleton			ATP binding; nucleoside phosphate binding; nucleoside binding; ion binding; nucleotide binding; organic cyclic compound binding; heterocyclic compound binding; ribonucleoside binding; carbohydrate derivative binding; ribonucleotide binding; binding; purine ribonucleoside binding; anion binding; purine ribonucleotide binding; adenyl ribonucleotide binding; adenyl nucleotide binding; purine nucleos…		K05692				[Z]	Actin and related proteins	KOG0676
W5DT83	W5DT83	Uncharacterized protein		0	1.33097	0.00839	up	6.77922	0	0.14751	0	1	11	1	0.518398	0	cytosol	carbohydrate biosynthetic process; single-organism biosynthetic process; cellular glucan metabolic process; polysaccharide biosynthetic process; cellulose metabolic process; glucan metabolic process; single-organism cellular process; single-organism process; cellular polysaccharide biosynthetic process; biosynthetic process; primary metabolic process; carbohydrate metabolic process; organic subst…		isomerase activity; intramolecular transferase activity; catalytic activity;	RGP; reversibly glycosylated polypeptide / UDP-arabinopyranose mutase [EC:2.4.1.- 5.4.99.30]	K13379	osa00520 Amino sugar and nucleotide sugar metabolism - Oryza sativa japonica (Japanese rice) (RefSeq);	IPR029044;	Nucleotide-diphospho-sugar transferases;
W5DUE4	W5DUE4	Uncharacterized protein		4	1.21852	0.0172	up	3.41126	0.00223065	0.293147	0.52381	7	7	7	0.799062	854	cytosol	tricarboxylic acid metabolic process; oxidation-reduction process; small molecule metabolic process; single-organism cellular process; tricarboxylic acid cycle; single-organism process; primary metabolic process; cellular respiration; cellular metabolic process; organic substance metabolic process; citrate metabolic process; metabolic process; generation of precursor metabolites and energy; aerob…	catalytic complex; cell part; intracellular; oxidoreductase complex; cytoplasm; macromolecular complex; intracellular part; oxoglutarate dehydrogenase complex; transferase complex; protein complex; cell; tricarboxylic acid cycle enzyme complex; cytoplasmic part; dihydrolipoyl dehydrogenase complex;	S-acyltransferase activity; S-succinyltransferase activity; transferase activity, transferring acyl groups; dihydrolipoyllysine-residue succinyltransferase activity; catalytic activity; succinyltransferase activity; transferase activity; transferase activity, transferring acyl groups other than amino-acyl groups;	DLST; 2-oxoglutarate dehydrogenase E2 component (dihydrolipoamide succinyltransferase) [EC:2.3.1.61]	K00658	osa01200 Carbon metabolism - Oryza sativa japonica (Japanese rice) (RefSeq); osa01100 Metabolic pathways - Oryza sativa japonica (Japanese rice) (RefSeq); osa00310 Lysine degradation - Oryza sativa japonica (Japanese rice) (RefSeq); osa00020 Citrate cycle (TCA cycle) - Oryza sativa japonica (Japanese rice) (RefSeq); osa01110 Biosynthesis of secondary metabolites - Oryza sativa japonica (Japanese …	IPR001078; IPR011053; IPR000089; IPR023213;	2-oxoacid dehydrogenase acyltransferase, catalytic domain; Single hybrid motif; Biotin/lipoyl attachment; Chloramphenicol acetyltransferase-like domain;	[C]	Dihydrolipoamide succinyltransferase (2-oxoglutarate dehydrogenase, E2 subunit)	KOG0559
W5DVJ7	W5DVJ7	Acyl-coenzyme A oxidase		2	1.45208	0.0143	up	3.671	0.00865801	0.272406	0.333333	3	8	3	0.777417	2510	cytosol	lipid oxidation; single-organism process; cellular lipid metabolic process; cellular metabolic process; organic substance metabolic process; metabolic process; lipid modification; cellular catabolic process; monocarboxylic acid metabolic process; cellular process; lipid metabolic process; lipid catabolic process; fatty acid oxidation; oxidation-reduction process; single-organism catabolic process…	organelle; intracellular membrane-bounded organelle; intracellular organelle; cell part; intracellular; peroxisome; microbody; cytoplasm; intracellular part; cell; membrane-bounded organelle; cytoplasmic part;	oxidoreductase activity, acting on the CH-CH group of donors, oxygen as acceptor; nucleoside phosphate binding; flavin adenine dinucleotide binding; ion binding; acyl-CoA oxidase activity; nucleotide binding; cofactor binding; oxidoreductase activity; oxidoreductase activity, acting on the CH-CH group of donors; heterocyclic compound binding; organic cyclic compound binding; catalytic activity; b…	E1.3.3.6; acyl-CoA oxidase [EC:1.3.3.6]	K00232	osa00592 alpha-Linolenic acid metabolism - Oryza sativa japonica (Japanese rice) (RefSeq); osa01100 Metabolic pathways - Oryza sativa japonica (Japanese rice) (RefSeq); osa00071 Fatty acid degradation - Oryza sativa japonica (Japanese rice) (RefSeq); osa01212 Fatty acid metabolism - Oryza sativa japonica (Japanese rice) (RefSeq); osa04146 Peroxisome - Oryza sativa japonica (Japanese rice) (RefSeq…	IPR029320; IPR013786; IPR009100; IPR006091; IPR002655; IPR009075;	Acyl-coenzyme A oxidase, N-terminal; Acyl-CoA dehydrogenase/oxidase, N-terminal; Acyl-CoA dehydrogenase/oxidase, N-terminal and middle domain; Acyl-CoA oxidase/dehydrogenase, central domain; Acyl-CoA oxidase, C-terminal; Acyl-CoA dehydrogenase/oxidase C-terminal;	[I]	Acyl-CoA oxidase	KOG0136
W5DWA6	W5DWA6	Adenylosuccinate synthetase (Fragment)	Cluster 14	1.2	1.56413	0.00378	up	3.2684	0.00210788	0.30596	0.4	5	7	5	0.810967	1654	cytosol	nucleoside metabolic process; purine nucleoside metabolic process; purine ribonucleoside monophosphate metabolic process; nucleotide metabolic process; single-organism process; purine ribonucleoside biosynthetic process; nucleoside biosynthetic process; biosynthetic process; ribonucleoside monophosphate biosynthetic process; cellular metabolic process; phosphate-containing compound metabolic proc…		nucleoside phosphate binding; ligase activity; nucleoside binding; ion binding; nucleotide binding; ligase activity, forming carbon-nitrogen bonds; heterocyclic compound binding; organic cyclic compound binding; ribonucleoside binding; carbohydrate derivative binding; catalytic activity; ribonucleotide binding; binding; purine ribonucleoside binding; metal ion binding; cation binding; anion bindi…				IPR027417;	P-loop containing nucleoside triphosphate hydrolase;	[F]	Adenylosuccinate synthase	KOG1355
W5DX10	W5DX10	Uncharacterized protein		0	1.93924	0.000327	up	4.66667	0	0.214286	0	1	9	1	0.694444	0	cytosol	single-organism process; metabolic process; oxidation-reduction process; single-organism metabolic process;		organic cyclic compound binding; heterocyclic compound binding; heme binding; iron ion binding; transition metal ion binding; catalytic activity; binding; ion binding; cation binding; metal ion binding; oxidoreductase activity, acting on paired donors, with incorporation or reduction of molecular oxygen; tetrapyrrole binding; oxidoreductase activity;	AOS; hydroperoxide dehydratase [EC:4.2.1.92]	K01723	osa00592 alpha-Linolenic acid metabolism - Oryza sativa japonica (Japanese rice) (RefSeq); osa01100 Metabolic pathways - Oryza sativa japonica (Japanese rice) (RefSeq); osa01110 Biosynthesis of secondary metabolites - Oryza sativa japonica (Japanese rice) (RefSeq);
W5DXN4	W5DXN4	Uncharacterized protein		0.5	1.3844	0.013	up	3.80952	0.0110888	0.2625	0	3	8	3	0.765873	5326	cytosol	regulation of cellular process; regulation of transport; regulation of anion transport; regulation of ion transport; single-organism cellular process; single-organism process; regulation of anion transmembrane transport; establishment of localization; transport; anion transport; regulation of transmembrane transport; transmembrane transport; regulation of biological process; single-organism local…	membrane; intracellular organelle; outer membrane; mitochondrial part; bounding membrane of organelle; organelle membrane; mitochondrial outer membrane; cytoplasm; intracellular organelle part; organelle envelope; intracellular part; cell; organelle part; mitochondrion; organelle; mitochondrial envelope; intracellular membrane-bounded organelle; intracellular; cell part; envelope; organelle outer…	ion transmembrane transporter activity; passive transmembrane transporter activity; anion channel activity; substrate-specific transporter activity; channel activity; substrate-specific transmembrane transporter activity; voltage-gated ion channel activity; voltage-gated anion channel activity; substrate-specific channel activity; ion channel activity; gated channel activity; voltage-gated channe…		K15040		IPR023614;	Porin domain;	[P]	Porin/voltage-dependent anion-selective channel protein	KOG3126
W5DY61	W5DY61	Uncharacterized protein		1.4	1.44092	0.0203	up	3.48918	0.00025849	0.2866	0.5	4	7	4	0.792569	40	cytosol	ncRNA processing; cellular aromatic compound metabolic process; organic cyclic compound metabolic process; nitrogen compound metabolic process; primary metabolic process; cellular metabolic process; RNA modification; methylation; organic substance metabolic process; RNA metabolic process; metabolic process; tRNA metabolic process; tRNA methylation; nucleic acid metabolic process; heterocycle meta…		organic cyclic compound binding; heterocyclic compound binding; RNA binding; S-adenosylmethionine-dependent methyltransferase activity; methyltransferase activity; RNA methyltransferase activity; catalytic activity; binding; tRNA (guanine) methyltransferase activity; nucleic acid binding; tRNA (guanine-N2-)-methyltransferase activity; transferase activity, transferring one-carbon groups; N-methyl…		K00555		IPR029063;	S-adenosyl-L-methionine-dependent methyltransferase;	[J]	tRNA methyltransferase	KOG1253
W5DY84	W5DY84	Uncharacterized protein		0.666667	1.44718	0.00998	up	4.38961	8.783e-05	0.227811	0	2	9	2	0.717532	26	chloroplast	single-organism process; metabolic process; oxidation-reduction process; single-organism metabolic process;		organic cyclic compound binding; heterocyclic compound binding; nucleoside phosphate binding; flavin adenine dinucleotide binding; catalytic activity; binding; ion binding; anion binding; nucleotide binding; cofactor binding; oxidoreductase activity; small molecule binding; FAD binding; coenzyme binding;				IPR003042; IPR002938;	Aromatic-ring hydroxylase-like; Monooxygenase, FAD-binding;	[CR]	Kynurenine 3-monooxygenase and related flavoprotein monooxygenases	KOG2614
W5DYW1	W5DYW1	Uncharacterized protein		0	1.24069	0.0426	up	4.49351	0	0.222543	0	1	9	1	0.708874	0	cytosol	metabolic process;		ATP binding; nucleoside phosphate binding; helicase activity; nucleoside binding; ion binding; hydrolase activity, acting on acid anhydrides; hydrolase activity; nucleotide binding; nucleoside-triphosphatase activity; organic cyclic compound binding; heterocyclic compound binding; ribonucleoside binding; carbohydrate derivative binding; pyrophosphatase activity; catalytic activity; ribonucleotide…	DHX15; pre-mRNA-splicing factor ATP-dependent RNA helicase DHX15/PRP43 [EC:3.6.4.13]	K12820	osa03040 Spliceosome - Oryza sativa japonica (Japanese rice) (RefSeq);	IPR007502; IPR011545; IPR011709; IPR014001; IPR027417; IPR001650;	Helicase-associated domain; DEAD/DEAH box helicase domain; Domain of unknown function DUF1605; Helicase superfamily 1/2, ATP-binding domain; P-loop containing nucleoside triphosphate hydrolase; Helicase, C-terminal;	[A]	mRNA splicing factor ATP-dependent RNA helicase	KOG0925
W5DYW5	W5DYW5	Uncharacterized protein (Fragment)		0.5	1.51976	0.000572	up	4.10823	0.00116212	0.243414	0	3	9	3	0.740981	302	cytosol	cellular amino acid biosynthetic process; organic acid biosynthetic process; single-organism biosynthetic process; small molecule metabolic process; single-organism cellular process; single-organism process; nitrogen compound metabolic process; biosynthetic process; alpha-amino acid metabolic process; primary metabolic process; organonitrogen compound biosynthetic process; cellular metabolic proc…		organic cyclic compound binding; heterocyclic compound binding; transferase activity, transferring nitrogenous groups; O-phospho-L-serine:2-oxoglutarate aminotransferase activity; catalytic activity; binding; ion binding; anion binding; transaminase activity; cofactor binding; transferase activity; pyridoxal phosphate binding;				IPR015424; IPR000192; IPR015422; IPR015421;	Pyridoxal phosphate-dependent transferase; Aminotransferase class V domain; Pyridoxal phosphate-dependent transferase, major region, subdomain 2; Pyridoxal phosphate-dependent transferase, major region, subdomain 1;	[HE]	Phosphoserine aminotransferase	KOG2790
W5DYW7	W5DYW7	Uncharacterized protein		0.666667	4.41826	0.003	up	4.19913	0.00043503	0.238144	0	2	9	2	0.733405	222	cytosol	metabolic process; response to stress; oxidation-reduction process; single-organism metabolic process; response to oxidative stress; single-organism process; response to stimulus;		organic cyclic compound binding; heterocyclic compound binding; heme binding; catalytic activity; binding; antioxidant activity; peroxidase activity; tetrapyrrole binding; oxidoreductase activity; oxidoreductase activity, acting on peroxide as acceptor;	E1.11.1.11; L-ascorbate peroxidase [EC:1.11.1.11]	K00434	osa00480 Glutathione metabolism - Oryza sativa japonica (Japanese rice) (RefSeq); osa00053 Ascorbate and aldarate metabolism - Oryza sativa japonica (Japanese rice) (RefSeq);	IPR002016;	Haem peroxidase, plant/fungal/bacterial;
W5DYX9	W5DYX9	Chorismate synthase		1.04762	1.89215	0.0317	up	3.35065	0.0126449	0.29845	0.178571	8	7	8	0.804113	3196	cytosol	organic acid biosynthetic process; single-organism process; phenylpropanoid biosynthetic process; biosynthetic process; cellular metabolic process; lipoprotein metabolic process; coumarin biosynthetic process; establishment of localization; response to wounding; metabolic process; N-terminal protein myristoylation; cellular amino acid metabolic process; protein acylation; macromolecule metabolic …	intracellular organelle; chloroplast part; intracellular non-membrane-bounded organelle; cytoplasm; intracellular organelle part; plastid part; nuclear lumen; intracellular part; nucleolus; plastid stroma; cell; organelle part; chloroplast; non-membrane-bounded organelle; organelle; intracellular membrane-bounded organelle; membrane-enclosed lumen; nucleus; intracellular organelle lumen; cell par…	lyase activity; chorismate synthase activity; carbon-oxygen lyase activity, acting on phosphates; catalytic activity; carbon-oxygen lyase activity;	aroC; chorismate synthase [EC:4.2.3.5]	K01736	osa01230 Biosynthesis of amino acids - Oryza sativa japonica (Japanese rice) (RefSeq); osa01100 Metabolic pathways - Oryza sativa japonica (Japanese rice) (RefSeq); osa01110 Biosynthesis of secondary metabolites - Oryza sativa japonica (Japanese rice) (RefSeq); osa00400 Phenylalanine, tyrosine and tryptophan biosynthesis - Oryza sativa japonica (Japanese rice) (RefSeq);			[E]	Chorismate synthase	KOG4492
W5DZ64	W5DZ64	Acyl carrier protein		2	1.25156	0.014	up	3.671	0	0.272406	1	2	8	2	0.777417	0	chloroplast	single-organism biosynthetic process; organic acid biosynthetic process; small molecule metabolic process; single-organism cellular process; single-organism process; biosynthetic process; cellular lipid metabolic process; fatty acid metabolic process; primary metabolic process; cellular metabolic process; fatty acid biosynthetic process; organic substance biosynthetic process; cellular biosynthet…			NDUFAB1; NADH dehydrogenase (ubiquinone) 1 alpha/beta subcomplex 1	K03955	osa01100 Metabolic pathways - Oryza sativa japonica (Japanese rice) (RefSeq); osa00190 Oxidative phosphorylation - Oryza sativa japonica (Japanese rice) (RefSeq);	IPR009081;	Acyl carrier protein-like;	[CIQ]	Acyl carrier protein/NADH-ubiquinone oxidoreductase, NDUFAB1/SDAP subunit	KOG1748
W5DZG0	W5DZG0	Uncharacterized protein	Cluster 1	10.3956	2.97915	0.00125	up	3.19913	0.0167526	0.312585	0.588235	18	8	18	0.816739	10102	cytosol			ATP binding; nucleoside phosphate binding; nucleoside binding; ion binding; nucleotide binding; organic cyclic compound binding; heterocyclic compound binding; ribonucleoside binding; carbohydrate derivative binding; ribonucleotide binding; binding; purine ribonucleoside binding; anion binding; purine ribonucleotide binding; adenyl ribonucleotide binding; adenyl nucleotide binding; purine nucleos…	HSPA1_8; heat shock 70kDa protein 1/8	K03283	osa04144 Endocytosis - Oryza sativa japonica (Japanese rice) (RefSeq); osa03040 Spliceosome - Oryza sativa japonica (Japanese rice) (RefSeq); osa04141 Protein processing in endoplasmic reticulum - Oryza sativa japonica (Japanese rice) (RefSeq);	IPR029048; IPR029047;	Heat shock protein 70kD, C-terminal domain; Heat shock protein 70kD, peptide-binding domain;	[O]	Molecular chaperones HSP70/HSC70, HSP70 superfamily	KOG0101
W5DZS4	W5DZS4	Uncharacterized protein		2	1.51668	0.00965	up	4.54978	0.0508188	0.219791	0.333333	3	9	3	0.704185	26660	chloroplast			cofactor binding; catalytic activity; binding; coenzyme binding;	UXS1; UDP-glucuronate decarboxylase [EC:4.1.1.35]	K08678	osa01100 Metabolic pathways - Oryza sativa japonica (Japanese rice) (RefSeq); osa00500 Starch and sucrose metabolism - Oryza sativa japonica (Japanese rice) (RefSeq); osa00520 Amino sugar and nucleotide sugar metabolism - Oryza sativa japonica (Japanese rice) (RefSeq);	IPR001509; IPR016040;	NAD-dependent epimerase/dehydratase, N-terminal domain; NAD(P)-binding domain;	[GM]	dTDP-glucose 4-6-dehydratase/UDP-glucuronic acid decarboxylase	KOG1429
W5DZZ2	W5DZZ2	Uncharacterized protein	Cluster 8	3	2	0.00928	up	6.49351	0	0.154	1	3	11	3	0.542208	0	chloroplast			cofactor binding; catalytic activity; binding; coenzyme binding;	RHM; UDP-glucose 4,6-dehydratase [EC:4.2.1.76]	K12450	osa00520 Amino sugar and nucleotide sugar metabolism - Oryza sativa japonica (Japanese rice) (RefSeq);	IPR029903; IPR001509; IPR016040;	RmlD-like substrate binding domain; NAD-dependent epimerase/dehydratase, N-terminal domain; NAD(P)-binding domain;	[G]	Putative NAD+-dependent epimerases	KOG0747
W5E0L3	W5E0L3	Uncharacterized protein		0.666667	1.30947	0.0254	up	5.09524	0.00865801	0.196262	0	2	10	2	0.65873	2144	chloroplast			protein binding; binding;				IPR001452; IPR011989; IPR016024;	SH3 domain; Armadillo-like helical; Armadillo-type fold;
W5E0V5	W5E0V5	Uncharacterized protein		0	1.41576	0.00309	up	5.75325	0	0.173815	0	1	11	1	0.603896	0	cytoskeleton									[I]	Oxysterol-binding protein	KOG1737
W5E2V0	W5E2V0	Uncharacterized protein	Cluster 6	2.4	1.2275	0.0123	up	4.39394	0.00669507	0.227586	0.466667	6	10	6	0.717172	13246	cytosol	intracellular transport; vesicle-mediated transport; organic substance transport; protein transport; cellular localization; establishment of localization; transport; establishment of protein localization; cellular macromolecule localization; establishment of localization in cell; intracellular protein transport; localization; cellular protein localization; macromolecule localization; protein loca…	intracellular organelle; membrane; AP-type membrane coat adaptor complex; coated membrane; cytoplasm; endomembrane system; macromolecular complex; intracellular part; cell; organelle; intracellular membrane-bounded organelle; intracellular; cell part; membrane part; clathrin adaptor complex; clathrin coat; membrane coat; membrane-bounded organelle; Golgi apparatus; protein complex; cytoplasmic pa…	substrate-specific transporter activity; protein transporter activity; binding; transporter activity;		K11824		IPR008152; IPR011989; IPR013038; IPR002553; IPR003164; IPR016024; IPR015873; IPR009028; IPR013041;	Clathrin adaptor, alpha/beta/gamma-adaptin, appendage, Ig-like subdomain; Armadillo-like helical; Clathrin adaptor, alpha-adaptin, appendage, Ig-like subdomain; Clathrin/coatomer adaptor, adaptin-like, N-terminal; Clathrin adaptor, alpha-adaptin, appendage, C-terminal subdomain; Armadillo-type fold; Clathrin alpha-adaptin/coatomer adaptor, appendage, C-terminal subdomain; Coatomer/calthrin adapto…	[U]	Vesicle coat complex AP-2, alpha subunit	KOG1077
W5E3X5	W5E3X5	Uncharacterized protein		0.666667	1.35014	0.00131	up	4.52381	0.00061693	0.221053	0	2	9	2	0.706349	72	chloroplast							IPR002715;	Nascent polypeptide-associated complex NAC domain;	[K]	Transcription factor containing NAC and TS-N domains	KOG2239
W5E7T4	W5E7T4	Uncharacterized protein		2	1.40746	0.0319	up	4.13853	0.00022407	0.241632	0.333333	3	8	3	0.738456	28	chloroplast	hormone biosynthetic process; alpha-amino acid catabolic process; regulation of biological quality; organic acid biosynthetic process; tryptophan biosynthetic process; defense response to other organism; single-organism process; biosynthetic process; cellular metabolic process; response to biotic stimulus; defense response, incompatible interaction; response to external stimulus; indoleacetic aci…	intracellular organelle; chloroplast part; plastid envelope; organelle envelope; intracellular organelle part; cytoplasm; plastid part; intracellular part; plastid stroma; cell; organelle part; chloroplast envelope; chloroplast; intracellular membrane-bounded organelle; organelle; intracellular; cell part; envelope; membrane-bounded organelle; plastid; cytoplasmic part; chloroplast stroma;	transferase activity, transferring pentosyl groups; transferase activity, transferring glycosyl groups; catalytic activity; transferase activity; anthranilate phosphoribosyltransferase activity;				IPR000312;	Glycosyl transferase, family 3;	[E]	Anthranilate phosphoribosyltransferase	KOG1438
W5EA36	W5EA36	Uncharacterized protein		2	1.52983	0.00379	up	4.22511	0	0.23668	1	2	8	2	0.731241	0	nuclear			protein binding; binding;		K03626		IPR000449; IPR002715;	Ubiquitin-associated domain/translation elongation factor EF-Ts, N-terminal; Nascent polypeptide-associated complex NAC domain;	[K]	Transcription factor containing NAC and TS-N domains	KOG2239
W5ECJ8	W5ECJ8	Serine hydroxymethyltransferase (Fragment)		2.55556	1.49701	0.0172	up	3.04762	0.0166816	0.328125	0.25641	13	7	13	0.829365	6150	nuclear	cellular aromatic compound metabolic process; single-organism process; glycine metabolic process; tetrahydrofolate interconversion; cellular metabolic process; organic substance metabolic process; metabolic process; cellular amino acid metabolic process; cellular modified amino acid metabolic process; heterocycle metabolic process; one-carbon metabolic process; cellular nitrogen compound metaboli…		organic cyclic compound binding; heterocyclic compound binding; catalytic activity; binding; ion binding; glycine hydroxymethyltransferase activity; transferase activity, transferring one-carbon groups; anion binding; hydroxymethyl-, formyl- and related transferase activity; cofactor binding; transferase activity; pyridoxal phosphate binding;	glyA; glycine hydroxymethyltransferase [EC:2.1.2.1]	K00600	osa00670 One carbon pool by folate - Oryza sativa japonica (Japanese rice) (RefSeq); osa01230 Biosynthesis of amino acids - Oryza sativa japonica (Japanese rice) (RefSeq); osa00260 Glycine, serine and threonine metabolism - Oryza sativa japonica (Japanese rice) (RefSeq); osa00630 Glyoxylate and dicarboxylate metabolism - Oryza sativa japonica (Japanese rice) (RefSeq); osa00460 Cyanoamino acid met…	IPR015424; IPR015422; IPR015421;	Pyridoxal phosphate-dependent transferase; Pyridoxal phosphate-dependent transferase, major region, subdomain 2; Pyridoxal phosphate-dependent transferase, major region, subdomain 1;	[E]	Glycine/serine hydroxymethyltransferase	KOG2467
W5ECP3	W5ECP3	N-acetyl-gamma-glutamyl-phosphate reductase (Fragment)	Cluster 10	3	1.56863	0.00966	up	4.06494	0	0.246006	1	3	8	3	0.744589	0	chloroplast	glutamine family amino acid metabolic process; cellular amino acid biosynthetic process; arginine biosynthetic process; organic acid biosynthetic process; single-organism biosynthetic process; oxidation-reduction process; small molecule metabolic process; arginine metabolic process; single-organism cellular process; nitrogen compound metabolic process; single-organism process; biosynthetic proces…	intracellular part; cell; cell part; intracellular; cytoplasm;	nucleoside phosphate binding; protein dimerization activity; oxidoreductase activity, acting on the aldehyde or oxo group of donors; protein binding; nucleotide binding; cofactor binding; oxidoreductase activity; oxidoreductase activity, acting on the aldehyde or oxo group of donors, NAD or NADP as acceptor; heterocyclic compound binding; organic cyclic compound binding; catalytic activity; NAD b…	argC; N-acetyl-gamma-glutamyl-phosphate reductase [EC:1.2.1.38]	K00145	osa01230 Biosynthesis of amino acids - Oryza sativa japonica (Japanese rice) (RefSeq); osa01100 Metabolic pathways - Oryza sativa japonica (Japanese rice) (RefSeq); osa01210 2-Oxocarboxylic acid metabolism - Oryza sativa japonica (Japanese rice) (RefSeq); osa01110 Biosynthesis of secondary metabolites - Oryza sativa japonica (Japanese rice) (RefSeq); osa00220 Arginine biosynthesis - Oryza sativa …	IPR012280; IPR000534; IPR016040;	Semialdehyde dehydrogenase, dimerisation domain; Semialdehyde dehydrogenase, NAD-binding; NAD(P)-binding domain;	[E]	N-acetyl-gamma-glutamyl-phosphate reductase	KOG4354
W5EGU8	W5EGU8	Uncharacterized protein		2	1.27065	0.0301	up	4.32035	0	0.231463	1	2	8	2	0.723304	0	cytosol	cellular protein metabolic process; biosynthetic process; primary metabolic process; organic substance biosynthetic process; cellular metabolic process; cellular biosynthetic process; organic substance metabolic process; metabolic process; cellular macromolecule biosynthetic process; translational initiation; cellular macromolecule metabolic process; gene expression; macromolecule metabolic proce…	cell part; intracellular; eukaryotic translation initiation factor 2 complex; cytoplasm; macromolecular complex; intracellular part; protein complex; cell; cytoplasmic part;	organic cyclic compound binding; heterocyclic compound binding; RNA binding; translation factor activity, nucleic acid binding; binding; nucleic acid binding; translation initiation factor activity;	EIF2S1; translation initiation factor 2 subunit 1	K03237	osa03013 RNA transport - Oryza sativa japonica (Japanese rice) (RefSeq); osa04141 Protein processing in endoplasmic reticulum - Oryza sativa japonica (Japanese rice) (RefSeq);	IPR024054; IPR012340; IPR003029; IPR022967; IPR024055;	Translation initiation factor 2, alpha subunit, middle domain; Nucleic acid-binding, OB-fold; Ribosomal protein S1, RNA-binding domain; RNA-binding domain, S1; Translation initiation factor 2, alpha subunit, C-terminal;	[J]	Translation initiation factor 2, alpha subunit (eIF-2alpha)	KOG2916
W5EJA0	W5EJA0	Uncharacterized protein	Cluster 11	2	1.37804	0.00673	up	6.33766	0	0.157787	1	2	12	2	0.555195	0	chloroplast	intracellular transport; vesicle-mediated transport; organic substance transport; protein transport; cellular localization; establishment of localization; transport; establishment of protein localization; cellular macromolecule localization; establishment of localization in cell; intracellular protein transport; localization; cellular protein localization; macromolecule localization; protein loca…	membrane; cytoplasmic vesicle; organelle membrane; membrane-bounded vesicle; cytoplasmic membrane-bounded vesicle; COPI-coated vesicle; cytoplasm; vesicle; Golgi-associated vesicle membrane; cytoplasmic vesicle part; macromolecular complex; intracellular part; vesicle coat; cell; COPI-coated vesicle membrane; organelle part; coated vesicle membrane; COPI vesicle coat; intracellular; cell part; me…	protein binding; structural molecule activity; binding;		K05236		IPR006692; IPR011048; IPR017986; IPR015943; IPR010714;	Coatomer, WD associated region; Cytochrome cd1-nitrite reductase-like, haem d1 domain; WD40-repeat-containing domain; WD40/YVTN repeat-like-containing domain; Coatomer, alpha subunit, C-terminal;	[U]	Vesicle coat complex COPI, alpha subunit	KOG0292
W5EJZ8	W5EJZ8	Uncharacterized protein		0.666667	1.21704	0.047	up	4.17316	0.00010406	0.239627	0	2	8	2	0.73557	26	cytosol	metabolic process; cellular macromolecule metabolic process; cellular protein metabolic process; cellular protein modification process; macromolecule metabolic process; protein metabolic process; primary metabolic process; macromolecule modification; protein modification process; cellular metabolic process; cellular process; organic substance metabolic process;				K16609
W5EKJ6	W5EKJ6	Uncharacterized protein		1.4	1.27823	0.0165	up	3.95671	9.168e-05	0.252735	0.5	4	8	4	0.753607	24	chloroplast	dicarboxylic acid metabolic process; tricarboxylic acid metabolic process; oxidation-reduction process; small molecule metabolic process; single-organism cellular process; tricarboxylic acid cycle; single-organism process; primary metabolic process; cellular respiration; cellular metabolic process; organic substance metabolic process; citrate metabolic process; metabolic process; generation of pr…	cell part; intracellular; cytoplasm; macromolecular complex; intracellular part; protein complex; cell; tricarboxylic acid cycle enzyme complex; cytoplasmic part;	lyase activity; hydro-lyase activity; catalytic activity; fumarate hydratase activity; carbon-oxygen lyase activity;	E4.2.1.2B; fumarate hydratase, class II [EC:4.2.1.2]	K01679	osa01200 Carbon metabolism - Oryza sativa japonica (Japanese rice) (RefSeq); osa01100 Metabolic pathways - Oryza sativa japonica (Japanese rice) (RefSeq); osa00620 Pyruvate metabolism - Oryza sativa japonica (Japanese rice) (RefSeq); osa00020 Citrate cycle (TCA cycle) - Oryza sativa japonica (Japanese rice) (RefSeq); osa01110 Biosynthesis of secondary metabolites - Oryza sativa japonica (Japanese…	IPR024083; IPR008948; IPR022761; IPR018951;	Fumarase/histidase, N-terminal; L-Aspartase-like; Fumarate lyase, N-terminal; Fumarase C, C-terminal;	[C]	Fumarase	KOG1317
W5EKR9	W5EKR9	Uncharacterized protein		2	1.32538	0.0169	up	3.67965	0	0.271765	1	2	8	2	0.776696	0	cytosol							IPR025110;	AMP-binding enzyme C-terminal domain;	[I]	Acyl-CoA synthetase	KOG1176
W5EM56	W5EM56	Uncharacterized protein		2.4	1.75541	0.00221	up	3.22511	0.019546	0.310067	0.418182	11	7	11	0.814574	6684	chloroplast	carbohydrate biosynthetic process; hexose biosynthetic process; single-organism biosynthetic process; single-organism process; biosynthetic process; monosaccharide biosynthetic process; primary metabolic process; carbohydrate metabolic process; organic substance biosynthetic process; organic substance metabolic process; glucose metabolic process; single-organism carbohydrate metabolic process; me…		ATP binding; nucleoside phosphate binding; phosphoenolpyruvate carboxykinase activity; nucleoside binding; ion binding; lyase activity; nucleotide binding; phosphoenolpyruvate carboxykinase (ATP) activity; organic cyclic compound binding; heterocyclic compound binding; ribonucleoside binding; carbohydrate derivative binding; catalytic activity; ribonucleotide binding; carbon-carbon lyase activity…	E4.1.1.49; phosphoenolpyruvate carboxykinase (ATP) [EC:4.1.1.49]	K01610	osa01200 Carbon metabolism - Oryza sativa japonica (Japanese rice) (RefSeq); osa01100 Metabolic pathways - Oryza sativa japonica (Japanese rice) (RefSeq); osa00620 Pyruvate metabolism - Oryza sativa japonica (Japanese rice) (RefSeq); osa00010 Glycolysis / Gluconeogenesis - Oryza sativa japonica (Japanese rice) (RefSeq); osa00020 Citrate cycle (TCA cycle) - Oryza sativa japonica (Japanese rice) (R…	IPR008210; IPR013035;	Phosphoenolpyruvate carboxykinase, N-terminal; Phosphoenolpyruvate carboxykinase, C-terminal;
W5ERE6	W5ERE6	Uncharacterized protein	Cluster 6	3	1.42586	0.000308	up	4.12554	0.00129678	0.242392	0.5	4	9	4	0.739538	1170	chloroplast	developmental process; cellular component organization; single-multicellular organism process; developmental maturation; pollen development; pollen maturation; organelle fission; single-organism process; gametophyte development; carbohydrate metabolic process; primary metabolic process; multicellular organismal process; mitochondrial fission; organic substance metabolic process; single-organism c…	membrane; cell cortex; cell periphery; cell junction; cytoplasm; intracellular part; cell; cell-cell junction; symplast; plasma membrane; plasmodesma; cell plate; intracellular; cell part; cytoplasmic part;	nucleoside phosphate binding; nucleoside binding; ion binding; hydrolase activity, acting on acid anhydrides; hydrolase activity; nucleotide binding; nucleoside-triphosphatase activity; heterocyclic compound binding; organic cyclic compound binding; ribonucleoside binding; carbohydrate derivative binding; pyrophosphatase activity; ribonucleotide binding; catalytic activity; binding; purine ribonu…				IPR030381; IPR003130; IPR020850; IPR027417; IPR001401; IPR000375;	Dynamin-type guanine nucleotide-binding (G) domain; Dynamin GTPase effector; GTPase effector domain, GED; P-loop containing nucleoside triphosphate hydrolase; Dynamin, GTPase domain; Dynamin central domain;	[UR]	Vacuolar sorting protein VPS1, dynamin, and related proteins	KOG0446
W5ET85	W5ET85	Uncharacterized protein		0.666667	1.67084	0.0135	up	4.1342	0.00865801	0.241885	0	2	8	2	0.738817	1964	nuclear	regulation of cellular process; regulation of gene expression; regulation of transcription, DNA-templated; regulation of cellular biosynthetic process; regulation of primary metabolic process; regulation of macromolecule metabolic process; regulation of nucleobase-containing compound metabolic process; regulation of macromolecule biosynthetic process; regulation of cellular metabolic process; reg…	organelle; intracellular membrane-bounded organelle; intracellular organelle; nucleus; cell part; intracellular; intracellular part; membrane-bounded organelle; cell;	organic cyclic compound binding; heterocyclic compound binding; DNA binding; protein heterodimerization activity; binding; nucleic acid binding transcription factor activity; protein dimerization activity; nucleic acid binding; protein binding; sequence-specific DNA binding; sequence-specific DNA binding transcription factor activity;	POLE3; DNA polymerase epsilon subunit 3 [EC:2.7.7.7]	K02326	osa01100 Metabolic pathways - Oryza sativa japonica (Japanese rice) (RefSeq); osa03030 DNA replication - Oryza sativa japonica (Japanese rice) (RefSeq); osa03420 Nucleotide excision repair - Oryza sativa japonica (Japanese rice) (RefSeq); osa00240 Pyrimidine metabolism - Oryza sativa japonica (Japanese rice) (RefSeq); osa00230 Purine metabolism - Oryza sativa japonica (Japanese rice) (RefSeq); os…	IPR003958; IPR009072;	Transcription factor CBF/NF-Y/archaeal histone; Histone-fold;	[K]	DNA polymerase epsilon, subunit D	KOG0870
W5EUD7	W5EUD7	Uncharacterized protein	Cluster 6	2.4	1.27065	0.0149	up	3.77056	0.0462756	0.265212	0.181818	12	9	12	0.76912	34796	cytosol	establishment of protein localization; transport; intracellular transport; cellular macromolecule localization; establishment of localization in cell; vesicle-mediated transport; intracellular protein transport; organic substance transport; protein localization; macromolecule localization; cellular protein localization; localization; protein transport; establishment of localization; cellular loca…	transport vesicle membrane; membrane; clathrin coat of trans-Golgi network vesicle; cytoplasmic vesicle; organelle membrane; membrane-bounded vesicle; cell periphery; cytoplasmic membrane-bounded vesicle; vesicle; Golgi-associated vesicle membrane; cytoplasm; cytoplasmic vesicle part; macromolecular complex; intracellular part; vesicle coat; cell; organelle part; coated vesicle membrane; trans-Go…	structural molecule activity; binding;				IPR015348; IPR016025; IPR012331; IPR016024; IPR001473;	Clathrin, heavy chain, linker, core motif; Clathrin, heavy chain, linker/propeller domain; Clathrin, heavy chain, linker; Armadillo-type fold; Clathrin, heavy chain, propeller, N-terminal;	[U]	Vesicle coat protein clathrin, heavy chain	KOG0985
W5EVH8	W5EVH8	Uncharacterized protein (Fragment)		2	1.7094	0.0092	up	3.58874	0	0.278649	1	2	8	2	0.784271	0	nuclear	single-organism process; metabolic process; oxidation-reduction process; single-organism metabolic process;		iron ion binding; nucleoside phosphate binding; ion binding; nucleotide binding; cofactor binding; oxidoreductase activity; heterocyclic compound binding; organic cyclic compound binding; carbohydrate derivative binding; transition metal ion binding; catalytic activity; ribonucleotide binding; binding; metal ion binding; cation binding; anion binding; FMN binding; coenzyme binding; small molecule…		K00327		IPR017927; IPR001433; IPR017938; IPR003097; IPR008254; IPR023173; IPR029039; IPR001709;	Ferredoxin reductase-type FAD-binding domain; Oxidoreductase FAD/NAD(P)-binding; Riboflavin synthase-like beta-barrel; FAD-binding, type 1; Flavodoxin/nitric oxide synthase; NADPH-cytochrome p450 reductase, FAD-binding, alpha-helical domain-3; Flavoprotein-like; Flavoprotein pyridine nucleotide cytochrome reductase;	[C]	NADP/FAD dependent oxidoreductase	KOG1158
W5EWR6	W5EWR6	Uncharacterized protein		2	1.33333	0.0113	up	3.74892	0.00014101	0.266744	0.333333	3	8	3	0.770924	46	cytosol	proteolysis; metabolic process; macromolecule metabolic process; protein metabolic process; primary metabolic process; organic substance metabolic process;			pepN; aminopeptidase N [EC:3.4.11.2]	K01256	osa01100 Metabolic pathways - Oryza sativa japonica (Japanese rice) (RefSeq); osa00480 Glutathione metabolism - Oryza sativa japonica (Japanese rice) (RefSeq);	IPR024601;	Peptidase M1, alanyl aminopeptidase, C-terminal;	[EO]	Puromycin-sensitive aminopeptidase and related aminopeptidases	KOG1046
W5F0V6	W5F0V6	Uncharacterized protein (Fragment)		1.4	1.24766	0.0144	up	3.84416	0.00220183	0.260135	0.3	5	8	5	0.762987	1510	nuclear			protein binding; binding;				IPR011990; IPR013026;	Tetratricopeptide-like helical domain; Tetratricopeptide repeat-containing domain;	[R]	TPR repeat-containing protein	KOG4234
W5F151	W5F151	Uncharacterized protein	Cluster 6	2.4	1.222	0.00652	up	3.51515	0.0650998	0.284483	0.19697	12	9	12	0.790404	52006	cytosol	establishment of protein localization; transport; intracellular transport; cellular macromolecule localization; establishment of localization in cell; vesicle-mediated transport; intracellular protein transport; organic substance transport; protein localization; macromolecule localization; cellular protein localization; localization; protein transport; establishment of localization; cellular loca…	cell; intracellular; cell part;	protein binding; binding;	CLTC; clathrin heavy chain	K04646	osa04144 Endocytosis - Oryza sativa japonica (Japanese rice) (RefSeq);	IPR011990; IPR016024;	Tetratricopeptide-like helical domain; Armadillo-type fold;	[U]	Vesicle coat protein clathrin, heavy chain	KOG0985
W5F252	W5F252	Uncharacterized protein		1.04762	1.56372	0.00618	up	3.46753	0.0121592	0.28839	0.238095	7	8	7	0.794372	4360	endoplasmic reticulum	metabolic process;	intrinsic component of membrane; membrane; integral component of membrane; membrane part;	catalytic activity;				IPR000873;	AMP-dependent synthetase/ligase;	[I]	Acyl-CoA synthetase	KOG1175
W5F285	W5F285	Eukaryotic translation initiation factor 3 subunit B		1.04762	1.20144	0.00878	up	3.35065	0.0159147	0.29845	0.333333	6	7	6	0.804113	4368	cytosol	regulation of cellular process; cellular component biogenesis; cellular component organization; ribonucleoprotein complex biogenesis; ribonucleoprotein complex assembly; regulation of macromolecule metabolic process; posttranscriptional regulation of gene expression; cellular protein metabolic process; biosynthetic process; cellular metabolic process; organic substance metabolic process; metaboli…	cell part; intracellular; translation preinitiation complex; cytoplasm; macromolecular complex; eukaryotic 43S preinitiation complex; intracellular part; protein complex; ribonucleoprotein complex; cell; eukaryotic 48S preinitiation complex; eukaryotic translation initiation factor 3 complex; cytoplasmic part;	organic cyclic compound binding; heterocyclic compound binding; translation factor activity, nucleic acid binding; RNA binding; nucleoside phosphate binding; translation initiation factor binding; binding; nucleic acid binding; translation initiation factor activity; protein binding; nucleotide binding; small molecule binding;	EIF3B; translation initiation factor 3 subunit B	K03253	osa03013 RNA transport - Oryza sativa japonica (Japanese rice) (RefSeq);	IPR000504; IPR013979; IPR012677; IPR015943; IPR011042;	RNA recognition motif domain; Translation initiation factor, beta propellor-like domain; Nucleotide-binding alpha-beta plait domain; WD40/YVTN repeat-like-containing domain; Six-bladed beta-propeller, TolB-like;	[J]	Translation initiation factor 3, subunit b (eIF-3b)	KOG2314
W5F2K0	W5F2K0	Uncharacterized protein		2	1.35685	0.00696	up	6.49784	0	0.153897	1	2	11	2	0.541847	0	cytoskeleton	metabolic process;		cofactor binding; catalytic activity; binding; coenzyme binding;	GME; GDP-D-mannose 3', 5'-epimerase [EC:5.1.3.18 5.1.3.-]	K10046	osa01100 Metabolic pathways - Oryza sativa japonica (Japanese rice) (RefSeq); osa01110 Biosynthesis of secondary metabolites - Oryza sativa japonica (Japanese rice) (RefSeq); osa00053 Ascorbate and aldarate metabolism - Oryza sativa japonica (Japanese rice) (RefSeq); osa00520 Amino sugar and nucleotide sugar metabolism - Oryza sativa japonica (Japanese rice) (RefSeq);	IPR001509; IPR016040;	NAD-dependent epimerase/dehydratase, N-terminal domain; NAD(P)-binding domain;	[GM]	dTDP-glucose 4-6-dehydratase/UDP-glucuronic acid decarboxylase	KOG1429
W5F3T3	W5F3T3	Acyl carrier protein		1.66667	2.23881	0.00172	up	3.52814	0.00312778	0.283436	0.333333	4	8	4	0.789322	944	chloroplast	single-organism biosynthetic process; organic acid biosynthetic process; small molecule metabolic process; single-organism cellular process; single-organism process; biosynthetic process; cellular lipid metabolic process; fatty acid metabolic process; primary metabolic process; cellular metabolic process; fatty acid biosynthetic process; organic substance biosynthetic process; cellular biosynthet…		phosphopantetheine binding; vitamin binding; modified amino acid binding; binding; ion binding; anion binding; amide binding; small molecule binding;				IPR020806; IPR009081;	Polyketide synthase, phosphopantetheine-binding domain; Acyl carrier protein-like;	[CIQ]	Acyl carrier protein/NADH-ubiquinone oxidoreductase, NDUFAB1/SDAP subunit	KOG1748
W5F4Q3	W5F4Q3	Uncharacterized protein	Cluster 4	8.23529	1.46951	0.0309	up	2.91775	0.0398274	0.34273	0.40942	24	7	24	0.840188	23532	cytosol	protein folding; metabolic process; response to stress; cellular protein metabolic process; cellular macromolecule metabolic process; macromolecule metabolic process; protein metabolic process; response to stimulus; primary metabolic process; cellular process; cellular metabolic process; organic substance metabolic process;		ATP binding; nucleoside phosphate binding; nucleoside binding; ion binding; protein binding; nucleotide binding; organic cyclic compound binding; heterocyclic compound binding; ribonucleoside binding; carbohydrate derivative binding; ribonucleotide binding; binding; purine ribonucleoside binding; anion binding; purine ribonucleotide binding; unfolded protein binding; adenyl ribonucleotide binding…	HSP90B; heat shock protein 90kDa beta	K09487	osa04626 Plant-pathogen interaction - Oryza sativa japonica (Japanese rice) (RefSeq); osa04141 Protein processing in endoplasmic reticulum - Oryza sativa japonica (Japanese rice) (RefSeq);	IPR020568; IPR020575; IPR003594;	Ribosomal protein S5 domain 2-type fold; Heat shock protein Hsp90, N-terminal; Histidine kinase-like ATPase, C-terminal domain;	[O]	Molecular chaperone (HSP90 family)	KOG0019
W5F4T8	W5F4T8	Uncharacterized protein	Cluster 7	4	1.4556	0.0406	up	3.26407	0.0026766	0.306366	0.571429	7	8	7	0.811328	1336	chloroplast			ATP binding; nucleoside phosphate binding; nucleoside binding; ion binding; nucleotide binding; organic cyclic compound binding; heterocyclic compound binding; ribonucleoside binding; carbohydrate derivative binding; ribonucleotide binding; binding; purine ribonucleoside binding; anion binding; purine ribonucleotide binding; adenyl ribonucleotide binding; adenyl nucleotide binding; purine nucleos…	ACLY; ATP citrate (pro-S)-lyase [EC:2.3.3.8]	K01648	osa01100 Metabolic pathways - Oryza sativa japonica (Japanese rice) (RefSeq); osa00020 Citrate cycle (TCA cycle) - Oryza sativa japonica (Japanese rice) (RefSeq); osa01110 Biosynthesis of secondary metabolites - Oryza sativa japonica (Japanese rice) (RefSeq);	IPR013816; IPR013650; IPR016102;	ATP-grasp fold, subdomain 2; ATP-grasp fold, succinyl-CoA synthetase-type; Succinyl-CoA synthetase-like;	[C]	ATP-citrate lyase	KOG1254
W5F500	W5F500	Uncharacterized protein	Cluster 1	9.35897	1.20579	0.0236	up	2.87013	0.0398106	0.348416	0.503268	18	7	18	0.844156	22086	cytosol			ATP binding; nucleoside phosphate binding; nucleoside binding; ion binding; nucleotide binding; organic cyclic compound binding; heterocyclic compound binding; ribonucleoside binding; carbohydrate derivative binding; ribonucleotide binding; binding; purine ribonucleoside binding; anion binding; purine ribonucleotide binding; adenyl ribonucleotide binding; adenyl nucleotide binding; purine nucleos…				IPR029048; IPR029047;	Heat shock protein 70kD, C-terminal domain; Heat shock protein 70kD, peptide-binding domain;	[O]	Molecular chaperones mortalin/PBP74/GRP75, HSP70 superfamily	KOG0102
W5F532	W5F532	Uncharacterized protein		2	1.73712	0.00418	up	4.49351	0	0.222543	1	2	10	2	0.708874	0	nuclear							IPR001623;	DnaJ domain;	[R]	Auxilin-like protein and related proteins containing DnaJ domain	KOG0431
W5F5M4	W5F5M4	Uncharacterized protein (Fragment)		0.5	1.44092	0.0104	up	3.50216	0.00940072	0.285538	0	3	7	3	0.791486	2988	cytosol	pigment biosynthetic process; adenine metabolic process; nucleoside metabolic process; cellular aromatic compound metabolic process; single-organism process; biosynthetic process; organonitrogen compound biosynthetic process; adenine biosynthetic process; cellular metabolic process; purine nucleobase salvage; organic substance metabolic process; metabolic process; heterocycle metabolic process; a…	intracellular part; cell; cell part; intracellular; cytoplasm;	adenine phosphoribosyltransferase activity; transferase activity, transferring pentosyl groups; transferase activity, transferring glycosyl groups; catalytic activity; transferase activity;				IPR000836; IPR029057;	Phosphoribosyltransferase domain; Phosphoribosyltransferase-like;	[F]	Adenine phosphoribosyl transferases	KOG1712
W5F5P8	W5F5P8	Uncharacterized protein	Cluster 7	4.7619	3.66748	0.00301	up	3.55411	0.00456113	0.281364	0.666667	7	8	7	0.787157	1104	cytosol	single organism signaling; DNA unwinding involved in DNA replication; DNA geometric change; single-organism process; biosynthetic process; negative regulation of RNA metabolic process; cellular metabolic process; methylation; regulation of RNA biosynthetic process; signal transduction; protein alkylation; metabolic process; cell communication; cellular response to carbohydrate stimulus; negative …	organelle; intracellular membrane-bounded organelle; intracellular organelle; nucleus; cell part; intracellular; cytoplasm; macromolecular complex; intracellular part; membrane-bounded organelle; MCM complex; cell; protein complex;	DNA binding; ATP binding; nucleoside phosphate binding; helicase activity; nucleoside binding; ion binding; hydrolase activity, acting on acid anhydrides; hydrolase activity; nucleotide binding; nucleoside-triphosphatase activity; heterocyclic compound binding; organic cyclic compound binding; ribonucleoside binding; carbohydrate derivative binding; pyrophosphatase activity; catalytic activity; r…	MCM7; DNA replication licensing factor MCM7 [EC:3.6.4.12]	K02210	osa03030 DNA replication - Oryza sativa japonica (Japanese rice) (RefSeq);	IPR012340; IPR027417; IPR027925;	Nucleic acid-binding, OB-fold; P-loop containing nucleoside triphosphate hydrolase; MCM N-terminal domain;	[L]	DNA replication licensing factor, MCM7 component	KOG0482
W5F7V3	W5F7V3	Uncharacterized protein	Cluster 2	6.61111	2.92826	0.0478	up	3.18182	0.0382862	0.314286	0.4	16	7	16	0.818182	12316	chloroplast	metabolic process;		catalytic activity;	PDHB; pyruvate dehydrogenase E1 component beta subunit [EC:1.2.4.1]	K00162	osa01200 Carbon metabolism - Oryza sativa japonica (Japanese rice) (RefSeq); osa01100 Metabolic pathways - Oryza sativa japonica (Japanese rice) (RefSeq); osa00620 Pyruvate metabolism - Oryza sativa japonica (Japanese rice) (RefSeq); osa00010 Glycolysis / Gluconeogenesis - Oryza sativa japonica (Japanese rice) (RefSeq); osa00020 Citrate cycle (TCA cycle) - Oryza sativa japonica (Japanese rice) (R…	IPR005476; IPR009014; IPR005475; IPR029061;	Transketolase, C-terminal; Transketolase, C-terminal/Pyruvate-ferredoxin oxidoreductase, domain II; Transketolase-like, pyrimidine-binding domain; Thiamin diphosphate-binding fold;	[C]	Pyruvate dehydrogenase E1, beta subunit	KOG0524
W5F8P7	W5F8P7	Uncharacterized protein		0.928571	2.01207	0.00205	up	3.37229	0.011455	0.296534	0.166667	9	8	9	0.802309	2856	chloroplast	cofactor biosynthetic process; ketone biosynthetic process; quinone biosynthetic process; organic acid biosynthetic process; cellular aromatic compound metabolic process; single-organism process; biosynthetic process; organonitrogen compound biosynthetic process; cellular metabolic process; organic substance metabolic process; metabolic process; cellular amino acid metabolic process; aromatic com…	intracellular organelle; chloroplast part; cytoplasm; intracellular organelle part; plastid part; endomembrane system; intracellular part; plastid stroma; cell; organelle part; chloroplast; organelle; intracellular membrane-bounded organelle; cell part; intracellular; trans-Golgi network; Golgi apparatus part; endosome; membrane-bounded organelle; Golgi apparatus; plastid; cytoplasmic part; chlor…	lyase activity; carbon-oxygen lyase activity, acting on phosphates; 3-dehydroquinate synthase activity; catalytic activity; carbon-oxygen lyase activity;	aroB; 3-dehydroquinate synthase [EC:4.2.3.4]	K01735	osa01230 Biosynthesis of amino acids - Oryza sativa japonica (Japanese rice) (RefSeq); osa01100 Metabolic pathways - Oryza sativa japonica (Japanese rice) (RefSeq); osa01110 Biosynthesis of secondary metabolites - Oryza sativa japonica (Japanese rice) (RefSeq); osa00400 Phenylalanine, tyrosine and tryptophan biosynthesis - Oryza sativa japonica (Japanese rice) (RefSeq);			[E]	Pentafunctional AROM protein	KOG0692
W5FBS1	W5FBS1	Uncharacterized protein		0	1.52091	0.00651	up	4.49351	0	0.222543	0	1	9	1	0.708874	0	chloroplast	regulation of cellular process; cellular aromatic compound metabolic process; nucleic acid-templated transcription; regulation of macromolecule metabolic process; regulation of nucleobase-containing compound metabolic process; biosynthetic process; cellular metabolic process; organic substance metabolic process; regulation of RNA biosynthetic process; metabolic process; heterocycle metabolic proc…	organelle; intracellular membrane-bounded organelle; intracellular organelle; nucleus; cell part; intracellular; intracellular part; membrane-bounded organelle; cell;	organic cyclic compound binding; heterocyclic compound binding; DNA binding; transition metal ion binding; binding; ion binding; nucleic acid binding; metal ion binding; cation binding; zinc ion binding;		K03145		IPR017890; IPR003617; IPR017923; IPR001222; IPR003618;	Transcription elongation factor S-IIM; Transcription elongation factor, TFIIS/CRSP70, N-terminal, sub-type; Transcription factor IIS, N-terminal; Zinc finger, TFIIS-type; Transcription elongation factor S-II, central domain;	[K]	Transcription elongation factor TFIIS/Cofactor of enhancer-binding protein Sp1	KOG1105
W5FCI5	W5FCI5	Uncharacterized protein		3.46667	1.24611	0.0467	up	3.41991	0.00059038	0.292405	0.666667	6	8	6	0.798341	350	cytosol	tricarboxylic acid metabolic process; oxidation-reduction process; small molecule metabolic process; single-organism cellular process; tricarboxylic acid cycle; single-organism process; primary metabolic process; cellular respiration; cellular metabolic process; organic substance metabolic process; citrate metabolic process; metabolic process; generation of precursor metabolites and energy; aerob…		carboxy-lyase activity; lyase activity; phosphoenolpyruvate carboxylase activity; catalytic activity; carbon-carbon lyase activity; phosphoenolpyruvate carboxykinase activity;	ppc; phosphoenolpyruvate carboxylase [EC:4.1.1.31]	K01595	osa01200 Carbon metabolism - Oryza sativa japonica (Japanese rice) (RefSeq); osa01100 Metabolic pathways - Oryza sativa japonica (Japanese rice) (RefSeq); osa00620 Pyruvate metabolism - Oryza sativa japonica (Japanese rice) (RefSeq); osa00710 Carbon fixation in photosynthetic organisms - Oryza sativa japonica (Japanese rice) (RefSeq);	IPR015813;	Pyruvate/Phosphoenolpyruvate kinase-like domain;
W5FCM1	W5FCM1	Uncharacterized protein		0	1.20337	0.0339	up	4.13853	0	0.241632	0	1	9	1	0.738456	0	chloroplast			protein binding; binding;				IPR000270; IPR011990; IPR013026;	Phox/Bem1p; Tetratricopeptide-like helical domain; Tetratricopeptide repeat-containing domain;	[ODR]	Myosin assembly protein/sexual cycle protein and related proteins	KOG4151
W5FD02	W5FD02	Acyl carrier protein		2	1.23916	0.0288	up	3.671	0	0.272406	1	2	8	2	0.777417	0	chloroplast	single-organism biosynthetic process; organic acid biosynthetic process; small molecule metabolic process; single-organism cellular process; single-organism process; biosynthetic process; cellular lipid metabolic process; fatty acid metabolic process; primary metabolic process; cellular metabolic process; fatty acid biosynthetic process; organic substance biosynthetic process; cellular biosynthet…						IPR009081;	Acyl carrier protein-like;	[CIQ]	Acyl carrier protein/NADH-ubiquinone oxidoreductase, NDUFAB1/SDAP subunit	KOG1748
W5FDS3	W5FDS3	Uncharacterized protein	Cluster 12	2	1.56006	0.000507	up	5.41558	0	0.184652	1	2	11	2	0.632035	0	endoplasmic reticulum	metabolic process; carbohydrate metabolic process; primary metabolic process; organic substance metabolic process;		hydrolase activity, hydrolyzing O-glycosyl compounds; hydrolase activity; catalytic activity; hydrolase activity, acting on glycosyl bonds;	bglX; beta-glucosidase [EC:3.2.1.21]	K05349	osa00460 Cyanoamino acid metabolism - Oryza sativa japonica (Japanese rice) (RefSeq); osa01100 Metabolic pathways - Oryza sativa japonica (Japanese rice) (RefSeq); osa00940 Phenylpropanoid biosynthesis - Oryza sativa japonica (Japanese rice) (RefSeq); osa00500 Starch and sucrose metabolism - Oryza sativa japonica (Japanese rice) (RefSeq); osa01110 Biosynthesis of secondary metabolites - Oryza sat…	IPR001764; IPR002772; IPR017853;	Glycoside hydrolase, family 3, N-terminal; Glycoside hydrolase family 3 C-terminal domain; Glycoside hydrolase superfamily;
W5FEC1	W5FEC1	Uncharacterized protein		0.5	1.25313	0.00702	up	3.671	0.00583727	0.272406	0	3	8	3	0.777417	1136	chloroplast	metabolic process; cellular macromolecule metabolic process; cellular protein metabolic process; cellular protein modification process; macromolecule metabolic process; protein metabolic process; primary metabolic process; macromolecule modification; protein modification process; cellular metabolic process; cellular process; organic substance metabolic process;		small protein activating enzyme activity; ATP binding; nucleoside phosphate binding; nucleoside binding; ion binding; ligase activity; ligase activity, forming carbon-sulfur bonds; nucleotide binding; organic cyclic compound binding; heterocyclic compound binding; ribonucleoside binding; carbohydrate derivative binding; catalytic activity; ribonucleotide binding; binding; purine ribonucleoside bi…	UBE1; ubiquitin-activating enzyme E1 [EC:6.2.1.45]	K03178	osa04120 Ubiquitin mediated proteolysis - Oryza sativa japonica (Japanese rice) (RefSeq);	IPR023280; IPR019572; IPR000594; IPR009036; IPR016040; IPR018965;	Ubiquitin-like 1 activating enzyme, catalytic cysteine domain; Ubiquitin-activating enzyme; UBA/THIF-type NAD/FAD binding fold; Molybdenum cofactor biosynthesis, MoeB; NAD(P)-binding domain; Ubiquitin-activating enzyme e1, C-terminal;	[O]	Ubiquitin activating enzyme UBA1	KOG2012
W5FEE5	W5FEE5	Uncharacterized protein	Cluster 1	10.3956	3.61011	0.000741	up	3.329	0.0157195	0.30039	0.607843	18	8	18	0.805916	9766	cytosol			ATP binding; nucleoside phosphate binding; nucleoside binding; ion binding; nucleotide binding; organic cyclic compound binding; heterocyclic compound binding; ribonucleoside binding; carbohydrate derivative binding; ribonucleotide binding; binding; purine ribonucleoside binding; anion binding; purine ribonucleotide binding; adenyl ribonucleotide binding; adenyl nucleotide binding; purine nucleos…	HSPA1_8; heat shock 70kDa protein 1/8	K03283	osa04144 Endocytosis - Oryza sativa japonica (Japanese rice) (RefSeq); osa03040 Spliceosome - Oryza sativa japonica (Japanese rice) (RefSeq); osa04141 Protein processing in endoplasmic reticulum - Oryza sativa japonica (Japanese rice) (RefSeq);	IPR029048; IPR029047;	Heat shock protein 70kD, C-terminal domain; Heat shock protein 70kD, peptide-binding domain;	[O]	Molecular chaperones HSP70/HSC70, HSP70 superfamily	KOG0101
W5FEK8	W5FEK8	Methylenetetrahydrofolate reductase	Cluster 7	4	2.26244	0.00215	up	3.65801	0.00114421	0.273373	0.47619	7	8	7	0.778499	312	cytosol	cellular aromatic compound metabolic process; aspartate family amino acid metabolic process; single-organism process; tetrahydrofolate interconversion; cellular metabolic process; sulfur amino acid metabolic process; organic substance metabolic process; metabolic process; cellular amino acid metabolic process; cellular modified amino acid metabolic process; one-carbon metabolic process; heterocyc…		oxidoreductase activity, acting on the CH-NH group of donors; oxidoreductase activity, acting on the CH-NH group of donors, NAD or NADP as acceptor; methylenetetrahydrofolate reductase (NAD(P)H) activity; catalytic activity; oxidoreductase activity;	metF; methylenetetrahydrofolate reductase (NADPH) [EC:1.5.1.20]	K00297	osa00670 One carbon pool by folate - Oryza sativa japonica (Japanese rice) (RefSeq); osa01200 Carbon metabolism - Oryza sativa japonica (Japanese rice) (RefSeq); osa01100 Metabolic pathways - Oryza sativa japonica (Japanese rice) (RefSeq);	IPR029041;	FAD-linked oxidoreductase-like;	[E]	5,10-methylenetetrahydrofolate reductase	KOG0564
W5FG05	W5FG05	Uncharacterized protein (Fragment)		2	1.32979	0.0055	up	4.18182	0.00184552	0.23913	0.333333	3	8	3	0.734848	352	mitochondria	regulation of cellular process; cellular aromatic compound metabolic process; nucleic acid-templated transcription; regulation of macromolecule metabolic process; regulation of nucleobase-containing compound metabolic process; biosynthetic process; cellular metabolic process; organic substance metabolic process; regulation of RNA biosynthetic process; metabolic process; heterocycle metabolic proc…				K01527		IPR002715;	Nascent polypeptide-associated complex NAC domain;	[K]	RNA polymerase II general transcription factor BTF3 and related proteins	KOG2240
W5FGS9	W5FGS9	Uncharacterized protein (Fragment)	Cluster 2	6.80556	1.21729	0.0481	up	3.20779	0.0109376	0.311741	0.461538	14	7	14	0.816017	4570	chloroplast	single-organism carbohydrate catabolic process; glycolytic process; single-organism catabolic process; small molecule metabolic process; single-organism cellular process; single-organism process; carbohydrate metabolic process; primary metabolic process; cellular metabolic process; organic substance metabolic process; carbohydrate catabolic process; single-organism carbohydrate metabolic process;…	catalytic complex; cell part; intracellular; cytoplasm; macromolecular complex; intracellular part; cytosolic part; cell; cytosol; protein complex; phosphopyruvate hydratase complex; cytoplasmic part;	magnesium ion binding; phosphopyruvate hydratase activity; catalytic activity; binding; ion binding; metal ion binding; cation binding; lyase activity; hydro-lyase activity; carbon-oxygen lyase activity;	ENO; enolase [EC:4.2.1.11]	K01689	osa01230 Biosynthesis of amino acids - Oryza sativa japonica (Japanese rice) (RefSeq); osa01200 Carbon metabolism - Oryza sativa japonica (Japanese rice) (RefSeq); osa01100 Metabolic pathways - Oryza sativa japonica (Japanese rice) (RefSeq); osa00010 Glycolysis / Gluconeogenesis - Oryza sativa japonica (Japanese rice) (RefSeq); osa01110 Biosynthesis of secondary metabolites - Oryza sativa japonic…	IPR029065; IPR029017; IPR020810; IPR020811;	Enolase C-terminal domain-like; Enolase N-terminal domain-like; Enolase, C-terminal; Enolase, N-terminal;	[G]	Enolase	KOG2670
W5FIN0	W5FIN0	Triosephosphate isomerase	Cluster 2	6.80556	1.3844	0.00106	up	3.52381	0.00336953	0.283784	0.636364	11	8	11	0.789683	1436	chloroplast	single-organism carbohydrate catabolic process; glycolytic process; single-organism catabolic process; small molecule metabolic process; single-organism cellular process; single-organism process; primary metabolic process; carbohydrate metabolic process; cellular metabolic process; organic substance metabolic process; carbohydrate catabolic process; single-organism carbohydrate metabolic process;…		intramolecular oxidoreductase activity; isomerase activity; triose-phosphate isomerase activity; catalytic activity; intramolecular oxidoreductase activity, interconverting aldoses and ketoses;	TPI; triosephosphate isomerase (TIM) [EC:5.3.1.1]	K01803	osa01230 Biosynthesis of amino acids - Oryza sativa japonica (Japanese rice) (RefSeq); osa01100 Metabolic pathways - Oryza sativa japonica (Japanese rice) (RefSeq); osa01200 Carbon metabolism - Oryza sativa japonica (Japanese rice) (RefSeq); osa00010 Glycolysis / Gluconeogenesis - Oryza sativa japonica (Japanese rice) (RefSeq); osa01110 Biosynthesis of secondary metabolites - Oryza sativa japonic…	IPR013785;	Aldolase-type TIM barrel;	[G]	Triosephosphate isomerase	KOG1643
W5FJD2	W5FJD2	Uncharacterized protein (Fragment)		0	1.25052	0.0432	up	5.45455	0	0.183333	0	1	11	1	0.628788	0	mitochondria	regulation of cellular process; single organism signaling; intracellular transport; cellular response to stimulus; intracellular signal transduction; single-organism cellular process; single-organism process; nuclear transport; organic substance transport; small GTPase mediated signal transduction; signaling; response to stimulus; protein transport; establishment of localization; cellular localiz…	membrane; cell; intracellular; cell part;	nucleoside phosphate binding; nucleoside binding; ion binding; hydrolase activity, acting on acid anhydrides; hydrolase activity; nucleotide binding; nucleoside-triphosphatase activity; organic cyclic compound binding; heterocyclic compound binding; ribonucleoside binding; carbohydrate derivative binding; pyrophosphatase activity; catalytic activity; ribonucleotide binding; binding; purine ribonu…	RAB11A; Ras-related protein Rab-11A	K07904	osa04144 Endocytosis - Oryza sativa japonica (Japanese rice) (RefSeq);	IPR005225; IPR027417;	Small GTP-binding protein domain; P-loop containing nucleoside triphosphate hydrolase;	[U]	GTPase Rab11/YPT3, small G protein superfamily	KOG0087
W5FKC9	W5FKC9	Uncharacterized protein		0	1.32685	0.000748	up	4.54545	0	0.22	0	1	9	1	0.704545	0	cytosol	protein depolymerization; cellular component organization; protein complex subunit organization; single-organism cellular process; macromolecular complex disassembly; single-organism process; actin filament organization; actin polymerization or depolymerization; actin filament depolymerization; macromolecular complex subunit organization; protein complex disassembly; single-organism organelle org…	organelle; cytoskeleton; intracellular organelle; intracellular non-membrane-bounded organelle; cell part; intracellular; intracellular part; cell; actin cytoskeleton; non-membrane-bounded organelle;	actin binding; protein binding; cytoskeletal protein binding; binding;		K05765		IPR029006; IPR002108;	ADF-H/Gelsolin-like domain; Actin-depolymerising factor homology domain;	[Z]	Actin depolymerizing factor	KOG1735
W5FM76	W5FM76	Uncharacterized protein	Cluster 1	9.35897	1.31926	0.0186	up	2.94805	0.0238192	0.339207	0.558824	17	7	17	0.837662	16020	chloroplast			ATP binding; nucleoside phosphate binding; nucleoside binding; ion binding; nucleotide binding; organic cyclic compound binding; heterocyclic compound binding; ribonucleoside binding; carbohydrate derivative binding; ribonucleotide binding; binding; purine ribonucleoside binding; anion binding; purine ribonucleotide binding; adenyl ribonucleotide binding; adenyl nucleotide binding; purine nucleos…						[O]	Molecular chaperones mortalin/PBP74/GRP75, HSP70 superfamily	KOG0102
W5FPA7	W5FPA7	Uncharacterized protein	Cluster 9	3	1.23609	0.0171	up	4.12987	0.00096294	0.242138	0.266667	6	8	6	0.739177	192	mitochondria	cellular protein metabolic process; biosynthetic process; primary metabolic process; cellular metabolic process; organic substance biosynthetic process; cellular biosynthetic process; organic substance metabolic process; metabolic process; cellular macromolecule biosynthetic process; cellular macromolecule metabolic process; gene expression; macromolecule metabolic process; protein metabolic proc…	ribosome; intracellular organelle; intracellular non-membrane-bounded organelle; small ribosomal subunit; intracellular organelle part; cytoplasm; macromolecular complex; intracellular part; cell; organelle part; non-membrane-bounded organelle; organelle; ribosomal subunit; intracellular; cell part; ribonucleoprotein complex; cytoplasmic part;	organic cyclic compound binding; heterocyclic compound binding; RNA binding; binding; nucleic acid binding; structural molecule activity; structural constituent of ribosome; rRNA binding;	RP-S9e; small subunit ribosomal protein S9e	K02997	osa03010 Ribosome - Oryza sativa japonica (Japanese rice) (RefSeq);	IPR001912; IPR002942;	Ribosomal protein S4/S9, N-terminal; RNA-binding S4 domain;	[J]	Ribosomal protein S4	KOG3301
W5FQ55	W5FQ55	UDP-glucose 6-dehydrogenase	Cluster 8	3	2.3753	0.00243	up	5.50649	0.017109	0.181604	0.4	6	10	6	0.624459	10682	extracellular	single-organism process; metabolic process; oxidation-reduction process; single-organism metabolic process;		organic cyclic compound binding; heterocyclic compound binding; oxidoreductase activity, acting on CH-OH group of donors; oxidoreductase activity, acting on the CH-OH group of donors, NAD or NADP as acceptor; nucleoside phosphate binding; UDP-glucose 6-dehydrogenase activity; NAD binding; catalytic activity; binding; nucleotide binding; cofactor binding; small molecule binding; coenzyme binding; …	UGDH; UDPglucose 6-dehydrogenase [EC:1.1.1.22]	K00012	osa01100 Metabolic pathways - Oryza sativa japonica (Japanese rice) (RefSeq); osa00040 Pentose and glucuronate interconversions - Oryza sativa japonica (Japanese rice) (RefSeq); osa00500 Starch and sucrose metabolism - Oryza sativa japonica (Japanese rice) (RefSeq); osa00053 Ascorbate and aldarate metabolism - Oryza sativa japonica (Japanese rice) (RefSeq); osa00520 Amino sugar and nucleotide sug…	IPR001732; IPR008927; IPR016040; IPR014027; IPR014026;	UDP-glucose/GDP-mannose dehydrogenase, N-terminal; 6-phosphogluconate dehydrogenase, C-terminal-like; NAD(P)-binding domain; UDP-glucose/GDP-mannose dehydrogenase, C-terminal; UDP-glucose/GDP-mannose dehydrogenase, dimerisation;
W5FWD9	W5FWD9	Uncharacterized protein		0.666667	1.89934	0.049	up	4.37229	0.00850743	0.228713	0	2	9	2	0.718975	3858	extracellular	response to stress; single-organism catabolic process; oxidation-reduction process; single-organism cellular process; single-organism process; response to stimulus; cellular metabolic process; metabolic process; hydrogen peroxide metabolic process; reactive oxygen species metabolic process; single-organism metabolic process; response to oxidative stress; cellular catabolic process; catabolic proc…	extracellular region;	organic cyclic compound binding; heterocyclic compound binding; heme binding; catalytic activity; binding; ion binding; antioxidant activity; cation binding; metal ion binding; peroxidase activity; tetrapyrrole binding; oxidoreductase activity; oxidoreductase activity, acting on peroxide as acceptor;				IPR002016;	Haem peroxidase, plant/fungal/bacterial;
W5FWS1	W5FWS1	Uncharacterized protein		0.690909	1.24275	0.00915	up	3.05195	0.0658089	0.32766	0.115385	13	8	13	0.829004	26784	mitochondria	cellular amino acid biosynthetic process; phosphorylation; organic acid biosynthetic process; single-organism biosynthetic process; oxidation-reduction process; small molecule metabolic process; single-organism cellular process; single-organism process; nitrogen compound metabolic process; biosynthetic process; primary metabolic process; organonitrogen compound biosynthetic process; organic subst…		amino acid binding; nucleoside phosphate binding; ion binding; organic acid binding; aspartate kinase activity; nucleotide binding; cofactor binding; oxidoreductase activity; heterocyclic compound binding; organic cyclic compound binding; phosphotransferase activity, carboxyl group as acceptor; kinase activity; carboxylic acid binding; catalytic activity; binding; amino acid kinase activity; NADP…	thrA; bifunctional aspartokinase / homoserine dehydrogenase 1 [EC:2.7.2.4 1.1.1.3]	K12524	osa00300 Lysine biosynthesis - Oryza sativa japonica (Japanese rice) (RefSeq); osa01230 Biosynthesis of amino acids - Oryza sativa japonica (Japanese rice) (RefSeq); osa01100 Metabolic pathways - Oryza sativa japonica (Japanese rice) (RefSeq); osa00260 Glycine, serine and threonine metabolism - Oryza sativa japonica (Japanese rice) (RefSeq); osa00261 Monobactam biosynthesis - Oryza sativa japonic…	IPR001048; IPR001342; IPR002912; IPR001341; IPR016040; IPR005106;	Aspartate/glutamate/uridylate kinase; Homoserine dehydrogenase, catalytic; ACT domain; Aspartate kinase domain; NAD(P)-binding domain; Aspartate/homoserine dehydrogenase, NAD-binding;
W5G1K3	W5G1K3	Uncharacterized protein		3	1.50981	0.00197	up	3.5671	0.0108326	0.28034	0.285714	7	8	7	0.786075	2330	cytosol	sulfur amino acid biosynthetic process; organic acid biosynthetic process; aspartate family amino acid metabolic process; single-organism process; biosynthetic process; organonitrogen compound biosynthetic process; cellular metabolic process; sulfur amino acid metabolic process; sulfur compound biosynthetic process; methylation; methionine biosynthetic process; organic substance metabolic process…		5-methyltetrahydropteroyltri-L-glutamate-dependent methyltransferase activity; methyltransferase activity; transition metal ion binding; catalytic activity; binding; S-methyltransferase activity; ion binding; transferase activity, transferring one-carbon groups; metal ion binding; cation binding; zinc ion binding; transferase activity; 5-methyltetrahydropteroyltriglutamate-homocysteine S-methyltr…	metE; 5-methyltetrahydropteroyltriglutamate--homocysteine methyltransferase [EC:2.1.1.14]	K00549	osa00450 Selenocompound metabolism - Oryza sativa japonica (Japanese rice) (RefSeq); osa01230 Biosynthesis of amino acids - Oryza sativa japonica (Japanese rice) (RefSeq); osa01100 Metabolic pathways - Oryza sativa japonica (Japanese rice) (RefSeq); osa01110 Biosynthesis of secondary metabolites - Oryza sativa japonica (Japanese rice) (RefSeq); osa00270 Cysteine and methionine metabolism - Oryza …	IPR013215; IPR002629;	Cobalamin-independent methionine synthase MetE, N-terminal; Cobalamin-independent methionine synthase MetE, C-terminal/archaeal;	[E]	Methionine synthase II (cobalamin-independent)	KOG2263
W5G664	W5G664	Uncharacterized protein		2	1.67926	0.0354	up	4.37662	0.0258235	0.228487	0.166667	4	9	4	0.718615	7282	cytosol	isoprenoid metabolic process; single-organism biosynthetic process; single-organism cellular process; single-organism process; biosynthetic process; cellular lipid metabolic process; primary metabolic process; organic substance biosynthetic process; cellular metabolic process; cellular biosynthetic process; organic substance metabolic process; lipid biosynthetic process; isoprenoid biosynthetic p…						IPR008949;	Isoprenoid synthase domain;	[H]	Geranylgeranyl pyrophosphate synthase/Polyprenyl synthetase	KOG0776
W5G6F1	W5G6F1	S-adenosylmethionine synthase		1.66667	4.47427	0.0176	up	3.46753	0.00914234	0.28839	0.0952381	7	8	7	0.794372	3222	cytoskeleton	cofactor biosynthetic process; nucleoside metabolic process; purine nucleoside metabolic process; cellular aromatic compound metabolic process; single-organism process; cellular modified amino acid biosynthetic process; biosynthetic process; purine ribonucleoside biosynthetic process; nucleoside biosynthetic process; organonitrogen compound biosynthetic process; cellular metabolic process; sulfur…		ATP binding; nucleoside phosphate binding; nucleoside binding; ion binding; nucleotide binding; methionine adenosyltransferase activity; organic cyclic compound binding; heterocyclic compound binding; ribonucleoside binding; carbohydrate derivative binding; catalytic activity; ribonucleotide binding; binding; purine ribonucleoside binding; transferase activity, transferring alkyl or aryl (other t…	metK; S-adenosylmethionine synthetase [EC:2.5.1.6]	K00789	osa01230 Biosynthesis of amino acids - Oryza sativa japonica (Japanese rice) (RefSeq); osa01100 Metabolic pathways - Oryza sativa japonica (Japanese rice) (RefSeq); osa01110 Biosynthesis of secondary metabolites - Oryza sativa japonica (Japanese rice) (RefSeq); osa00270 Cysteine and methionine metabolism - Oryza sativa japonica (Japanese rice) (RefSeq);	IPR022636; IPR022628; IPR022630; IPR022629;	S-adenosylmethionine synthetase superfamily; S-adenosylmethionine synthetase, N-terminal; S-adenosylmethionine synthetase, C-terminal; S-adenosylmethionine synthetase, central domain;	[H]	S-adenosylmethionine synthetase	KOG1506
W5G6L7	W5G6L7	Uncharacterized protein		2	1.24792	0.0227	up	3.54545	0.00075255	0.282051	0.333333	3	8	3	0.787879	274	chloroplast	single-organism process; metabolic process; oxidation-reduction process; single-organism metabolic process;		oxidoreductase activity, acting on the aldehyde or oxo group of donors, NAD or NADP as acceptor; catalytic activity; oxidoreductase activity; oxidoreductase activity, acting on the aldehyde or oxo group of donors;	betB; betaine-aldehyde dehydrogenase [EC:1.2.1.8]	K00130	osa01100 Metabolic pathways - Oryza sativa japonica (Japanese rice) (RefSeq); osa00260 Glycine, serine and threonine metabolism - Oryza sativa japonica (Japanese rice) (RefSeq);	IPR016161; IPR015590; IPR016162; IPR016163;	Aldehyde/histidinol dehydrogenase; Aldehyde dehydrogenase domain; Aldehyde dehydrogenase N-terminal domain; Aldehyde dehydrogenase, C-terminal;	[C]	Aldehyde dehydrogenase	KOG2450
W5G736	W5G736	Uncharacterized protein	Cluster 3	6	1.27389	0.038	up	6.97403	0.00431018	0.143389	0.714286	7	11	7	0.502165	2924	chloroplast	metabolic process; cellular metabolic process; phosphorus metabolic process; cellular process; phosphate-containing compound metabolic process;	intracellular part; cell; cell part; intracellular; cytoplasm;	magnesium ion binding; inorganic diphosphatase activity; pyrophosphatase activity; catalytic activity; binding; ion binding; metal ion binding; cation binding; hydrolase activity, acting on acid anhydrides; hydrolase activity; hydrolase activity, acting on acid anhydrides, in phosphorus-containing anhydrides;	ppa; inorganic pyrophosphatase [EC:3.6.1.1]	K01507	osa00190 Oxidative phosphorylation - Oryza sativa japonica (Japanese rice) (RefSeq);			[C]	Inorganic pyrophosphatase/Nucleosome remodeling factor, subunit NURF38	KOG1626
W5G747	W5G747	Uncharacterized protein	Cluster 2	5.78571	3.52734	0.0209	up	2.93939	0.0516057	0.340206	0.383333	16	6	16	0.838384	16016	nuclear	single-organism process; metabolic process; oxidation-reduction process; single-organism metabolic process;		catalytic activity; oxidoreductase activity, acting on the aldehyde or oxo group of donors, disulfide as acceptor; oxidoreductase activity; oxidoreductase activity, acting on the aldehyde or oxo group of donors;				IPR001017; IPR029061;	Dehydrogenase, E1 component; Thiamin diphosphate-binding fold;	[C]	Pyruvate dehydrogenase E1, alpha subunit	KOG0225
W5G750	W5G750	Uncharacterized protein		1.66667	1.20192	0.00953	up	3.25974	0.00106829	0.306773	0.666667	3	7	3	0.811688	290	chloroplast	nucleoside metabolic process; pyrimidine ribonucleoside biosynthetic process; pyrimidine nucleoside monophosphate biosynthetic process; nucleotide metabolic process; single-organism process; nucleoside biosynthetic process; biosynthetic process; ribonucleoside monophosphate biosynthetic process; cellular metabolic process; phosphate-containing compound metabolic process; ribose phosphate biosynth…	intracellular part; cell; cell part; intracellular; cytoplasm;	dihydroorotate dehydrogenase activity; oxidoreductase activity, acting on the CH-CH group of donors; oxidoreductase activity, acting on the CH-CH group of donors, quinone or related compound as acceptor; catalytic activity; oxidoreductase activity;	DPYD; dihydropyrimidine dehydrogenase (NADP+) [EC:1.3.1.2]	K00207	osa00770 Pantothenate and CoA biosynthesis - Oryza sativa japonica (Japanese rice) (RefSeq); osa01100 Metabolic pathways - Oryza sativa japonica (Japanese rice) (RefSeq); osa00240 Pyrimidine metabolism - Oryza sativa japonica (Japanese rice) (RefSeq); osa00410 beta-Alanine metabolism - Oryza sativa japonica (Japanese rice) (RefSeq);	IPR013785; IPR005720;	Aldolase-type TIM barrel; Dihydroorotate dehydrogenase domain;
W5G7H1	W5G7H1	Uncharacterized protein	Cluster 7	4.7619	2.75229	0.00155	up	3.57576	0.00072122	0.279661	0.933333	6	8	6	0.785354	320	cytosol	cellular component organization; DNA replication; cellular aromatic compound metabolic process; DNA duplex unwinding; DNA metabolic process; DNA geometric change; organic cyclic compound metabolic process; nitrogen compound metabolic process; biosynthetic process; primary metabolic process; organic substance biosynthetic process; cellular metabolic process; cellular biosynthetic process; organic …	organelle; intracellular membrane-bounded organelle; intracellular organelle; nucleus; cell part; intracellular; macromolecular complex; intracellular part; MCM complex; protein complex; membrane-bounded organelle; cell;	nucleoside phosphate binding; hydrolase activity, acting on acid anhydrides; hydrolase activity; chromatin binding; heterocyclic compound binding; organic cyclic compound binding; pyrophosphatase activity; catalytic activity; ribonucleotide binding; binding; purine ribonucleoside binding; anion binding; adenyl ribonucleotide binding; adenyl nucleotide binding; hydrolase activity, acting on acid a…	MCM5; DNA replication licensing factor MCM5 [EC:3.6.4.12]	K02209	osa03030 DNA replication - Oryza sativa japonica (Japanese rice) (RefSeq);	IPR012340; IPR027417;	Nucleic acid-binding, OB-fold; P-loop containing nucleoside triphosphate hydrolase;	[L]	DNA replication licensing factor, MCM5 component	KOG0481
W5G7J4	W5G7J4	Uncharacterized protein	Cluster 1	10.0571	1.3289	0.0475	up	3.06494	0.0611463	0.326271	0.398551	24	8	24	0.827922	47912	nuclear				HYOU1; hypoxia up-regulated 1	K09486	osa04141 Protein processing in endoplasmic reticulum - Oryza sativa japonica (Japanese rice) (RefSeq);	IPR029048; IPR029047;	Heat shock protein 70kD, C-terminal domain; Heat shock protein 70kD, peptide-binding domain;	[O]	Molecular chaperones HSP105/HSP110/SSE1, HSP70 superfamily	KOG0103
W5G7V4	W5G7V4	Uncharacterized protein	Cluster 10	3	1.25052	0.00509	up	4.06494	0	0.246006	1	3	8	3	0.744589	0	chloroplast	post-embryonic organ development; reproductive process; nucleotide metabolic process; phyllome development; single-organism process; biosynthetic process; cellular metabolic process; phosphate-containing compound metabolic process; metabolic process; cellular amino acid metabolic process; nucleoside phosphate metabolic process; single organism reproductive process; flower development; development…	intracellular organelle; chloroplast part; cytoplasm; intracellular organelle part; plastid part; intracellular part; plastid stroma; cell; organelle part; chloroplast; organelle; intracellular membrane-bounded organelle; cell part; intracellular; membrane-bounded organelle; plastid; cytoplasmic part; chloroplast stroma;	amino acid binding; carboxyl- or carbamoyltransferase activity; carboxylic acid binding; catalytic activity; binding; ion binding; organic acid binding; transferase activity, transferring one-carbon groups; anion binding; ornithine carbamoyltransferase activity; transferase activity; small molecule binding;		K00611		IPR006132; IPR006131;	Aspartate/ornithine carbamoyltransferase, carbamoyl-P binding; Aspartate/ornithine carbamoyltransferase, Asp/Orn-binding domain;	[E]	Ornithine carbamoyltransferase OTC/ARG3	KOG1504
W5G8W1	W5G8W1	Clustered mitochondria protein homolog		0.4	1.5121	0.00927	up	3.41991	0.0103373	0.292405	0	4	8	4	0.798341	3012	cytosol	organelle localization; cellular component organization; single-organism cellular process; single-organism process; cellular localization; single-organism organelle organization; mitochondrion localization; mitochondrion distribution; single-organism localization; organelle organization; mitochondrion organization; single-organism cellular localization; localization; cellular process; intracellul…	intracellular part; cell; cell part; intracellular; cytoplasm;	organic cyclic compound binding; heterocyclic compound binding; RNA binding; protein binding; binding; nucleic acid binding;		K03255		IPR023231; IPR011990; IPR025697; IPR028275; IPR013026;	GSKIP domain; Tetratricopeptide-like helical domain; CLU domain; Clustered mitochondria protein, N-terminal; Tetratricopeptide repeat-containing domain;	[R]	Uncharacterized protein CLU1/cluA/TIF31 involved in mitochondrial morphology/distribution, also found associated with eIF-3	KOG1839
W5G8Z2	W5G8Z2	Uncharacterized protein (Fragment)	Cluster 8	3	2.693	0.000634	up	6.49351	0	0.154	1	3	11	3	0.542208	0	cytosol	nucleotide-sugar biosynthetic process; dTDP-rhamnose metabolic process; nucleotide biosynthetic process; cellular aromatic compound metabolic process; nucleotide metabolic process; single-organism process; biosynthetic process; dTDP-rhamnose biosynthetic process; cellular metabolic process; phosphate-containing compound metabolic process; organic substance metabolic process; metabolic process; UD…	membrane; apoplast; cell periphery; cell junction; cytoplasm; intracellular part; cell; cytosol; cell-cell junction; extracellular region; symplast; plasma membrane; plasmodesma; intracellular; cell part; cytoplasmic part;	oxidoreductase activity, acting on CH-OH group of donors; oxidoreductase activity, acting on the CH-OH group of donors, NAD or NADP as acceptor; UDP-4-keto-rhamnose-4-keto-reductase activity; UDP-4-keto-6-deoxy-glucose-3,5-epimerase activity; isomerase activity; racemase and epimerase activity; racemase and epimerase activity, acting on carbohydrates and derivatives; catalytic activity; dTDP-4-de…	RHM; UDP-glucose 4,6-dehydratase [EC:4.2.1.76]	K12450	osa00520 Amino sugar and nucleotide sugar metabolism - Oryza sativa japonica (Japanese rice) (RefSeq);	IPR029903; IPR016040;	RmlD-like substrate binding domain; NAD(P)-binding domain;	[G]	Putative NAD+-dependent epimerases	KOG0747
W5G958	W5G958	Uncharacterized protein		4	1.23813	0.0206	up	3.37229	0.00108155	0.296534	0.8	5	7	5	0.802309	664	chloroplast	cellular amino acid biosynthetic process; organic acid biosynthetic process; single-organism biosynthetic process; branched-chain amino acid biosynthetic process; small molecule metabolic process; single-organism cellular process; single-organism process; nitrogen compound metabolic process; biosynthetic process; primary metabolic process; organonitrogen compound biosynthetic process; cellular me…		amino acid binding; carboxylic acid binding; catalytic activity; binding; acetolactate synthase activity; transferase activity, transferring aldehyde or ketonic groups; ion binding; organic acid binding; anion binding; transferase activity; small molecule binding;	E2.2.1.6S; acetolactate synthase I/III small subunit [EC:2.2.1.6]	K01653	osa00650 Butanoate metabolism - Oryza sativa japonica (Japanese rice) (RefSeq); osa01230 Biosynthesis of amino acids - Oryza sativa japonica (Japanese rice) (RefSeq); osa00290 Valine, leucine and isoleucine biosynthesis - Oryza sativa japonica (Japanese rice) (RefSeq); osa01210 2-Oxocarboxylic acid metabolism - Oryza sativa japonica (Japanese rice) (RefSeq); osa00660 C5-Branched dibasic acid meta…	IPR002912; IPR019455;	ACT domain; Acetolactate synthase, small subunit, C-terminal;	[E]	Acetolactate synthase, small subunit	KOG2663
W5G9H9	W5G9H9	Uncharacterized protein	Cluster 7	5	1.70746	0.00182	up	4.08658	0	0.244703	1	5	8	5	0.742785	0	cytosol	cellular response to stress; DNA replication; cellular aromatic compound metabolic process; DNA metabolic process; single-organism process; biosynthetic process; response to stimulus; cellular metabolic process; organic substance metabolic process; metabolic process; heterocycle metabolic process; nucleobase-containing compound metabolic process; cellular nitrogen compound metabolic process; macr…	organelle; intracellular membrane-bounded organelle; intracellular organelle; nucleus; cell part; intracellular; intracellular part; membrane-bounded organelle; cell;	organic cyclic compound binding; heterocyclic compound binding; DNA binding; binding; nucleic acid binding;	RFA2; replication factor A2	K10739	osa03030 DNA replication - Oryza sativa japonica (Japanese rice) (RefSeq); osa03420 Nucleotide excision repair - Oryza sativa japonica (Japanese rice) (RefSeq); osa03430 Mismatch repair - Oryza sativa japonica (Japanese rice) (RefSeq); osa03440 Homologous recombination - Oryza sativa japonica (Japanese rice) (RefSeq);	IPR011991; IPR012340; IPR004365; IPR014892;	Winged helix-turn-helix DNA-binding domain; Nucleic acid-binding, OB-fold; OB-fold nucleic acid binding domain, AA-tRNA synthetase-type; Replication protein A, C-terminal;	[L]	Single-stranded DNA-binding replication protein A (RPA), medium (30 kD) subunit	KOG3108
W5GA68	W5GA68	Uncharacterized protein		5	1.58898	0.0148	up	3.77489	0.00696242	0.264908	0.571429	7	8	7	0.768759	3970	cytosol	phosphorylation; glycolytic process; single-organism process; fructose 6-phosphate metabolic process; cellular metabolic process; glycolytic process through fructose-6-phosphate; phosphate-containing compound metabolic process; organic substance metabolic process; pyruvate metabolic process; metabolic process; generation of precursor metabolites and energy; cellular carbohydrate metabolic process…		6-phosphofructokinase activity; ATP binding; nucleoside phosphate binding; phosphotransferase activity, alcohol group as acceptor; diphosphate-fructose-6-phosphate 1-phosphotransferase activity; nucleoside binding; ion binding; nucleotide binding; organic cyclic compound binding; heterocyclic compound binding; ribonucleoside binding; carbohydrate derivative binding; carbohydrate kinase activity; …	pfp; pyrophosphate--fructose-6-phosphate 1-phosphotransferase [EC:2.7.1.90]	K00895	osa00051 Fructose and mannose metabolism - Oryza sativa japonica (Japanese rice) (RefSeq);	IPR013981; IPR000023;	Pyrophosphate-dependent phosphofructokinase, alpha-helical domain; Phosphofructokinase domain;	[G]	Pyrophosphate-dependent phosphofructo-1-kinase	KOG2440
W5GAX6	W5GAX6	Deoxyhypusine hydroxylase		0	1.32714	0.0348	up	3.52381	0	0.283784	0	1	7	1	0.789683	0	nuclear	single-organism biosynthetic process; peptidyl-lysine modification to peptidyl-hypusine; oxidation-reduction process; single-organism cellular process; cellular protein metabolic process; single-organism process; biosynthetic process; primary metabolic process; cellular metabolic process; organic substance metabolic process; peptidyl-amino acid modification; peptidyl-lysine modification; metaboli…		deoxyhypusine monooxygenase activity; catalytic activity; binding; ion binding; cation binding; metal ion binding; oxidoreductase activity, acting on paired donors, with incorporation or reduction of molecular oxygen; monooxygenase activity; oxidoreductase activity;		K06072		IPR011989; IPR016024;	Armadillo-like helical; Armadillo-type fold;	[R]	HEAT repeat-containing protein	KOG0567
W5GC01	W5GC01	Uncharacterized protein (Fragment)		0	1.36302	0.00726	up	4.4632	0	0.224054	0	1	9	1	0.7114	0	nuclear		cell part; intracellular; cytoplasm; intracellular part; cytosol; cell; cytoplasmic part;		OTU1; ubiquitin thioesterase OTU1 [EC:3.1.2.-]	K13719	osa04141 Protein processing in endoplasmic reticulum - Oryza sativa japonica (Japanese rice) (RefSeq);	IPR003323;	Ovarian tumour, otubain;	[TO]	OTU-like cysteine protease	KOG3288
W5GCA3	W5GCA3	Eukaryotic translation initiation factor 3 subunit F		1.06667	1.23609	0.00396	up	4.08225	0.004799	0.244963	0.3	5	8	5	0.743146	1490	chloroplast, mitochondria	regulation of cellular process; cellular component biogenesis; pollen germination; cellular component organization; single-multicellular organism process; ribonucleoprotein complex biogenesis; ribonucleoprotein complex assembly; reproductive process; regulation of macromolecule metabolic process; posttranscriptional regulation of gene expression; cellular protein metabolic process; single-organis…	intracellular organelle; membrane; cytoplasm; macromolecular complex; intracellular part; cytosol; cell; eukaryotic 48S preinitiation complex; intracellular membrane-bounded organelle; organelle; nucleus; intracellular; cell part; translation preinitiation complex; eukaryotic 43S preinitiation complex; protein complex; membrane-bounded organelle; ribonucleoprotein complex; eukaryotic translation …	organic cyclic compound binding; heterocyclic compound binding; RNA binding; translation factor activity, nucleic acid binding; binding; nucleic acid binding; translation initiation factor activity; protein binding;	EIF3F; translation initiation factor 3 subunit F	K03249	osa03013 RNA transport - Oryza sativa japonica (Japanese rice) (RefSeq);	IPR000555; IPR024969;	JAB1/MPN/MOV34 metalloenzyme domain; Rpn11/EIF3F C-terminal domain;	[J]	Translation initiation factor 3, subunit f (eIF-3f)	KOG2975
W5GCC9	W5GCC9	Uncharacterized protein (Fragment)	Cluster 4	8.45455	1.46413	0.00169	up	3.2684	0.0239687	0.30596	0.5	17	8	17	0.810967	30080	cytosol			ATP binding; nucleoside phosphate binding; nucleoside binding; ion binding; nucleotide binding; organic cyclic compound binding; heterocyclic compound binding; ribonucleoside binding; carbohydrate derivative binding; ribonucleotide binding; binding; purine ribonucleoside binding; anion binding; purine ribonucleotide binding; adenyl ribonucleotide binding; adenyl nucleotide binding; purine nucleos…	HSPA5; heat shock 70kDa protein 5	K09490	osa03060 Protein export - Oryza sativa japonica (Japanese rice) (RefSeq); osa04141 Protein processing in endoplasmic reticulum - Oryza sativa japonica (Japanese rice) (RefSeq);	IPR029048; IPR029047;	Heat shock protein 70kD, C-terminal domain; Heat shock protein 70kD, peptide-binding domain;	[O]	Molecular chaperones GRP78/BiP/KAR2, HSP70 superfamily	KOG0100
W5GD81	W5GD81	Uncharacterized protein (Fragment)		0	1.39147	0.0155	up	3.77056	0	0.265212	0	1	8	1	0.76912	0	chloroplast			protein binding; catalytic activity; transferase activity; binding; transferase activity, transferring phosphorus-containing groups;				IPR015943; IPR011009;	WD40/YVTN repeat-like-containing domain; Protein kinase-like domain;	[U]	Protein involved in vacuole import and degradation	KOG2395
W5GEI6	W5GEI6	Catalase		1.4	1.37174	0.000141	up	3.36364	0.0121945	0.297297	0.107143	8	8	8	0.80303	6440	cytosol	response to stress; single-organism catabolic process; oxidation-reduction process; single-organism cellular process; single-organism process; response to stimulus; cellular metabolic process; metabolic process; hydrogen peroxide metabolic process; reactive oxygen species metabolic process; single-organism metabolic process; response to oxidative stress; cellular catabolic process; catabolic proc…		organic cyclic compound binding; heterocyclic compound binding; heme binding; catalytic activity; binding; ion binding; antioxidant activity; cation binding; metal ion binding; catalase activity; peroxidase activity; tetrapyrrole binding; oxidoreductase activity; oxidoreductase activity, acting on peroxide as acceptor;	katE; catalase [EC:1.11.1.6]	K03781	osa00380 Tryptophan metabolism - Oryza sativa japonica (Japanese rice) (RefSeq); osa01200 Carbon metabolism - Oryza sativa japonica (Japanese rice) (RefSeq); osa04146 Peroxisome - Oryza sativa japonica (Japanese rice) (RefSeq); osa00630 Glyoxylate and dicarboxylate metabolism - Oryza sativa japonica (Japanese rice) (RefSeq); osa01110 Biosynthesis of secondary metabolites - Oryza sativa japonica (…	IPR020835; IPR011614; IPR010582;	Catalase-like domain; Catalase core domain; Catalase immune-responsive domain;	[P]	Catalase	KOG0047
W5GFV6	W5GFV6	Uncharacterized protein	Cluster 7	4	1.21951	0.0456	up	3.27706	0.00142723	0.305152	0.666667	6	8	6	0.810245	514	cytosol	cofactor biosynthetic process; pteridine-containing compound biosynthetic process; cellular aromatic compound metabolic process; organic acid biosynthetic process; cellular modified amino acid biosynthetic process; single-organism process; biosynthetic process; organonitrogen compound biosynthetic process; cellular metabolic process; organic substance metabolic process; metabolic process; cellula…		methylenetetrahydrofolate dehydrogenase (NADP+) activity; oxidoreductase activity, acting on the CH-NH group of donors; oxidoreductase activity, acting on the CH-NH group of donors, NAD or NADP as acceptor; catalytic activity; oxidoreductase activity;				IPR020631; IPR016040; IPR020630;	Tetrahydrofolate dehydrogenase/cyclohydrolase, NAD(P)-binding domain; NAD(P)-binding domain; Tetrahydrofolate dehydrogenase/cyclohydrolase, catalytic domain;	[H]	Methylenetetrahydrofolate dehydrogenase/methylenetetrahydrofolate cyclohydrolase	KOG0089
W5GGS7	W5GGS7	Uncharacterized protein		1.4	1.33067	0.0397	up	3.60606	0.0591129	0.277311	0.3	5	8	5	0.782828	29314	cytosol	metabolic process;		catalytic activity;				IPR025110; IPR000873;	AMP-binding enzyme C-terminal domain; AMP-dependent synthetase/ligase;	[I]	Acyl-CoA synthetase	KOG1176
W5GGU9	W5GGU9	Uncharacterized protein		1.4	1.4549	0.00454	up	3.30736	0.00313647	0.302356	0.5	4	7	4	0.80772	1808	chloroplast	dicarboxylic acid metabolic process; organic acid biosynthetic process; aspartate family amino acid metabolic process; single-organism process; biosynthetic process; organonitrogen compound biosynthetic process; cellular metabolic process; organic substance metabolic process; metabolic process; cellular amino acid metabolic process; lysine biosynthetic process; alpha-amino acid biosynthetic proce…		carboxy-lyase activity; lyase activity; diaminopimelate decarboxylase activity; catalytic activity; carbon-carbon lyase activity;	lysA; diaminopimelate decarboxylase [EC:4.1.1.20]	K01586	osa00300 Lysine biosynthesis - Oryza sativa japonica (Japanese rice) (RefSeq); osa01230 Biosynthesis of amino acids - Oryza sativa japonica (Japanese rice) (RefSeq); osa01100 Metabolic pathways - Oryza sativa japonica (Japanese rice) (RefSeq); osa01110 Biosynthesis of secondary metabolites - Oryza sativa japonica (Japanese rice) (RefSeq);	IPR022643; IPR009006; IPR029066; IPR022644;	Orn/DAP/Arg decarboxylase 2, C-terminal; Alanine racemase/group IV decarboxylase, C-terminal; PLP-binding barrel; Orn/DAP/Arg decarboxylase 2, N-terminal;	[E]	Ornithine decarboxylase	KOG0622
W5GGV7	W5GGV7	Uncharacterized protein (Fragment)	Cluster 2	6.61111	1.30776	0.00571	up	2.52814	0.267221	0.395548	0.109848	33	6	33	0.872655	104440	chloroplast	nucleoside metabolic process; nuclear transport; nucleoside biosynthetic process; purine ribonucleoside biosynthetic process; RNA modification; cellular metabolic process; protein transport; ribose phosphate biosynthetic process; metabolic process; carbohydrate derivative biosynthetic process; guanosine-containing compound metabolic process; alpha-amino acid biosynthetic process; pyrimidine-conta…	cell part; intracellular; cytoplasm; intracellular part; cytosol; cell; cytoplasmic part;	GMP synthase (glutamine-hydrolyzing) activity; ATP binding; nucleoside phosphate binding; nucleoside binding; ion binding; ligase activity; hydrolase activity, acting on acid anhydrides; hydrolase activity; nucleotide binding; carbon-nitrogen ligase activity, with glutamine as amido-N-donor; ligase activity, forming carbon-nitrogen bonds; organic cyclic compound binding; heterocyclic compound bin…	guaA; GMP synthase (glutamine-hydrolysing) [EC:6.3.5.2]	K01951	osa01100 Metabolic pathways - Oryza sativa japonica (Japanese rice) (RefSeq); osa00230 Purine metabolism - Oryza sativa japonica (Japanese rice) (RefSeq);	IPR014729; IPR004739; IPR017926; IPR025777; IPR001674; IPR001962; IPR029062;	Rossmann-like alpha/beta/alpha sandwich fold; GMP synthase, N-terminal; Glutamine amidotransferase; GMP synthetase ATP pyrophosphatase domain; GMP synthase, C-terminal; Asparagine synthase; Class I glutamine amidotransferase-like;	[F]	GMP synthase	KOG1622
W5GJK4	W5GJK4	Uncharacterized protein		1.66667	1.30719	0.0487	up	4.48918	0.00814913	0.222758	0.333333	4	9	4	0.709235	4254	nuclear	transport; transmembrane transport; single-organism localization; single-organism cellular process; single-organism process; localization; cellular process; single-organism transport; establishment of localization;	intracellular organelle; membrane; mitochondrial part; organelle membrane; organelle envelope; intracellular organelle part; cytoplasm; intrinsic component of membrane; intracellular part; cell; integral component of membrane; organelle part; mitochondrion; organelle; intracellular membrane-bounded organelle; mitochondrial envelope; intracellular; cell part; membrane part; envelope; organelle inn…	transporter activity;		K05863		IPR023395;	Mitochondrial carrier domain;	[C]	Mitochondrial ADP/ATP carrier proteins	KOG0749
W5GLA4	W5GLA4	Uncharacterized protein (Fragment)		2	1.52594	0.0225	up	3.74892	0.00014101	0.266744	0.333333	3	8	3	0.770924	46	chloroplast	proteolysis; metabolic process; macromolecule metabolic process; protein metabolic process; primary metabolic process; organic substance metabolic process;	intracellular part; cell; intracellular; cell part; cytoplasm;	peptidase activity; exopeptidase activity; transition metal ion binding; catalytic activity; binding; metalloexopeptidase activity; ion binding; cation binding; peptidase activity, acting on L-amino acid peptides; metal ion binding; metallopeptidase activity; hydrolase activity; aminopeptidase activity; manganese ion binding;	CARP; leucyl aminopeptidase [EC:3.4.11.1]	K01255	osa01100 Metabolic pathways - Oryza sativa japonica (Japanese rice) (RefSeq); osa00480 Glutathione metabolism - Oryza sativa japonica (Japanese rice) (RefSeq);	IPR000819; IPR008283;	Peptidase M17, leucyl aminopeptidase, C-terminal; Peptidase M17, leucyl aminopeptidase, N-terminal;	[R]	Predicted aminopeptidase of the M17 family	KOG2597
W5GMS3	W5GMS3	Uncharacterized protein (Fragment)	Cluster 13	1.4	1.54321	0.0106	up	4.79654	0.0194171	0.208484	0.3	5	9	5	0.683622	8864	vacuolar membrane	transport; localization; establishment of localization;	intrinsic component of membrane; membrane; integral component of membrane; membrane part;					IPR023395;	Mitochondrial carrier domain;	[C]	Mitochondrial phosphate carrier protein	KOG0767
W5GPZ4	W5GPZ4	Uncharacterized protein	Cluster 11	1.66667	1.27119	0.0304	up	5.34632	0.00702557	0.187045	0.2	5	11	5	0.637807	17616	cytosol	establishment of protein localization; transport; intracellular transport; cellular macromolecule localization; establishment of localization in cell; vesicle-mediated transport; intracellular protein transport; organic substance transport; protein localization; macromolecule localization; cellular protein localization; localization; protein transport; establishment of localization; cellular loca…	membrane; membrane part; cell part; intracellular; coated membrane; cytoplasm; macromolecular complex; intracellular part; membrane coat; protein complex; cell; cytoplasmic part;	protein binding; structural molecule activity; binding;		K17302		IPR006692; IPR011990; IPR017986; IPR015943;	Coatomer, WD associated region; Tetratricopeptide-like helical domain; WD40-repeat-containing domain; WD40/YVTN repeat-like-containing domain;	[U]	Vesicle coat complex COPI, beta' subunit	KOG0276
W5GVI3	W5GVI3	Uncharacterized protein		0.5	1.6	0.0255	up	3.62338	0.00084166	0.275986	0	3	8	3	0.781385	410	chloroplast	single-organism process; metabolic process; oxidation-reduction process; single-organism metabolic process;		organic cyclic compound binding; heterocyclic compound binding; nucleoside phosphate binding; flavin adenine dinucleotide binding; catalytic activity; binding; ion binding; anion binding; nucleotide binding; cofactor binding; oxidoreductase activity; small molecule binding; coenzyme binding;				IPR001327;	Pyridine nucleotide-disulphide oxidoreductase, NAD-binding domain;	[O]	Thioredoxin reductase	KOG0404
W5GWC1	W5GWC1	Uncharacterized protein (Fragment)		0	1.36302	0.0146	up	7.31602	0	0.136686	0	1	12	1	0.473665	0	chloroplast	metabolic process;		transferase activity, transferring acyl groups; transferase activity, transferring acyl groups other than amino-acyl groups; catalytic activity; transferase activity;				IPR023213;	Chloramphenicol acetyltransferase-like domain;
W5GZ18	W5GZ18	Uncharacterized protein		0	1.46699	0.0152	up	4.49784	0	0.222329	0	1	8	1	0.708514	0	cytosol	nucleoside metabolic process; purine nucleoside metabolic process; purine ribonucleoside monophosphate metabolic process; nucleotide metabolic process; single-organism process; purine ribonucleoside biosynthetic process; nucleoside biosynthetic process; biosynthetic process; nucleoside salvage; ribonucleoside monophosphate biosynthetic process; cellular metabolic process; phosphate-containing com…		kinase activity; nucleoside kinase activity; phosphotransferase activity, alcohol group as acceptor; catalytic activity; nucleobase-containing compound kinase activity; transferase activity; adenosine kinase activity; transferase activity, transferring phosphorus-containing groups;	E2.7.1.20; adenosine kinase [EC:2.7.1.20]	K00856	osa01100 Metabolic pathways - Oryza sativa japonica (Japanese rice) (RefSeq); osa00230 Purine metabolism - Oryza sativa japonica (Japanese rice) (RefSeq);	IPR011611; IPR029056;	Carbohydrate kinase PfkB; Ribokinase-like;	[G]	Possible pfkB family carbohydrate kinase	KOG2854
W5H2P3	W5H2P3	Uncharacterized protein (Fragment)	Cluster 7	5	1.38889	0.000514	up	3.63636	0.0200752	0.275	0.488889	10	9	10	0.780303	16810	plasma membrane	protein folding; metabolic process; cellular protein metabolic process; cellular macromolecule metabolic process; macromolecule metabolic process; protein metabolic process; primary metabolic process; cellular process; cellular metabolic process; organic substance metabolic process;	intracellular organelle; membrane; endoplasmic reticulum; cytoplasm; intrinsic component of membrane; endomembrane system; intracellular part; cell; integral component of membrane; intracellular membrane-bounded organelle; organelle; intracellular; cell part; membrane part; membrane-bounded organelle; cytoplasmic part;	cation binding; metal ion binding; protein binding; calcium ion binding; unfolded protein binding; binding; ion binding;	CANX; calnexin	K08054	osa04141 Protein processing in endoplasmic reticulum - Oryza sativa japonica (Japanese rice) (RefSeq); osa04145 Phagosome - Oryza sativa japonica (Japanese rice) (RefSeq);	IPR009033; IPR013320;	Calreticulin/calnexin, P domain; Concanavalin A-like lectin/glucanase domain;	[O]	Calnexin	KOG0675
W5H5D3	W5H5D3	Uncharacterized protein		1.66667	1.75439	0.0399	up	3.75758	0.00173433	0.266129	0.666667	3	8	3	0.770202	1040	nuclear	cellular component biogenesis; cellular component organization; cellular macromolecular complex assembly; protein complex subunit organization; single-organism cellular process; single-organism process; microtubule-based process; macromolecular complex subunit organization; metabolic process; cellular component assembly; macromolecular complex assembly; protein polymerization; protein complex bio…	intracellular organelle; microtubule; intracellular non-membrane-bounded organelle; cytoskeletal part; cytoplasm; intracellular organelle part; macromolecular complex; intracellular part; cell; organelle part; non-membrane-bounded organelle; organelle; cytoskeleton; microtubule cytoskeleton; intracellular; cell part; protein complex;	nucleoside phosphate binding; nucleoside binding; ion binding; hydrolase activity, acting on acid anhydrides; hydrolase activity; nucleotide binding; nucleoside-triphosphatase activity; heterocyclic compound binding; organic cyclic compound binding; ribonucleoside binding; carbohydrate derivative binding; pyrophosphatase activity; ribonucleotide binding; structural constituent of cytoskeleton; ca…	TUBB; tubulin beta	K07375	osa04145 Phagosome - Oryza sativa japonica (Japanese rice) (RefSeq);	IPR003008; IPR023123; IPR008280; IPR018316;	Tubulin/FtsZ, GTPase domain; Tubulin, C-terminal; Tubulin/FtsZ, C-terminal; Tubulin/FtsZ, 2-layer sandwich domain;	[Z]	Beta tubulin	KOG1375
W5H811	W5H811	Uncharacterized protein		2	2.14439	0.00132	up	3.36797	0.00373829	0.296915	0.333333	3	7	3	0.80267	728	cytosol	nucleotide biosynthetic process; cellular aromatic compound metabolic process; nucleotide metabolic process; single-organism process; biosynthetic process; ribonucleoside monophosphate biosynthetic process; cellular metabolic process; phosphate-containing compound metabolic process; organic substance metabolic process; metabolic process; heterocycle metabolic process; aromatic compound biosynthet…		magnesium ion binding; ribose phosphate diphosphokinase activity; catalytic activity; binding; ion binding; metal ion binding; cation binding; diphosphotransferase activity; transferase activity; transferase activity, transferring phosphorus-containing groups;				IPR029099; IPR029057;	Ribose-phosphate pyrophosphokinase, N-terminal domain; Phosphoribosyltransferase-like;	[FE]	Ribose-phosphate pyrophosphokinase	KOG1448
W5HAG2	W5HAG2	Uncharacterized protein (Fragment)		0.4	1.37552	0.00226	up	3.74892	0.00339792	0.266744	0	4	8	4	0.770924	784	chloroplast	phosphorylation; cellular aromatic compound metabolic process; nucleotide metabolic process; small molecule metabolic process; single-organism cellular process; single-organism process; nitrogen compound metabolic process; organic cyclic compound metabolic process; nucleotide phosphorylation; primary metabolic process; cellular metabolic process; phosphate-containing compound metabolic process; o…		ATP binding; nucleoside phosphate binding; adenylate kinase activity; nucleobase-containing compound kinase activity; nucleoside binding; ion binding; nucleotide binding; phosphotransferase activity, phosphate group as acceptor; nucleotide kinase activity; organic cyclic compound binding; heterocyclic compound binding; ribonucleoside binding; carbohydrate derivative binding; kinase activity; cata…	adk; adenylate kinase [EC:2.7.4.3]	K00939	osa01100 Metabolic pathways - Oryza sativa japonica (Japanese rice) (RefSeq); osa00230 Purine metabolism - Oryza sativa japonica (Japanese rice) (RefSeq); osa01110 Biosynthesis of secondary metabolites - Oryza sativa japonica (Japanese rice) (RefSeq);	IPR007862; IPR027417;	Adenylate kinase, active site lid domain; P-loop containing nucleoside triphosphate hydrolase;	[F]	Adenylate kinase	KOG3078
W5HDP4	W5HDP4	Uncharacterized protein	Cluster 1	10.0571	1.32159	0.0107	up	2.8355	0.0302387	0.352672	0.584211	20	7	20	0.847042	25090	chloroplast	protein folding; metabolic process; cellular protein metabolic process; cellular macromolecule metabolic process; macromolecule metabolic process; protein metabolic process; primary metabolic process; cellular process; cellular metabolic process; protein refolding; organic substance metabolic process;	intracellular part; cell; cell part; intracellular; cytoplasm;	ATP binding; nucleoside phosphate binding; nucleoside binding; ion binding; nucleotide binding; organic cyclic compound binding; heterocyclic compound binding; ribonucleoside binding; carbohydrate derivative binding; ribonucleotide binding; binding; purine ribonucleoside binding; anion binding; purine ribonucleotide binding; adenyl ribonucleotide binding; adenyl nucleotide binding; purine nucleos…	groEL; chaperonin GroEL	K04077	osa03018 RNA degradation - Oryza sativa japonica (Japanese rice) (RefSeq);	IPR027409; IPR027413;	GroEL-like apical domain; GroEL-like equatorial domain;	[O]	Mitochondrial chaperonin, Cpn60/Hsp60p	KOG0356
W5HFZ6	W5HFZ6	6-phosphogluconate dehydrogenase, decarboxylating		2.7	1.42586	0.000225	up	3.95671	5.83e-06	0.252735	0.833333	4	8	4	0.753607	4	chloroplast	NADP metabolic process; pyridine nucleotide metabolic process; cellular aromatic compound metabolic process; nicotinamide nucleotide metabolic process; organophosphate catabolic process; nucleotide metabolic process; single-organism process; cellular metabolic process; pyridine-containing compound metabolic process; phosphate-containing compound metabolic process; organic substance metabolic proc…		oxidoreductase activity, acting on CH-OH group of donors; organic cyclic compound binding; heterocyclic compound binding; oxidoreductase activity, acting on the CH-OH group of donors, NAD or NADP as acceptor; phosphogluconate dehydrogenase (decarboxylating) activity; nucleoside phosphate binding; catalytic activity; binding; NADP binding; nucleotide binding; cofactor binding; oxidoreductase activ…	PGD; 6-phosphogluconate dehydrogenase [EC:1.1.1.44 1.1.1.343]	K00033	osa01200 Carbon metabolism - Oryza sativa japonica (Japanese rice) (RefSeq); osa01100 Metabolic pathways - Oryza sativa japonica (Japanese rice) (RefSeq); osa00030 Pentose phosphate pathway - Oryza sativa japonica (Japanese rice) (RefSeq); osa00480 Glutathione metabolism - Oryza sativa japonica (Japanese rice) (RefSeq); osa01110 Biosynthesis of secondary metabolites - Oryza sativa japonica (Japan…	IPR006115; IPR008927; IPR013328; IPR006114; IPR016040; IPR012284;	6-phosphogluconate dehydrogenase, NADP-binding; 6-phosphogluconate dehydrogenase, C-terminal-like; Dehydrogenase, multihelical; 6-phosphogluconate dehydrogenase, C-terminal; NAD(P)-binding domain; Fibritin/6-phosphogluconate dehydrogenase, C-terminal extension;	[G]	6-phosphogluconate dehydrogenase	KOG2653
W5HGE5	W5HGE5	Uncharacterized protein		0	1.21433	0.0018	up	3.52381	0	0.283784	0	1	7	1	0.789683	0	cytosol	proteolysis; metabolic process; macromolecule metabolic process; protein metabolic process; primary metabolic process; organic substance metabolic process;		serine-type endopeptidase activity; endopeptidase activity; peptidase activity; catalytic activity; serine hydrolase activity; binding; serine-type peptidase activity; peptidase activity, acting on L-amino acid peptides; protein binding; hydrolase activity;				IPR009003; IPR001254; IPR001478;	Trypsin-like cysteine/serine peptidase domain; Peptidase S1; PDZ domain;	[O]	Serine protease	KOG1320
W5HHL5	W5HHL5	Uncharacterized protein	Cluster 1	11	1.50451	0.00117	up	3.02165	0.00579879	0.330946	0.79085	18	7	18	0.83153	9376	chloroplast	protein folding; metabolic process; cellular protein metabolic process; cellular macromolecule metabolic process; macromolecule metabolic process; protein metabolic process; primary metabolic process; cellular process; cellular metabolic process; organic substance metabolic process;	intracellular part; cell; cell part; intracellular; cytoplasm;	ATP binding; nucleoside phosphate binding; nucleoside binding; ion binding; nucleotide binding; organic cyclic compound binding; heterocyclic compound binding; ribonucleoside binding; carbohydrate derivative binding; ribonucleotide binding; binding; purine ribonucleoside binding; anion binding; purine ribonucleotide binding; adenyl ribonucleotide binding; adenyl nucleotide binding; purine nucleos…		K04078		IPR011032;	GroES (chaperonin 10)-like;	[O]	Mitochondrial chaperonin	KOG1641
W5HHW8	W5HHW8	Uncharacterized protein		0	1.2621	0.0211	up	6.09091	0	0.164179	0	1	11	1	0.575758	0	cytosol			protein binding; binding;				IPR011990; IPR017986; IPR015943;	Tetratricopeptide-like helical domain; WD40-repeat-containing domain; WD40/YVTN repeat-like-containing domain;
W5HIS5	W5HIS5	Uncharacterized protein		1.4	1.24224	0.017	up	3.61039	0.00725589	0.276978	0.3	5	8	5	0.782468	2132	chloroplast	metabolic process;		transferase activity; catalytic activity;	fabF; 3-oxoacyl-[acyl-carrier-protein] synthase II [EC:2.3.1.179]	K09458	osa01100 Metabolic pathways - Oryza sativa japonica (Japanese rice) (RefSeq); osa01212 Fatty acid metabolism - Oryza sativa japonica (Japanese rice) (RefSeq); osa00780 Biotin metabolism - Oryza sativa japonica (Japanese rice) (RefSeq); osa00061 Fatty acid biosynthesis - Oryza sativa japonica (Japanese rice) (RefSeq);	IPR016039; IPR020841; IPR014031; IPR014030; IPR016038;	Thiolase-like; Polyketide synthase, beta-ketoacyl synthase domain; Beta-ketoacyl synthase, C-terminal; Beta-ketoacyl synthase, N-terminal; Thiolase-like, subgroup;	[IQ]	3-oxoacyl-(acyl-carrier-protein) synthase (I and II)	KOG1394
W5HIV3	W5HIV3	Uncharacterized protein (Fragment)	Cluster 14	1.06667	1.43954	0.000523	up	3.53247	0.00263933	0.283088	0.3	5	8	5	0.788961	868	cytosol	single-organism process; metabolic process; oxidation-reduction process; single-organism metabolic process;		oxidoreductase activity, acting on the aldehyde or oxo group of donors, NAD or NADP as acceptor; catalytic activity; oxidoreductase activity; oxidoreductase activity, acting on the aldehyde or oxo group of donors;	E1.2.1.3; aldehyde dehydrogenase (NAD+) [EC:1.2.1.3]	K00128	osa00380 Tryptophan metabolism - Oryza sativa japonica (Japanese rice) (RefSeq); osa00340 Histidine metabolism - Oryza sativa japonica (Japanese rice) (RefSeq); osa00310 Lysine degradation - Oryza sativa japonica (Japanese rice) (RefSeq); osa00071 Fatty acid degradation - Oryza sativa japonica (Japanese rice) (RefSeq); osa00040 Pentose and glucuronate interconversions - Oryza sativa japonica (Jap…	IPR016161; IPR015590; IPR016162; IPR016163;	Aldehyde/histidinol dehydrogenase; Aldehyde dehydrogenase domain; Aldehyde dehydrogenase N-terminal domain; Aldehyde dehydrogenase, C-terminal;	[C]	Aldehyde dehydrogenase	KOG2450
W5HK60	W5HK60	Uncharacterized protein		1.66667	1.23406	0.047	up	3.47186	0.00262144	0.28803	0.333333	4	7	4	0.794012	648	chloroplast	cellular component biogenesis; ribosome biogenesis; ribonucleoprotein complex biogenesis; cellular component organization or biogenesis;	organelle; intracellular membrane-bounded organelle; intracellular organelle; nucleus; cell part; intracellular; intracellular part; membrane-bounded organelle; cell;			K14799		IPR030387; IPR012948; IPR007034;	Bms1/Tsr1-type G domain; AARP2CN; Ribosome biogenesis protein BMS1/TSR1, C-terminal;	[S]	Uncharacterized conserved protein	KOG1980
W5HT52	W5HT52	T-complex protein 1 subunit alpha	Cluster 1	11	1.21556	0.023	up	2.77489	0.0832269	0.360374	0.44	25	7	25	0.852092	37360	cytosol	protein modification by small protein removal; regulation of flower development; hexose biosynthetic process; nucleotide metabolic process; single-organism process; biosynthetic process; RNA modification; cellular metabolic process; methylation; phosphate-containing compound metabolic process; glucose metabolic process; protein folding; ribose phosphate biosynthetic process; protein alkylation; m…	cell part; intracellular; cytoplasm; intracellular part; cell; cytosol; cytoplasmic part;	ATP binding; nucleoside phosphate binding; nucleoside binding; ion binding; protein binding; nucleotide binding; organic cyclic compound binding; heterocyclic compound binding; ribonucleoside binding; carbohydrate derivative binding; ribonucleotide binding; binding; purine ribonucleoside binding; anion binding; purine ribonucleotide binding; unfolded protein binding; adenyl ribonucleotide binding…		K09493		IPR027410; IPR027409; IPR027413;	TCP-1-like chaperonin intermediate domain; GroEL-like apical domain; GroEL-like equatorial domain;	[O]	Chaperonin complex component, TCP-1 alpha subunit (CCT1)	KOG0360
W5HTX5	W5HTX5	Uncharacterized protein	Cluster 3	6	2.12164	0.0113	up	6.97403	0.00431018	0.143389	0.714286	7	11	7	0.502165	2924	plasma membrane	single-organism cellular process; single-organism process; hydrogen transport; proton transport; establishment of localization; transport; transmembrane transport; metabolic process; single-organism localization; cation transport; ion transport; localization; cellular process; monovalent inorganic cation transport; single-organism transport;	intrinsic component of membrane; membrane; integral component of membrane; membrane part;	active transmembrane transporter activity; P-P-bond-hydrolysis-driven transmembrane transporter activity; inorganic diphosphatase activity; pyrophosphatase activity; catalytic activity; primary active transmembrane transporter activity; hydrolase activity, acting on acid anhydrides; hydrolase activity; hydrolase activity, acting on acid anhydrides, in phosphorus-containing anhydrides; transmembra…	ppa; inorganic pyrophosphatase [EC:3.6.1.1]	K01507	osa00190 Oxidative phosphorylation - Oryza sativa japonica (Japanese rice) (RefSeq);
W5HXV0	W5HXV0	Uncharacterized protein		1.2	4.47427	0.0135	up	4.38095	0.00817445	0.228261	0.333333	4	9	4	0.718254	4816	cytosol	metabolic process;		phosphotransferase activity, alcohol group as acceptor; catalytic activity; transferase activity; transferase activity, transferring phosphorus-containing groups;	E2.7.1.4; fructokinase [EC:2.7.1.4]	K00847	osa01100 Metabolic pathways - Oryza sativa japonica (Japanese rice) (RefSeq); osa00500 Starch and sucrose metabolism - Oryza sativa japonica (Japanese rice) (RefSeq); osa00051 Fructose and mannose metabolism - Oryza sativa japonica (Japanese rice) (RefSeq); osa00520 Amino sugar and nucleotide sugar metabolism - Oryza sativa japonica (Japanese rice) (RefSeq);	IPR011611; IPR029056;	Carbohydrate kinase PfkB; Ribokinase-like;	[G]	Ribokinase	KOG2855
W5HYP0	W5HYP0	Uncharacterized protein	Cluster 1	10.1053	1.75131	0.0043	up	3.14286	0.0213851	0.318182	0.452991	27	8	27	0.821429	13098	nuclear	endomembrane system organization; response to acid chemical; hexose biosynthetic process; glycolytic process; single-organism process; biosynthetic process; cellular metabolic process; protein transport; lipoprotein metabolic process; fluid transport; establishment of localization; glucose metabolic process; protein folding; metabolic process; establishment of localization in cell; N-terminal pro…	intracellular organelle; membrane; apoplast; bounding membrane of organelle; organelle membrane; cell junction; cell periphery; intracellular organelle part; cytoplasm; intracellular part; cell-cell junction; cell; symplast; extracellular region; organelle part; mitochondrion; plasma membrane; chloroplast; intracellular membrane-bounded organelle; organelle; nucleus; plasmodesma; intracellular; c…	ATP binding; nucleoside phosphate binding; nucleoside binding; ion binding; protein binding; nucleotide binding; organic cyclic compound binding; heterocyclic compound binding; ribonucleoside binding; carbohydrate derivative binding; ribonucleotide binding; binding; purine ribonucleoside binding; anion binding; purine ribonucleotide binding; unfolded protein binding; adenyl ribonucleotide binding…	HSP90B; heat shock protein 90kDa beta	K09487	osa04626 Plant-pathogen interaction - Oryza sativa japonica (Japanese rice) (RefSeq); osa04141 Protein processing in endoplasmic reticulum - Oryza sativa japonica (Japanese rice) (RefSeq);	IPR020568; IPR020575; IPR003594;	Ribosomal protein S5 domain 2-type fold; Heat shock protein Hsp90, N-terminal; Histidine kinase-like ATPase, C-terminal domain;	[O]	Endoplasmic reticulum glucose-regulated protein (GRP94/endoplasmin), HSP90 family	KOG0020
W5HZ05	W5HZ05	Uncharacterized protein (Fragment)		2	1.2959	0.00442	up	6.49784	0	0.153897	1	2	11	2	0.541847	0	cytosol			cofactor binding; catalytic activity; binding; coenzyme binding;	TSTA3; GDP-L-fucose synthase [EC:1.1.1.271]	K02377	osa01100 Metabolic pathways - Oryza sativa japonica (Japanese rice) (RefSeq); osa00051 Fructose and mannose metabolism - Oryza sativa japonica (Japanese rice) (RefSeq); osa00520 Amino sugar and nucleotide sugar metabolism - Oryza sativa japonica (Japanese rice) (RefSeq);	IPR001509; IPR016040;	NAD-dependent epimerase/dehydratase, N-terminal domain; NAD(P)-binding domain;	[GO]	GDP-L-fucose synthetase	KOG1431
W5I0B7	W5I0B7	Uncharacterized protein		0	1.5873	0.0206	up	4.76623	0	0.209809	0	1	10	1	0.686147	0	nuclear	establishment of protein localization; transport; intracellular transport; cellular macromolecule localization; establishment of localization in cell; vesicle-mediated transport; intracellular protein transport; organic substance transport; protein localization; macromolecule localization; cellular protein localization; localization; protein transport; establishment of localization; cellular loca…	transport vesicle membrane; membrane; clathrin coat of trans-Golgi network vesicle; cytoplasmic vesicle; organelle membrane; membrane-bounded vesicle; cell periphery; cytoplasmic membrane-bounded vesicle; vesicle; Golgi-associated vesicle membrane; cytoplasm; cytoplasmic vesicle part; macromolecular complex; intracellular part; vesicle coat; cell; organelle part; coated vesicle membrane; trans-Go…	structural molecule activity;
W5I1K0	W5I1K0	Uncharacterized protein		0.4	1.71331	0.00281	up	5.33333	0.0172972	0.1875	0	4	10	4	0.638889	7734	cytosol	metabolic process; methylation;		transferase activity, transferring one-carbon groups; protein binding; O-methyltransferase activity; methyltransferase activity; catalytic activity; transferase activity; binding; protein dimerization activity;		K13066		IPR011991; IPR012967; IPR029063; IPR001077;	Winged helix-turn-helix DNA-binding domain; Plant methyltransferase dimerisation; S-adenosyl-L-methionine-dependent methyltransferase; O-methyltransferase, family 2;	[R]	Hydroxyindole-O-methyltransferase and related SAM-dependent methyltransferases	KOG3178
W5I1R8	W5I1R8	Uncharacterized protein	Cluster 4	8.45455	1.24533	0.0155	up	3.28571	0.00924662	0.304348	0.558333	16	8	16	0.809524	15100	cytosol			ATP binding; nucleoside phosphate binding; nucleoside binding; ion binding; nucleotide binding; organic cyclic compound binding; heterocyclic compound binding; ribonucleoside binding; carbohydrate derivative binding; ribonucleotide binding; binding; purine ribonucleoside binding; anion binding; purine ribonucleotide binding; adenyl ribonucleotide binding; adenyl nucleotide binding; purine nucleos…				IPR029048; IPR029047;	Heat shock protein 70kD, C-terminal domain; Heat shock protein 70kD, peptide-binding domain;	[O]	Molecular chaperones GRP78/BiP/KAR2, HSP70 superfamily	KOG0100
W5I2F2	W5I2F2	Uncharacterized protein (Fragment)		1.2	1.96207	0.00323	up	3.53247	0.00907521	0.283088	0.266667	6	8	6	0.788961	1822	cytosol	cellular amine metabolic process; aromatic amino acid family metabolic process; cellular aromatic compound metabolic process; small molecule metabolic process; single-organism cellular process; nitrogen compound metabolic process; organic cyclic compound metabolic process; single-organism process; primary metabolic process; alpha-amino acid metabolic process; cellular metabolic process; cellular …		carboxy-lyase activity; lyase activity; indole-3-glycerol-phosphate synthase activity; catalytic activity; carbon-carbon lyase activity;				IPR013785; IPR011060; IPR013798;	Aldolase-type TIM barrel; Ribulose-phosphate binding barrel; Indole-3-glycerol phosphate synthase;	[E]	Anthranilate synthase component II	KOG4201
W5I2S5	W5I2S5	Uncharacterized protein	Cluster 12	1.66667	3.24675	0.00169	up	4.42424	0.013646	0.226027	0.333333	4	10	4	0.714646	10410	chloroplast	metabolic process; carbohydrate metabolic process; primary metabolic process; organic substance metabolic process;		hydrolase activity, hydrolyzing O-glycosyl compounds; carbohydrate binding; hydrolase activity; catalytic activity; binding; hydrolase activity, acting on glycosyl bonds;				IPR011013; IPR025887; IPR017853;	Galactose mutarotase-like domain; Glycoside hydrolase family 31, N-terminal domain; Glycoside hydrolase superfamily;	[G]	Maltase glucoamylase and related hydrolases, glycosyl hydrolase family 31	KOG1065
W5I3K2	W5I3K2	Uncharacterized protein	Cluster 3	5.78571	1.40318	0.00228	up	6.97403	5.38e-06	0.143389	0.952381	7	11	7	0.502165	2	chloroplast	nucleoside metabolic process; purine nucleoside metabolic process; ion transmembrane transport; cellular aromatic compound metabolic process; purine ribonucleoside monophosphate metabolic process; ribonucleotide metabolic process; nucleotide metabolic process; energy coupled proton transmembrane transport, against electrochemical gradient; single-organism process; cellular metabolic process; phos…	macromolecular complex; membrane; proton-transporting two-sector ATPase complex, catalytic domain; proton-transporting V-type ATPase complex; protein complex; membrane part; proton-transporting two-sector ATPase complex; proton-transporting V-type ATPase, V1 domain;	ATPase activity, coupled to transmembrane movement of ions; nucleoside phosphate binding; primary active transmembrane transporter activity; substrate-specific transporter activity; ATPase activity, coupled to transmembrane movement of ions, rotational mechanism; hydrolase activity, acting on acid anhydrides; monovalent inorganic cation transmembrane transporter activity; hydrolase activity; hydr…	ATPeV1A; V-type H+-transporting ATPase subunit A [EC:3.6.3.14]	K02145	osa01100 Metabolic pathways - Oryza sativa japonica (Japanese rice) (RefSeq); osa04145 Phagosome - Oryza sativa japonica (Japanese rice) (RefSeq); osa00190 Oxidative phosphorylation - Oryza sativa japonica (Japanese rice) (RefSeq);	IPR000793; IPR004100; IPR000194; IPR027417; IPR024034;	ATPase, F1/V1/A1 complex, alpha/beta subunit, C-terminal; ATPase, F1 complex alpha/beta subunit, N-terminal domain; ATPase, F1/V1/A1 complex, alpha/beta subunit, nucleotide-binding domain; P-loop containing nucleoside triphosphate hydrolase; ATPase, F1 complex beta subunit/V1 complex, C-terminal;	[C]	Vacuolar H+-ATPase V1 sector, subunit A	KOG1352
W5I3P6	W5I3P6	Uncharacterized protein		0.666667	4.60123	0.000796	up	4.37229	0.00850743	0.228713	0	2	9	2	0.718975	3858	chloroplast	response to stress; single-organism catabolic process; oxidation-reduction process; single-organism cellular process; single-organism process; response to stimulus; cellular metabolic process; metabolic process; hydrogen peroxide metabolic process; reactive oxygen species metabolic process; single-organism metabolic process; response to oxidative stress; cellular catabolic process; catabolic proc…	extracellular region;	organic cyclic compound binding; heterocyclic compound binding; heme binding; catalytic activity; binding; ion binding; antioxidant activity; cation binding; metal ion binding; peroxidase activity; tetrapyrrole binding; oxidoreductase activity; oxidoreductase activity, acting on peroxide as acceptor;				IPR002016;	Haem peroxidase, plant/fungal/bacterial;
W5I3Y1	W5I3Y1	Uncharacterized protein		1.66667	1.3934	0.00185	up	3.64502	0.00010038	0.274347	0.666667	3	8	3	0.779582	24	cytosol									[IQ]	Pristanoyl-CoA/acyl-CoA oxidase	KOG0135
W5I4U0	W5I4U0	Uncharacterized protein		0	1.2766	0.0433	up	4.54545	0	0.22	0	1	9	1	0.704545	0	cytosol			cation binding; metal ion binding; calcium ion binding; binding; ion binding;	CML; calcium-binding protein CML	K13448	osa04626 Plant-pathogen interaction - Oryza sativa japonica (Japanese rice) (RefSeq);	IPR002048; IPR011992;	EF-hand domain; EF-hand domain pair;	[T]	Calmodulin and related proteins (EF-Hand superfamily)	KOG0027
W5I4W3	W5I4W3	Uncharacterized protein		0.4	1.27389	0.0473	up	3.61905	0.0101298	0.276316	0	4	8	4	0.781746	3360	chloroplast			organic cyclic compound binding; heterocyclic compound binding; nucleoside phosphate binding; binding; nucleic acid binding; nucleotide binding; small molecule binding;				IPR000504; IPR012677;	RNA recognition motif domain; Nucleotide-binding alpha-beta plait domain;	[R]	FOG: RRM domain	KOG0118
W5I8U3	W5I8U3	3-phosphoshikimate 1-carboxyvinyltransferase		2	1.32042	0.02	up	3.76623	0.0022599	0.265517	0.166667	4	8	4	0.769481	568	cytosol	chorismate biosynthetic process; dicarboxylic acid metabolic process; cellular aromatic compound metabolic process; organic acid biosynthetic process; single-organism process; biosynthetic process; organonitrogen compound biosynthetic process; cellular metabolic process; organic substance metabolic process; metabolic process; cellular amino acid metabolic process; aromatic compound biosynthetic p…		3-phosphoshikimate 1-carboxyvinyltransferase activity; transferase activity, transferring alkyl or aryl (other than methyl) groups; catalytic activity; transferase activity;	aroA; 3-phosphoshikimate 1-carboxyvinyltransferase [EC:2.5.1.19]	K00800	osa01230 Biosynthesis of amino acids - Oryza sativa japonica (Japanese rice) (RefSeq); osa01100 Metabolic pathways - Oryza sativa japonica (Japanese rice) (RefSeq); osa01110 Biosynthesis of secondary metabolites - Oryza sativa japonica (Japanese rice) (RefSeq); osa00400 Phenylalanine, tyrosine and tryptophan biosynthesis - Oryza sativa japonica (Japanese rice) (RefSeq);	IPR001986; IPR013792;	Enolpyruvate transferase domain; RNA 3'-terminal phosphate cyclase/enolpyruvate transferase, alpha/beta;	[E]	Pentafunctional AROM protein	KOG0692
W5IAY2	W5IAY2	Ribonucleoside-diphosphate reductase	Cluster 7	4.7619	4.11523	0.00925	up	3.12987	0.0186125	0.319502	0.377778	10	7	10	0.822511	5030	chloroplast	DNA replication; cellular aromatic compound metabolic process; oxidation-reduction process; DNA metabolic process; single-organism process; organic cyclic compound metabolic process; nitrogen compound metabolic process; biosynthetic process; primary metabolic process; organic substance biosynthetic process; cellular metabolic process; cellular biosynthetic process; organic substance metabolic pro…		ATP binding; oxidoreductase activity, acting on CH or CH2 groups; nucleoside phosphate binding; nucleoside binding; ion binding; ribonucleoside-diphosphate reductase activity, thioredoxin disulfide as acceptor; nucleotide binding; oxidoreductase activity; organic cyclic compound binding; heterocyclic compound binding; ribonucleoside binding; carbohydrate derivative binding; catalytic activity; ri…	RRM1; ribonucleoside-diphosphate reductase subunit M1 [EC:1.17.4.1]	K10807	osa01100 Metabolic pathways - Oryza sativa japonica (Japanese rice) (RefSeq); osa00480 Glutathione metabolism - Oryza sativa japonica (Japanese rice) (RefSeq); osa00240 Pyrimidine metabolism - Oryza sativa japonica (Japanese rice) (RefSeq); osa00230 Purine metabolism - Oryza sativa japonica (Japanese rice) (RefSeq);	IPR013346; IPR000788; IPR013509; IPR008926;	Ribonucleotide reductase, class I , alpha subunit; Ribonucleotide reductase large subunit, C-terminal; Ribonucleotide reductase large subunit, N-terminal; Ribonucleotide reductase R1 subunit, N-terminal;	[F]	Ribonucleotide reductase, alpha subunit	KOG1112
W5IB77	W5IB77	Uncharacterized protein (Fragment)	Cluster 4	6.90909	1.22549	0.049	up	3.39394	0.00037531	0.294643	0.730769	13	8	13	0.800505	918	cytosol	reproductive process; cellular developmental process; chaperone-mediated protein folding; single-organism process; gametophyte development; polar nucleus fusion; cellular metabolic process; cellularization; protein folding; 'de novo' protein folding; metabolic process; response to heat; single organism reproductive process; multi-multicellular organism process; protein metabolic process; macromol…	organelle; intracellular membrane-bounded organelle; intracellular organelle; cell part; intracellular; cytoplasm; intracellular part; membrane-bounded organelle; cell; mitochondrion; cytoplasmic part;	ATP binding; heat shock protein binding; nucleoside phosphate binding; nucleoside binding; ion binding; protein binding; nucleotide binding; organic cyclic compound binding; heterocyclic compound binding; ribonucleoside binding; carbohydrate derivative binding; ribonucleotide binding; binding; purine ribonucleoside binding; metal ion binding; cation binding; anion binding; purine ribonucleotide b…		K03686		IPR008971; IPR002939; IPR001623; IPR001305;	HSP40/DnaJ peptide-binding; Chaperone DnaJ, C-terminal; DnaJ domain; Heat shock protein DnaJ, cysteine-rich domain;	[O]	Molecular chaperone (DnaJ superfamily)	KOG0715
